# Supplementary material for: Integrated multi-omics analysis of adverse cardiac remodeling and metabolic inflexibility upon ErbB2 and ERRα deficiency
Source: Commun Biol. 2022 Sep 12;5:955. doi: 10.1038/s42003-022-03942-4 (PMC9467976; doi:10.1038/s42003-022-03942-4)
Supplement: Supplementary file 4 — Supplementary Data 1 [file 42003_2022_3942_MOESM4_ESM.xlsx]

## Sheet: Data S1
Supplementary Data 1: Phosphoproteomics profiling and functional analysis of ErbB2 KI, ERR⍺ KO and KI:KO mouse hearts versus WT (related to Figures 2 and S2).
OVERVIEW OF PHOSPHOPROTEOMICS EXPERIMENTS				OVERVIEW OF PHOSPHOPROTEOMICS FUNCTIONAL ANALYSIS
Sample name	Mouse Model			Datasets (Limma p < 0.05, |FC| ≥ 1.5, n=5)
WT_1	WT males 15w old			ErbB2 KI vs WT
WT_2	WT males 15w old			ERR⍺ KO vs WT
WT_3	WT males 15w old			KI:KO vs WT
WT_4	WT males 15w old
WT_5	WT males 15w old			Functional tools
				Enrichr: GO cellular component enrichment analysis (GO_CC)
ErbB2 KI_1	ErbB2 KI males 15w old			IPA: Canonical pathways enrichment analysis
ErbB2 KI_2	ErbB2 KI males 15w old
ErbB2 KI_3	ErbB2 KI males 15w old
ErbB2 KI_4	ErbB2 KI males 15w old
ErbB2 KI_5	ErbB2 KI males 15w old
ERR⍺ KO_1	ERRα KO males 15w old
ERR⍺ KO_2	ERRα KO males 15w old
ERR⍺ KO_3	ERRα KO males 15w old
ERR⍺ KO_4	ERRα KO males 15w old
ERR⍺ KO_5	ERRα KO males 15w old
KI:KO_1	KI:KO males 15w old
KI:KO_2	KI:KO males 15w old
KI:KO_3	KI:KO males 15w old
KI:KO_4	KI:KO males 15w old
KI:KO_5	KI:KO males 15w old

## Sheet: Raw_data
WT_1	WT_2	WT_3	WT_4	WT_5	ErbB2 KI_1	ErbB2 KI_2	ErbB2 KI_3	ErbB2 KI_4	ErbB2 KI_5	ERR⍺ KO_1	ERR⍺ KO_2	ERR⍺ KO_3	ERR⍺ KO_4	ERR⍺ KO_5	KI:KO_1	KI:KO_2	KI:KO_3	KI:KO_4	KI:KO_5	Amino acid	Multiplicity	Localization probability	Position	Proteins	Protein names	Gene names	Sequence window	WT MEAN log2 intensity	ErbB2 KI MEAN log2 intensity	ERRα KO MEAN log2 intensity	KI:KO MEAN log2 intensity	ErbB2 KI vs WT Log2 FC	Limma_P.Value_ErbB2 KI_WT	Limma_adj.P.Val_ErbB2 KI_WT	Limma_t_ErbB2 KI_WT	Limma_B_ErbB2 KI_WT	ERRα KO vs WT Log2 FC	Limma_P.Value_ERRα KO_WT	Limma_adj.P.Val_ERRα KO_WT	Limma_t_ERRα KO_WT	Limma_B_ERRα KO_WT	KI:KO vs WT Log2 FC	Limma_P.Value_KI:KO_WT	Limma_adj.P.Val_KI:KO_WT	Limma_t_KI:KO_WT	Limma_B_KI:KO_WT	ErbB2 KI vs KI:KO Log2 FC	Limma_P.Value_ErbB2 KI_KI:KO	Limma_adj.P.Val_ErbB2 KI_KI:KO
NaN	NaN	NaN	-1.7012	NaN	NaN	NaN	NaN	-4.73498	-4.65722	-5.48264	NaN	NaN	NaN	-4.06519	NaN	-4.98873	-5.03645	-4.9702	-4.94934	T	___2	0.77489	671	Q3UHJ0	AP2-associated protein kinase 1	Aak1	AAAAEASLNKSKSATTTPSGSPRTSQQNVSN	-1.7012	-4.6961	-4.77392	-4.98618	-2.9949	0.00131875	0.0607978	-4.90281	-0.936504	-3.07272	0.00112888	0.0389674	-5.0302	-0.5495	-3.28498	0.000418653	0.00912868	-5.89096	0.290469	0.29008	0.521438	0.86385
-4.73896	-1.02252	-1.08478	-1.7012	-1.33363	NaN	NaN	NaN	-3.6894	-4.65722	-5.48264	-1.86273	NaN	NaN	-3.69201	-5.15007	-4.98873	-5.03645	-4.65738	-3.5885	S	___2	0.735336	674	Q3UHJ0	AP2-associated protein kinase 1	Aak1	AEASLNKSKSATTTPSGSPRTSQQNVSNASE	-1.97622	-4.17331	-3.67913	-4.68423	-2.19709	0.044716	0.290403	-2.20897	-3.8868	-1.70291	0.0704416	0.328609	-1.96147	-4.57649	-2.70801	0.00297492	0.0343759	-3.60172	-1.72047	0.510916	0.61565	0.902053
NaN	-1.02252	-1.08478	NaN	-1.4261	NaN	NaN	NaN	-4.58103	NaN	NaN	-1.86273	NaN	NaN	-5.84946	-5.15007	NaN	NaN	-7.17382	-4.35069	T	___2	0.884765	672	Q3UHJ0	AP2-associated protein kinase 1	Aak1	AAAEASLNKSKSATTTPSGSPRTSQQNVSNA	-1.1778	-4.58103	-3.85609	-5.55819	-3.40323	0.0552922	0.320316	-2.25523	-3.78321	-2.67829	0.0561683	0.299993	-2.245	-4.06011	-4.38039	0.00368381	0.0394411	-4.10513	-1.52113	0.977163	0.53606	0.868216
NaN	-4.58824	-4.20853	-3.86752	-3.9858	NaN	-4.66547	-4.2158	NaN	-2.79296	-3.26651	-3.97766	-4.39716	-3.46297	-3.6837	-3.76147	-3.64864	-3.22108	-3.6794	-2.64543	T	___1	0.843165	604	Q3UHJ0	AP2-associated protein kinase 1	Aak1	GQIQAPVRQQPKVQTTPPPTIQGQKVGSLTP	-4.16252	-3.89141	-3.7576	-3.3912	0.271112	0.52919	0.820636	0.643478	-5.83675	0.404922	0.290338	0.614989	1.09423	-5.81768	0.771319	0.0538148	0.196771	2.08435	-4.41622	-0.500206	0.232581	0.701991
3.60448	3.91329	3.83588	3.90109	3.76771	3.81187	3.54817	3.81226	4.16709	4.06158	4.4148	4.72805	4.71139	4.54516	4.43256	3.96538	4.18647	3.92573	4.37318	4.17044	T	___2	0.99999	618	Q3UHJ0	AP2-associated protein kinase 1	Aak1	TTPPPTIQGQKVGSLTPPSSPKTQRAGHRRI	3.80449	3.88019	4.56639	4.12424	0.075704	0.66969	0.884948	0.433382	-6.12717	0.761902	0.000346319	0.0218524	4.36165	0.210123	0.31975	0.0831482	0.255619	1.83047	-4.87001	-0.244046	0.178729	0.638074
-1.68181	3.89552	2.89805	3.76006	2.78477	3.81187	3.46544	3.81226	-0.477389	3.97618	3.55486	3.70294	4.71139	3.52523	3.33671	2.56044	3.62838	3.72348	4.16852	4.15822	S	___2	0.862743	621	Q3UHJ0	AP2-associated protein kinase 1	Aak1	PPTIQGQKVGSLTPPSSPKTQRAGHRRILSD	2.33132	2.91767	3.76623	3.64781	0.586354	0.530947	0.820636	0.6384	-6.01772	1.43491	0.134971	0.436597	1.56227	-5.29375	1.31649	0.168251	0.377247	1.43334	-5.45012	-0.730136	0.43661	0.810895
3.55817	-2.64333	2.71839	-2.05482	2.69084	NaN	NaN	NaN	3.86187	NaN	3.18732	3.61002	NaN	3.31715	3.42959	NaN	2.69818	2.60322	NaN	-2.73573	S	___2	0.825364	622	Q3UHJ0	AP2-associated protein kinase 1	Aak1	PTIQGQKVGSLTPPSSPKTQRAGHRRILSDV	0.85385	3.86187	3.38602	0.855223	3.00802	0.230379	0.562045	1.26519	-4.98828	2.53217	0.108165	0.397261	1.73921	-4.99737	0.00137333	0.999323	0.999323	0.000866449	-6.31065	3.00665	0.25394	0.709796
0.0471148	-3.93316	-2.9613	0.605954	0.145619	0.699712	NaN	0.27337	0.606845	-2.69519	-2.08874	NaN	NaN	NaN	-2.66346	-4.26203	0.429314	0.608749	NaN	-3.19977	S	___1	1	107	Q6P542	ATP-binding cassette sub-family F member 1	Abcf1	ERVLMERLKQLSVPASDEEDEVPAPIPRGRK	-1.21915	-0.278816	-2.3761	-1.60593	0.940339	0.451067	0.764285	0.775742	-5.86332	-1.15695	0.457086	0.765506	-0.765249	-5.90598	-0.38678	0.754474	0.866409	-0.319078	-6.34015	1.32712	0.316933	0.747142
0.935232	-3.15232	-2.52649	1.60964	-2.99807	-1.88258	1.71779	-2.22092	-1.89502	-1.52147	-1.09617	1.49688	-2.44928	-2.49243	-2.77545	-1.41052	1.62074	-1.83648	-2.21798	NaN	S	___2	1	103	Q6P542	ATP-binding cassette sub-family F member 1	Abcf1	DDSDERVLMERLKQLSVPASDEEDEVPAPIP	-1.2264	-1.16044	-1.46329	-0.96106	0.0659616	0.953298	0.989281	0.0594002	-6.21999	-0.236888	0.833509	0.954337	-0.213324	-6.44861	0.265342	0.824338	0.907244	0.225282	-6.36703	-0.19938	0.867495	0.972012
0.935232	-3.15232	-2.52649	1.60964	-2.99807	-1.88258	1.71779	-2.22092	-1.89502	-1.52147	-1.09617	1.49688	-2.44928	-2.49243	-2.77545	-1.41052	1.62074	-1.83648	-2.21798	NaN	S	___2	1	107	Q6P542	ATP-binding cassette sub-family F member 1	Abcf1	ERVLMERLKQLSVPASDEEDEVPAPIPRGRK	-1.2264	-1.16044	-1.46329	-0.96106	0.0659616	0.953298	0.989281	0.0594002	-6.21999	-0.236888	0.833509	0.954337	-0.213324	-6.44861	0.265342	0.824338	0.907244	0.225282	-6.36703	-0.19938	0.867495	0.972012
NaN	NaN	NaN	NaN	-3.83416	NaN	-4.96096	NaN	-3.71549	NaN	NaN	-4.00357	-4.11756	-3.75426	NaN	-3.57415	NaN	-3.42052	-4.38594	-3.31063	S	___1	0.870262	621	Q4JIM5	Abelson tyrosine-protein kinase 2	Abl2	SAPAGFIRSTQASSGSPALPRKQRDKSPSSL	-3.83416	-4.33822	-3.95846	-3.67281	-0.504065	0.459477	0.768843	-0.773862	-5.33212	-0.124303	0.844238	0.958964	-0.202412	-5.87559	0.16135	0.792433	0.890989	0.271354	-5.86817	-0.665415	0.183492	0.647802
NaN	NaN	-2.25286	NaN	-2.71185	NaN	NaN	NaN	NaN	NaN	NaN	-3.16527	-2.75985	-1.34714	-0.975753	-0.247805	0.596145	-0.196737	0.0633429	-0.537156	S	___2	0.807392	494	Q8K4G5	Actin-binding LIM protein 1	Ablim1	SAEGYQDVRDRMIHRSTSQGSINSPVYSRHS	-2.48236	NA	-2.062	-0.064442	NA	NA	NA	NA	NA	0.420352	0.498112	0.793974	0.701208	-5.91666	2.41791	0.00163767	0.0225243	4.175	-0.909583	NA	NA	NA
2.45846	3.27116	3.66433	3.25553	3.00562	3.16507	3.04497	2.8016	2.6967	1.92876	NaN	3.46308	3.13823	2.71042	2.63263	2.36281	2.34513	1.93477	2.61826	1.88721	S	___3	0.999943	479	Q8K4G5	Actin-binding LIM protein 1	Ablim1	RQSLGESPRTLSPTPSAEGYQDVRDRMIHRS	3.13102	2.72742	2.98609	2.22964	-0.4036	0.166774	0.495009	-1.44189	-5.22573	-0.14493	0.631421	0.849797	-0.488162	-6.2929	-0.901384	0.00481993	0.0478779	-3.22026	-2.27111	0.497784	0.0925054	0.518253
NaN	-2.10339	NaN	-1.38705	-2.0016	NaN	-2.59739	-1.63892	NaN	NaN	NaN	-2.35968	-1.7167	-1.39335	-1.33487	-0.838111	-0.97759	-0.799691	-0.712161	-0.647092	S	___1	0.99995	499	Q8K4G5	Actin-binding LIM protein 1	Ablim1	QDVRDRMIHRSTSQGSINSPVYSRHSYTPTT	-1.83068	-2.11815	-1.70115	-0.794929	-0.287475	0.481154	0.786593	-0.725715	-5.61891	0.12953	0.702391	0.890651	0.390829	-6.20965	1.03575	0.00626813	0.0565747	3.26837	-2.31231	-1.32323	0.00306821	0.172935
-2.85752	-2.28314	-2.65433	NaN	-1.66401	-2.02021	-2.63493	-2.05722	-1.90825	-0.769169	-1.73173	NaN	-2.3929	-1.897	-1.19233	-1.60044	NaN	-1.20323	-1.26745	0.0830429	S	___1	1	671	Q8K4G5	Actin-binding LIM protein 1	Ablim1	PPSLAAVGTDPRRRSSGREEDEEELLRRRQL	-2.36475	-1.87796	-1.80349	-0.997019	0.486794	0.256494	0.59466	1.17756	-5.49045	0.56126	0.216377	0.545037	1.28802	-5.55031	1.36773	0.00645315	0.0568386	3.13876	-2.43202	-0.880937	0.0492407	0.410707
4.27831	5.15787	4.409	4.94161	4.69918	3.88889	3.68212	4.37782	4.51506	3.71667	4.30241	5.21087	4.98649	4.5257	3.6694	3.29114	4.30188	3.79316	4.27445	4.00194	T	___3	0.998811	473	Q8K4G5	Actin-binding LIM protein 1	Ablim1	YEDKQERQSLGESPRTLSPTPSAEGYQDVRD	4.69719	4.03611	4.53897	3.93251	-0.661082	0.0397613	0.281591	-2.21009	-4.03472	-0.15822	0.603055	0.834466	-0.528952	-6.32923	-0.76468	0.019438	0.11042	-2.55643	-3.58174	0.103598	0.732947	0.930785
4.27831	5.15787	4.409	4.94161	4.78433	3.88889	3.78803	3.63394	2.99764	2.99041	4.40509	5.21087	4.98649	3.65062	4.34104	4.08118	4.30188	3.80498	4.27445	3.42037	S	___3	0.999643	475	Q8K4G5	Actin-binding LIM protein 1	Ablim1	DKQERQSLGESPRTLSPTPSAEGYQDVRDRM	4.71422	3.45978	4.51882	3.97657	-1.25444	0.000538175	0.0496172	-4.16682	-0.0987469	-0.195402	0.524185	0.80352	-0.649058	-6.25782	-0.737652	0.024297	0.124123	-2.45023	-3.78477	-0.51679	0.102554	0.534077
-3.1267	-6.05903	-0.109947	-2.55748	-4.07216	-2.49441	-0.453322	-2.73313	-2.37861	-1.96159	0.576478	-0.28504	0.548692	NaN	0.631991	NaN	NaN	-0.282135	-1.61908	-0.971757	S	___2	1	670	Q8K4G5	Actin-binding LIM protein 1	Ablim1	GPPSLAAVGTDPRRRSSGREEDEEELLRRRQ	-3.18506	-2.00421	0.36803	-0.957657	1.18085	0.15531	0.482152	1.49271	-5.15929	3.55309	0.000654378	0.0283665	4.23459	-0.298488	2.22741	0.0270189	0.133688	2.43843	-3.73037	-1.04656	0.269059	0.720072
-3.1267	-6.05903	-0.109947	-2.55748	-4.07216	-2.49441	-0.453322	-2.73313	-2.37861	-1.96159	0.576478	-0.28504	0.548692	NaN	0.631991	NaN	NaN	-0.282135	-1.61908	-0.971757	S	___2	1	671	Q8K4G5	Actin-binding LIM protein 1	Ablim1	PPSLAAVGTDPRRRSSGREEDEEELLRRRQL	-3.18506	-2.00421	0.36803	-0.957657	1.18085	0.15531	0.482152	1.49271	-5.15929	3.55309	0.000654378	0.0283665	4.23459	-0.298488	2.22741	0.0270189	0.133688	2.43843	-3.73037	-1.04656	0.269059	0.720072
3.35836	5.15787	5.22278	4.94161	4.78433	4.5082	4.41871	4.37782	4.51506	3.71667	4.39177	5.0452	4.38755	4.4928	4.34104	4.08118	4.30188	3.80498	4.27445	4.01569	S	___3	1	470	Q8K4G5	Actin-binding LIM protein 1	Ablim1	TSGYEDKQERQSLGESPRTLSPTPSAEGYQD	4.69299	4.30729	4.53167	4.09564	-0.385698	0.21435	0.543605	-1.28534	-5.42146	-0.161318	0.597193	0.834466	-0.537591	-6.32456	-0.597354	0.0613187	0.209633	-1.99068	-4.60809	0.211656	0.489282	0.848435
-2.85752	-2.28314	-0.77648	-0.376469	-0.338477	-0.733108	-2.63493	-2.05722	-0.282884	0.65625	-0.376117	NaN	-1.51221	-1.897	0.184693	-0.253083	NaN	-1.20323	0.44591	1.24189	S	___1	1	670	Q8K4G5	Actin-binding LIM protein 1	Ablim1	GPPSLAAVGTDPRRRSSGREEDEEELLRRRQ	-1.32642	-1.01038	-0.900159	0.0578717	0.316039	0.649763	0.875802	0.462388	-6.11358	0.426259	0.564403	0.823198	0.587981	-6.23811	1.38429	0.0735112	0.238971	1.90949	-4.69812	-1.06825	0.159182	0.624307
2.27542	5.12044	4.75625	3.08441	0.662649	2.43724	2.5433	2.56762	4.8078	1.79025	3.37868	3.35274	3.51517	2.76347	2.80592	1.93179	2.46394	1.986	2.49542	2.28604	S	___2	0.999943	479	Q8K4G5	Actin-binding LIM protein 1	Ablim1	RQSLGESPRTLSPTPSAEGYQDVRDRMIHRS	3.17983	2.82924	3.1632	2.23264	-0.350592	0.601575	0.852345	-0.531129	-6.08005	-0.0166378	0.980158	0.996184	-0.0252054	-6.47173	-0.947196	0.167797	0.377247	-1.43495	-5.44799	0.596604	0.377573	0.792098
0.888748	0.466212	1.0262	0.978331	0.385375	0.997487	-2.60074	0.757719	-0.884805	1.83042	1.38211	0.542798	0.388318	0.660535	1.63027	1.3907	1.37347	1.38013	1.77779	1.71098	S	___1	0.999643	475	Q8K4G5	Actin-binding LIM protein 1	Ablim1	DKQERQSLGESPRTLSPTPSAEGYQDVRDRM	0.748973	0.0200162	0.920806	1.52661	-0.728957	0.21511	0.543926	-1.28312	-5.42411	0.171833	0.765635	0.919552	0.302462	-6.42512	0.777641	0.187262	0.398929	1.36881	-5.534	-1.5066	0.0158664	0.275237
0.0522923	-0.669034	-0.984415	-1.20481	-0.859533	-1.02112	-0.694507	-0.381417	0.313191	-1.90651	-1.48519	-0.570571	-1.09948	0.524006	-1.63625	0.461592	-0.409637	-1.11364	0.228969	0.0478955	S	___2	0.9996	502	Q8K4G5	Actin-binding LIM protein 1	Ablim1	RDRMIHRSTSQGSINSPVYSRHSYTPTTSRS	-0.7331	-0.738073	-0.853497	-0.156964	-0.00497266	0.991128	0.997178	-0.0112687	-6.22172	-0.120397	0.787967	0.93163	-0.272835	-6.43385	0.576136	0.207508	0.42794	1.3056	-5.6131	-0.581109	0.203777	0.679258
-1.31178	NaN	NaN	NaN	-1.31317	-0.821233	-2.25734	-1.24451	-0.822298	-0.704897	NaN	-1.2208	-1.62086	-0.838165	-1.23588	-1.10141	-1.09364	-0.690038	-1.14377	-0.480132	S	___1	0.9996	502	Q8K4G5	Actin-binding LIM protein 1	Ablim1	RDRMIHRSTSQGSINSPVYSRHSYTPTTSRS	-1.31248	-1.17006	-1.22893	-0.901798	0.142419	0.721053	0.902612	0.363973	-5.89049	0.0835487	0.839398	0.956965	0.20628	-6.14619	0.410677	0.310856	0.544776	1.04954	-5.63718	-0.268258	0.379055	0.792182
0.25884	0.789284	0.817662	0.783289	0.675175	0.119001	0.383259	0.355982	0.0439861	-0.598623	1.419	0.95122	0.772526	0.737595	0.23176	0.456499	0.465042	0.470585	0.490041	0.330364	S	___3	0.99995	499	Q8K4G5	Actin-binding LIM protein 1	Ablim1	QDVRDRMIHRSTSQGSINSPVYSRHSYTPTT	0.66485	0.060721	0.82242	0.442506	-0.604129	0.0172754	0.186431	-2.61203	-3.2956	0.15757	0.504039	0.795536	0.681275	-6.2363	-0.222344	0.348639	0.577857	-0.961333	-5.9872	-0.381785	0.115477	0.550861
0.25884	0.789284	0.817662	0.783289	0.675175	0.119001	0.383259	0.355982	0.0439861	-0.598623	1.419	0.95122	0.772526	0.737595	0.23176	0.456499	0.465042	0.470585	0.490041	0.330364	S	___3	0.9996	502	Q8K4G5	Actin-binding LIM protein 1	Ablim1	RDRMIHRSTSQGSINSPVYSRHSYTPTTSRS	0.66485	0.060721	0.82242	0.442506	-0.604129	0.0172754	0.186431	-2.61203	-3.2956	0.15757	0.504039	0.795536	0.681275	-6.2363	-0.222344	0.348639	0.577857	-0.961333	-5.9872	-0.381785	0.115477	0.550861
3.25579	3.48011	3.67672	3.66627	3.01445	NaN	3.23522	2.87317	2.96226	2.2836	3.36227	3.59072	4.11258	3.4431	3.12893	3.02345	3.55843	2.98023	3.71565	2.88924	S	___2	0.998493	496	Q8K4G5	Actin-binding LIM protein 1	Ablim1	EGYQDVRDRMIHRSTSQGSINSPVYSRHSYT	3.41867	2.83856	3.52752	3.2334	-0.580105	0.0439378	0.290403	-2.16908	-4.06814	0.108852	0.671167	0.873641	0.4317	-6.37644	-0.185268	0.472098	0.67583	-0.73476	-6.17649	-0.394837	0.157402	0.620039
3.18225	3.49311	3.96431	3.10938	0.644504	3.13007	3.23769	-2.93321	3.3742	1.5872	3.5131	4.33918	4.64508	-0.0611836	2.95743	3.14165	3.07317	2.00956	3.04702	-0.867455	S	___3	0.998979	466	Q8K4G5	Actin-binding LIM protein 1	Ablim1	EPFYTSGYEDKQERQSLGESPRTLSPTPSAE	2.87871	1.67919	3.07872	2.08079	-1.19952	0.31113	0.635634	-1.04101	-5.68893	0.20001	0.864059	0.963112	0.17358	-6.45657	-0.797922	0.497137	0.69085	-0.69248	-6.20722	-0.401599	0.731332	0.930785
0.25884	0.789284	NaN	0.783289	NaN	0.119001	NaN	0.355982	0.0439861	-0.598623	1.419	0.95122	0.772526	0.737595	NaN	NaN	NaN	0.470585	NaN	0.330364	S	___3	0.998493	496	Q8K4G5	Actin-binding LIM protein 1	Ablim1	EGYQDVRDRMIHRSTSQGSINSPVYSRHSYT	0.610471	-0.0199135	0.970085	0.400474	-0.630384	0.063347	0.338744	-2.05069	-4.21698	0.359614	0.2653	0.585923	1.16986	-5.61139	-0.209997	0.578422	0.7529	-0.571553	-5.93047	-0.420388	0.251573	0.709796
5.10351	5.67078	4.45648	5.43762	5.19259	5.10863	4.59211	5.24945	5.50982	4.89476	5.07209	5.78166	5.83929	5.22584	5.34548	4.98331	5.20304	4.89831	5.11604	5.03839	S	___2	1	470	Q8K4G5	Actin-binding LIM protein 1	Ablim1	TSGYEDKQERQSLGESPRTLSPTPSAEGYQD	5.1722	5.07095	5.45287	5.04782	-0.101242	0.681069	0.886416	-0.41749	-6.13395	0.280676	0.261656	0.582724	1.15742	-5.80708	-0.124378	0.614023	0.780294	-0.512896	-6.31623	0.023136	0.925007	0.987098
2.68269	NaN	3.14063	2.71403	4.78166	5.10863	-2.28857	2.80382	4.59204	2.28535	4.56688	5.00188	2.9708	5.22584	3.14514	3.7584	2.23694	1.83097	3.88964	3.59962	T	___2	0.998811	473	Q8K4G5	Actin-binding LIM protein 1	Ablim1	YEDKQERQSLGESPRTLSPTPSAEGYQDVRD	3.32975	2.50025	4.18211	3.06311	-0.829499	0.453909	0.764811	-0.765743	-5.87398	0.852356	0.441771	0.757554	0.786843	-6.10177	-0.266639	0.808399	0.900572	-0.246145	-6.36199	-0.56286	0.588435	0.889106
5.00353	4.50141	3.92054	5.50337	4.22378	2.43724	4.63776	5.22169	2.46847	4.82514	4.33209	5.01644	4.60351	2.76347	5.25586	4.3684	5.23082	5.03183	4.49354	3.65932	S	___2	0.999643	475	Q8K4G5	Actin-binding LIM protein 1	Ablim1	DKQERQSLGESPRTLSPTPSAEGYQDVRDRM	4.63053	3.91806	4.39427	4.55678	-0.712466	0.226523	0.559518	-1.2505	-5.46252	-0.236252	0.683102	0.875101	-0.414662	-6.38403	-0.073744	0.898395	0.948247	-0.129433	-6.44183	-0.638722	0.276436	0.726229
3.12164	3.51339	3.71268	3.7969	2.87625	-1.02112	3.19878	2.77748	2.914	2.35699	3.41998	3.68797	4.27366	3.48214	3.22076	3.24992	3.63158	3.27251	3.68785	2.81832	S	___2	0.99995	499	Q8K4G5	Actin-binding LIM protein 1	Ablim1	QDVRDRMIHRSTSQGSINSPVYSRHSYTPTT	3.40417	2.04523	3.6169	3.33204	-1.35895	0.0260209	0.230834	-2.4173	-3.66141	0.21273	0.709386	0.892529	0.378406	-6.39869	-0.072136	0.899267	0.948608	-0.128316	-6.44197	-1.28681	0.0338872	0.366223
NaN	NaN	NaN	NaN	-2.45469	NaN	NaN	NaN	-1.56413	-0.617549	-2.02481	-4.5064	NaN	NaN	-1.63522	-3.01489	-2.62318	-2.85474	-2.72918	-1.6325	S	___1	1	470	Q8K4G5	Actin-binding LIM protein 1	Ablim1	TSGYEDKQERQSLGESPRTLSPTPSAEGYQD	-2.45469	-1.09084	-2.72214	-2.5709	1.36385	0.23134	0.562413	1.27677	-4.89685	-0.267453	0.796121	0.935079	-0.265565	-5.86081	-0.116208	0.90567	0.951992	-0.121629	-5.91743	1.48006	0.0708198	0.484282
3.98219	3.64407	3.85244	3.68099	3.27148	3.79317	2.71541	2.93843	3.55011	3.98584	3.90505	2.865	3.34741	3.20969	3.91951	3.65924	3.5688	3.40923	NaN	4.06204	S	___1	0.998493	496	Q8K4G5	Actin-binding LIM protein 1	Ablim1	EGYQDVRDRMIHRSTSQGSINSPVYSRHSYT	3.68623	3.39659	3.44933	3.67483	-0.289642	0.314611	0.638019	-1.03495	-5.69428	-0.236902	0.408561	0.719809	-0.846499	-6.10987	-0.0114065	0.969777	0.986326	-0.0384268	-6.39231	-0.278236	0.361188	0.78637
NaN	NaN	-1.59216	NaN	NaN	-0.604294	-1.96526	NaN	NaN	-1.11642	NaN	-1.60665	NaN	-1.09406	NaN	NaN	NaN	NaN	NaN	NaN	T	___2	0.870962	586	Q8K4G5	Actin-binding LIM protein 1	Ablim1	GRNSPLPYRPDSRPLTPTYAQAPKHFHVPDQ	-1.59216	-1.22866	-1.35035	NA	0.363502	0.6132	0.860473	0.534376	-5.51904	0.241805	0.749465	0.907734	0.335142	-5.7825	NA	NA	NA	NA	NA	NA	NA	NA
-0.668404	NaN	1.5053	-0.0634996	0.394026	3.2618	0.37395	3.27097	2.83102	-2.44969	2.17349	NaN	-0.249705	-0.510989	-0.707196	NaN	NaN	NaN	NaN	NaN	T	___3	0.87653	477	Q8K4G5	Actin-binding LIM protein 1	Ablim1	QERQSLGESPRTLSPTPSAEGYQDVRDRMIH	0.291856	1.45761	0.1764	NA	1.16575	0.305757	0.630646	1.06711	-5.60365	-0.115456	0.921699	0.979608	-0.100263	-6.35814	NA	NA	NA	NA	NA	NA	NA	NA
NaN	NaN	-0.103631	-0.99308	NaN	-0.604294	-1.96526	NaN	NaN	1.24073	0.0217395	-1.60665	NaN	-1.09406	0.750672	NaN	NaN	NaN	NaN	NaN	S	___2	0.977897	582	Q8K4G5	Actin-binding LIM protein 1	Ablim1	EPSSGRNSPLPYRPDSRPLTPTYAQAPKHFH	-0.548355	-0.442941	-0.482075	NA	0.105414	0.91613	0.971463	0.108402	-5.86927	0.0662809	0.944345	0.9878	0.0718462	-6.16515	NA	NA	NA	NA	NA	NA	NA	NA
NaN	NaN	NaN	NaN	-1.62069	NaN	-3.14833	NaN	NaN	-1.02984	-2.1439	-2.77392	NaN	-1.50697	NaN	NaN	NaN	NaN	NaN	-1.23987	S	___1	0.918539	365	Q8BL65	Actin-binding LIM protein 2	Ablim2	EGDQDDRSYKQCRTSSPSSAGSVSLGHYTPT	-1.62069	-2.08908	-2.1416	-1.23987	-0.468395	0.662539	0.881926	-0.459913	-5.50563	-0.520907	0.607944	0.835699	-0.5425	-5.74088	0.38082	0.75758	0.86886	0.323827	-5.6382	-0.849215	0.4378	0.811872
-1.27763	NaN	NaN	NaN	NaN	-1.1552	-0.663421	-0.93057	-1.81746	NaN	NaN	-1.02721	-0.888481	-1.37078	-0.704338	NaN	NaN	NaN	NaN	-1.02816	S	___2	1	502	Q69ZX8	Actin-binding LIM protein 3	Ablim3	WTYHGSPKVPRARRFSSGGEEEDFDRSMHKL	-1.27763	-1.14166	-0.997702	-1.02816	0.135967	0.799308	0.94294	0.262131	-5.65765	0.279928	0.60293	0.834466	0.539671	-5.77827	0.24947	0.712873	0.84846	0.380226	-5.62144	-0.113503	0.831825	0.960394
-1.27763	NaN	NaN	NaN	NaN	-1.1552	-0.663421	-0.93057	-1.81746	NaN	NaN	-1.02721	-0.888481	-1.37078	-0.704338	NaN	NaN	NaN	NaN	-1.02816	S	___2	1	503	Q69ZX8	Actin-binding LIM protein 3	Ablim3	TYHGSPKVPRARRFSSGGEEEDFDRSMHKLQ	-1.27763	-1.14166	-0.997702	-1.02816	0.135967	0.799308	0.94294	0.262131	-5.65765	0.279928	0.60293	0.834466	0.539671	-5.77827	0.24947	0.712873	0.84846	0.380226	-5.62144	-0.113503	0.831825	0.960394
-1.53796	0.392618	1.38578	1.44347	1.14465	1.3793	1.48926	1.11542	1.40854	0.511228	-0.0354506	1.38165	1.28876	0.86685	0.634909	0.992842	1.12167	-0.329343	0.784535	0.572484	S	___2	0.999997	372	Q69ZX8	Actin-binding LIM protein 3	Ablim3	SQDIYENLDLRQRRASSPGYIDSPTYSRQGM	0.565712	1.18075	0.827344	0.628438	0.615038	0.207921	0.534697	1.30436	-5.39865	0.261632	0.585558	0.834269	0.554863	-6.31501	0.062726	0.895591	0.946405	0.133028	-6.44134	0.552312	0.25616	0.709796
-1.53796	0.392618	1.38578	1.44347	1.14465	1.3793	1.48926	1.11542	1.40854	0.511228	-0.0354506	1.38165	1.28876	0.86685	0.634909	0.992842	1.12167	-0.329343	0.784535	0.572484	S	___2	0.999979	373	Q69ZX8	Actin-binding LIM protein 3	Ablim3	QDIYENLDLRQRRASSPGYIDSPTYSRQGMS	0.565712	1.18075	0.827344	0.628438	0.615038	0.207921	0.534697	1.30436	-5.39865	0.261632	0.585558	0.834269	0.554863	-6.31501	0.062726	0.895591	0.946405	0.133028	-6.44134	0.552312	0.25616	0.709796
-3.75531	-3.05849	-2.90453	NaN	-2.38207	NaN	NaN	NaN	NaN	NaN	NaN	NaN	NaN	NaN	NaN	NaN	NaN	NaN	NaN	NaN	S	___3	0.807754	277	Q69ZX8	Actin-binding LIM protein 3	Ablim3	KQAARAEKKLKHRRTSETSISPPGSSIGSPN	-3.0251	NA	NA	NA	NA	NA	NA	NA	NA	NA	NA	NA	NA	NA	NA	NA	NA	NA	NA	NA	NA	NA
-3.75531	-3.05849	-2.90453	NaN	-2.38207	NaN	NaN	NaN	NaN	NaN	NaN	NaN	NaN	NaN	NaN	NaN	NaN	NaN	NaN	NaN	S	___3	0.931221	282	Q69ZX8	Actin-binding LIM protein 3	Ablim3	AEKKLKHRRTSETSISPPGSSIGSPNRVICA	-3.0251	NA	NA	NA	NA	NA	NA	NA	NA	NA	NA	NA	NA	NA	NA	NA	NA	NA	NA	NA	NA	NA
NaN	-3.05849	-2.90453	NaN	-2.38207	NaN	NaN	NaN	NaN	NaN	NaN	NaN	NaN	NaN	NaN	NaN	NaN	NaN	NaN	NaN	T	___3	0.780362	279	Q69ZX8	Actin-binding LIM protein 3	Ablim3	AARAEKKLKHRRTSETSISPPGSSIGSPNRV	-2.7817	NA	NA	NA	NA	NA	NA	NA	NA	NA	NA	NA	NA	NA	NA	NA	NA	NA	NA	NA	NA	NA
NaN	-3.00885	-2.67187	-2.57048	-2.40743	NaN	NaN	NaN	-1.81984	NaN	-2.07285	NaN	NaN	NaN	-1.83242	-1.97579	-1.75383	-1.93155	-1.84178	-1.24257	S	___1	0.711046	477	Q9JIX8	Apoptotic chromatin condensation inducer in the nucleus	Acin1	AREPLASPHPAQLLRSLSPLSGTTDTKAESP	-2.66466	-1.81984	-1.95263	-1.7491	0.844817	0.0675758	0.346583	2.03295	-4.02754	0.712022	0.0496574	0.285683	2.21199	-4.07863	0.915553	0.00383558	0.0405544	3.67195	-1.81964	-0.070736	0.865316	0.971913
2.64607	2.33757	2.4579	2.48607	2.23918	2.60977	1.83186	2.38589	2.82283	1.3476	2.16956	2.11777	2.88549	2.56691	2.74344	2.79149	3.01758	2.89653	3.06545	2.6176	S	___2	0.99958	479	Q9JIX8	Apoptotic chromatin condensation inducer in the nucleus	Acin1	EPLASPHPAQLLRSLSPLSGTTDTKAESPAG	2.43336	2.19959	2.49663	2.87773	-0.233768	0.371811	0.6896	-0.915033	-5.80738	0.063276	0.807078	0.941423	0.24768	-6.44056	0.444372	0.0983823	0.280432	1.7394	-5.01217	-0.67814	0.0157817	0.275237
2.13822	2.18292	2.4579	2.23302	2.14767	2.42397	1.83186	2.38589	2.82283	0.655708	1.97586	2.11777	2.88549	2.88104	2.74344	2.77318	2.57684	2.89653	3.06545	2.6176	S	___2	0.999956	491	Q9JIX8	Apoptotic chromatin condensation inducer in the nucleus	Acin1	RSLSPLSGTTDTKAESPAGRVSDESVLPLAQ	2.23195	2.02405	2.52072	2.78592	-0.207894	0.521999	0.817792	-0.652519	-6.0087	0.288774	0.376256	0.698619	0.906377	-6.05871	0.553974	0.0984962	0.280432	1.73876	-5.01314	-0.761868	0.0274636	0.338293
-3.45181	NaN	-4.02878	-3.25539	-2.78889	-3.21009	NaN	NaN	-2.99607	-2.42369	-2.21517	NaN	NaN	NaN	-2.52611	-3.56458	-3.00696	-2.83751	-2.93636	-2.45862	S	___1	0.958095	838	Q9JIX8	Apoptotic chromatin condensation inducer in the nucleus	Acin1	KISVVSATKGVQAGNSDTEGGQPGRKRRWGA	-3.38122	-2.87662	-2.37064	-2.96081	0.504601	0.176682	0.506842	1.43049	-5.07944	1.01058	0.0256289	0.226265	2.52658	-3.52454	0.420411	0.198391	0.415854	1.35694	-5.49284	0.0841893	0.806879	0.952923
NaN	-2.88323	-3.63732	-2.49869	NaN	-2.83836	NaN	NaN	NaN	-1.70583	NaN	NaN	NaN	-2.49702	NaN	-3.2989	NaN	NaN	-2.76942	NaN	S	___1	0.999145	216	Q9JIX8	Apoptotic chromatin condensation inducer in the nucleus	Acin1	HSPRKSSSFSEEKGESDDEKPRKGERRSSRV	-3.00641	-2.2721	-2.49702	-3.03416	0.734318	0.218579	0.548734	1.35705	-5.02132	0.509393	0.481947	0.780975	0.744225	-5.61445	-0.0277467	0.960596	0.982352	-0.0512769	-6.09509	0.762065	0.241102	0.705026
NaN	NaN	-2.48312	-2.58243	-2.56775	NaN	NaN	NaN	NaN	NaN	-1.6117	NaN	NaN	NaN	NaN	NaN	NaN	NaN	NaN	NaN	S	___1	0.738277	1003	Q9JIX8	Apoptotic chromatin condensation inducer in the nucleus	Acin1	VSITIDDPVRTAQVPSPPRGKISNIVHISNL	-2.54443	NA	-1.6117	NA	NA	NA	NA	NA	NA	0.932733	0.129377	0.436597	1.8352	-4.50362	NA	NA	NA	NA	NA	NA	NA	NA
NaN	NaN	NaN	NaN	NaN	-1.85278	NaN	-2.0517	NaN	-2.82725	NaN	-2.24617	-2.11162	-1.65925	NaN	NaN	NaN	NaN	NaN	-2.7945	S	___1	0.99958	479	Q9JIX8	Apoptotic chromatin condensation inducer in the nucleus	Acin1	EPLASPHPAQLLRSLSPLSGTTDTKAESPAG	NA	-2.24391	-2.00568	-2.7945	NA	NA	NA	NA	NA	NA	NA	NA	NA	NA	NA	NA	NA	NA	NA	0.55059	0.366225	0.78637
-5.03169	NaN	NaN	NaN	-3.21592	-3.28287	-2.94803	NaN	NaN	-2.80021	-3.50206	-3.16382	-2.52523	-3.99322	-3.52	NaN	NaN	-3.40612	NaN	-3.84093	S	___2	0.993423	315	Q9QUI6	Atypical chemokine receptor 1	Ackr1	LLLALFCHQTTRRSLSSLSLPTRQASQMDAL	-4.1238	-3.01037	-3.34087	-3.62352	1.11343	0.0704814	0.347348	2.00826	-4.1719	0.782939	0.152352	0.457214	1.54079	-5.08075	0.50028	0.428048	0.647503	0.823714	-5.67251	0.613155	0.292962	0.726229
-5.03169	NaN	NaN	NaN	-3.21592	-3.28287	-2.94803	NaN	NaN	-2.80021	-3.50206	-3.16382	-2.52523	-3.99322	-3.52	NaN	NaN	-3.40612	NaN	-3.84093	S	___2	0.969913	318	Q9QUI6	Atypical chemokine receptor 1	Ackr1	ALFCHQTTRRSLSSLSLPTRQASQMDALAGK	-4.1238	-3.01037	-3.34087	-3.62352	1.11343	0.0704814	0.347348	2.00826	-4.1719	0.782939	0.152352	0.457214	1.54079	-5.08075	0.50028	0.428048	0.647503	0.823714	-5.67251	0.613155	0.292962	0.726229
NaN	-4.06346	NaN	-4.12832	-1.84972	NaN	NaN	NaN	NaN	1.16634	NaN	NaN	NaN	NaN	-1.95045	NaN	NaN	NaN	-1.27796	-0.645569	S	___1	0.998157	455	Q91V92	ATP-citrate synthase	Acly	NASGSTSTPAPSRTASFSESRADEVAPAKKA	-3.34717	1.16634	-1.95045	-0.961764	4.51351	0.00501497	0.11808	4.41958	-1.81244	1.39672	0.222716	0.552787	1.36765	-5.02644	2.3854	0.0269553	0.133688	2.95453	-3.2283	2.1281	0.0994187	0.532907
NaN	-3.70368	-4.43342	NaN	-3.10499	-3.41938	NaN	NaN	NaN	NaN	NaN	NaN	NaN	NaN	-3.32754	-4.00473	-3.53513	-3.97933	-3.09804	-2.39873	T	___1	1	237	Q9JI91	Alpha-actinin-2	Actn2	HLDIPKMLDAEDIVNTPKPDERAIMTYVSCF	-3.74736	-3.41938	-3.32754	-3.40319	0.327983	0.669506	0.884948	0.441629	-5.56829	0.419823	0.586123	0.834269	0.565291	-5.73494	0.344171	0.482947	0.683156	0.732741	-6.02993	-0.016188	0.982186	0.993942
-3.09284	NaN	NaN	NaN	NaN	-2.59851	NaN	NaN	-2.11131	NaN	NaN	-2.87044	-3.40923	NaN	-2.95806	-1.4988	-2.96438	NaN	-4.83209	-1.98974	S	___1	0.981803	892	Q9JI91	Alpha-actinin-2	Actn2	GALDYTAFSSALYGESDL_____________	-3.09284	-2.35491	-3.07924	-2.82125	0.73793	0.537858	0.824988	0.641233	-5.4174	0.0135967	0.990283	0.996285	0.0125317	-5.8966	0.271587	0.802001	0.896333	0.258524	-5.87165	0.466342	0.58106	0.889106
NaN	NaN	NaN	NaN	NaN	-2.28271	NaN	-2.43257	-2.76682	-2.62906	NaN	-3.30056	-4.04896	NaN	-2.74756	-2.58054	-2.81367	-2.49927	NaN	-1.90889	S	___1	0.843559	613	P51830	Adenylate cyclase type 9	Adcy9	RESSGPRGQGTASPGSVSDLAQTVKTFDNLK	NA	-2.52779	-3.36569	-2.45059	NA	NA	NA	NA	NA	NA	NA	NA	NA	NA	NA	NA	NA	NA	NA	-0.0771975	0.819751	0.958954
-4.60754	-4.76422	NaN	-4.02965	-4.00612	NaN	NaN	NaN	-4.00361	NaN	-3.03481	NaN	-3.12879	-3.73977	-3.1717	-3.93713	-4.83662	NaN	NaN	-3.62885	S	___1	0.999924	586	Q9QYC0	Alpha-adducin	Add1	ELEEYRREVERKQKGSEENLDETREQKEKSP	-4.35188	-4.00361	-3.26877	-4.1342	0.348272	0.529261	0.820636	0.650184	-5.49061	1.08312	0.0087643	0.120122	3.19714	-2.59983	0.217683	0.564262	0.740962	0.59489	-6.08385	0.13059	0.81784	0.95791
NaN	NaN	NaN	NaN	NaN	-3.74791	-2.69582	-1.68917	-4.06916	NaN	-1.41134	-2.09647	-4.48906	-1.49404	NaN	NaN	-5.10454	-1.7679	-5.64739	NaN	S	___2	0.999976	729;717	Q9QYC0;Q9QYB8	Alpha-adducin;Beta-adducin	Add1;Add2	SKKKKKFRTPSFLKKSKKKSDS_________	NA	-3.05052	-2.37273	-4.17328	NA	NA	NA	NA	NA	NA	NA	NA	NA	NA	NA	NA	NA	NA	NA	1.12276	0.299502	0.727268
NaN	NaN	NaN	NaN	NaN	-3.74791	-2.69582	-1.68917	-4.06916	NaN	-1.41134	-2.09647	-4.48906	-1.49404	NaN	NaN	-5.10454	-1.7679	-5.64739	NaN	S	___2	0.999713	724;712;693	Q9QYC0;Q9QYB8;Q9QYB5	Alpha-adducin;Beta-adducin;Gamma-adducin	Add1;Add2;Add3	PGKSPSKKKKKFRTPSFLKKSKKKSDS____	NA	-3.05052	-2.37273	-4.17328	NA	NA	NA	NA	NA	NA	NA	NA	NA	NA	NA	NA	NA	NA	NA	1.12276	0.299502	0.727268
NaN	NaN	-4.43141	NaN	NaN	NaN	NaN	NaN	NaN	-3.58223	-4.25534	NaN	-3.89209	-6.42291	NaN	NaN	NaN	NaN	-3.66575	NaN	S	___1	0.948418	747	Q8BZI0	Actin filament-associated protein 1-like 1	Afap1l1	SLPVNCVSELRKRSPSIVTSNQGRVLQKAKE	-4.43141	-3.58223	-4.85678	-3.66575	0.84918	0.573253	0.839184	0.604715	-5.31236	-0.42537	0.726709	0.898105	-0.370991	-5.82065	0.76566	0.610348	0.776252	0.545239	-5.5377	0.08352	0.955008	0.993942
-2.16252	-2.66064	-2.46178	-2.10962	-1.90043	-1.50908	-3.74814	-2.45419	-2.13012	-1.08496	-1.15869	-2.39844	-2.78831	-2.08325	-1.43382	-1.70337	-1.70439	-1.89409	-1.7838	-0.683396	S	___1	0.999999	181	Q8K2K6	Arf-GAP domain and FG repeat-containing protein 1	Agfg1	ESAPALHLNKGTPSQSPVVGRSQGQQQEKKQ	-2.259	-2.1853	-1.9725	-1.55381	0.0737	0.862463	0.96343	0.175639	-6.20618	0.286496	0.503117	0.795428	0.682767	-6.23528	0.705189	0.109455	0.298997	1.68058	-5.10122	-0.631489	0.149025	0.607291
0.222347	0.857768	0.217056	NaN	2.96455	1.09473	-0.0131653	1.39618	0.879319	1.95575	2.18666	1.68886	3.01191	2.78114	1.73903	1.92409	1.75155	1.37591	0.791187	1.63243	S	___2	0.999999	181	Q8K2K6	Arf-GAP domain and FG repeat-containing protein 1	Agfg1	ESAPALHLNKGTPSQSPVVGRSQGQQQEKKQ	1.06543	1.06256	2.28152	1.49503	-0.00286751	0.99559	0.998344	-0.00560516	-6.16529	1.21609	0.0289355	0.231484	2.37711	-3.90201	0.429603	0.412235	0.631029	0.839751	-6.03801	-0.432471	0.381934	0.793564
0.531968	0.857768	0.217056	NaN	2.96455	1.7227	0.56618	1.39618	1.25792	1.95575	2.45678	1.68886	3.30158	2.78114	1.73903	1.92409	1.75155	1.37591	0.791187	1.63243	T	___2	0.992239	177	Q8K2K6	Arf-GAP domain and FG repeat-containing protein 1	Agfg1	SLLGESAPALHLNKGTPSQSPVVGRSQGQQQ	1.14284	1.37975	2.39348	1.49503	0.23691	0.632744	0.867271	0.486258	-6.04663	1.25064	0.0195604	0.194976	2.56694	-3.54639	0.352198	0.479184	0.679985	0.722885	-6.1286	-0.115287	0.804716	0.952923
NaN	-2.64597	-2.01988	-2.07043	-1.68758	-0.448973	NaN	NaN	0.137524	1.76368	0.860167	NaN	-0.786938	NaN	0.233102	1.23363	0.339253	0.749642	0.420451	1.09732	S	___1	0.999844	314	P29699	Alpha-2-HS-glycoprotein	Ahsg	DLRHAFSPVASVESASGETLHSPKVGQPGAA	-2.10597	0.484077	0.10211	0.768059	2.59004	0.000166781	0.0311534	5.11758	1.07724	2.20808	0.00067996	0.0288056	4.36286	-0.221464	2.87402	1.63496e-05	0.00194887	6.46547	3.30482	-0.283982	0.566853	0.881897
-0.414299	-0.944534	0.0639466	-0.115932	-0.444249	0.496461	-0.964832	0.296723	0.342069	1.17742	1.17935	-0.181752	0.194719	0.765529	-0.1341	1.029	1.11744	1.55623	1.33773	1.14981	S	___1	1	312	P29699	Alpha-2-HS-glycoprotein	Ahsg	YHDLRHAFSPVASVESASGETLHSPKVGQPG	-0.371013	0.269568	0.364749	1.23804	0.640582	0.0769727	0.362472	1.8716	-4.60153	0.735763	0.0448741	0.281621	2.1497	-4.35353	1.60906	0.000161339	0.00601178	4.70122	0.955842	-0.968474	0.0108159	0.251541
2.82339	3.41799	4.39265	3.87348	4.43946	4.00463	4.15622	4.23282	4.1392	4.45389	4.87281	5.09887	5.48488	4.18272	4.0183	4.8538	4.38201	4.94349	4.78094	4.40277	S	___3	0.999992	309	P29699	Alpha-2-HS-glycoprotein	Ahsg	HRTYHDLRHAFSPVASVESASGETLHSPKVG	3.78939	4.19735	4.73152	4.6726	0.407958	0.21321	0.542907	1.28868	-5.41748	0.942122	0.00785207	0.112426	2.97602	-2.76119	0.883208	0.0117892	0.0823841	2.78992	-3.12199	-0.47525	0.149973	0.607732
2.82339	3.41799	4.39265	3.87348	4.43946	4.00463	4.15622	4.23282	4.1392	4.45389	4.87281	5.09887	5.48488	4.18272	4.0183	4.8538	4.38201	4.94349	4.78094	4.40277	S	___3	0.999844	314	P29699	Alpha-2-HS-glycoprotein	Ahsg	DLRHAFSPVASVESASGETLHSPKVGQPGAA	3.78939	4.19735	4.73152	4.6726	0.407958	0.21321	0.542907	1.28868	-5.41748	0.942122	0.00785207	0.112426	2.97602	-2.76119	0.883208	0.0117892	0.0823841	2.78992	-3.12199	-0.47525	0.149973	0.607732
2.82339	3.41799	4.39265	3.87348	4.43946	4.00463	4.025	4.04785	4.1392	4.45389	4.80117	5.09887	5.48488	4.18272	4.0183	4.8538	4.38201	4.7888	4.78094	4.40277	S	___3	1	312	P29699	Alpha-2-HS-glycoprotein	Ahsg	YHDLRHAFSPVASVESASGETLHSPKVGQPG	3.78939	4.13411	4.71719	4.64166	0.34472	0.287419	0.616943	1.09497	-5.63406	0.927794	0.00836825	0.116694	2.94704	-2.82065	0.85227	0.014095	0.0942483	2.70715	-3.28692	-0.50755	0.123654	0.565103
2.307	2.43847	3.25341	3.05708	3.48855	2.63565	2.66943	2.81198	3.11434	3.2707	3.8189	3.35535	3.98229	2.86885	2.57973	3.55939	3.58787	3.81687	3.80193	3.33852	S	___2	0.999992	309	P29699	Alpha-2-HS-glycoprotein	Ahsg	HRTYHDLRHAFSPVASVESASGETLHSPKVG	2.9089	2.90042	3.32102	3.62092	-0.008482	0.976808	0.992131	-0.0294613	-6.22134	0.412122	0.168782	0.482126	1.43146	-5.47312	0.712014	0.0231627	0.119696	2.47311	-3.74138	-0.720496	0.0217751	0.306831
-3.17046	-0.305067	0.314109	NaN	-1.23613	NaN	0.608543	1.12486	0.595402	0.394611	NaN	NaN	NaN	-2.09815	NaN	1.76153	-1.94157	3.17096	NaN	NaN	T	___2	0.732643	317	P29699	Alpha-2-HS-glycoprotein	Ahsg	HAFSPVASVESASGETLHSPKVGQPGAAGPV	-1.09939	0.680854	-2.09815	0.996973	1.78024	0.107908	0.396831	1.75413	-4.71625	-0.998763	0.546685	0.815216	-0.622407	-5.73335	2.09636	0.0829033	0.255619	1.91238	-4.61736	-0.316119	0.778558	0.942263
4.14267	4.34366	4.81744	4.79828	4.70191	4.25604	4.17467	4.4294	4.72965	4.90314	5.58022	5.34571	5.59423	4.55347	4.54945	4.88688	4.92362	5.27128	4.80834	4.8304	S	___2	0.999844	314	P29699	Alpha-2-HS-glycoprotein	Ahsg	DLRHAFSPVASVESASGETLHSPKVGQPGAA	4.56079	4.49858	5.12462	4.9441	-0.062212	0.806497	0.945927	-0.248443	-6.19058	0.563824	0.0365615	0.256761	2.25162	-4.17132	0.383312	0.142555	0.348208	1.53075	-5.31774	-0.445524	0.0914503	0.517255
0.655268	0.610676	-0.25309	0.439283	1.57	1.6369	-0.347848	-1.13769	1.68798	3.82194	2.68854	NaN	-0.0432205	0.797986	2.73255	2.06406	0.329905	1.47513	2.03414	3.10808	S	___1	0.999988	138	P29699	Alpha-2-HS-glycoprotein	Ahsg	GQFRVMHTQCHSTPDSAEDVRKLCPRCPLLT	0.604427	1.13226	1.54396	1.80226	0.527829	0.51266	0.808739	0.66813	-5.99802	0.939536	0.277144	0.600694	1.12126	-5.79048	1.19784	0.147098	0.352561	1.51623	-5.3383	-0.670007	0.407693	0.799148
4.32243	4.53504	5.06511	5.02801	5.0989	4.43245	4.34979	4.58535	4.93431	5.0859	5.81445	5.53009	5.89021	4.78918	4.7179	5.13809	5.1434	5.49992	5.19055	5.03984	S	___2	1	312	P29699	Alpha-2-HS-glycoprotein	Ahsg	YHDLRHAFSPVASVESASGETLHSPKVGQPG	4.8099	4.67756	5.34837	5.20236	-0.132338	0.618888	0.86541	-0.50582	-6.09314	0.538468	0.0537753	0.297638	2.05812	-4.51293	0.392462	0.150276	0.355353	1.50006	-5.36018	-0.5248	0.0595401	0.436729
NaN	NaN	NaN	NaN	NaN	-1.41951	-0.8806	-1.70103	-0.971916	0.165835	0.0393911	-2.31825	-2.0564	-2.00258	NaN	-0.738253	-1.20146	-0.035584	-0.687428	0.137741	S	___1	0.999992	309	P29699	Alpha-2-HS-glycoprotein	Ahsg	HRTYHDLRHAFSPVASVESASGETLHSPKVG	NA	-0.961444	-1.58446	-0.504997	NA	NA	NA	NA	NA	NA	NA	NA	NA	NA	NA	NA	NA	NA	NA	-0.456447	0.352702	0.78637
NaN	NaN	NaN	NaN	NaN	NaN	1.17486	2.03137	NaN	1.1486	0.31707	NaN	0.250403	-0.329582	-3.23585	1.34638	1.71715	2.97975	1.47305	NaN	T	___3	0.732643	317	P29699	Alpha-2-HS-glycoprotein	Ahsg	HAFSPVASVESASGETLHSPKVGQPGAAGPV	NA	1.45161	-0.74949	1.87908	NA	NA	NA	NA	NA	NA	NA	NA	NA	NA	NA	NA	NA	NA	NA	-0.427472	0.601464	0.900019
-0.653912	-1.08654	-1.01438	-0.702416	-0.307005	-0.607852	NaN	-0.163149	NaN	-0.40716	-3.27471	-2.27274	-3.57553	-2.32237	NaN	-1.07302	-1.54201	-1.35096	-1.50765	-1.34087	S	___1	0.965415	103	O08715	A-kinase anchor protein 1, mitochondrial	Akap1	PLALPRTRQVRRRSESSGNLPSVADTRSQPG	-0.752851	-0.39272	-2.86134	-1.3629	0.36013	0.264443	0.598608	1.15727	-5.43698	-2.10849	1.73934e-06	0.00168542	-7.37634	5.35932	-0.610051	0.0381167	0.162301	-2.26367	-4.15813	0.970182	0.00674297	0.206161
-0.107425	0.676478	1.01598	1.11151	0.664235	1.2878	1.64198	2.0243	2.11961	NaN	-0.0453175	0.57436	0.456982	0.385335	0.104176	1.10859	1.29626	1.08495	1.17376	NaN	S	___2	0.998233	101	O08715	A-kinase anchor protein 1, mitochondrial	Akap1	TEPLALPRTRQVRRRSESSGNLPSVADTRSQ	0.672156	1.76842	0.295107	1.16589	1.09627	0.000648201	0.0496172	4.18045	-0.217789	-0.377049	0.145942	0.448315	-1.52504	-5.34698	0.493734	0.077249	0.244462	1.88278	-4.74082	0.602533	0.0438749	0.405629
-0.107425	0.676478	1.01598	1.11151	0.664235	1.2878	1.64198	2.0243	2.11961	NaN	-0.0453175	0.57436	0.456982	0.385335	0.104176	1.10859	1.29626	1.08495	1.17376	NaN	S	___2	0.965415	103	O08715	A-kinase anchor protein 1, mitochondrial	Akap1	PLALPRTRQVRRRSESSGNLPSVADTRSQPG	0.672156	1.76842	0.295107	1.16589	1.09627	0.000648201	0.0496172	4.18045	-0.217789	-0.377049	0.145942	0.448315	-1.52504	-5.34698	0.493734	0.077249	0.244462	1.88278	-4.74082	0.602533	0.0438749	0.405629
NaN	NaN	NaN	2.42699	NaN	1.87988	0.372376	1.49193	2.4561	2.99646	NaN	0.409076	1.44966	NaN	1.79729	NaN	1.82542	NaN	2.34834	-0.693843	S	___1	0.998233	101	O08715	A-kinase anchor protein 1, mitochondrial	Akap1	TEPLALPRTRQVRRRSESSGNLPSVADTRSQ	2.42699	1.83935	1.21868	1.15997	-0.587641	0.610981	0.858024	-0.52394	-5.57766	-1.20831	0.32927	0.663523	-1.02205	-5.39393	-1.26702	0.307389	0.542558	-1.0717	-5.328	0.679377	0.383535	0.793564
NaN	-1.83696	-0.00933953	-0.936858	-1.14504	-0.140915	NaN	NaN	NaN	1.21952	-1.77577	NaN	NaN	-1.85486	-1.64731	-1.45848	-0.886322	-0.371158	-1.09197	0.142595	S	___1	1	55	O08715	A-kinase anchor protein 1, mitochondrial	Akap1	VETLKVGPAIKDRRLSEEACPGVLSVAPTVT	-0.982049	0.539303	-1.75931	-0.733067	1.52135	0.0163745	0.185002	2.76406	-2.98006	-0.777264	0.133853	0.436597	-1.60125	-5.07563	0.248982	0.569434	0.746345	0.583997	-6.2166	1.27237	0.0328974	0.365932
NaN	NaN	1.01598	1.11151	NaN	1.2878	NaN	1.80252	NaN	NaN	NaN	0.57436	0.456982	NaN	0.104176	1.10859	1.29626	0.984146	1.17376	NaN	S	___2	0.742212	104	O08715	A-kinase anchor protein 1, mitochondrial	Akap1	LALPRTRQVRRRSESSGNLPSVADTRSQPGP	1.06374	1.54516	0.378506	1.14069	0.481415	0.204259	0.533271	1.36091	-4.94944	-0.685239	0.0606027	0.308643	-2.12198	-4.19416	0.076944	0.806919	0.899483	0.251162	-6.1136	0.404471	0.216986	0.69689
0.530892	0.435833	0.743666	NaN	0.746323	0.618746	0.378428	0.496001	0.947591	NaN	1.84314	1.23784	1.38331	1.01939	1.19011	0.867219	0.864439	1.0149	1.30091	1.35112	S	___2	1	613	Q9WTQ5	A-kinase anchor protein 12	Akap12	SFKKMVTPKKRVRRPSESDKEEELDKVKSAT	0.614178	0.610191	1.33476	1.07972	-0.003987	0.986383	0.993244	-0.0173239	-6.11487	0.72058	0.00430331	0.0831929	3.30036	-2.12033	0.465539	0.0481266	0.183086	2.13224	-4.32787	-0.469526	0.04645	0.408796
0.530892	0.435833	0.743666	NaN	0.746323	0.618746	0.378428	0.496001	0.947591	NaN	1.84314	1.23784	1.38331	1.01939	1.19011	0.867219	0.864439	1.0149	1.30091	1.35112	S	___2	1	615	Q9WTQ5	A-kinase anchor protein 12	Akap12	KKMVTPKKRVRRPSESDKEEELDKVKSATLS	0.614178	0.610191	1.33476	1.07972	-0.003987	0.986383	0.993244	-0.0173239	-6.11487	0.72058	0.00430331	0.0831929	3.30036	-2.12033	0.465539	0.0481266	0.183086	2.13224	-4.32787	-0.469526	0.04645	0.408796
-4.84597	-3.37933	-1.05454	-1.7629	-1.03141	-4.15501	-1.21264	-2.83845	-1.4725	-2.32567	-1.26135	-1.17624	-0.765743	-0.962475	-0.736104	-1.58444	-2.00579	-4.37055	-1.64906	-4.03701	S	___3	1	682	Q9WTQ5	A-kinase anchor protein 12	Akap12	ALICVGSSKKRARKASSSDDEGGPRTLGGDG	-2.41483	-2.40085	-0.980382	-2.72937	0.013976	0.98498	0.993244	0.0190783	-6.2216	1.43445	0.0652873	0.317975	1.95813	-4.68201	-0.31454	0.672554	0.820277	-0.429372	-6.35618	0.328516	0.658976	0.903905
-4.84597	-3.37933	-1.05454	-1.7629	-1.03141	-4.15501	-1.21264	-2.83845	-1.4725	-2.32567	-1.26135	-1.17624	-0.765743	-0.962475	-0.736104	-1.58444	-2.00579	-4.37055	-1.64906	-4.03701	S	___3	1	683	Q9WTQ5	A-kinase anchor protein 12	Akap12	LICVGSSKKRARKASSSDDEGGPRTLGGDGH	-2.41483	-2.40085	-0.980382	-2.72937	0.013976	0.98498	0.993244	0.0190783	-6.2216	1.43445	0.0652873	0.317975	1.95813	-4.68201	-0.31454	0.672554	0.820277	-0.429372	-6.35618	0.328516	0.658976	0.903905
-4.84597	-3.37933	-1.05454	-1.7629	-1.03141	-4.15501	-1.21264	-2.83845	-1.4725	-2.32567	-1.26135	-1.17624	-0.765743	-0.962475	-0.736104	-1.58444	-2.00579	-4.37055	-1.64906	-4.03701	S	___3	1	684	Q9WTQ5	A-kinase anchor protein 12	Akap12	ICVGSSKKRARKASSSDDEGGPRTLGGDGHR	-2.41483	-2.40085	-0.980382	-2.72937	0.013976	0.98498	0.993244	0.0190783	-6.2216	1.43445	0.0652873	0.317975	1.95813	-4.68201	-0.31454	0.672554	0.820277	-0.429372	-6.35618	0.328516	0.658976	0.903905
-2.19299	-0.887573	-0.65421	-0.275216	0.511935	NaN	NaN	-4.13691	-0.268664	0.558397	-2.0095	-0.383125	-0.652398	NaN	0.0913637	-3.44989	-0.536092	NaN	-0.373316	0.512404	S	___2	1	682	Q9WTQ5	A-kinase anchor protein 12	Akap12	ALICVGSSKKRARKASSSDDEGGPRTLGGDG	-0.699611	-1.28239	-0.738415	-0.961723	-0.582782	0.576399	0.839792	-0.571326	-5.92081	-0.038804	0.967522	0.994191	-0.0414141	-6.41374	-0.262113	0.783567	0.888407	-0.279743	-6.35254	-0.320669	0.76793	0.942263
-2.19299	-0.887573	-2.93006	-0.275216	0.511935	NaN	NaN	-4.13691	-0.268664	0.558397	-2.0095	-0.383125	-0.652398	NaN	0.0913637	-3.44989	-0.536092	NaN	-0.373316	0.512404	S	___2	1	684	Q9WTQ5	A-kinase anchor protein 12	Akap12	ICVGSSKKRARKASSSDDEGGPRTLGGDGHR	-1.15478	-1.28239	-0.738415	-0.961723	-0.127612	0.908193	0.969687	-0.11732	-6.07737	0.416366	0.682893	0.875101	0.416724	-6.32488	0.193057	0.849425	0.920468	0.193223	-6.3737	-0.320669	0.781953	0.943629
-4.28301	NaN	NaN	-3.4862	-2.34466	-3.20148	NaN	-3.96976	NaN	-2.84891	-2.69568	NaN	-3.39687	NaN	-2.26947	NaN	NaN	-3.68569	NaN	-2.94459	S	___1	1	682	Q9WTQ5	A-kinase anchor protein 12	Akap12	ALICVGSSKKRARKASSSDDEGGPRTLGGDG	-3.37129	-3.34005	-2.78734	-3.31514	0.03124	0.955736	0.989281	0.056953	-5.97741	0.58395	0.312794	0.644251	1.06459	-5.65722	0.05615	0.928908	0.961718	0.0915588	-6.09213	-0.02491	0.968422	0.993942
-2.19299	NaN	-0.65421	NaN	-0.25666	NaN	NaN	-4.13691	-0.268664	0.198259	NaN	-0.383125	NaN	NaN	-0.221704	NaN	-0.536092	NaN	-0.431313	-2.31762	S	___2	1	683	Q9WTQ5	A-kinase anchor protein 12	Akap12	LICVGSSKKRARKASSSDDEGGPRTLGGDGH	-1.03462	-1.40244	-0.302415	-1.09501	-0.367818	0.737547	0.910486	-0.344857	-5.91802	0.732205	0.5533	0.818532	0.614021	-5.92352	-0.0603883	0.955996	0.980115	-0.0566185	-6.20141	-0.30743	0.779217	0.942263
NaN	-1.14588	-0.697024	NaN	NaN	NaN	NaN	NaN	NaN	NaN	NaN	-0.729497	-1.37797	-1.44392	NaN	NaN	NaN	-2.01548	-1.44471	-1.39808	S	___3	0.696869	122	P31750	RAC-alpha serine/threonine-protein kinase	Akt1	ADGLKRQEEETMDFRSGSPSDNSGAEEMEVS	-0.921452	NA	-1.1838	-1.61942	NA	NA	NA	NA	NA	-0.262344	0.540816	0.808405	-0.639806	-5.90333	-0.697971	0.128494	0.327741	-1.70222	-4.78752	NA	NA	NA
NaN	-1.14588	-0.697024	NaN	NaN	NaN	NaN	NaN	NaN	NaN	NaN	-0.729497	-1.37797	-1.44392	NaN	NaN	NaN	-2.01548	-1.44471	-1.39808	S	___3	0.842153	124	P31750	RAC-alpha serine/threonine-protein kinase	Akt1	GLKRQEEETMDFRSGSPSDNSGAEEMEVSLA	-0.921452	NA	-1.1838	-1.61942	NA	NA	NA	NA	NA	-0.262344	0.540816	0.808405	-0.639806	-5.90333	-0.697971	0.128494	0.327741	-1.70222	-4.78752	NA	NA	NA
NaN	-1.14588	-0.697024	NaN	NaN	NaN	NaN	NaN	NaN	NaN	NaN	-0.729497	-1.37797	-1.44392	NaN	NaN	NaN	-2.01548	-1.44471	-1.39808	S	___3	0.952994	126	P31750	RAC-alpha serine/threonine-protein kinase	Akt1	KRQEEETMDFRSGSPSDNSGAEEMEVSLAKP	-0.921452	NA	-1.1838	-1.61942	NA	NA	NA	NA	NA	-0.262344	0.540816	0.808405	-0.639806	-5.90333	-0.697971	0.128494	0.327741	-1.70222	-4.78752	NA	NA	NA
NaN	-1.14588	-0.697024	NaN	NaN	NaN	NaN	NaN	NaN	NaN	NaN	-0.729497	-1.37797	-1.44392	NaN	NaN	NaN	-2.01548	-1.44471	-1.39808	S	___3	0.952994	129	P31750	RAC-alpha serine/threonine-protein kinase	Akt1	EEETMDFRSGSPSDNSGAEEMEVSLAKPKHR	-0.921452	NA	-1.1838	-1.61942	NA	NA	NA	NA	NA	-0.262344	0.540816	0.808405	-0.639806	-5.90333	-0.697971	0.128494	0.327741	-1.70222	-4.78752	NA	NA	NA
-2.04743	-1.18162	NaN	-1.08154	NaN	-1.64866	NaN	NaN	-1.03278	NaN	NaN	NaN	NaN	-1.33781	0.112416	-1.05726	-0.630035	NaN	NaN	NaN	S	___2	0.952994	129	P31750	RAC-alpha serine/threonine-protein kinase	Akt1	EEETMDFRSGSPSDNSGAEEMEVSLAKPKHR	-1.43686	-1.34072	-0.612697	-0.843648	0.0961433	0.865801	0.965372	0.174712	-5.85943	0.824166	0.173941	0.48903	1.49768	-5.06539	0.593216	0.313564	0.545687	1.07799	-5.51762	-0.497072	0.434346	0.807883
-2.04743	-1.18162	-0.978068	-1.08154	NaN	NaN	NaN	-3.72468	-1.03278	-1.94016	-1.4385	0.19406	NaN	-0.233367	0.112416	-1.05726	0.0918244	NaN	NaN	-1.45272	S	___2	0.842153	124	P31750	RAC-alpha serine/threonine-protein kinase	Akt1	GLKRQEEETMDFRSGSPSDNSGAEEMEVSLA	-1.32216	-2.23254	-0.341348	-0.806052	-0.910376	0.166195	0.495009	-1.46874	-5.03139	0.980817	0.111685	0.402669	1.70918	-4.99089	0.516113	0.420393	0.640258	0.832665	-5.91645	-1.42649	0.0511433	0.41405
NaN	-0.97449	-0.539855	-0.573286	-1.86665	-1.28561	-2.66311	-2.06172	NaN	0.593972	-0.243053	-2.56551	-1.83633	-2.11224	-0.506233	-1.11864	-0.737317	-0.710429	NaN	NaN	S	___1	0.842153	124	P31750	RAC-alpha serine/threonine-protein kinase	Akt1	GLKRQEEETMDFRSGSPSDNSGAEEMEVSLA	-0.98857	-1.35412	-1.45267	-0.855462	-0.365547	0.58101	0.840037	-0.564356	-5.9549	-0.464103	0.462001	0.76826	-0.755271	-6.12379	0.133108	0.851706	0.922381	0.190257	-6.24873	-0.498655	0.487147	0.847608
NaN	NaN	-0.978068	NaN	NaN	-1.64866	NaN	-3.72468	-1.03278	-1.94016	-1.4385	0.19406	NaN	-0.233367	-1.02075	-1.05726	0.0918244	NaN	NaN	-1.45272	S	___2	0.952994	126	P31750	RAC-alpha serine/threonine-protein kinase	Akt1	KRQEEETMDFRSGSPSDNSGAEEMEVSLAKP	-0.978068	-2.08657	-0.624639	-0.806052	-1.1085	0.271649	0.601944	-1.15893	-5.08117	0.353429	0.718945	0.895154	0.369508	-5.85767	0.172016	0.865007	0.933393	0.174131	-5.86093	-1.28052	0.0765295	0.501297
NaN	NaN	-1.83935	NaN	-1.31892	-2.05885	NaN	-1.96127	NaN	-2.32	NaN	-1.33566	-1.37486	-1.85283	-0.960226	NaN	NaN	-2.61962	NaN	NaN	S	___2	0.881189	213	Q9D1F4	Proline-rich AKT1 substrate 1	Akt1s1	RTEARSSDEENGPPSSPDLDRIAASMRALVL	-1.57913	-2.11337	-1.38089	-2.61962	-0.534238	0.194865	0.531263	-1.40418	-4.96877	0.198241	0.596624	0.834466	0.549239	-6.00984	-1.04048	0.0729552	0.238036	-2.0384	-4.12337	0.506247	0.321103	0.752206
NaN	NaN	NaN	-1.91434	-1.31892	NaN	NaN	NaN	NaN	-2.32	-2.31164	-1.33566	-1.37486	-1.85283	-0.960226	NaN	NaN	-2.61962	NaN	-1.49155	S	___2	0.867617	204	Q9D1F4	Proline-rich AKT1 substrate 1	Akt1s1	VPVWAFKEKRTEARSSDEENGPPSSPDLDRI	-1.61663	-2.32	-1.56704	-2.05558	-0.70337	0.339508	0.666156	-1.01042	-5.14728	0.0495868	0.91931	0.979608	0.104275	-6.19515	-0.438955	0.460358	0.668659	-0.772295	-5.70833	-0.264415	0.713148	0.923924
NaN	NaN	NaN	NaN	NaN	NaN	NaN	-2.71699	NaN	NaN	NaN	-2.5273	-2.63483	-2.32048	-2.05331	-2.24729	-2.19484	-2.05017	-1.90385	-1.41788	T	___1	0.983563	247	Q9D1F4	Proline-rich AKT1 substrate 1	Akt1s1	EDTQVFGDLPRPRLNTSDFQKLKRKY_____	NA	-2.71699	-2.38398	-1.96281	NA	NA	NA	NA	NA	NA	NA	NA	NA	NA	NA	NA	NA	NA	NA	-0.754184	0.116118	0.551118
-0.955498	-1.94512	-1.53639	0.0212427	-1.89268	0.545505	-2.68472	-0.46649	0.869095	-0.226174	1.30568	-1.45434	0.884049	-0.705775	1.10277	1.34954	1.49146	1.85577	2.17289	1.94303	S	___1	0.970354	36	P05064	Fructose-bisphosphate aldolase A	Aldoa	HRIVAPGKGILAADESTGSIAKRLQSIGTEN	-1.26169	-0.392557	0.226477	1.76254	0.869132	0.175848	0.506842	1.40688	-5.27098	1.48817	0.0264776	0.227439	2.40892	-3.88105	3.02423	0.000104618	0.00474974	4.89538	1.37262	-2.15509	0.00250233	0.166161
NaN	NaN	-2.82329	-1.94327	NaN	-2.46794	-3.78691	-2.36069	NaN	-1.3552	NaN	-3.40793	-2.93163	NaN	-2.81017	-1.77746	NaN	-1.6043	NaN	NaN	S	___1	0.996094	46	P05064	Fructose-bisphosphate aldolase A	Aldoa	LAADESTGSIAKRLQSIGTENTEENRRFYRQ	-2.38328	-2.49268	-3.04991	-1.69088	-0.109405	0.856484	0.96343	-0.185719	-5.90645	-0.66663	0.30895	0.637745	-1.07356	-5.54717	0.6924	0.333391	0.565563	1.0179	-5.50099	-0.801805	0.204203	0.67946
NaN	NaN	-2.25939	NaN	NaN	NaN	NaN	NaN	NaN	-0.0486401	-3.58343	NaN	-3.33629	NaN	NaN	-3.19823	-2.6513	-2.68544	-1.24361	-2.7529	S	___1	0.794906	39	P05064	Fructose-bisphosphate aldolase A	Aldoa	VAPGKGILAADESTGSIAKRLQSIGTENTEE	-2.25939	-0.0486401	-3.45986	-2.5063	2.21075	0.0405804	0.284096	2.4565	-3.50686	-1.20047	0.163417	0.471533	-1.54028	-4.78324	-0.246906	0.732677	0.853454	-0.354188	-5.85968	2.45766	0.00824049	0.222135
NaN	NaN	-4.28428	-4.0412	-3.22473	-2.95599	-5.06936	-3.48809	-5.34162	NaN	-2.34528	-3.34087	-3.64797	-2.58576	-2.67096	NaN	NaN	-2.24347	NaN	-1.80521	S	___1	0.976557	28	Q8K1E6	Alpha-ketoglutarate-dependent dioxygenase alkB homolog 3	Alkbh3	GWATPTKSQSATQPASPARSRLSQTAGPAWR	-3.85007	-4.21376	-2.91817	-2.02434	-0.363695	0.530727	0.820636	-0.644462	-5.83389	0.931902	0.108355	0.397261	1.72699	-4.93676	1.82573	0.0182524	0.107353	2.70673	-3.1695	-2.18942	0.00468342	0.20043
NaN	NaN	-3.29089	-1.98023	-3.43699	-2.36743	-4.28194	-2.38495	NaN	NaN	-3.12281	-3.5375	NaN	NaN	NaN	-2.33983	-1.55623	-2.25833	-2.0001	NaN	S	___1	0.967173	110	P09242	Alkaline phosphatase, tissue-nonspecific isozyme	Alpl	VALSKTYNTNAQVPDSAGTATAYLCGVKANE	-2.9027	-3.01144	-3.33015	-2.03862	-0.108737	0.850164	0.96343	-0.193527	-5.95994	-0.427452	0.510647	0.797251	-0.680453	-5.88185	0.864081	0.129139	0.328451	1.64406	-5.00162	-0.972818	0.0919001	0.517255
-2.91117	-1.36382	-1.00717	-0.796251	-1.53006	-0.155669	-1.18491	-1.29652	-1.54534	-2.26241	-1.71115	0.784898	-1.26402	-0.309109	-0.413699	-1.03076	-0.670473	-1.52396	-1.03382	NaN	S	___2	0.999999	477	Q920R0	Alsin	Als2	MDIREEELEGGSRRLSLPGLLSQVSPRLLRK	-1.52169	-1.28897	-0.582616	-1.06475	0.232724	0.631004	0.867271	0.488762	-6.10132	0.939078	0.0643976	0.317975	1.97223	-4.6626	0.456941	0.377723	0.596752	0.904772	-5.98221	-0.224217	0.662443	0.904166
-2.91117	-1.36382	-1.00717	-0.796251	-1.53006	-0.155669	-1.18491	-1.29652	-1.54534	-2.26241	-1.71115	0.784898	-1.26402	-0.309109	-0.413699	-1.03076	-0.670473	-1.52396	-1.03382	NaN	S	___2	0.999569	486	Q920R0	Alsin	Als2	GGSRRLSLPGLLSQVSPRLLRKAARVKTRTV	-1.52169	-1.28897	-0.582616	-1.06475	0.232724	0.631004	0.867271	0.488762	-6.10132	0.939078	0.0643976	0.317975	1.97223	-4.6626	0.456941	0.377723	0.596752	0.904772	-5.98221	-0.224217	0.662443	0.904166
NaN	-4.0943	-3.43746	-3.51335	-3.21188	NaN	NaN	NaN	NaN	-1.85732	-3.08075	NaN	NaN	NaN	NaN	NaN	NaN	NaN	NaN	NaN	S	___1	0.869276	388	A2AH22	Activating molecule in BECN1-regulated autophagy protein 1	Ambra1	STVQSSTAGNTLRNLSLGPTRRSLGGPLSSH	-3.56425	-1.85732	-3.08075	NA	1.70693	0.0207916	0.212967	3.16322	-2.89262	0.483498	0.406377	0.719361	0.896001	-5.51806	NA	NA	NA	NA	NA	NA	NA	NA
NaN	-3.33289	NaN	NaN	NaN	NaN	NaN	NaN	NaN	NaN	-2.90401	NaN	-2.93501	-3.67715	NaN	NaN	-2.7058	-2.98134	-3.37176	-2.35498	S	___1	0.896283	85	O08739	AMP deaminase 3	Ampd3	ETAKRKKSFKMIRSQSLSLQMPTQQDWKGPP	-3.33289	NA	-3.17206	-2.85347	NA	NA	NA	NA	NA	0.160833	0.783322	0.928825	0.284753	-5.85452	0.47942	0.407131	0.624315	0.876642	-5.52372	NA	NA	NA
NaN	-1.1033	-1.86317	NaN	NaN	-1.46285	NaN	NaN	NaN	-1.02428	-0.567601	NaN	NaN	NaN	NaN	-0.828351	NaN	-1.07053	-1.91621	-0.970368	S	___1	0.998366	1795	G5E8K5	Ankyrin-3	Ank3	SLAGWQNETPSGSLESPAQARRLTGGLLDRL	-1.48324	-1.24357	-0.567601	-1.19636	0.23967	0.651872	0.876739	0.469228	-5.68055	0.915634	0.182773	0.4987	1.46368	-4.87332	0.28687	0.535456	0.718766	0.648523	-5.92608	-0.0472002	0.917744	0.987098
-6.15039	-4.34326	-5.01345	-3.33316	-4.43013	NaN	NaN	NaN	NaN	-2.78639	-4.48084	-4.8733	-3.72858	-3.55793	NaN	NaN	NaN	-4.26744	NaN	-3.70536	S	___1	0.995633	663	P59672	Ankyrin repeat and SAM domain-containing protein 1A	Anks1a	TCSPTEDATMGSRSESLSNCSIGKKRLEKSP	-4.65408	-2.78639	-4.16016	-3.9864	1.86769	0.0514254	0.302919	2.19179	-3.81591	0.493915	0.364728	0.691901	0.946525	-5.95713	0.667678	0.327533	0.558683	1.0259	-5.65505	1.20001	0.234555	0.701991
0.724945	-1.04406	0.4395	-0.0942903	0.994219	0.986477	-1.65439	-0.73455	1.54531	2.59263	1.76639	-0.534645	-0.653681	-0.530823	1.14108	0.797148	0.736972	1.84444	0.972778	2.21014	T	___1	1	265	Q9EST5	Acidic leucine-rich nuclear phosphoprotein 32 family member B	Anp32b	EEEEESGKGEKRKRETDDEGEDD________	0.204063	0.547095	0.237664	1.3123	0.343033	0.625055	0.866604	0.496885	-6.09762	0.0336015	0.961696	0.992032	0.0486719	-6.47084	1.10823	0.125169	0.324351	1.60528	-5.21193	-0.7652	0.281728	0.726229
1.14624	1.06297	0.730965	1.07764	1.23676	0.972405	-0.154085	0.243787	1.27824	2.75059	1.88218	-3.3357	0.821183	1.22363	1.79508	1.15588	1.2484	1.61042	1.84603	2.15659	S	___1	0.996188	43	Q8K4Z3	NAD(P)H-hydrate epimerase	Apoa1bp	VCRARPIWWGTQRRGSETMAGAAVKYLSQEE	1.05092	1.01819	0.477275	1.60346	-0.0327276	0.965252	0.990798	-0.0441504	-6.2208	-0.57364	0.44868	0.759617	-0.773855	-6.16896	0.552549	0.465285	0.671422	0.745403	-6.16919	-0.585277	0.439676	0.813728
-2.03062	-3.20892	-2.41323	-1.45011	-2.24107	-2.69553	NaN	-2.28946	NaN	-0.447993	-0.707789	-3.34385	-2.55563	-2.59806	-1.30619	-0.67531	-3.01078	-2.08665	-0.761869	0.284089	S	___1	0.949222	401	Q8K3H0	DCC-interacting protein 13-alpha	Appl1	TAARVNQSALEAVTPSPSFQQRHESLRPGGQ	-2.26879	-1.81099	-2.1023	-1.2501	0.457796	0.53902	0.825298	0.627168	-5.88892	0.166486	0.795487	0.935079	0.263366	-6.43624	1.01869	0.125792	0.325024	1.61147	-5.2049	-0.56089	0.452964	0.823545
NaN	NaN	-1.02988	NaN	NaN	-1.92205	NaN	-1.68737	-1.71373	-1.88159	-2.05495	NaN	NaN	-2.5609	-2.02267	-2.01475	-1.49893	-2.30434	-1.82608	NaN	S	___2	0.924847	218	A2A5R2	Brefeldin A-inhibited guanine nucleotide-exchange protein 2	Arfgef2	QEARELEKPMQSKPQSPVIQATAGSPKFSRL	-1.02988	-1.80119	-2.21284	-1.91102	-0.771305	0.0905547	0.380918	-1.85977	-4.26018	-1.18296	0.0189032	0.19299	-2.76178	-3.04851	-0.881145	0.0577491	0.202985	-2.12462	-4.02336	0.10984	0.68366	0.916375
NaN	NaN	-1.02988	NaN	NaN	-1.92205	NaN	-1.68737	-1.71373	-1.88159	-2.05495	NaN	NaN	-2.5609	-2.02267	-2.01475	-1.49893	-2.30434	-1.82608	NaN	T	___2	0.695201	224	A2A5R2	Brefeldin A-inhibited guanine nucleotide-exchange protein 2	Arfgef2	EKPMQSKPQSPVIQATAGSPKFSRLKQSQAQ	-1.02988	-1.80119	-2.21284	-1.91102	-0.771305	0.0905547	0.380918	-1.85977	-4.26018	-1.18296	0.0189032	0.19299	-2.76178	-3.04851	-0.881145	0.0577491	0.202985	-2.12462	-4.02336	0.10984	0.68366	0.916375
0.117476	NaN	NaN	NaN	0.726028	0.115308	NaN	NaN	NaN	0.462143	0.528033	0.383748	0.144145	0.341213	0.708268	-0.128014	0.0984492	-0.204129	NaN	NaN	S	___2	0.99846	238	Q8C0D4	Rho GTPase-activating protein 12	Arhgap12	EQMRATTPPNQGRPDSPVYANLQELKISQSA	0.421752	0.288726	0.421081	-0.0778979	-0.133026	0.718223	0.901393	-0.370505	-5.7241	-0.0006706	0.99826	0.99826	-0.00223239	-6.20096	-0.49965	0.156341	0.363035	-1.52445	-5.00945	0.366623	0.287759	0.726229
NaN	NaN	NaN	NaN	NaN	0.115308	NaN	NaN	NaN	0.462143	0.528033	NaN	0.144145	0.341213	0.708268	-0.128014	0.0984492	-0.204129	NaN	NaN	T	___2	0.896442	229	Q8C0D4	Rho GTPase-activating protein 12	Arhgap12	GDELSSSSTEQMRATTPPNQGRPDSPVYANL	NA	0.288726	0.430415	-0.0778979	NA	NA	NA	NA	NA	NA	NA	NA	NA	NA	NA	NA	NA	NA	NA	0.366623	0.307055	0.735982
NaN	NaN	-3.85386	NaN	NaN	NaN	-1.03838	-0.128969	NaN	NaN	-0.733893	-1.07243	NaN	NaN	-0.826448	-0.491995	NaN	NaN	-0.676527	-0.571329	T	___2	0.709877	740	Q3UIA2	Rho GTPase-activating protein 17	Arhgap17	PEPGPTPPQTPTPPSTPPLAKQNPSQSETTQ	-3.85386	-0.583675	-0.87759	-0.57995	3.27019	0.000279179	0.0361537	6.2688	0.0382116	2.97627	0.000351702	0.0218524	6.05146	0.412523	3.27391	0.000187458	0.00641338	6.65664	0.844589	-0.00372417	0.992601	0.996782
NaN	NaN	-3.85386	-1.39279	-1.25191	-0.702528	-1.03838	-0.128969	-0.574492	-0.905163	-0.733893	-1.07243	NaN	NaN	-0.826448	-0.491995	0.0555483	-0.632282	-0.676527	-0.571329	T	___2	0.968305	736	Q3UIA2	Rho GTPase-activating protein 17	Arhgap17	GEQGPEPGPTPPQTPTPPSTPPLAKQNPSQS	-2.16619	-0.669906	-0.87759	-0.463317	1.49628	0.0063069	0.125372	3.18228	-2.23982	1.2886	0.027241	0.229761	2.45124	-3.65624	1.70287	0.00258079	0.0328669	3.62165	-1.52615	-0.206589	0.61943	0.902053
NaN	NaN	NaN	NaN	NaN	NaN	NaN	NaN	NaN	NaN	NaN	-2.26613	-2.34455	-1.8872	NaN	-2.34607	NaN	NaN	-1.98561	NaN	S	___2	0.777526	305	Q80U35	Rho guanine nucleotide exchange factor 17	Arhgef17	GRGLRPGRSQLVHGCSQDSDELNPGGLGSAG	NA	NA	-2.16596	-2.16584	NA	NA	NA	NA	NA	NA	NA	NA	NA	NA	NA	NA	NA	NA	NA	NA	NA	NA
NaN	NaN	NaN	NaN	NaN	NaN	NaN	NaN	NaN	NaN	NaN	-2.26613	-2.34455	-1.8872	NaN	-2.34607	NaN	NaN	-1.98561	NaN	S	___2	0.777526	308	Q80U35	Rho guanine nucleotide exchange factor 17	Arhgef17	LRPGRSQLVHGCSQDSDELNPGGLGSAGGVG	NA	NA	-2.16596	-2.16584	NA	NA	NA	NA	NA	NA	NA	NA	NA	NA	NA	NA	NA	NA	NA	NA	NA	NA
NaN	NaN	NaN	NaN	NaN	-4.17991	NaN	NaN	-4.31822	NaN	NaN	NaN	-5.07338	-4.62685	NaN	-4.22736	-4.10452	-4.22819	-4.47331	-3.91191	S	___1	1	959	Q3UPH7	Rho guanine nucleotide exchange factor 40	Arhgef40	QELERRIQQQLGEEASPRSHRRRRADSASSA	NA	-4.24906	-4.85012	-4.18906	NA	NA	NA	NA	NA	NA	NA	NA	NA	NA	NA	NA	NA	NA	NA	-0.060007	0.850238	0.96312
NaN	NaN	NaN	-2.20784	-3.07041	NaN	NaN	-2.07703	NaN	-1.07974	NaN	NaN	-2.05354	-1.73888	-3.77669	-1.80669	NaN	-0.503979	-0.828253	NaN	S	___1	0.999968	639	Q8K4I3	Rho guanine nucleotide exchange factor 6	Arhgef6	TMKKFLHKRKTERKASEEEYVIRKSTAALEE	-2.63912	-1.57838	-2.52304	-1.04631	1.06074	0.200054	0.533124	1.38636	-4.9206	0.116088	0.871785	0.963994	0.166206	-6.10296	1.59282	0.0494226	0.186429	2.28047	-3.96509	-0.532078	0.46629	0.830447
-3.12631	-2.2204	-1.7097	-1.5499	-1.16778	NaN	NaN	NaN	-2.91504	-0.839665	-1.12109	-3.67678	-1.9138	-2.83214	-0.460437	NaN	-1.1607	NaN	-1.70203	-0.336364	S	___1	0.999965	43	Q9D0L7	Armadillo repeat-containing protein 10	Armc10	TRGPRRGGRRLRPSRSAEDLTDGSYDDILNA	-1.95482	-1.87735	-2.00085	-1.06636	0.0774655	0.925449	0.973225	0.0953064	-5.95171	-0.0460314	0.941361	0.986894	-0.0749181	-6.46912	0.888453	0.231398	0.459012	1.25227	-5.54128	-0.810988	0.376264	0.792098
-5.11036	NaN	NaN	NaN	NaN	-2.05427	NaN	NaN	NaN	-2.03219	-2.22814	NaN	-2.37609	NaN	-3.22863	-1.19872	-1.43383	-1.06586	-2.54371	-2.12813	S	___1	0.99597	315	Q8K341	Alpha-tubulin N-acetyltransferase 1	Atat1	PHPTARLLLATDPGGSPAQRRRTRGTPWGLV	-5.11036	-2.04323	-2.61095	-1.67405	3.06713	0.00136821	0.0607978	4.42859	-0.94836	2.49941	0.00350803	0.0734715	3.82777	-1.53668	3.43631	0.000271446	0.00801332	5.54728	0.650899	-0.36918	0.45379	0.823545
NaN	NaN	NaN	NaN	NaN	-1.33961	NaN	NaN	NaN	-2.62849	-3.39943	-2.38462	-2.41216	NaN	NaN	NaN	NaN	NaN	NaN	-2.40312	S	___1	0.800116	217;207;215;226	Q8VDN2;Q6PIC6;Q6PIE5;Q64436	Sodium/potassium-transporting ATPase subunit alpha-1;Sodium/potassium-transporting ATPase subunit alpha-3;Sodium/potassium-transporting ATPase subunit alpha-2;Potassium-transporting ATPase alpha chain 1	Atp1a1;Atp1a3;Atp1a2;Atp4a	DLRIISANGCKVDNSSLTGESEPQTRSPDFT	NA	-1.98405	-2.73207	-2.40312	NA	NA	NA	NA	NA	NA	NA	NA	NA	NA	NA	NA	NA	NA	NA	0.41907	0.617738	0.902053
-3.09027	-3.11538	NaN	-2.11065	-2.18157	NaN	NaN	NaN	-2.57827	-1.66237	-1.77657	NaN	NaN	NaN	-2.50025	NaN	NaN	NaN	NaN	-0.899249	S	___1	0.996843	661	O55143	Sarcoplasmic/endoplasmic reticulum calcium ATPase 2	Atp2a2	DVTSKAFTGREFDELSPSAQRDACLNARCFA	-2.62447	-2.12032	-2.13841	-0.899249	0.504148	0.338038	0.664377	1.02132	-5.41264	0.486057	0.354634	0.686592	0.984673	-5.67557	1.72522	0.0276615	0.13625	2.70722	-3.28661	-1.22107	0.119747	0.555945
3.46249	3.22076	4.00707	3.77642	4.27235	3.88788	2.22834	3.32433	3.50554	4.34749	4.96355	3.50863	4.05945	3.96193	4.90711	4.11582	4.46532	3.95836	4.33721	5.78878	S	___1	0.999999	663	O55143	Sarcoplasmic/endoplasmic reticulum calcium ATPase 2	Atp2a2	TSKAFTGREFDELSPSAQRDACLNARCFARV	3.74782	3.45872	4.28013	4.5331	-0.289102	0.488912	0.789853	-0.705951	-5.97286	0.532316	0.209431	0.538455	1.29985	-5.64085	0.78528	0.070555	0.232058	1.91756	-4.72944	-1.07438	0.0168583	0.282266
-3.7817	-2.05082	NaN	-3.90313	-3.15785	-3.59967	-3.24861	-2.97836	-3.52551	-3.20575	-2.72091	NaN	-2.58914	-1.50911	-2.67665	-3.49196	-2.99804	NaN	-2.79034	-2.69275	S	___1	1	529	P56480	ATP synthase subunit beta, mitochondrial	Atp5b	EEAVAKADKLAEEHGS_______________	-3.22337	-3.31158	-2.37395	-2.99327	-0.088205	0.813133	0.947551	-0.240393	-6.13595	0.849422	0.0434432	0.279235	2.19621	-4.2006	0.230102	0.560353	0.73843	0.594937	-6.16148	-0.318307	0.398711	0.797351
NaN	-1.52022	-1.73022	NaN	-1.13017	NaN	-0.601549	-1.80026	NaN	NaN	-1.59829	NaN	NaN	NaN	NaN	NaN	NaN	NaN	NaN	NaN	S	___3	0.914175	25	P70704	Phospholipid-transporting ATPase IA	Atp8a1	EIRSRAEGYEKTDDVSEKTSLADQEEVRTIF	-1.4602	-1.2009	-1.59829	NA	0.259299	0.632687	0.867271	0.504593	-5.74051	-0.138087	0.839132	0.956965	-0.212438	-5.87224	NA	NA	NA	NA	NA	NA	NA	NA
NaN	-1.52022	-1.73022	NaN	-1.13017	NaN	-0.601549	-1.80026	NaN	NaN	-1.59829	NaN	NaN	NaN	NaN	NaN	NaN	NaN	NaN	NaN	S	___3	0.999358	29	P70704	Phospholipid-transporting ATPase IA	Atp8a1	RAEGYEKTDDVSEKTSLADQEEVRTIFINQP	-1.4602	-1.2009	-1.59829	NA	0.259299	0.632687	0.867271	0.504593	-5.74051	-0.138087	0.839132	0.956965	-0.212438	-5.87224	NA	NA	NA	NA	NA	NA	NA	NA
NaN	-1.52022	-1.73022	NaN	-1.13017	NaN	-0.601549	-1.80026	NaN	NaN	-1.59829	NaN	NaN	NaN	NaN	NaN	NaN	NaN	NaN	NaN	T	___3	0.993159	28	P70704	Phospholipid-transporting ATPase IA	Atp8a1	SRAEGYEKTDDVSEKTSLADQEEVRTIFINQ	-1.4602	-1.2009	-1.59829	NA	0.259299	0.632687	0.867271	0.504593	-5.74051	-0.138087	0.839132	0.956965	-0.212438	-5.87224	NA	NA	NA	NA	NA	NA	NA	NA
4.6475	5.27323	4.55724	5.24624	5.01257	3.9877	4.18749	3.8124	5.06274	3.68123	3.56923	3.17771	4.30975	3.86113	4.60091	3.93367	3.47656	3.23279	-3.09518	NaN	S	___2	0.985675	285	Q9JLV1	BAG family molecular chaperone regulator 3	Bag3	SPFRSPVRGASSREGSPARSGTPVHCPSPIR	4.94736	4.14631	3.90375	1.88696	-0.801044	0.39364	0.702721	-0.87432	-5.84205	-1.04361	0.269837	0.591737	-1.13907	-5.82667	-3.0604	0.00562786	0.0535245	-3.14931	-2.37516	2.25935	0.032166	0.365019
4.66195	5.27323	4.55724	5.21895	5.01257	3.9877	4.18091	3.8124	5.06274	3.68123	4.22644	3.17771	4.87182	3.86113	4.56514	3.93064	3.42329	3.23279	-3.39115	NaN	S	___2	0.724858	281	Q9JLV1	BAG family molecular chaperone regulator 3	Bag3	LRAASPFRSPVRGASSREGSPARSGTPVHCP	4.94479	4.145	4.14045	1.79889	-0.799792	0.413596	0.723793	-0.837261	-5.87294	-0.80434	0.410996	0.722755	-0.842022	-6.11362	-3.1459	0.00619907	0.0565747	-3.10493	-2.46567	2.3461	0.032786	0.365932
NaN	-0.600717	-1.0663	-0.614215	-0.562853	NaN	NaN	-0.702783	-2.24334	0.882165	-0.988593	NaN	NaN	NaN	NaN	-3.18356	-3.07343	-2.54659	0.138144	-2.38678	S	___1	0.989153	360	Q9JLV1	BAG family molecular chaperone regulator 3	Bag3	QVIRREADSKPVSQKSPPPAEKVEVKVSSAP	-0.711021	-0.687986	-0.988593	-2.21044	0.0230352	0.977902	0.992255	0.0282964	-6.0415	-0.277572	0.819838	0.948001	-0.232925	-5.89931	-1.49942	0.0583847	0.203811	-2.09708	-4.43177	1.52246	0.0747377	0.49887
1.39413	1.55368	1.09343	1.67566	-3.65816	1.67511	0.277575	1.15936	2.43693	2.61125	-0.816088	0.316814	1.22575	1.37731	1.36128	1.69462	1.5342	1.66696	2.0018	2.41262	S	___1	0.997979	353	Q9JLV1	BAG family molecular chaperone regulator 3	Bag3	PPGHIPIQVIRREADSKPVSQKSPPPAEKVE	0.411748	1.63205	0.693013	1.86204	1.2203	0.141557	0.460878	1.53482	-5.10095	0.281265	0.727473	0.898105	0.353759	-6.40791	1.45029	0.0841438	0.255619	1.82409	-4.88013	-0.229995	0.775551	0.942263
-1.718	-1.11841	NaN	-1.06261	NaN	NaN	NaN	NaN	NaN	0.0767791	-3.85063	NaN	NaN	NaN	NaN	NaN	NaN	NaN	-0.0821499	NaN	S	___1	0.985675	285	Q9JLV1	BAG family molecular chaperone regulator 3	Bag3	SPFRSPVRGASSREGSPARSGTPVHCPSPIR	-1.29967	0.0767791	-3.85063	-0.0821499	1.37645	0.0652856	0.344078	2.39146	-3.77555	-2.55096	0.00780009	0.112426	-4.43205	-1.9709	1.21752	0.0913151	0.269503	2.11533	-4.17097	0.158929	0.83106	0.960394
4.37725	5.27323	4.55724	5.24624	5.01257	3.9877	4.18091	3.77397	5.06274	3.68123	4.22644	3.17771	4.85901	-6.20825	4.57395	3.93367	3.42271	3.23279	-3.09518	NaN	S	___2	0.690233	280	Q9JLV1	BAG family molecular chaperone regulator 3	Bag3	PLRAASPFRSPVRGASSREGSPARSGTPVHC	4.89331	4.13731	2.12577	1.8735	-0.755996	0.657375	0.87756	-0.451119	-6.11905	-2.76753	0.116257	0.410445	-1.65145	-5.16581	-3.01981	0.106821	0.296023	-1.69893	-5.02232	2.26381	0.219255	0.69689
1.21425	2.23752	1.90324	1.71506	1.92843	2.3018	1.47767	2.48715	2.47058	1.70235	1.10318	1.67569	1.69368	1.38578	1.08792	1.66689	1.47726	1.27132	1.68451	0.946229	S	___2	0.992222	390	Q9JLV1	BAG family molecular chaperone regulator 3	Bag3	PIPCPSPSPAPSAVPSPPKNVAAEQKAAPSP	1.7997	2.08791	1.38925	1.40924	0.28821	0.275276	0.605512	1.12387	-5.60367	-0.41045	0.12622	0.43249	-1.60054	-5.23901	-0.390458	0.144578	0.350853	-1.52258	-5.3291	0.678668	0.0160532	0.275237
NaN	NaN	NaN	NaN	1.92843	NaN	NaN	NaN	0.393585	-3.30047	0.973258	1.67569	-3.51312	-2.21164	1.08792	NaN	-3.18546	1.27132	NaN	0.946229	S	___2	0.952174	382	Q9JLV1	BAG family molecular chaperone regulator 3	Bag3	VEVKVSSAPIPCPSPSPAPSAVPSPPKNVAA	1.92843	-1.45344	-0.397578	-0.322637	-3.38187	0.211672	0.542035	-1.33699	-4.83414	-2.32601	0.328803	0.663422	-1.02811	-5.43133	-2.25107	0.368079	0.58919	-0.943924	-5.44387	-1.13081	0.562369	0.880849
0.794902	NaN	NaN	0.275119	0.409252	NaN	-0.00468961	0.68321	1.27755	1.70669	NaN	NaN	NaN	NaN	NaN	0.616858	0.145333	0.196786	1.13113	1.36137	S	___1	0.992222	390	Q9JLV1	BAG family molecular chaperone regulator 3	Bag3	PIPCPSPSPAPSAVPSPPKNVAAEQKAAPSP	0.493091	0.91569	NA	0.690295	0.422599	0.356997	0.68136	0.958852	-5.58916	NA	NA	NA	NA	NA	0.197204	0.648403	0.806078	0.467949	-6.19676	0.225395	0.571421	0.881897
1.21425	2.23752	1.90324	1.71506	NaN	2.3018	1.47767	2.23619	2.13574	1.65985	-2.65687	NaN	1.64615	1.24913	NaN	1.66689	1.42483	NaN	1.68451	NaN	S	___2	0.959636	380	Q9JLV1	BAG family molecular chaperone regulator 3	Bag3	EKVEVKVSSAPIPCPSPSPAPSAVPSPPKNV	1.76752	1.96225	0.07947	1.59208	0.194732	0.772993	0.929952	0.294221	-6.12102	-1.68805	0.0421876	0.273996	-2.2401	-4.08506	-0.175441	0.819341	0.90711	-0.232816	-6.23936	0.370173	0.615604	0.902053
-2.05387	-2.96371	-0.389306	-0.794203	-2.42194	-3.31171	NaN	-3.30512	-2.5291	1.25436	-1.51348	-3.80173	-3.3771	0.06134	NaN	NaN	NaN	NaN	NaN	-2.06406	S	___1	0.948799	138	Q9JLV1	BAG family molecular chaperone regulator 3	Bag3	RFRTEAAAATPQRSQSPLRGGMTEAAQTDKQ	-1.72461	-1.97289	-2.15774	-2.06406	-0.248287	0.811874	0.947551	-0.243007	-6.13491	-0.433137	0.6787	0.875101	-0.423927	-6.32093	-0.339454	0.842	0.914639	-0.203452	-5.90428	0.0911675	0.958135	0.993942
2.61391	3.40249	3.00931	3.18356	3.28126	2.98365	1.87163	3.07308	3.36842	3.72896	2.73374	2.71702	3.31382	3.20715	3.73853	2.72939	2.99025	2.81794	3.44492	3.36934	S	___1	0.999731	179	Q9JLV1	BAG family molecular chaperone regulator 3	Bag3	AAAQPPTAHGPERSQSPAASDCSSSSSSASL	3.09811	3.00515	3.14205	3.07037	-0.092958	0.764672	0.923618	-0.303745	-6.17519	0.043946	0.887354	0.968401	0.143596	-6.46146	-0.027738	0.928745	0.961718	-0.0906353	-6.44621	-0.06522	0.833545	0.960411
NaN	0.472978	-0.746895	-0.702918	0.32933	NaN	NaN	NaN	NaN	0.12089	NaN	NaN	NaN	-4.99587	NaN	NaN	NaN	NaN	NaN	NaN	S	___2	1	270	Q9JLV1	BAG family molecular chaperone regulator 3	Bag3	KIQGDDWEPRPLRAASPFRSPVRGASSREGS	-0.161876	0.12089	-4.99587	NA	0.282766	0.697459	0.893004	0.408929	-5.60565	-4.83399	0.000524777	0.0271718	-6.9908	0.0827501	NA	NA	NA	NA	NA	NA	NA	NA
NaN	0.472978	-0.746895	-0.702918	0.32933	NaN	NaN	NaN	NaN	0.12089	NaN	NaN	NaN	-4.99587	NaN	NaN	NaN	NaN	NaN	NaN	S	___2	1	274	Q9JLV1	BAG family molecular chaperone regulator 3	Bag3	DDWEPRPLRAASPFRSPVRGASSREGSPARS	-0.161876	0.12089	-4.99587	NA	0.282766	0.697459	0.893004	0.408929	-5.60565	-4.83399	0.000524777	0.0271718	-6.9908	0.0827501	NA	NA	NA	NA	NA	NA	NA	NA
NaN	NaN	NaN	NaN	NaN	NaN	-3.35164	-2.72774	-2.57422	NaN	NaN	NaN	NaN	NaN	NaN	-2.67885	-3.35377	-3.06048	-2.40335	NaN	T	___1	0.992339	560	Q9JLV1	BAG family molecular chaperone regulator 3	Bag3	KDPQTESQQLEAKAATPPNPSNPADSAGNLV	NA	-2.88453	NA	-2.87411	NA	NA	NA	NA	NA	NA	NA	NA	NA	NA	NA	NA	NA	NA	NA	-0.0104208	0.978005	0.993942
NaN	-3.18097	-2.61957	-2.50469	NaN	NaN	NaN	NaN	NaN	NaN	NaN	NaN	NaN	NaN	NaN	-2.21175	NaN	-2.13596	NaN	-1.41923	S	___1	0.848915	995	Q9Z1R2	Large proline-rich protein BAG6	Bag6	QGAERTSPEPQRENASPAPGTTAEEAMSRGP	-2.76841	NA	NA	-1.92231	NA	NA	NA	NA	NA	NA	NA	NA	NA	NA	0.846097	0.0696737	0.230559	2.15551	-4.28006	NA	NA	NA
4.73767	5.03306	5.5507	5.59869	5.44744	4.93254	4.49319	4.63331	4.76399	5.0093	4.58067	6.16323	6.12735	6.2683	5.16172	4.9572	5.16344	4.79214	4.9526	5.21611	S	___2	0.985963	4	O54962	Barrier-to-autointegration factor;Barrier-to-autointegration factor, N-terminally processed	Banf1	____________MTTSQKHRDFVAEPMGEKP	5.27351	4.76647	5.66025	5.0163	-0.507046	0.100064	0.390004	-1.73011	-4.81998	0.386742	0.202876	0.53038	1.31961	-5.61651	-0.257214	0.39126	0.612443	-0.877647	-6.06277	-0.249832	0.404734	0.798309
4.73767	5.03306	5.5507	5.59869	5.44744	4.93254	4.49319	4.63331	4.76399	5.0093	4.58067	6.16323	6.12735	6.2683	5.16172	4.9572	5.16344	4.79214	4.9526	5.21611	T	___2	0.917446	3	O54962	Barrier-to-autointegration factor;Barrier-to-autointegration factor, N-terminally processed	Banf1	_____________MTTSQKHRDFVAEPMGEK	5.27351	4.76647	5.66025	5.0163	-0.507046	0.100064	0.390004	-1.73011	-4.81998	0.386742	0.202876	0.53038	1.31961	-5.61651	-0.257214	0.39126	0.612443	-0.877647	-6.06277	-0.249832	0.404734	0.798309
4.55148	4.94369	5.5507	5.54198	5.36208	4.85556	4.43897	4.63331	4.76399	5.0093	4.13226	6.09192	6.07343	6.2683	4.14947	4.95199	5.16344	4.79214	4.9526	5.13478	T	___2	0.857441	2	O54962	Barrier-to-autointegration factor;Barrier-to-autointegration factor, N-terminally processed	Banf1	______________MTTSQKHRDFVAEPMGE	5.18999	4.74023	5.34308	4.99899	-0.44976	0.252231	0.590059	-1.18141	-5.54112	0.15309	0.692143	0.881253	0.40213	-6.38924	-0.190996	0.621728	0.788963	-0.5017	-6.32198	-0.258764	0.505007	0.856953
-1.81146	0.0420282	NaN	-0.486975	-0.630153	NaN	-0.746802	NaN	NaN	NaN	-0.569834	-0.424747	-0.0911635	-0.348852	NaN	NaN	NaN	NaN	NaN	-1.1362	S	___2	0.999976	480	Q8CCN5	Breast carcinoma-amplified sequence 3 homolog	Bcas3	EEIEQELTSKQGGRCSPVPGLSSSPSGSPLH	-0.72164	-0.746802	-0.358649	-1.1362	-0.025162	0.969557	0.990798	-0.0392727	-5.69076	0.362991	0.394417	0.708278	0.895798	-5.94857	-0.41456	0.534265	0.718245	-0.647041	-5.69507	0.389398	0.642708	0.902132
-3.82902	NaN	NaN	NaN	NaN	-3.96397	NaN	NaN	NaN	NaN	-3.33631	-2.84575	NaN	-4.59054	NaN	NaN	NaN	NaN	NaN	NaN	S	___2	0.861519	117	Q9CWI3	BRCA2 and CDKN1A-interacting protein	Bccip	NHIGSVIKQTDVSEDSDDEVDEDEIFGFISL	-3.82902	-3.96397	-3.59087	NA	-0.13495	0.901633	0.968975	-0.130388	-5.48037	0.238153	0.790019	0.933204	0.281816	-5.85252	NA	NA	NA	NA	NA	NA	NA	NA
-3.2543	NaN	NaN	NaN	3.29815	4.40635	NaN	NaN	-1.12427	2.47783	4.9027	NaN	NaN	NaN	NaN	NaN	-2.75889	-0.926807	-1.40076	-2.28151	S	___2	0.928793	340	P50136	2-oxoisovalerate dehydrogenase subunit alpha, mitochondrial	Bckdha	AMTYRIGHHSTSDDSSAYRSVDEVNYWDKQD	0.021925	1.91997	4.9027	-1.84199	1.89804	0.358965	0.682397	0.968337	-5.41915	4.88077	0.0974886	0.373779	1.85598	-4.38035	-1.86392	0.34317	0.57452	-1.00236	-5.6418	3.76196	0.0483572	0.410354
2.48594	1.78524	3.58496	4.06872	3.33635	4.91145	3.26897	3.57531	2.99757	2.47783	5.4134	1.85728	NaN	NaN	-1.53658	2.85352	2.96603	-0.570594	4.81388	2.71789	S	___2	0.992906	334	P50136	2-oxoisovalerate dehydrogenase subunit alpha, mitochondrial	Bckdha	QPFLIEAMTYRIGHHSTSDDSSAYRSVDEVN	3.05224	3.44623	1.91137	2.55615	0.393984	0.714542	0.900643	0.372032	-6.15158	-1.14088	0.364111	0.691901	-0.932975	-5.89674	-0.496097	0.645509	0.80486	-0.468455	-6.33774	0.890081	0.412494	0.799148
0.557801	0.0709395	0.516667	0.565209	0.865394	1.00222	0.388667	0.437595	0.957882	2.5551	0.692767	0.374715	0.664805	1.02429	-0.935457	0.521073	0.549691	0.628219	0.654707	1.38475	S	___1	0.997617	387	P59017	Bcl-2-like protein 13	Bcl2l13	GAAQLSEERAGSRKKSHTGEAAAVRGAKSGL	0.515202	1.06829	0.364224	0.747688	0.553091	0.173834	0.505066	1.41381	-5.26208	-0.150978	0.7039	0.890747	-0.385929	-6.39576	0.232486	0.55944	0.738214	0.594278	-6.2707	0.320605	0.422798	0.800446
NaN	-2.2516	NaN	-1.64131	-1.84862	-1.30351	NaN	-1.26921	-0.864904	-0.132816	-1.56878	NaN	-1.63158	-1.08606	-0.910662	-1.19065	-1.02401	-1.13718	-1.16737	-0.418838	S	___1	0.998064	177	Q8K019	Bcl-2-associated transcription factor 1	Bclaf1	QEKQTKKAEGEPQEESPLKSKSQEEPKDTFE	-1.91384	-0.89261	-1.29927	-0.98761	1.02123	0.00790217	0.133528	3.07111	-2.4241	0.614573	0.0847667	0.346502	1.84818	-4.70994	0.926234	0.0108755	0.078409	2.91307	-2.87801	0.0949996	0.749554	0.932809
-3.78119	-3.4903	-2.82727	-2.74896	-2.05156	-2.64473	NaN	NaN	-2.49439	-1.61354	-2.29999	NaN	-4.02746	-3.06963	-2.87301	-1.91545	-2.48214	-2.52624	-2.37858	-1.51849	S	___1	0.998146	656	Q8K019	Bcl-2-associated transcription factor 1	Bclaf1	STRQKSPEIHRRIDISPSALRKHTRLAGEER	-2.97986	-2.25089	-3.06752	-2.16418	0.728969	0.116479	0.407578	1.66122	-4.80655	-0.0876665	0.830622	0.954337	-0.217493	-6.39017	0.815676	0.0478124	0.183059	2.14637	-4.36153	-0.0867067	0.845896	0.961779
-2.33623	-2.32169	-2.04341	-2.17452	-2.96377	-2.35126	-3.54495	-2.69754	-2.31901	-0.937098	-1.49027	-2.26156	-2.41185	-1.88891	-2.24062	-2.55801	-2.30138	-1.96174	-2.18339	-0.0999772	S	___1	0.999896	494	Q8K019	Bcl-2-associated transcription factor 1	Bclaf1	EDKGSDRITVKKEVQSPEQVKSEKLKELFDY	-2.36792	-2.36997	-2.05864	-1.8209	-0.0020476	0.996401	0.998605	-0.0045709	-6.22177	0.309282	0.498404	0.793974	0.690417	-6.23001	0.547025	0.237192	0.465532	1.22114	-5.71392	-0.549072	0.235507	0.701991
NaN	NaN	NaN	NaN	NaN	NaN	NaN	NaN	NaN	-2.66296	NaN	NaN	NaN	NaN	NaN	NaN	-7.80767	-3.84591	NaN	-3.05576	S	___1	0.999978	161	Q8K019	Bcl-2-associated transcription factor 1	Bclaf1	SSSPYSKSPVSKRRGSQEKQTKKAEGEPQEE	NA	-2.66296	NA	-4.90311	NA	NA	NA	NA	NA	NA	NA	NA	NA	NA	NA	NA	NA	NA	NA	2.24015	0.312036	0.742184
-3.04482	-2.39695	-2.2611	-1.9787	NaN	-1.58059	-3.20455	-1.52292	-1.36226	-1.34724	-1.8205	-2.47171	-2.53196	-2.28943	-1.03562	-2.19054	-1.43473	-1.66519	-1.97286	-0.733472	S	___1	0.999891	88	O55003	BCL2/adenovirus E1B 19 kDa protein-interacting protein 3	Bnip3	AEIDSHSFGEKNSTLSEEDYIERRREVESIL	-2.42039	-1.80351	-2.02984	-1.59936	0.61688	0.156145	0.482721	1.48109	-5.12289	0.390548	0.361014	0.691901	0.937682	-5.97355	0.821034	0.0645178	0.218481	1.97125	-4.59341	-0.204154	0.609572	0.902053
NaN	-2.3867	NaN	NaN	NaN	-2.54866	-2.17528	-2.30239	-2.37975	-3.01467	NaN	-1.60442	-2.14749	-2.27182	-2.96748	-2.5994	-2.89139	-2.91901	-2.72707	-2.95951	S	___2	0.996108	480	E9Q6J5		Bod1l	RHAYVHKPYLYSKYYSDSDDELTVEQRRQSI	-2.3867	-2.48415	-2.2478	-2.81928	-0.09745	0.833589	0.955912	-0.214139	-5.68779	0.138898	0.769384	0.921966	0.29905	-5.88216	-0.432576	0.358278	0.58412	-0.950551	-5.48943	0.335126	0.223305	0.697875
NaN	-2.3867	NaN	NaN	NaN	-2.54866	-2.17528	-2.30239	-2.37975	-3.01467	NaN	-1.60442	-2.14749	-2.27182	-2.96748	-2.5994	-2.89139	-2.91901	-2.72707	-2.95951	S	___2	0.999478	482	E9Q6J5		Bod1l	AYVHKPYLYSKYYSDSDDELTVEQRRQSIAK	-2.3867	-2.48415	-2.2478	-2.81928	-0.09745	0.833589	0.955912	-0.214139	-5.68779	0.138898	0.769384	0.921966	0.29905	-5.88216	-0.432576	0.358278	0.58412	-0.950551	-5.48943	0.335126	0.223305	0.697875
NaN	-3.56163	-3.34357	-2.76275	NaN	-2.55805	-3.84593	-3.06356	-2.76198	-2.04127	-2.35488	-3.64059	-3.26005	-2.72061	-2.78655	-2.94456	-2.91281	-2.69695	-2.57479	-2.39002	S	___1	0.999978	766	P28028	Serine/threonine-protein kinase B-raf	Braf	IELLARSLPKIHRSASEPSLNRAGFQTEDFS	-3.22265	-2.85416	-2.95254	-2.70383	0.368492	0.331595	0.658893	0.999934	-5.59666	0.270114	0.473724	0.775261	0.732977	-6.06071	0.518824	0.17749	0.385604	1.40787	-5.35198	-0.150332	0.643695	0.902132
-2.16092	NaN	-0.858193	NaN	-1.98844	NaN	NaN	NaN	NaN	NaN	NaN	NaN	NaN	NaN	NaN	NaN	NaN	NaN	NaN	NaN	S	___2	0.977584	297	Q7JJ13	Bromodomain-containing protein 2	Brd2	ADTTTPTPTAILAPGSPASPPGSLEPKAARL	-1.66918	NA	NA	NA	NA	NA	NA	NA	NA	NA	NA	NA	NA	NA	NA	NA	NA	NA	NA	NA	NA	NA
-2.16092	NaN	-0.858193	NaN	-1.98844	NaN	NaN	NaN	NaN	NaN	NaN	NaN	NaN	NaN	NaN	NaN	NaN	NaN	NaN	NaN	S	___2	0.78165	300	Q7JJ13	Bromodomain-containing protein 2	Brd2	TTPTPTAILAPGSPASPPGSLEPKAARLPPM	-1.66918	NA	NA	NA	NA	NA	NA	NA	NA	NA	NA	NA	NA	NA	NA	NA	NA	NA	NA	NA	NA	NA
1.15584	1.4911	1.45612	-1.59631	1.16424	-1.34644	-0.556707	-0.896342	-0.595838	-1.76499	NaN	-0.473346	-0.184327	-0.524974	-0.635076	-1.07883	-1.09206	-0.605275	-1.28651	-1.49895	S	___3	1	130	O88737	Protein bassoon	Bsn	SGQEAESPRRTLQVDSRTQRSGRSPSVSPDR	0.734198	-1.03206	-0.454431	-1.11232	-1.76626	0.00125403	0.0607978	-3.83093	-0.869386	-1.18863	0.0259347	0.226265	-2.43064	-3.80305	-1.84652	0.000853255	0.0154103	-4.00502	-0.622091	0.0802616	0.863773	0.970766
1.15584	1.4911	1.45612	-1.59631	1.16424	-1.34644	-0.556707	-0.896342	-0.595838	-1.76499	NaN	-0.473346	-0.184327	-0.524974	-0.635076	-1.07883	-1.09206	-0.605275	-1.28651	-1.49895	T	___3	1	132	O88737	Protein bassoon	Bsn	QEAESPRRTLQVDSRTQRSGRSPSVSPDRGS	0.734198	-1.03206	-0.454431	-1.11232	-1.76626	0.00125403	0.0607978	-3.83093	-0.869386	-1.18863	0.0259347	0.226265	-2.43064	-3.80305	-1.84652	0.000853255	0.0154103	-4.00502	-0.622091	0.0802616	0.863773	0.970766
NaN	-5.14021	NaN	NaN	NaN	NaN	-3.27969	-3.23034	NaN	NaN	-4.566	-2.56884	NaN	NaN	-5.20549	NaN	NaN	NaN	NaN	-6.11574	S	___2	1	187	Q8R149	BUD13 homolog	Bud13	DPSPPRKARHDTPDPSPPRRVRHDTPDLSPP	-5.14021	-3.25502	-4.11344	-6.11574	1.88519	0.142589	0.461476	1.69934	-4.45337	1.02677	0.365936	0.691901	0.981682	-5.41517	-0.97553	0.476546	0.678217	-0.761542	-5.40565	2.86072	0.0436958	0.405629
NaN	-5.14021	NaN	NaN	NaN	NaN	-3.27969	-3.23034	NaN	NaN	-4.566	-2.56884	NaN	NaN	-5.20549	NaN	NaN	NaN	NaN	-6.11574	T	___2	1	183	Q8R149	BUD13 homolog	Bud13	HDTPDPSPPRKARHDTPDPSPPRRVRHDTPD	-5.14021	-3.25502	-4.11344	-6.11574	1.88519	0.142589	0.461476	1.69934	-4.45337	1.02677	0.365936	0.691901	0.981682	-5.41517	-0.97553	0.476546	0.678217	-0.761542	-5.40565	2.86072	0.0436958	0.405629
0.300242	NaN	-1.79369	NaN	-3.97534	-0.759421	NaN	-0.564402	-1.24796	-0.650255	-0.621618	NaN	-0.71187	0.0075082	NaN	-0.423939	NaN	0.193639	-1.21539	0.960244	S	___1	0.794983	322	Q9ES83	Blood vessel epicardial substance	Bves	HHFLRGSSSTASLPMSSPQQRASAKMKPIEE	-1.82293	-0.805509	-0.441993	-0.121361	1.01742	0.214047	0.543605	1.30791	-5.22723	1.38094	0.121235	0.420824	1.66057	-4.93532	1.70157	0.0480208	0.183086	2.1874	-4.16743	-0.684148	0.359837	0.78637
NaN	-0.616451	NaN	-1.30741	-0.979687	-0.550537	-1.21966	-1.75289	-3.97977	NaN	-1.57593	-0.604147	NaN	-1.02248	NaN	NaN	-4.02581	-1.59164	-1.24111	NaN	S	___2	0.898564	323	Q9ES83	Blood vessel epicardial substance	Bves	HFLRGSSSTASLPMSSPQQRASAKMKPIEEG	-0.967849	-1.87571	-1.06752	-2.28619	-0.907865	0.279014	0.607382	-1.1351	-5.41715	-0.0996697	0.909176	0.97524	-0.116568	-6.21731	-1.31834	0.149665	0.354907	-1.54186	-5.08003	0.410472	0.617338	0.902053
-3.07907	NaN	-0.770148	NaN	-2.30743	-2.72054	-2.69365	-3.37555	-4.25737	-3.75514	-2.6542	-2.82532	-0.557795	NaN	NaN	-0.988072	-1.27542	-3.37443	NaN	-3.9831	S	___2	0.794983	322	Q9ES83	Blood vessel epicardial substance	Bves	HHFLRGSSSTASLPMSSPQQRASAKMKPIEE	-2.05222	-3.36045	-2.01244	-2.40526	-1.30823	0.113329	0.406327	-1.69144	-4.76801	0.0397777	0.963973	0.993695	0.0459999	-6.2233	-0.353039	0.669299	0.819212	-0.436452	-6.16948	-0.955194	0.200598	0.671067
-1.65699	0.515859	NaN	-4.66967	0.767931	NaN	-3.49729	NaN	NaN	NaN	1.32133	NaN	NaN	0.0075082	-4.42591	NaN	-0.158948	NaN	-0.99879	NaN	S	___1	0.898564	323	Q9ES83	Blood vessel epicardial substance	Bves	HFLRGSSSTASLPMSSPQQRASAKMKPIEEG	-1.26072	-3.49729	-1.03236	-0.578869	-2.23657	0.366412	0.688487	-0.952679	-5.26644	0.22836	0.890007	0.97016	0.14239	-6.27784	0.681848	0.716653	0.850573	0.374952	-6.0725	-2.91842	0.286687	0.726229
-1.6335	-3.46668	-1.13074	-0.398131	-0.799846	0.148512	-0.995491	-1.3639	-2.81944	-2.26674	-1.24663	-1.55117	-0.406203	-3.10962	-1.82725	-0.487125	-0.718708	-0.769227	-2.49983	-3.9831	S	___2	0.997985	318	Q9ES83	Blood vessel epicardial substance	Bves	EDGLHHFLRGSSSTASLPMSSPQQRASAKMK	-1.48578	-1.45941	-1.62817	-1.6916	0.0263676	0.97159	0.990798	0.0360934	-6.22112	-0.142395	0.847557	0.960393	-0.194918	-6.45253	-0.205819	0.781237	0.886328	-0.281735	-6.40973	0.232186	0.754133	0.935958
NaN	-0.958965	NaN	NaN	-0.979687	NaN	-1.6871	-1.9494	NaN	NaN	NaN	-1.22653	-0.912614	-2.40822	-2.96694	NaN	-0.787038	NaN	NaN	NaN	S	___2	0.699878	314	Q9ES83	Blood vessel epicardial substance	Bves	SSDGEDGLHHFLRGSSSTASLPMSSPQQRAS	-0.969326	-1.81825	-1.87858	-0.787038	-0.848924	0.260089	0.596287	-1.21535	-5.10402	-0.90925	0.172571	0.487507	-1.50309	-5.10328	0.182288	0.836782	0.911186	0.213081	-5.79874	-1.03121	0.263689	0.712881
NaN	NaN	NaN	NaN	NaN	NaN	-1.6871	-1.9494	NaN	NaN	NaN	-1.22653	-0.912614	-2.40822	-2.96694	NaN	-0.787038	NaN	NaN	NaN	S	___2	0.951366	329	Q9ES83	Blood vessel epicardial substance	Bves	SSTASLPMSSPQQRASAKMKPIEEGVEDDDE	NA	-1.81825	-1.87858	-0.787038	NA	NA	NA	NA	NA	NA	NA	NA	NA	NA	NA	NA	NA	NA	NA	-1.03121	0.299292	0.727268
NaN	-0.551665	NaN	NaN	-0.185585	NaN	-1.3861	-1.21807	NaN	NaN	-1.7462	NaN	-1.20274	NaN	-0.688239	NaN	-0.893936	NaN	NaN	NaN	S	___2	0.973027	659	Q7TPS5	C2 domain-containing protein 5	C2cd5	PIPEPRQRSRLLRSQSESSDEVTELDLSHGK	-0.368625	-1.30208	-1.21239	-0.893936	-0.93346	0.0947275	0.38703	-1.94389	-4.26291	-0.843768	0.0973835	0.373779	-1.92482	-4.52262	-0.525311	0.402604	0.623058	-0.893197	-5.42826	-0.408149	0.510961	0.861036
NaN	-3.71466	-4.16125	-3.40027	-3.60547	-3.72936	NaN	-4.36088	-3.95574	-3.04998	-4.16897	-4.2603	-4.05633	-4.35014	-3.42003	-4.02756	NaN	NaN	NaN	-2.82062	S	___1	0.826456	815	Q01815	Voltage-dependent L-type calcium channel subunit alpha-1C	Cacna1c	KEEKIELKSITADGESPPTTKINMDDLQPSE	-3.72041	-3.77399	-4.05115	-3.42409	-0.0535775	0.881172	0.966679	-0.152294	-6.10318	-0.330742	0.338849	0.670265	-0.990986	-5.91964	0.296322	0.503083	0.694069	0.687732	-5.90865	-0.3499	0.430611	0.801762
-0.172811	NaN	-3.85919	-3.02085	NaN	NaN	NaN	NaN	-2.67886	-1.54618	-0.675524	NaN	NaN	-1.34335	NaN	NaN	NaN	NaN	NaN	NaN	S	___2	0.999861	1670	Q01815	Voltage-dependent L-type calcium channel subunit alpha-1C	Cacna1c	LRTLHDIGPEIRRAISGDLTAEEELDKAMKE	-2.35095	-2.11252	-1.00944	NA	0.23843	0.830364	0.955235	0.222729	-5.84912	1.34151	0.251985	0.578985	1.25317	-5.34965	NA	NA	NA	NA	NA	NA	NA	NA
NaN	NaN	NaN	NaN	NaN	NaN	NaN	NaN	NaN	NaN	NaN	-3.97394	-3.80317	-4.30459	NaN	-3.48025	-2.76373	-3.11489	-1.84556	-1.52284	S	___1	0.744317	77	Q01815	Voltage-dependent L-type calcium channel subunit alpha-1C	Cacna1c	AKLMGSAGNATISTVSSTQRKRQQYGKPKKQ	NA	NA	-4.02723	-2.54545	NA	NA	NA	NA	NA	NA	NA	NA	NA	NA	NA	NA	NA	NA	NA	NA	NA	NA
NaN	-3.12626	NaN	-2.55628	-3.24469	NaN	NaN	NaN	NaN	NaN	NaN	NaN	NaN	NaN	NaN	NaN	NaN	NaN	NaN	NaN	S	___2	0.731933	47	Q8R3Z5	Voltage-dependent L-type calcium channel subunit beta-1	Cacnb1	SKRKGRFKRSDGSTSSDTTSNSFVRQGSAES	-2.97574	NA	NA	NA	NA	NA	NA	NA	NA	NA	NA	NA	NA	NA	NA	NA	NA	NA	NA	NA	NA	NA
-1.88655	-0.82056	-0.695395	-0.263903	-1.01418	NaN	-1.03233	-2.3983	0.163661	0.473515	-0.491102	-2.50279	-2.14148	NaN	-0.165367	0.17228	0.15407	-0.0641021	0.609656	0.556837	S	___1	0.997603	510	Q8CC27	Voltage-dependent L-type calcium channel subunit beta-2	Cacnb2	SQGDQRPDRSAPRSASQAEEEPCLEPVKKSQ	-0.936118	-0.698364	-1.32518	0.285748	0.237754	0.679549	0.886278	0.420397	-6.07619	-0.389067	0.500919	0.793974	-0.687948	-6.17391	1.22187	0.0352021	0.157354	2.29156	-4.09832	-0.984112	0.100212	0.533269
-1.0965	-0.913325	-0.769753	-0.630617	-0.738595	-0.514612	-0.167586	-0.608474	-0.721908	-1.37572	-1.06649	-0.417227	-0.632278	-0.874503	-0.956824	-0.0455221	-0.404725	-0.42017	-0.343079	-1.37174	S	___2	0.999025	203	Q8CC27	Voltage-dependent L-type calcium channel subunit beta-2	Cacnb2	QGKFYSSKSGGNSSSSLGDIVPSSRKSTPPS	-0.829758	-0.67766	-0.789464	-0.517047	0.152098	0.561579	0.831138	0.591015	-6.04661	0.0402936	0.877259	0.963994	0.156571	-6.45946	0.312711	0.239426	0.4683	1.21512	-5.72089	-0.160613	0.540093	0.871016
-0.833506	-1.27925	-2.42836	-1.48602	-1.59196	-0.499615	-0.392584	-1.23266	-0.51959	-1.32161	-0.983701	0.194757	-0.534488	-0.710146	-0.737274	-2.91838	-2.76535	-1.07473	-1.22853	-0.592333	S	___2	0.976247	552	Q8CC27	Voltage-dependent L-type calcium channel subunit beta-2	Cacnb2	RSGTGRGLSRQETFDSETQESRDSAYVEPKE	-1.52382	-0.793212	-0.55417	-1.71586	0.730607	0.0996737	0.390004	1.73225	-4.81676	0.969649	0.0332011	0.246561	2.29901	-4.08499	-0.192045	0.654106	0.807137	-0.455334	-6.3445	0.922653	0.0416008	0.405629
-0.833506	-1.27925	-2.42836	-1.48602	-1.59196	-0.499615	-0.392584	-1.23266	-0.51959	-1.32161	-0.983701	0.194757	-0.534488	-0.710146	-0.737274	-2.91838	-2.76535	-1.07473	-1.22853	-0.592333	T	___2	1	549	Q8CC27	Voltage-dependent L-type calcium channel subunit beta-2	Cacnb2	QNHRSGTGRGLSRQETFDSETQESRDSAYVE	-1.52382	-0.793212	-0.55417	-1.71586	0.730607	0.0996737	0.390004	1.73225	-4.81676	0.969649	0.0332011	0.246561	2.29901	-4.08499	-0.192045	0.654106	0.807137	-0.455334	-6.3445	0.922653	0.0416008	0.405629
-1.0965	-0.913325	-0.769753	-0.630617	-0.738595	-0.514612	-0.167586	-0.608474	NaN	-1.37572	-1.06649	-0.417227	-0.632278	-0.874503	-0.956824	NaN	-0.404725	NaN	-0.343079	-1.37174	S	___2	0.993159	200	Q8CC27	Voltage-dependent L-type calcium channel subunit beta-2	Cacnb2	RAKQGKFYSSKSGGNSSSSLGDIVPSSRKST	-0.829758	-0.666598	-0.789464	-0.706515	0.16316	0.569665	0.8372	0.580714	-5.99561	0.0402936	0.881034	0.96546	0.152111	-6.46005	0.123243	0.692434	0.83334	0.40292	-6.22755	0.0399167	0.902278	0.984465
NaN	NaN	NaN	NaN	NaN	-0.454072	-1.29978	-1.50167	-0.935089	-0.708194	NaN	NaN	-1.73095	-1.69698	-1.32519	-0.143951	-1.14043	-1.37759	-0.835666	-1.2922	S	___1	0.993159	200	Q8CC27	Voltage-dependent L-type calcium channel subunit beta-2	Cacnb2	RAKQGKFYSSKSGGNSSSSLGDIVPSSRKST	NA	-0.979761	-1.58437	-0.957967	NA	NA	NA	NA	NA	NA	NA	NA	NA	NA	NA	NA	NA	NA	NA	-0.0217936	0.941924	0.993942
NaN	NaN	NaN	NaN	NaN	-4.52247	NaN	NaN	NaN	NaN	NaN	-2.93356	-3.10521	-4.71475	NaN	NaN	NaN	NaN	NaN	-3.77658	S	___3	0.998988	545	Q8CC27	Voltage-dependent L-type calcium channel subunit beta-2	Cacnb2	SATHQNHRSGTGRGLSRQETFDSETQESRDS	NA	-4.52247	-3.58451	-3.77658	NA	NA	NA	NA	NA	NA	NA	NA	NA	NA	NA	NA	NA	NA	NA	-0.74589	0.528419	0.866116
NaN	NaN	NaN	NaN	NaN	-4.52247	NaN	NaN	NaN	NaN	NaN	-2.93356	-3.10521	-4.71475	NaN	NaN	NaN	NaN	NaN	-3.77658	S	___3	0.976247	552	Q8CC27	Voltage-dependent L-type calcium channel subunit beta-2	Cacnb2	RSGTGRGLSRQETFDSETQESRDSAYVEPKE	NA	-4.52247	-3.58451	-3.77658	NA	NA	NA	NA	NA	NA	NA	NA	NA	NA	NA	NA	NA	NA	NA	-0.74589	0.528419	0.866116
NaN	NaN	NaN	NaN	NaN	-4.52247	NaN	NaN	NaN	NaN	NaN	-2.93356	-3.10521	-4.71475	NaN	NaN	NaN	NaN	NaN	-3.77658	T	___3	1	549	Q8CC27	Voltage-dependent L-type calcium channel subunit beta-2	Cacnb2	QNHRSGTGRGLSRQETFDSETQESRDSAYVE	NA	-4.52247	-3.58451	-3.77658	NA	NA	NA	NA	NA	NA	NA	NA	NA	NA	NA	NA	NA	NA	NA	-0.74589	0.528419	0.866116
0.28852	0.294935	NaN	-0.171502	0.616861	NaN	NaN	NaN	-0.621956	0.0952979	0.331213	0.493841	0.456139	NaN	1.17232	NaN	NaN	NaN	NaN	1.43152	S	___2	0.999882	553	P35564	Calnexin	Canx	RDEEEEEEKLEEKQKSDAEEDGVTGSQDEED	0.257204	-0.263329	0.613378	1.43152	-0.520533	0.20606	0.533423	-1.35503	-5.06717	0.356175	0.283365	0.608969	1.13556	-5.71636	1.17432	0.0400985	0.166348	2.36789	-3.68507	-1.69485	0.0112462	0.251541
1.88483	2.16129	1.51009	1.98168	2.26097	1.09344	0.913128	0.716502	0.966595	1.59393	1.63952	1.87655	1.99366	NaN	2.29722	1.36482	1.14744	NaN	1.24477	2.55641	S	___2	0.999464	563	P35564	Calnexin	Canx	EEKQKSDAEEDGVTGSQDEEDSKPKAEEDEI	1.95977	1.05672	1.95174	1.57836	-0.903053	0.00468528	0.116539	-3.26068	-2.07611	-0.0080345	0.978503	0.995052	-0.0273513	-6.41424	-0.381412	0.211769	0.43323	-1.29842	-5.56641	-0.521641	0.0939696	0.520189
0.142313	-0.65874	-0.348691	-0.740472	-0.383392	0.531416	-2.2291	-0.771806	-0.823549	0.93152	0.627631	-1.20302	-0.457281	-0.631358	0.0121535	-0.404689	-0.446739	0.57368	0.720668	0.698731	S	___1	1	582	P35564	Calnexin	Canx	EDSKPKAEEDEILNRSPRNRKPRRE______	-0.397796	-0.472304	-0.330375	0.22833	-0.0745074	0.879552	0.966679	-0.153622	-6.20984	0.0674215	0.890926	0.970593	0.139012	-6.46212	0.626127	0.212431	0.434088	1.29097	-5.63097	-0.700634	0.165104	0.625757
1.29816	1.68463	1.51009	1.58961	1.66541	1.09344	0.913128	0.716502	0.451097	0.97147	0.839802	1.06496	1.19786	0.729722	1.34715	1.36482	1.14744	1.23076	1.24477	1.69272	S	___2	1	582	P35564	Calnexin	Canx	EDSKPKAEEDEILNRSPRNRKPRRE______	1.54958	0.829127	1.0359	1.3361	-0.720453	0.00128936	0.0607978	-3.78159	-0.912769	-0.513681	0.0144285	0.162016	-2.69627	-3.32615	-0.213478	0.276659	0.505768	-1.12053	-5.8265	-0.506975	0.0155593	0.275237
-0.110139	-0.339052	0.0868853	-0.0859847	0.122191	NaN	NaN	NaN	-2.70365	1.63124	1.42733	-0.427845	0.343284	0.00344241	1.71817	0.521219	0.231371	-0.158603	-1.42471	2.99362	S	___1	0.999464	563	P35564	Calnexin	Canx	EEKQKSDAEEDGVTGSQDEEDSKPKAEEDEI	-0.0652199	-0.536205	0.612876	0.432579	-0.470985	0.656625	0.87756	-0.453161	-5.85493	0.678096	0.401066	0.716079	0.863088	-6.09428	0.497799	0.53545	0.718766	0.633604	-6.24484	-0.968784	0.36537	0.78637
-2.18061	NaN	-0.69064	-0.165072	NaN	-0.583779	NaN	NaN	-0.337716	-1.53753	0.205547	-1.23199	0.597737	-0.731861	-1.26864	1.50553	1.00797	0.547514	1.08785	-4.10972	S	___1	1	263	P47757	F-actin-capping protein subunit beta	Capzb	AIPDNHKFKQLQRELSQVLTQRQVYIQPDN_	-1.01211	-0.819675	-0.485841	0.0078288	0.192432	0.867658	0.965662	0.169569	-5.96471	0.526266	0.611833	0.839806	0.518475	-6.19431	1.01994	0.331209	0.562394	1.00484	-5.80661	-0.827504	0.427922	0.801545
NaN	NaN	NaN	NaN	-3.27637	NaN	NaN	-0.267947	0.855284	-0.39585	0.171927	0.814771	2.47246	1.56862	-0.781477	1.13038	0.725679	2.67239	1.36805	-0.0179986	S	___2	0.9988	42	Q9CR86	Calcium-regulated heat stable protein 1	Carhsp1	TRDRSPSPLRGNVVPSPLPTRRTRTFSATVR	-3.27637	0.063829	0.84926	1.1757	3.3402	0.0109873	0.158095	2.97393	-2.58349	4.12563	0.00200121	0.051809	3.87193	-1.12627	4.45207	0.00113279	0.0180841	4.1783	-0.627357	-1.11187	0.142054	0.591529
2.49738	2.34411	2.69137	2.70883	2.81405	2.40212	2.19364	2.66386	2.92507	3.15396	3.60073	2.34061	3.87661	3.41497	2.98641	3.19912	3.22831	3.19587	3.51003	3.21971	S	___2	1	31	Q9CR86	Calcium-regulated heat stable protein 1	Carhsp1	QTSVGLLDTPRTRDRSPSPLRGNVVPSPLPT	2.61115	2.66773	3.24387	3.27061	0.056582	0.829969	0.955235	0.217764	-6.1978	0.632718	0.0250752	0.224689	2.4351	-3.83175	0.65946	0.0202088	0.11042	2.53802	-3.61723	-0.602878	0.0317891	0.364986
2.49738	2.34411	2.69137	2.70883	2.79309	2.40212	2.19364	1.99288	2.63792	3.02838	3.44372	1.6207	2.99023	2.90362	2.8635	2.99748	2.99111	3.18155	3.30445	3.0777	S	___2	1	33	Q9CR86	Calcium-regulated heat stable protein 1	Carhsp1	SVGLLDTPRTRDRSPSPLRGNVVPSPLPTRR	2.60696	2.45099	2.76435	3.11046	-0.155968	0.58103	0.840037	-0.561631	-6.06345	0.157398	0.577597	0.832686	0.566781	-6.30826	0.503502	0.0858869	0.258528	1.81308	-4.89754	-0.65947	0.0284208	0.345419
2.33254	2.39509	2.90884	2.58068	2.49985	2.63983	2.35921	2.82145	2.86321	0.963059	3.38591	3.36846	3.63869	3.39926	2.56152	2.78246	2.76628	3.06487	3.07546	2.78654	S	___3	1	31	Q9CR86	Calcium-regulated heat stable protein 1	Carhsp1	QTSVGLLDTPRTRDRSPSPLRGNVVPSPLPT	2.5434	2.32935	3.27077	2.89512	-0.214048	0.492894	0.791513	-0.699412	-5.97739	0.727368	0.0283038	0.230107	2.37671	-3.94135	0.351722	0.264918	0.496732	1.14927	-5.79519	-0.56577	0.0803627	0.505574
2.33254	2.39509	2.90884	2.58068	2.49985	2.63983	2.35921	2.82145	2.86321	0.963059	3.38591	3.36846	3.63869	3.39926	2.56152	2.78246	2.76628	3.06487	3.07546	2.78654	S	___3	1	33	Q9CR86	Calcium-regulated heat stable protein 1	Carhsp1	SVGLLDTPRTRDRSPSPLRGNVVPSPLPTRR	2.5434	2.32935	3.27077	2.89512	-0.214048	0.492894	0.791513	-0.699412	-5.97739	0.727368	0.0283038	0.230107	2.37671	-3.94135	0.351722	0.264918	0.496732	1.14927	-5.79519	-0.56577	0.0803627	0.505574
2.33254	2.39509	2.90884	2.58068	2.49985	2.63983	2.35921	2.82145	2.86321	0.963059	3.38591	3.36846	3.63869	3.39926	2.56152	2.78246	2.76628	3.06487	3.07546	2.78654	S	___3	0.9988	42	Q9CR86	Calcium-regulated heat stable protein 1	Carhsp1	TRDRSPSPLRGNVVPSPLPTRRTRTFSATVR	2.5434	2.32935	3.27077	2.89512	-0.214048	0.492894	0.791513	-0.699412	-5.97739	0.727368	0.0283038	0.230107	2.37671	-3.94135	0.351722	0.264918	0.496732	1.14927	-5.79519	-0.56577	0.0803627	0.505574
NaN	-1.62515	-2.06374	-1.57514	-0.990591	NaN	-3.59627	-2.11239	-2.39996	-0.228766	-0.91845	-1.67267	-1.49323	NaN	NaN	-2.38887	-2.40709	-2.17283	NaN	-1.23656	S	___1	0.952748	145	Q8K3W3	Protein CASC3	Casc3	EEKPESKGTVTGERQSGDGQESTEPVENKVG	-1.56366	-2.08435	-1.36145	-2.05134	-0.520691	0.367053	0.688487	-0.932792	-5.68476	0.202205	0.742419	0.902617	0.33537	-6.2307	-0.487682	0.397339	0.618487	-0.873658	-5.95587	-0.033009	0.953698	0.993942
0.594678	-0.829631	-0.368307	-2.13692	0.809666	-0.659345	-2.07243	NaN	NaN	0.954406	-2.3553	-4.68792	NaN	NaN	NaN	NaN	-7.16502	NaN	NaN	0.508085	S	___1	0.999996	110	Q9WUF3	CASP8-associated protein 2	Casp8ap2	KEIQTQNLNLKNENQSLKKNISALIKTARVE	-0.386103	-0.592456	-3.52161	-3.32847	-0.206354	0.89081	0.966679	-0.140578	-6.0741	-3.13551	0.0898393	0.362469	-1.86451	-4.63108	-2.94236	0.108704	0.297647	-1.74966	-4.7776	2.73601	0.164756	0.625757
NaN	NaN	-1.62395	NaN	-1.24881	-0.655853	NaN	NaN	-1.11218	-0.00599454	-0.8348	NaN	-1.3864	-0.823781	-1.34912	-1.14674	-1.35169	NaN	-0.850334	-0.422939	S	___1	0.997185	11	P51125	Calpastatin	Cast	_____MSQPGPKPAASPRPSRGAAARHTQEH	-1.43638	-0.591343	-1.09853	-0.942926	0.845037	0.0627399	0.336531	2.05618	-4.09111	0.337855	0.40358	0.717818	0.866551	-5.79045	0.493454	0.230223	0.458906	1.26564	-5.37086	0.351583	0.327186	0.759105
-2.98214	-3.72282	-3.56708	-2.83636	-3.47513	-3.39535	NaN	NaN	-3.09579	-2.17185	-2.8686	NaN	NaN	-3.88804	NaN	NaN	NaN	NaN	NaN	-2.62622	T	___1	0.978896	479	P51125	Calpastatin	Cast	KPSTPAEKKSNDTSQTPPGETVPRASMCSIR	-3.31671	-2.88766	-3.37832	-2.62622	0.429043	0.303084	0.629339	1.08741	-5.50207	-0.061614	0.894359	0.972226	-0.136308	-6.19113	0.690486	0.271161	0.505288	1.16669	-5.27478	-0.261443	0.684266	0.916375
NaN	NaN	NaN	-0.769554	NaN	NaN	NaN	NaN	0.0798604	0.971578	-0.369574	NaN	NaN	NaN	-0.221431	0.0433238	-0.37213	-0.30198	0.112401	0.172442	S	___1	0.999998	2	P49817	Caveolin-1	Cav1	______________MSGGKYVDSEGHLYTVP	-0.769554	0.525719	-0.295503	-0.0691886	1.29527	0.0349485	0.262737	2.49465	-3.42797	0.474052	0.385787	0.703643	0.913005	-5.43689	0.700365	0.166876	0.376735	1.50809	-4.88653	0.594908	0.128893	0.57908
-3.24876	NaN	-2.01483	-4.21525	-1.84588	NaN	-3.27643	-2.33464	-1.1109	-1.5201	-3.32959	-3.03881	-2.16658	-2.1493	-2.83183	-4.13762	NaN	-1.05917	NaN	-1.2297	S	___1	0.999606	95	P23198	Chromobox protein homolog 3	Cbx3	QKAGKEKDGTKRKSLSDSESDDSKSKKKRDA	-2.83118	-2.06052	-2.70322	-2.14216	0.770663	0.289583	0.620154	1.09861	-5.52638	0.127958	0.850153	0.961005	0.192276	-6.39543	0.689017	0.377809	0.596752	0.90936	-5.85332	0.0816458	0.915645	0.987098
-2.75106	-5.46299	-1.20957	-2.03465	-1.37882	-1.85711	-2.40395	-2.28351	-0.871894	NaN	-2.18599	-1.50239	-1.61984	-1.85795	-1.67182	-2.73781	-1.00164	-3.2916	-2.98403	-0.909031	S	___2	0.997273	97	P23198	Chromobox protein homolog 3	Cbx3	AGKEKDGTKRKSLSDSESDDSKSKKKRDAAD	-2.56742	-1.85412	-1.7676	-2.18482	0.713302	0.327993	0.652978	1.00592	-5.66861	0.79982	0.247322	0.573393	1.19635	-5.76272	0.382596	0.574323	0.750102	0.572278	-6.28325	0.330706	0.646631	0.902132
-2.75106	-5.46299	-1.20957	-2.03465	-1.37882	-1.17857	-1.72665	-2.28351	-0.871894	NaN	-1.52979	-0.422525	-1.61984	-1.85795	-1.67182	-2.73781	-1.00164	-3.2916	-2.98403	-0.909031	S	___2	0.999606	95	P23198	Chromobox protein homolog 3	Cbx3	QKAGKEKDGTKRKSLSDSESDDSKSKKKRDA	-2.56742	-1.51516	-1.42039	-2.18482	1.05226	0.162508	0.490227	1.45737	-5.15412	1.14703	0.109519	0.400281	1.685	-5.11609	0.382596	0.581133	0.75472	0.562035	-6.28913	0.669666	0.366138	0.78637
NaN	NaN	NaN	NaN	NaN	-2.5777	-3.09419	NaN	-1.27682	NaN	NaN	-1.28171	NaN	NaN	NaN	NaN	-1.60869	NaN	NaN	-1.14626	S	___2	0.872689	93	P23198	Chromobox protein homolog 3	Cbx3	NSQKAGKEKDGTKRKSLSDSESDDSKSKKKR	NA	-2.31624	-1.28171	-1.37748	NA	NA	NA	NA	NA	NA	NA	NA	NA	NA	NA	NA	NA	NA	NA	-0.938762	0.192276	0.65984
NaN	-0.277539	1.15887	0.2272	0.118341	1.3979	0.285677	1.22853	1.23213	1.6445	2.18594	-0.165284	0.862085	0.435722	0.863416	1.41553	1.63056	1.56288	1.73039	2.13279	S	___2	0.938533	662	Q3V125	Coiled-coil domain-containing protein 110	Ccdc110	TAKAEKLSLEATLQESTSTRQKLERKLVDIQ	0.306718	1.15775	0.836376	1.69443	0.851029	0.0486674	0.301193	2.11711	-4.15654	0.529658	0.204409	0.532666	1.31763	-5.56382	1.38771	0.00289587	0.0343759	3.45222	-1.74981	-0.536683	0.174085	0.63091
-2.21288	-2.02339	-2.04574	-1.80157	-1.43221	-2.26019	NaN	NaN	-1.85726	-1.96021	-1.79943	-1.74672	-2.30162	-2.04526	-2.09479	-1.85335	-2.12601	-1.80421	-2.56878	-2.9753	S	___1	1	165	Q8R344	Coiled-coil domain-containing protein 12	Ccdc12	LASAVDATTGQEACDSD______________	-1.90316	-2.02589	-1.99756	-2.26553	-0.122729	0.67326	0.886278	-0.429195	-5.99223	-0.094406	0.707839	0.892098	-0.381222	-6.39718	-0.362372	0.161931	0.369634	-1.4633	-5.41048	0.239643	0.413818	0.799148
-1.85478	NaN	NaN	NaN	-2.68062	-3.29857	NaN	NaN	NaN	-3.18515	-2.95192	-2.38925	-2.5195	-3.09359	-4.40825	-3.45029	-3.58618	-3.24814	-2.51726	-4.05807	S	___2	0.999997	211	Q9D6J3	Coiled-coil domain-containing protein 94	Ccdc94	AALLEEARHRRLLEDSESEDEAPPSRPRAAA	-2.2677	-3.24186	-3.0725	-3.37199	-0.97416	0.148307	0.464841	-1.53898	-4.7361	-0.804802	0.153059	0.457214	-1.51965	-5.10651	-1.10429	0.0577967	0.202985	-2.08515	-4.2606	0.130128	0.809826	0.953943
-1.85478	NaN	NaN	NaN	-2.68062	-3.29857	NaN	NaN	NaN	-3.18515	-2.95192	-2.38925	-2.5195	-3.09359	-4.40825	-3.45029	-3.58618	-3.24814	-2.51726	-4.05807	S	___2	0.999981	213	Q9D6J3	Coiled-coil domain-containing protein 94	Ccdc94	LLEEARHRRLLEDSESEDEAPPSRPRAAARP	-2.2677	-3.24186	-3.0725	-3.37199	-0.97416	0.148307	0.464841	-1.53898	-4.7361	-0.804802	0.153059	0.457214	-1.51965	-5.10651	-1.10429	0.0577967	0.202985	-2.08515	-4.2606	0.130128	0.809826	0.953943
NaN	NaN	NaN	NaN	NaN	1.17669	NaN	NaN	1.34955	0.801134	1.04372	NaN	NaN	0.740298	NaN	0.993068	NaN	0.845484	1.20747	NaN	S	___1	1	293	P24860	G2/mitotic-specific cyclin-B1	Ccnb1	QIRQMEMKILRVLNFSLGRPLPLHFLRRASK	NA	1.10912	0.892009	1.01534	NA	NA	NA	NA	NA	NA	NA	NA	NA	NA	NA	NA	NA	NA	NA	0.093784	0.776494	0.942263
-1.08379	-0.612972	NaN	-1.15007	-0.278573	0.13438	-1.0803	-0.297768	-0.0727399	-0.212862	0.464234	-0.759542	-0.507506	0.296842	0.366744	0.738529	0.294832	0.59346	0.490664	1.09206	S	___1	0.999543	326	Q8BGU5	Cyclin-Y	Ccny	DKYKDLRKPMRKRSASADNLILPRWSPAIIS	-0.781351	-0.305858	-0.0278456	0.641909	0.475493	0.148452	0.464841	1.51086	-5.08315	0.753506	0.0279418	0.230107	2.39423	-3.87047	1.42326	0.000273385	0.00801332	4.52235	0.497985	-0.947767	0.00510295	0.204715
NaN	NaN	-0.689265	NaN	NaN	-3.82099	NaN	NaN	-3.98751	-3.58566	-4.41529	NaN	-5.90722	NaN	NaN	-5.13508	NaN	NaN	NaN	-3.25007	S	___1	0.974235	324	Q8BGU5	Cyclin-Y	Ccny	CEDKYKDLRKPMRKRSASADNLILPRWSPAI	-0.689265	-3.79805	-5.16125	-4.19257	-3.10879	0.0100848	0.150221	-3.54326	-2.36564	-4.47199	0.00218757	0.0543684	-4.80547	-1.05539	-3.50331	0.00758208	0.0639469	-3.76456	-2.08684	0.394522	0.588002	0.889106
-0.617798	-0.964163	0.316779	0.404695	-0.715649	0.108391	-1.25894	-0.377086	0.0128056	-0.292369	0.793523	-0.609104	-0.0125503	-0.103262	-0.160644	1.06939	1.16063	0.69321	1.15119	0.416615	S	___1	1	3	P18760	Cofilin-1	Cfl1	_____________MASGVAVSDGVIKVFNDM	-0.315227	-0.36144	-0.0184075	0.898207	-0.0462125	0.890615	0.966679	-0.139411	-6.21195	0.29682	0.381929	0.703643	0.895426	-6.06843	1.21343	0.00169599	0.0229229	3.66061	-1.2983	-1.25965	0.0012366	0.139002
1.88663	2.20928	2.86674	3.02495	0.865934	2.12912	-0.236443	0.719819	2.29637	2.18924	2.23152	0.690488	2.08169	1.10792	1.17274	2.94097	1.71412	1.61914	2.75728	2.56718	S	___1	1	3	P45591	Cofilin-2	Cfl2	_____________MASGVTVNDEVIKVFNDM	2.17071	1.41962	1.45687	2.31974	-0.751086	0.159184	0.487685	-1.46623	-5.19355	-0.713835	0.179792	0.496698	-1.39351	-5.52284	0.149031	0.774304	0.881818	0.29093	-6.40704	-0.900117	0.0952347	0.521595
NaN	-1.82668	-1.99012	NaN	-1.41404	-1.73867	-1.64847	-1.88314	-1.86499	NaN	-1.942	-1.35254	-1.74701	-1.68808	-1.84329	-1.95952	-2.01248	-2.16637	-1.83052	-1.95925	S	___2	0.999349	199	Q6AW69	Cingulin-like protein 1	Cgnl1	TNCKKSRNCFPKSYGSQPNSPTSEDLAKTNM	-1.74361	-1.78382	-1.71458	-1.98563	-0.0402042	0.861341	0.96343	-0.177554	-6.02609	0.0290293	0.895043	0.972226	0.134077	-6.32285	-0.242015	0.28045	0.50908	-1.11779	-5.69274	0.201811	0.325594	0.758904
NaN	-1.82668	-1.99012	NaN	-1.41404	-1.73867	-1.64847	-1.88314	-1.86499	NaN	-1.942	-1.35254	-1.74701	-1.68808	-1.84329	-1.95952	-2.01248	-2.16637	-1.83052	-1.95925	S	___2	0.919873	203	Q6AW69	Cingulin-like protein 1	Cgnl1	KSRNCFPKSYGSQPNSPTSEDLAKTNMTAIR	-1.74361	-1.78382	-1.71458	-1.98563	-0.0402042	0.861341	0.96343	-0.177554	-6.02609	0.0290293	0.895043	0.972226	0.134077	-6.32285	-0.242015	0.28045	0.50908	-1.11779	-5.69274	0.201811	0.325594	0.758904
-0.79075	NaN	-0.510248	NaN	-0.653607	-0.478685	NaN	NaN	NaN	NaN	NaN	NaN	-1.24684	-0.620861	0.0395735	-0.119927	-0.155656	0.359476	NaN	1.31809	S	___1	0.996484	45	Q9D1L0	Coiled-coil-helix-coiled-coil-helix domain-containing protein 2	Chchd2	PAAQPPAAAAPSAVGSPAAAPRQPGLMAQMA	-0.651535	-0.478685	-0.609376	0.350496	0.17285	0.799299	0.94294	0.261321	-5.62989	0.0421592	0.930007	0.980505	0.0901388	-6.22009	1.00203	0.0457019	0.179594	2.29032	-4.05525	-0.829181	0.225334	0.698536
NaN	NaN	NaN	NaN	-0.136549	-0.614517	0.0972263	-0.259304	-0.443951	-1.30691	-0.0679229	0.35988	-0.477858	-0.699074	-0.52589	-0.604338	-0.640359	-0.999031	NaN	-0.598909	S	___3	0.992846	822	Q8CGZ0	Calcium homeostasis endoplasmic reticulum protein	Cherp	SRSRSKSYSPGRRRRSRSRSPTPPSAAGLGS	-0.136549	-0.505491	-0.282173	-0.710659	-0.368942	0.471009	0.778431	-0.741303	-5.45232	-0.145624	0.774208	0.922435	-0.292597	-5.90294	-0.57411	0.27775	0.505768	-1.13023	-5.30046	0.205168	0.512013	0.861036
NaN	NaN	NaN	NaN	-0.136549	-0.614517	0.0972263	-0.259304	-0.443951	-1.30691	-0.0679229	0.35988	-0.477858	-0.699074	-0.52589	-0.604338	-0.640359	-0.999031	NaN	-0.598909	S	___3	0.964131	824	Q8CGZ0	Calcium homeostasis endoplasmic reticulum protein	Cherp	SRSKSYSPGRRRRSRSRSPTPPSAAGLGSNS	-0.136549	-0.505491	-0.282173	-0.710659	-0.368942	0.471009	0.778431	-0.741303	-5.45232	-0.145624	0.774208	0.922435	-0.292597	-5.90294	-0.57411	0.27775	0.505768	-1.13023	-5.30046	0.205168	0.512013	0.861036
NaN	NaN	NaN	NaN	-0.136549	-0.614517	0.0972263	-0.259304	-0.443951	-1.30691	-0.0679229	0.35988	-0.477858	-0.699074	-0.52589	-0.604338	-0.640359	-0.999031	NaN	-0.598909	S	___3	0.969157	826	Q8CGZ0	Calcium homeostasis endoplasmic reticulum protein	Cherp	SKSYSPGRRRRSRSRSPTPPSAAGLGSNSAP	-0.136549	-0.505491	-0.282173	-0.710659	-0.368942	0.471009	0.778431	-0.741303	-5.45232	-0.145624	0.774208	0.922435	-0.292597	-5.90294	-0.57411	0.27775	0.505768	-1.13023	-5.30046	0.205168	0.512013	0.861036
NaN	NaN	NaN	NaN	-0.136549	-0.614517	0.0972263	-0.259304	-0.443951	-1.30691	-0.0679229	0.35988	-0.477858	-0.699074	-0.52589	-0.604338	-0.640359	-0.999031	NaN	-0.598909	T	___3	0.967483	828	Q8CGZ0	Calcium homeostasis endoplasmic reticulum protein	Cherp	SYSPGRRRRSRSRSPTPPSAAGLGSNSAPPI	-0.136549	-0.505491	-0.282173	-0.710659	-0.368942	0.471009	0.778431	-0.741303	-5.45232	-0.145624	0.774208	0.922435	-0.292597	-5.90294	-0.57411	0.27775	0.505768	-1.13023	-5.30046	0.205168	0.512013	0.861036
NaN	-0.414242	-0.520389	NaN	0.224985	NaN	NaN	-1.09646	-0.565296	-0.939348	NaN	-1.13411	-1.34354	-1.40444	-0.947226	-0.389799	-1.22222	-2.83794	-2.86664	-0.518122	S	___2	0.989082	2275	Q924A2	Protein capicua homolog	Cic	RFAELPEFRPEEVLPSPTLQSLATSPRAILG	-0.236549	-0.867035	-1.20733	-1.56694	-0.630486	0.311929	0.635634	-1.04985	-5.44741	-0.97078	0.106398	0.393505	-1.7281	-4.89327	-1.3304	0.0269361	0.133688	-2.47678	-3.69629	0.69991	0.214015	0.694651
-1.87197	NaN	NaN	NaN	NaN	-2.28305	NaN	-1.79959	-1.6343	NaN	NaN	NaN	NaN	NaN	NaN	NaN	NaN	NaN	-1.34709	NaN	S	___2	0.834205	2311	Q924A2	Protein capicua homolog	Cic	RKNSTDLDSAPEDPTSPKRKMRRRSSCSSEP	-1.87197	-1.90565	NA	-1.34709	-0.0336767	0.955029	0.989281	-0.0594487	-5.66108	NA	NA	NA	NA	NA	0.52488	0.485352	0.685988	0.756533	-5.40343	-0.558557	0.371938	0.790163
0.322505	0.354665	1.10378	1.01109	1.03447	1.3	-0.243581	0.868044	1.04099	2.15515	2.44556	0.923329	1.21794	1.55243	2.12678	2.0821	1.19222	2.22527	2.35889	3.08959	S	___1	1	372	P07310	Creatine kinase M-type	Ckm	VKLMVEMEKKLEKGQSIDDMIPAQK______	0.765302	1.02412	1.65321	2.18961	0.258819	0.537323	0.824988	0.628418	-6.02398	0.887906	0.0443264	0.281036	2.15586	-4.34266	1.42431	0.0026788	0.0334944	3.45826	-1.73244	-1.16549	0.0108105	0.251541
NaN	-0.365885	-2.69929	-1.51749	-1.02655	-1.38871	-2.30456	-2.23112	NaN	NaN	NaN	NaN	NaN	NaN	NaN	-1.86143	-1.97264	-2.89822	NaN	-1.84308	Y	___1	0.978721	368	Q6P8J7	Creatine kinase S-type, mitochondrial	Ckmt2	KRGTGGVDTAAVADVYDISNIDRIGRSEVEL	-1.4023	-1.9748	NA	-2.14384	-0.572493	0.301257	0.629339	-1.08609	-5.46577	NA	NA	NA	NA	NA	-0.741539	0.157563	0.365399	-1.51951	-5.23709	0.169046	0.754601	0.935958
NaN	-3.99363	-3.54385	-1.88752	-3.96438	-2.58936	NaN	-2.98582	-2.3938	-2.00132	NaN	-3.25119	-2.31408	-1.90867	-3.64788	-2.79745	-2.84709	-2.38498	-2.16359	NaN	S	___1	0.984674	1220	Q80TV8	CLIP-associating protein 1	Clasp1	GKKDCDIVSRDGGAASPATEGRGGSEIEGGR	-3.34735	-2.49257	-2.78045	-2.54828	0.85477	0.0928147	0.386271	1.79739	-4.63756	0.56689	0.252108	0.578985	1.19204	-5.66114	0.799068	0.113998	0.303195	1.68026	-5.00845	0.0557025	0.90834	0.984691
-1.85283	-1.95968	-1.94639	-2.15485	-1.31403	-1.24673	-3.02568	-1.6699	-1.62504	-0.739549	-0.5848	-0.940241	-1.79809	-1.04389	-0.501836	-1.71218	-1.44431	-1.77278	-1.81546	-0.234932	S	___1	0.998743	1088	Q80TV8	CLIP-associating protein 1	Clasp1	LLHNHLKNSSNTGVGSPSNTIGRTPSRHPSS	-1.84556	-1.66138	-0.973771	-1.39593	0.184176	0.63996	0.870403	0.47546	-6.10803	0.871785	0.0366408	0.256761	2.25056	-4.17326	0.449624	0.260342	0.493686	1.16073	-5.78252	-0.265447	0.501574	0.85525
-3.62692	-3.10015	-3.6362	-2.62487	-3.48134	-2.62796	NaN	NaN	-2.74726	-1.91762	-3.22047	-3.155	-3.06007	NaN	-2.87653	-1.74389	NaN	-2.55025	-2.91761	NaN	S	___1	0.884111	376	Q8BRT1	CLIP-associating protein 2	Clasp2	GSKANPLPGSLQRSRSDIDVNAAAGAKAHHA	-3.2939	-2.43095	-3.07802	-2.40392	0.862949	0.0215056	0.214465	2.59378	-3.32893	0.215879	0.491762	0.789531	0.7064	-6.15873	0.889979	0.018374	0.107714	2.67503	-3.34456	-0.02703	0.94312	0.993942
NaN	-0.331538	NaN	-0.0503469	-0.645685	NaN	NaN	NaN	-0.653225	NaN	-1.47299	NaN	0.0589702	-0.220684	NaN	0.97874	0.412907	NaN	0.077561	NaN	S	___2	0.997987	203	Q922J3	CAP-Gly domain-containing linker protein 1	Clip1	TKTASESISNLSEAGSVKKGERELKVGDRVL	-0.342523	-0.653225	-0.544901	0.489736	-0.310702	0.648414	0.874683	-0.472146	-5.55494	-0.202378	0.674184	0.874679	-0.434922	-6.12415	0.832259	0.108386	0.297647	1.78857	-4.75529	-1.14296	0.117504	0.552562
NaN	-0.331538	-1.11689	-0.540502	-1.26428	-4.0386	NaN	NaN	NaN	-1.7675	-0.930666	NaN	0.0589702	-0.340624	-1.21191	0.192188	0.587525	NaN	NaN	-1.13141	S	___2	0.999248	194	Q922J3	CAP-Gly domain-containing linker protein 1	Clip1	SATPQISNLTKTASESISNLSEAGSVKKGER	-0.813303	-2.90305	-0.606057	-0.117232	-2.08975	0.00795425	0.133528	-3.19245	-2.32078	0.207245	0.705145	0.89134	0.387758	-6.28471	0.69607	0.251694	0.483902	1.20575	-5.55142	-2.78582	0.00172549	0.16047
-0.806036	-0.0225858	-1.59606	-1.83496	-0.614267	NaN	-0.711386	NaN	-1.47183	0.74435	NaN	NaN	-3.42059	0.493032	1.07025	-1.28536	-2.7781	0.821427	0.61307	1.37667	S	___1	0.960545	311	Q922J3	CAP-Gly domain-containing linker protein 1	Clip1	RRVMAATPASLKRSPSASSLSSMSSVASSVS	-0.974782	-0.479622	-0.619103	-0.250459	0.49516	0.639447	0.870359	0.478322	-5.96933	0.355679	0.736017	0.902617	0.343585	-6.27128	0.724323	0.431991	0.650716	0.807936	-6.11791	-0.229163	0.827845	0.960394
NaN	NaN	-1.11689	0.728635	0.0390905	-4.0386	NaN	NaN	-0.653225	-1.7675	-0.120669	NaN	NaN	0.75016	-1.21191	NaN	1.44841	NaN	0.077561	-1.13141	S	___2	0.97801	199	Q922J3	CAP-Gly domain-containing linker protein 1	Clip1	ISNLTKTASESISNLSEAGSVKKGERELKVG	-0.116388	-2.15311	-0.19414	0.13152	-2.03672	0.0512941	0.302919	-2.19327	-3.96968	-0.0777515	0.934816	0.982796	-0.0837277	-6.22071	0.247909	0.794563	0.891826	0.266964	-6.16584	-2.28463	0.0321844	0.365019
-2.23727	-0.87235	-1.20104	-1.03375	-1.53525	NaN	NaN	NaN	NaN	NaN	-1.58347	-4.1947	-4.18758	NaN	NaN	NaN	NaN	NaN	NaN	NaN	S	___2	0.960545	311	Q922J3	CAP-Gly domain-containing linker protein 1	Clip1	RRVMAATPASLKRSPSASSLSSMSSVASSVS	-1.37593	NA	-3.32192	NA	NA	NA	NA	NA	NA	-1.94598	0.0140687	0.159903	-3.0604	-2.94578	NA	NA	NA	NA	NA	NA	NA	NA
NaN	NaN	NaN	NaN	NaN	-2.06293	NaN	NaN	NaN	NaN	NaN	-3.42951	-2.19664	NaN	NaN	-1.7591	-1.36132	-1.71818	-1.30289	-1.41519	S	___1	0.999248	194	Q922J3	CAP-Gly domain-containing linker protein 1	Clip1	SATPQISNLTKTASESISNLSEAGSVKKGER	NA	-2.06293	-2.81307	-1.51134	NA	NA	NA	NA	NA	NA	NA	NA	NA	NA	NA	NA	NA	NA	NA	-0.551594	0.334567	0.768266
NaN	-3.31583	-2.74389	-3.73878	NaN	NaN	NaN	NaN	NaN	-1.1356	NaN	NaN	NaN	NaN	-0.928996	NaN	NaN	NaN	NaN	NaN	S	___1	0.801624	347;353	Q922J3;Q9Z0H8	CAP-Gly domain-containing linker protein 1;CAP-Gly domain-containing linker protein 2	Clip1;Clip2	SGLLTETSSRYARKISGTTALQEALKEKQQH;TGLLTETSSRYARKISGTTALQEALKEKQQH	-3.26617	-1.1356	-0.928996	NA	2.13057	0.0215294	0.214465	3.37913	-2.86596	2.33717	0.0154179	0.17209	3.70681	-2.55441	NA	NA	NA	NA	NA	NA	NA	NA
NaN	-2.468	-2.56083	NaN	-2.35744	NaN	-1.91479	NaN	NaN	NaN	-2.76012	-1.46556	-1.98981	NaN	NaN	NaN	-2.62544	NaN	NaN	NaN	S	___2	0.999125	337	P97468	Chemokine-like receptor 1	Cmklr1	RKFKVALFSRLANALSEDTGPSSYPSHRSFT	-2.46209	-1.91479	-2.07183	-2.62544	0.5473	0.388627	0.70119	0.921598	-5.26078	0.39026	0.38487	0.703643	0.929362	-5.77669	-0.16335	0.791531	0.890989	-0.275065	-5.83633	0.71065	0.362387	0.78637
NaN	-2.468	-2.56083	NaN	-2.35744	NaN	-1.91479	NaN	NaN	NaN	-2.76012	-1.46556	-1.98981	NaN	NaN	NaN	-2.62544	NaN	NaN	NaN	T	___2	0.988805	340	P97468	Chemokine-like receptor 1	Cmklr1	KVALFSRLANALSEDTGPSSYPSHRSFTKMS	-2.46209	-1.91479	-2.07183	-2.62544	0.5473	0.388627	0.70119	0.921598	-5.26078	0.39026	0.38487	0.703643	0.929362	-5.77669	-0.16335	0.791531	0.890989	-0.275065	-5.83633	0.71065	0.362387	0.78637
-0.258965	-0.674403	0.0761178	-0.350492	-0.356559	-0.0323643	NaN	-0.579181	0.0517862	0.766944	0.0385385	-1.77479	-0.912166	-0.656467	-0.153913	0.100572	-0.219698	0.347707	0.481831	0.847904	S	___1	1	2192	Q70KF4	Cardiomyopathy-associated protein 5	Cmya5	PQKPKSAQSAFTRMNSEEPASMILPVESKGS	-0.31286	0.0517962	-0.69176	0.311663	0.364656	0.310496	0.635634	1.04405	-5.63142	-0.378899	0.265173	0.585923	-1.15064	-5.81398	0.624523	0.0743122	0.239406	1.89654	-4.76701	-0.259867	0.466612	0.830447
-2.50305	-1.46031	NaN	-1.6457	-1.58206	NaN	-1.76441	NaN	NaN	-3.13446	NaN	NaN	NaN	NaN	-2.22112	NaN	NaN	NaN	NaN	NaN	S	___2	0.834024	745	Q70KF4	Cardiomyopathy-associated protein 5	Cmya5	VETSTPITDITEPEDSSLEEEIIELDYPESP	-1.79778	-2.44943	-2.22112	NA	-0.651655	0.261143	0.596287	-1.22679	-5.20416	-0.42334	0.557347	0.819318	-0.617329	-5.72895	NA	NA	NA	NA	NA	NA	NA	NA
-2.50305	-1.46031	NaN	-1.6457	-1.58206	NaN	-1.76441	NaN	NaN	-3.13446	NaN	NaN	NaN	NaN	-2.22112	NaN	NaN	NaN	NaN	NaN	S	___2	0.834024	746	Q70KF4	Cardiomyopathy-associated protein 5	Cmya5	ETSTPITDITEPEDSSLEEEIIELDYPESPL	-1.79778	-2.44943	-2.22112	NA	-0.651655	0.261143	0.596287	-1.22679	-5.20416	-0.42334	0.557347	0.819318	-0.617329	-5.72895	NA	NA	NA	NA	NA	NA	NA	NA
-0.206959	0.421554	0.231589	-0.124227	-0.170168	0.422913	-0.0661091	0.360586	0.760043	0.646927	0.912269	1.36062	1.54966	1.01227	1.35244	1.94367	1.84464	1.84941	1.77276	0.916689	S	___2	0.93534	384	Q3UMF0	Cordon-bleu protein-like 1	Cobll1	DTDKSSSEAIMVRTGSLQLSSTSIGTSSLKR	0.0303578	0.424872	1.23745	1.66543	0.394514	0.112549	0.406141	1.66506	-4.91631	1.20709	6.73041e-05	0.011405	5.09457	1.78914	1.63508	1.5167e-06	0.000542373	6.90088	5.42951	-1.24056	4.93396e-05	0.0229429
NaN	-4.66304	NaN	NaN	NaN	NaN	-3.02261	NaN	NaN	NaN	0.2014	NaN	0.736384	NaN	0.339535	1.28733	NaN	1.18601	NaN	0.368921	S	___2	0.734287	396	Q3UMF0	Cordon-bleu protein-like 1	Cobll1	RTGSLQLSSTSIGTSSLKRTKRKAPAPPSKT	-4.66304	-3.02261	0.425773	0.94742	1.64043	0.0489295	0.301193	2.39976	-3.61713	5.08881	5.02661e-05	0.0104107	9.11743	1.60263	5.61046	2.71483e-05	0.00248781	10.052	1.86232	-3.97003	0.000231751	0.0566685
-0.0202078	1.25823	0.838826	1.14079	0.474762	1.39342	0.72852	1.55816	1.11008	0.603327	2.24405	2.71783	3.23551	2.28914	1.78016	2.06278	2.84092	2.24932	2.32327	1.82222	T	___2	0.999229	304	Q3UMF0	Cordon-bleu protein-like 1	Cobll1	QRSKKKREQTASAPATPLVSKHRPSFTRSNT	0.73848	1.0787	2.45334	2.2597	0.340221	0.283984	0.612932	1.10305	-5.62563	1.71486	2.43967e-05	0.00802457	5.55984	2.76759	1.52122	9.64346e-05	0.00472972	4.93204	1.45099	-1.181	0.00115796	0.139002
-2.80457	-1.55436	-1.01998	-0.492045	NaN	-0.52158	-2.38347	-1.2215	-0.400332	-0.158075	-0.00680378	-0.755735	-0.270952	0.304264	0.95673	0.496303	0.321923	0.551023	0.666823	1.52605	S	___1	0.995226	366	Q3UMF0	Cordon-bleu protein-like 1	Cobll1	AQGQERRASCVERSTSVDDTDKSSSEAIMVR	-1.46774	-0.936991	0.0455006	0.712424	0.530747	0.297505	0.627911	1.07337	-5.60199	1.51324	0.00682979	0.106069	3.06034	-2.57217	2.18016	0.0003503	0.00882474	4.40912	0.260876	-1.64942	0.00239619	0.166161
-4.12553	-3.3093	-2.67625	-1.18536	-2.00129	-2.44796	-0.708784	-1.70131	-1.59811	-3.34138	-1.48318	-0.593628	-0.432167	-1.08592	-1.76979	-0.596275	-1.03294	-0.310033	-0.0196962	-0.547668	S	___2	0.985548	896	Q3UMF0	Cordon-bleu protein-like 1	Cobll1	PKPSSGTERHLHRTLSSPTGTETNPPKAPRV	-2.65955	-1.95951	-1.07294	-0.501322	0.700037	0.180541	0.509053	1.39099	-5.29128	1.58661	0.00531223	0.0912044	3.15264	-2.39477	2.15822	0.000408637	0.00904054	4.28845	0.0627655	-1.45819	0.00932855	0.234474
-4.12553	-3.3093	-2.67625	-1.18536	-2.00129	-2.44796	-0.708784	-1.70131	-1.59811	-3.34138	-1.48318	-0.593628	-0.432167	-1.08592	-1.76979	-0.596275	-1.03294	-0.310033	-0.0196962	-0.547668	S	___2	0.969152	897	Q3UMF0	Cordon-bleu protein-like 1	Cobll1	KPSSGTERHLHRTLSSPTGTETNPPKAPRVT	-2.65955	-1.95951	-1.07294	-0.501322	0.700037	0.180541	0.509053	1.39099	-5.29128	1.58661	0.00531223	0.0912044	3.15264	-2.39477	2.15822	0.000408637	0.00904054	4.28845	0.0627655	-1.45819	0.00932855	0.234474
-1.20014	-1.52145	NaN	NaN	-1.97117	1.0477	-0.723891	NaN	0.621079	NaN	NaN	NaN	1.12682	0.911896	0.188468	NaN	1.87457	1.04179	NaN	0.248382	S	___2	1	359	Q3UMF0	Cordon-bleu protein-like 1	Cobll1	MPTSQGAAQGQERRASCVERSTSVDDTDKSS	-1.56425	0.314963	0.742395	1.05491	1.87922	0.00546763	0.125372	3.46695	-1.97104	2.30665	0.00143318	0.0429985	4.25552	-0.795905	2.61917	0.000565649	0.0113638	4.83209	0.0817982	-0.739951	0.200175	0.670857
NaN	1.25823	0.838826	1.14079	0.474762	1.39342	NaN	1.50029	1.11008	0.603327	NaN	2.71783	NaN	NaN	1.78016	2.06278	NaN	2.24932	2.32327	1.82222	T	___2	0.999512	298	Q3UMF0	Cordon-bleu protein-like 1	Cobll1	GIFSFFQRSKKKREQTASAPATPLVSKHRPS	0.928152	1.15178	2.24899	2.1144	0.223627	0.475053	0.782262	0.736055	-5.84285	1.32084	0.00367215	0.0760544	3.5497	-1.73168	1.18625	0.00188311	0.0251268	3.90445	-1.18324	-0.962618	0.0075839	0.213728
-3.63445	NaN	-2.82782	-2.40699	-2.8781	NaN	NaN	-2.32405	-1.98775	NaN	-2.51308	NaN	NaN	-2.94784	-1.94839	-1.09818	NaN	NaN	NaN	-1.35721	S	___1	0.93534	384	Q3UMF0	Cordon-bleu protein-like 1	Cobll1	DTDKSSSEAIMVRTGSLQLSSTSIGTSSLKR	-2.93684	-2.1559	-2.46977	-1.22769	0.78094	0.0933186	0.386271	1.86034	-4.42367	0.46707	0.23652	0.565947	1.26162	-5.50549	1.70914	0.00238043	0.0310672	4.0715	-1.2076	-0.928205	0.0853592	0.510758
NaN	-1.35966	-1.42979	-1.45204	-1.68375	NaN	-2.3302	-0.919023	NaN	-0.0162035	-0.238925	NaN	-0.789848	NaN	0.00664427	-0.0320394	NaN	NaN	-0.0234035	NaN	T	___1	0.999512	298	Q3UMF0	Cordon-bleu protein-like 1	Cobll1	GIFSFFQRSKKKREQTASAPATPLVSKHRPS	-1.48131	-1.08848	-0.34071	-0.0277215	0.392834	0.419357	0.728675	0.839799	-5.68985	1.1406	0.0334449	0.246834	2.43837	-3.81194	1.45359	0.019627	0.11042	2.74053	-3.21666	-1.06075	0.0850376	0.510758
-2.62884	NaN	-2.87057	NaN	-2.06434	NaN	NaN	NaN	NaN	-0.437278	-1.07749	NaN	NaN	NaN	NaN	NaN	NaN	NaN	NaN	-0.469815	S	___1	1	359	Q3UMF0	Cordon-bleu protein-like 1	Cobll1	MPTSQGAAQGQERRASCVERSTSVDDTDKSS	-2.52125	-0.437278	-1.07749	-0.469815	2.08397	0.0188894	0.196819	3.50555	-2.7638	1.44376	0.0624492	0.312918	2.42862	-3.831	2.05143	0.0199839	0.11042	3.45081	-2.78322	0.032537	0.966184	0.993942
-0.0202078	1.25823	NaN	NaN	0.474762	NaN	0.72852	-2.44864	-3.10755	NaN	2.24405	NaN	3.23551	2.28914	NaN	2.06278	2.84092	NaN	NaN	NaN	S	___2	0.997715	300	Q3UMF0	Cordon-bleu protein-like 1	Cobll1	FSFFQRSKKKREQTASAPATPLVSKHRPSFT	0.570928	-1.60922	2.58957	2.45185	-2.18015	0.0320449	0.255935	-2.50044	-3.5292	2.01864	0.0438266	0.280731	2.3152	-3.98277	1.88092	0.0833421	0.255619	1.9295	-4.4594	-4.06107	0.00205255	0.161182
NaN	-1.18695	-1.32457	-0.79485	-1.19544	0.0853446	0.0618905	-1.26107	0.205693	-2.91635	-0.733167	-0.494937	-0.132271	0.562431	0.220574	-0.115825	0.122918	1.26571	-0.830501	-1.23894	S	___2	0.995226	366	Q3UMF0	Cordon-bleu protein-like 1	Cobll1	AQGQERRASCVERSTSVDDTDKSSSEAIMVR	-1.12545	-0.764898	-0.115474	-0.159328	0.360554	0.540114	0.825298	0.624724	-5.9703	1.00998	0.0974198	0.373779	1.74997	-4.96494	0.966125	0.111693	0.301217	1.67398	-5.05941	-0.605571	0.280618	0.726229
-1.02277	-0.563712	-0.52644	-0.217685	-0.825885	-0.0647799	-0.871698	-2.81711	0.152357	-1.45414	1.23222	-0.172526	-1.93752	0.551435	0.93836	0.983585	0.609757	0.846441	0.973986	-1.59821	S	___1	0.985548	896	Q3UMF0	Cordon-bleu protein-like 1	Cobll1	PKPSSGTERHLHRTLSSPTGTETNPPKAPRV	-0.631298	-1.01107	0.122394	0.363112	-0.379776	0.551189	0.827981	-0.606929	-6.03714	0.753692	0.243407	0.570706	1.20449	-5.75395	0.99441	0.128764	0.327963	1.58919	-5.2351	-1.37419	0.0408943	0.405629
-0.206959	-0.0180666	0.231589	-2.83318	-2.11486	-1.63781	-2.38332	NaN	-0.854482	-1.29922	-4.10159	0.681713	NaN	-0.87024	-1.17432	-1.22856	1.321	NaN	1.20626	NaN	S	___2	0.73651	395	Q3UMF0	Cordon-bleu protein-like 1	Cobll1	VRTGSLQLSSTSIGTSSLKRTKRKAPAPPSK	-0.988295	-1.54371	-1.36611	0.4329	-0.555413	0.542646	0.826217	-0.623267	-5.96953	-0.377814	0.677718	0.875101	-0.423971	-6.32175	1.4212	0.163969	0.372525	1.46494	-5.27793	-1.97661	0.0707224	0.484282
-0.704167	NaN	-1.81405	NaN	-0.986793	NaN	NaN	NaN	NaN	0.257991	1.04093	NaN	NaN	NaN	1.68354	NaN	-0.76557	-1.12702	NaN	0.743978	S	___1	0.999993	794	Q3UMF0	Cordon-bleu protein-like 1	Cobll1	PAASYLKNFPLYRQDSNPKPKPSNEITREYI	-1.16834	0.257991	1.36224	-0.382871	1.42633	0.115663	0.40639	1.7722	-4.37945	2.53057	0.00438209	0.0833491	3.97715	-1.66286	0.785466	0.206177	0.426178	1.38018	-5.2845	0.640862	0.449668	0.821594
-4.12553	-3.3093	-3.05529	-2.52965	NaN	NaN	-2.9087	-3.84841	NaN	-3.34138	NaN	NaN	-2.0075	NaN	NaN	-2.93337	NaN	-2.75608	-2.58945	-2.92931	T	___2	0.694785	894	Q3UMF0	Cordon-bleu protein-like 1	Cobll1	LKPKPSSGTERHLHRTLSSPTGTETNPPKAP	-3.25494	-3.36616	-2.0075	-2.80205	-0.111221	0.779538	0.934116	-0.287061	-5.99954	1.24744	0.0507486	0.289283	2.19944	-3.92573	0.45289	0.233518	0.460625	1.26257	-5.55595	-0.564111	0.174055	0.63091
2.70519	2.87884	2.89284	2.72248	2.92477	2.50941	2.30141	2.57036	1.5925	2.36876	2.85005	2.92735	3.34303	2.70343	2.27913	3.27258	3.07798	3.19938	3.17032	2.57248	S	___2	0.999318	546	Q3UMF0	Cordon-bleu protein-like 1	Cobll1	MRITVEKDPDSALGISDGETSPSSKGKTQEG	2.82482	2.26849	2.8206	3.05855	-0.556336	0.0259226	0.230834	-2.41913	-3.65805	-0.004226	0.985533	0.996285	-0.018376	-6.47188	0.233724	0.32244	0.553799	1.01631	-5.93418	-0.79006	0.00282016	0.170261
NaN	2.0765	2.89284	1.86704	-0.335606	-0.269731	1.69406	1.6861	NaN	1.45608	2.67324	2.69783	2.28536	1.42404	0.199	NaN	2.9368	2.09748	1.66807	2.57248	S	___2	0.839477	551	Q3UMF0	Cordon-bleu protein-like 1	Cobll1	EKDPDSALGISDGETSPSSKGKTQEGRSTEG	1.62519	1.14163	1.85589	2.31871	-0.483566	0.490188	0.789964	-0.706549	-5.86636	0.2307	0.727076	0.898105	0.355315	-6.34952	0.693514	0.326256	0.558011	1.01331	-5.82952	-1.17708	0.10508	0.535478
-2.22112	NaN	0.0532318	0.620159	0.803272	-2.14355	NaN	-0.341517	0.778688	-0.392999	0.535781	-2.48485	NaN	0.406112	-1.04823	-0.575907	-0.697443	-0.400186	0.355107	-0.565739	S	___1	0.994134	1215	Q3UMF0	Cordon-bleu protein-like 1	Cobll1	LTPADGPSFTLKRQSSLTFQSSDPEHVRQSL	-0.186114	-0.524844	-0.647797	-0.376834	-0.33873	0.65933	0.878945	-0.449325	-6.01347	-0.461682	0.549016	0.817385	-0.612422	-6.17209	-0.190719	0.793187	0.890989	-0.266674	-6.35637	-0.148011	0.838701	0.960422
NaN	NaN	NaN	NaN	NaN	-0.282345	NaN	NaN	-0.694552	NaN	-0.765098	-0.702327	NaN	-0.0476819	NaN	NaN	0.0979083	0.228409	NaN	1.18795	S	___1	0.997715	300	Q3UMF0	Cordon-bleu protein-like 1	Cobll1	FSFFQRSKKKREQTASAPATPLVSKHRPSFT	NA	-0.488448	-0.505036	0.504756	NA	NA	NA	NA	NA	NA	NA	NA	NA	NA	NA	NA	NA	NA	NA	-0.993204	0.067233	0.472111
NaN	NaN	NaN	NaN	NaN	NaN	NaN	NaN	NaN	NaN	NaN	NaN	-3.11229	-3.43223	NaN	-2.46524	-2.61774	NaN	-2.57227	NaN	T	___1	0.999229	304	Q3UMF0	Cordon-bleu protein-like 1	Cobll1	QRSKKKREQTASAPATPLVSKHRPSFTRSNT	NA	NA	-3.27226	-2.55175	NA	NA	NA	NA	NA	NA	NA	NA	NA	NA	NA	NA	NA	NA	NA	NA	NA	NA
NaN	NaN	NaN	NaN	NaN	NaN	NaN	-4.92231	-4.49132	NaN	NaN	NaN	-3.2725	-3.72787	-3.24108	-4.39698	NaN	NaN	NaN	NaN	S	___1	0.956677	410	O88543	COP9 signalosome complex subunit 3	Cops3	QEITVNPQFVQKSMGSQEDDSGNKPSSYS__	NA	-4.70682	-3.41382	-4.39698	NA	NA	NA	NA	NA	NA	NA	NA	NA	NA	NA	NA	NA	NA	NA	-0.309835	0.59403	0.893206
NaN	NaN	NaN	NaN	-2.83834	NaN	NaN	0.56367	0.816648	-2.24916	NaN	NaN	0.0818817	0.299494	1.3349	1.1656	1.19341	0.584753	0.987723	2.0934	S	___1	1	81	Q8K1Z0	Ubiquinone biosynthesis protein COQ9, mitochondrial	Coq9	QGPEFSRPPPRYTDQSGEEEEDYESEEQLQH	-2.83834	-0.289614	0.572092	1.20498	2.54873	0.033735	0.261831	2.43345	-3.45628	3.41043	0.00790119	0.112426	3.25618	-2.28114	4.04332	0.00195362	0.0258746	4.06926	-1.05312	-1.49459	0.0459819	0.408796
NaN	-1.05056	-4.25361	-0.977075	-1.42843	-1.2293	-1.43281	-0.990173	-0.845538	-1.82644	-1.05878	-0.452283	-0.569837	-1.25552	-1.16959	-0.943395	-0.826208	-0.822251	-1.33924	-1.46597	T	___2	0.999723	1367	O89001	Carboxypeptidase D	Cpd	SKKSLLSHEFQDETDTEEETLYSSKH_____	-1.92742	-1.26485	-0.901202	-1.07941	0.662567	0.199591	0.533124	1.33246	-5.31203	1.02622	0.0539989	0.297638	2.06379	-4.45739	0.848006	0.105588	0.295238	1.70539	-5.01265	-0.185439	0.697157	0.916375
NaN	-1.05056	-0.510471	-0.977075	-1.42843	-1.2293	-1.43281	-0.990173	-0.845538	-1.82644	-1.05878	-0.452283	-0.569837	-1.25552	-1.16959	-0.943395	-0.826208	-0.822251	-1.33924	-1.46597	T	___2	0.999246	1365	O89001	Carboxypeptidase D	Cpd	TGSKKSLLSHEFQDETDTEEETLYSSKH___	-0.991634	-1.26485	-0.901202	-1.07941	-0.273218	0.32186	0.645435	-1.01912	-5.65588	0.090432	0.739841	0.902617	0.337316	-6.3563	-0.0877788	0.747187	0.859145	-0.32742	-6.33816	-0.185439	0.472753	0.839848
NaN	NaN	NaN	-2.32459	-1.5314	NaN	NaN	NaN	-2.1518	NaN	NaN	-2.12562	-2.78088	-2.88277	NaN	NaN	NaN	NaN	-2.71731	NaN	S	___2	1	21	Q812E0	Cytoplasmic polyadenylation element-binding protein 2	Cpeb2	QQPPAAAPQQPQSRRSPVSPQLQQQHQAAAA	-1.928	-2.1518	-2.59642	-2.71731	-0.223805	0.739001	0.910486	-0.349808	-5.54969	-0.668428	0.212872	0.545037	-1.40169	-5.18	-0.789315	0.265591	0.496732	-1.2337	-5.10536	0.56551	0.474378	0.840101
NaN	NaN	NaN	-2.32459	-1.5314	NaN	NaN	NaN	-2.1518	NaN	NaN	-2.12562	-2.78088	-2.88277	NaN	NaN	NaN	NaN	-2.71731	NaN	S	___2	1	24	Q812E0	Cytoplasmic polyadenylation element-binding protein 2	Cpeb2	PAAAPQQPQSRRSPVSPQLQQQHQAAAAAFL	-1.928	-2.1518	-2.59642	-2.71731	-0.223805	0.739001	0.910486	-0.349808	-5.54969	-0.668428	0.212872	0.545037	-1.40169	-5.18	-0.789315	0.265591	0.496732	-1.2337	-5.10536	0.56551	0.474378	0.840101
NaN	NaN	NaN	NaN	2.04242	NaN	NaN	NaN	NaN	3.06695	1.55027	NaN	NaN	NaN	NaN	1.87201	NaN	2.05012	2.50218	NaN	S	___2	1	303	Q80V42	Carboxypeptidase M	Cpm	PREEKLPLFWNDNKASLIEYIKQVHLGVKGQ	2.04242	3.06695	1.55027	2.14144	1.02453	0.200445	0.533124	1.48737	-4.60558	-0.49215	0.50869	0.797251	-0.714485	-5.45135	0.0990167	0.867553	0.934003	0.176055	-5.85893	0.925513	0.164222	0.625757
NaN	NaN	NaN	NaN	2.04242	NaN	NaN	NaN	NaN	3.06695	1.55027	NaN	NaN	NaN	NaN	1.87201	NaN	2.05012	2.50218	NaN	Y	___2	1	307	Q80V42	Carboxypeptidase M	Cpm	KLPLFWNDNKASLIEYIKQVHLGVKGQVFDQ	2.04242	3.06695	1.55027	2.14144	1.02453	0.200445	0.533124	1.48737	-4.60558	-0.49215	0.50869	0.797251	-0.714485	-5.45135	0.0990167	0.867553	0.934003	0.176055	-5.85893	0.925513	0.164222	0.625757
NaN	NaN	NaN	NaN	NaN	NaN	NaN	NaN	NaN	1.00047	NaN	NaN	NaN	-3.13923	-0.313986	-2.63825	NaN	0.209007	NaN	1.00385	S	___1	0.691279	464	Q64735	Complement component receptor 1-like protein	Cr1l	NYKEDSCVRLQSLLTSQENSSTTSPARNSLT	NA	1.00047	-1.72661	-0.475131	NA	NA	NA	NA	NA	NA	NA	NA	NA	NA	NA	NA	NA	NA	NA	1.4756	0.417401	0.799148
NaN	NaN	NaN	NaN	NaN	NaN	NaN	-0.504705	NaN	0.456542	-0.124142	0.0989268	NaN	-0.876513	NaN	NaN	-0.509689	-1.14951	NaN	0.670311	S	___1	0.994712	510;492	Q9R194;P97784	Cryptochrome-2;Cryptochrome-1	Cry2;Cry1	SRLNIERMKQIYQQLSRYRGLCLLASVPSCV	NA	-0.0240815	-0.300576	-0.329629	NA	NA	NA	NA	NA	NA	NA	NA	NA	NA	NA	NA	NA	NA	NA	0.305548	0.637545	0.902132
-2.26216	-2.11076	-0.465803	-0.676607	-1.75288	-1.93883	NaN	NaN	-1.519	-1.67147	-0.895576	-2.13853	-1.22869	-2.21733	-1.9765	-1.30891	-1.20972	-1.60373	-1.2345	-0.540936	S	___1	1	59	P23927	Alpha-crystallin B chain	Cryab	LSPFYLRPPSFLRAPSWIDTGLSEMRLEKDR	-1.45364	-1.70977	-1.69133	-1.17956	-0.256125	0.558409	0.831138	-0.597149	-5.90698	-0.237683	0.530921	0.805625	-0.63988	-6.26278	0.274083	0.470821	0.675238	0.737874	-6.17357	-0.530207	0.233482	0.701991
NaN	-1.87096	NaN	-1.64315	-1.16751	NaN	-2.55777	-1.40388	-0.758636	NaN	NaN	NaN	-1.95927	-1.42275	NaN	-1.25473	-0.981775	-0.693395	-1.01515	-0.769216	S	___1	0.978617	363	Q9JMK2	Casein kinase I isoform epsilon	Csnk1e	VASTPASRIQQTGNTSPRAISRADRERKVSM	-1.56054	-1.57343	-1.69101	-0.942853	-0.0128887	0.97629	0.992131	-0.0303606	-5.97862	-0.13047	0.788187	0.93163	-0.274889	-6.07868	0.617687	0.130353	0.329411	1.62677	-5.06209	-0.630575	0.123266	0.564716
-3.5771	-2.71192	-2.97253	-3.3223	NaN	-4.81099	NaN	NaN	NaN	NaN	-4.58491	-3.77693	NaN	NaN	NaN	NaN	NaN	NaN	NaN	NaN	S	___2	0.726638	3	P67871	Casein kinase II subunit beta	Csnk2b	_____________MSSSEEVSWISWFCGLRG	-3.14596	-4.81099	-4.18092	NA	-1.66503	0.0213166	0.214465	-2.98691	-2.96374	-1.03496	0.0491327	0.285683	-2.39688	-3.92252	NA	NA	NA	NA	NA	NA	NA	NA
6.0998	6.21046	6.23225	6.17888	6.15973	5.67697	4.47903	4.97946	5.27671	6.43832	5.34294	4.80639	5.42527	4.69555	4.99886	5.02591	5.03009	4.96446	5.18273	5.35865	S	___1	1	95	P50462	Cysteine and glycine-rich protein 3	Csrp3	LSTDTGEHLGLQFQQSPKPARAATTSNPSKF	6.17622	5.3701	5.0538	5.11237	-0.806126	0.00935319	0.144935	-2.89625	-2.74044	-1.12242	0.000729537	0.030219	-4.03264	-0.505778	-1.06386	0.00117587	0.0184426	-3.82222	-0.949181	0.25773	0.366245	0.78637
NaN	0.231422	NaN	NaN	NaN	-0.651775	NaN	-0.245616	NaN	NaN	-1.02454	0.94162	NaN	NaN	-1.28829	-0.825657	NaN	NaN	-1.02539	NaN	T	___1	0.838603	84	P50462	Cysteine and glycine-rich protein 3	Csrp3	KGIGFGQGAGCLSTDTGEHLGLQFQQSPKPA	0.231422	-0.448696	-0.45707	-0.925523	-0.680118	0.49491	0.793089	-0.721538	-5.36235	-0.688492	0.46488	0.770254	-0.77473	-5.5919	-1.15695	0.260925	0.493686	-1.22741	-5.11499	0.476828	0.555962	0.878389
2.29691	2.30973	2.50413	2.22671	1.8298	2.69611	1.08412	2.08018	2.55176	2.7711	2.47245	1.1562	1.66504	1.57181	2.45775	2.58654	2.19148	2.25968	2.42904	2.93178	S	___1	1	641	P26231	Catenin alpha-1	Ctnna1	RKAVLMIRTPEELDDSDFETEDFDVRSRTSV	2.23346	2.23665	1.86465	2.4797	0.003198	0.99214	0.997643	0.00998352	-6.22173	-0.368806	0.264086	0.585923	-1.15134	-5.81382	0.246248	0.45164	0.66232	0.768737	-6.15159	-0.24305	0.457448	0.826873
-1.41342	NaN	0.581056	-1.55114	-1.7322	0.621912	-0.0899836	NaN	NaN	NaN	0.779244	NaN	NaN	NaN	1.07789	-1.45438	NaN	1.4445	-1.06406	-0.287694	T	___1	0.727316	654;653	P26231;Q61301	Catenin alpha-1;Catenin alpha-2	Ctnna1;Ctnna2	DDSDFETEDFDVRSRTSVQTEDDQLIAGQSA	-1.02893	0.265964	0.928567	-0.340409	1.29489	0.144394	0.461748	1.57453	-4.79921	1.95749	0.0370356	0.257884	2.38022	-3.81341	0.688518	0.327773	0.558683	1.02536	-5.81109	0.606373	0.476755	0.840223
2.72292	2.87312	0.447929	2.15478	0.877667	2.39423	0.103298	NaN	1.39843	0.806521	-0.121016	2.67167	2.1465	0.521726	2.31381	1.27926	2.40134	1.12703	0.653561	1.92478	S	___2	0.990282	655;654	P26231;Q61301	Catenin alpha-1;Catenin alpha-2	Ctnna1;Ctnna2	DSDFETEDFDVRSRTSVQTEDDQLIAGQSAR	1.81528	1.17562	1.50654	1.47719	-0.639663	0.335917	0.664377	-0.989125	-5.68461	-0.308745	0.618833	0.845225	-0.506379	-6.34075	-0.338089	0.586163	0.759027	-0.554507	-6.29338	-0.301574	0.64666	0.902132
2.32123	2.30539	0.447929	2.15478	2.69272	2.18093	2.32218	1.84933	2.01451	1.54432	1.7669	2.67167	2.20814	1.66544	1.73349	1.38991	1.83818	2.08084	1.85825	1.92478	T	___2	1	658;657	P26231;Q61301	Catenin alpha-1;Catenin alpha-2	Ctnna1;Ctnna2	FETEDFDVRSRTSVQTEDDQLIAGQSARAIM	1.98441	1.98225	2.00913	1.81839	-0.0021558	0.994994	0.998344	-0.0063587	-6.22176	0.0247182	0.942652	0.987478	0.0729083	-6.46932	-0.166018	0.630047	0.796131	-0.489683	-6.32802	0.163862	0.63447	0.902053
0.66448	1.21911	NaN	1.29989	2.17476	-0.259872	2.07326	-0.625764	2.3373	0.321175	1.52826	NaN	0.66159	1.82607	0.622013	2.19838	0.922884	2.2379	0.823883	NaN	T	___2	0.727316	654;653	P26231;Q61301	Catenin alpha-1;Catenin alpha-2	Ctnna1;Ctnna2	DDSDFETEDFDVRSRTSVQTEDDQLIAGQSA	1.33956	0.76922	1.15948	1.54576	-0.57034	0.352429	0.678127	-0.958279	-5.71178	-0.180077	0.777833	0.923491	-0.287036	-6.32098	0.206202	0.746736	0.859145	0.328679	-6.2864	-0.776542	0.210761	0.693831
NaN	NaN	NaN	NaN	NaN	-1.0835	NaN	-1.93924	NaN	0.0194239	NaN	-2.2662	-2.40304	NaN	NaN	NaN	NaN	NaN	NaN	NaN	S	___1	0.990282	655;654	P26231;Q61301	Catenin alpha-1;Catenin alpha-2	Ctnna1;Ctnna2	DSDFETEDFDVRSRTSVQTEDDQLIAGQSAR	NA	-1.00111	-2.33462	NA	NA	NA	NA	NA	NA	NA	NA	NA	NA	NA	NA	NA	NA	NA	NA	NA	NA	NA
NaN	NaN	-1.27188	-1.64069	NaN	0.0616141	-0.102073	-1.47415	NaN	-0.578126	NaN	-0.0829495	NaN	0.247362	0.107882	0.807253	NaN	0.418153	0.887538	0.0624438	T	___2	0.821088	649	Q65CL1	Catenin alpha-3	Ctnna3	EDVSDLEDDHEVRSHTSIQTEGKTDRAKMTQ	-1.45628	-0.523184	0.0907648	0.543847	0.933101	0.0514532	0.302919	2.16848	-3.95498	1.54705	0.00533331	0.0912044	3.41077	-2.02634	2.00013	0.000598186	0.011884	4.64821	-0.00612648	-1.06703	0.0105834	0.251541
2.01819	2.675	1.17798	0.947967	2.99004	3.51053	2.47704	2.77232	2.89319	3.22822	3.14929	2.73907	2.33732	3.36018	3.50763	3.01359	3.20061	3.42393	2.98419	3.98163	S	___2	1	637	Q65CL1	Catenin alpha-3	Ctnna3	CSVMMIRTPEELEDVSDLEDDHEVRSHTSIQ	1.96184	2.97626	3.0187	3.32079	1.01442	0.0127509	0.17319	2.75366	-3.02177	1.05686	0.00992977	0.13127	2.86886	-2.98007	1.35895	0.00159077	0.0222211	3.68889	-1.23732	-0.34453	0.361579	0.78637
0.502184	1.62457	NaN	-1.64069	2.83121	2.6848	2.0194	2.57036	2.32465	3.06334	2.94976	1.99534	NaN	2.84426	2.80444	2.91802	2.23167	2.88729	2.50922	2.73437	S	___2	0.995505	647	Q65CL1	Catenin alpha-3	Ctnna3	ELEDVSDLEDDHEVRSHTSIQTEGKTDRAKM	0.829319	2.53251	2.64845	2.65611	1.70319	0.0112338	0.159982	2.84895	-2.84348	1.81913	0.0103757	0.135247	2.88674	-2.90808	1.8268	0.00725676	0.06228	3.05571	-2.59666	-0.123604	0.829074	0.960394
3.42241	4.12888	4.32391	4.62755	3.81805	3.40625	3.23661	3.13536	2.81906	3.54001	3.37661	3.38313	4.42256	4.28873	4.54075	3.49669	4.22184	3.83844	3.74062	2.1294	S	___3	0.995505	647	Q65CL1	Catenin alpha-3	Ctnna3	ELEDVSDLEDDHEVRSHTSIQTEGKTDRAKM	4.06416	3.22746	4.00236	3.4854	-0.836702	0.030357	0.249946	-2.34272	-3.79781	-0.061804	0.864471	0.963112	-0.173048	-6.45667	-0.578762	0.121847	0.318298	-1.6205	-5.18985	-0.25794	0.479086	0.840223
3.42241	4.12888	4.32391	4.62755	3.81805	3.40625	3.23661	3.13536	2.81906	3.54001	3.37661	3.38313	4.42256	4.28873	4.54075	3.49669	4.43252	3.83844	3.66704	2.20666	S	___3	1	637	Q65CL1	Catenin alpha-3	Ctnna3	CSVMMIRTPEELEDVSDLEDDHEVRSHTSIQ	4.06416	3.22746	4.00236	3.52827	-0.836702	0.0317103	0.255515	-2.32147	-3.83627	-0.061804	0.865688	0.963112	-0.171478	-6.45694	-0.53589	0.153703	0.358532	-1.48685	-5.37824	-0.300812	0.414458	0.799148
0.477877	0.688742	0.139861	0.0860705	0.162084	0.687206	-0.935619	-0.00286295	0.492918	1.57814	1.13788	-0.837813	-0.00954553	0.137744	-2.28728	0.647945	0.624869	0.695237	1.01248	2.13659	S	___1	1	637	Q65CL1	Catenin alpha-3	Ctnna3	CSVMMIRTPEELEDVSDLEDDHEVRSHTSIQ	0.310927	0.363956	-0.371803	1.02342	0.0530295	0.920321	0.971463	0.101387	-6.21658	-0.68273	0.207604	0.535974	-1.30531	-5.63415	0.712497	0.189295	0.401608	1.36222	-5.54238	-0.659468	0.222857	0.697875
3.42241	4.12888	4.32391	4.62755	3.81805	3.40625	3.23661	3.13536	2.81906	3.54001	-0.671739	3.38313	4.42256	-0.25083	4.54075	3.49669	2.05943	3.80218	3.74062	2.20666	T	___3	0.821088	649	Q65CL1	Catenin alpha-3	Ctnna3	EDVSDLEDDHEVRSHTSIQTEGKTDRAKMTQ	4.06416	3.22746	2.28477	3.06112	-0.836702	0.317374	0.640757	-1.02729	-5.70249	-1.77939	0.0418414	0.273996	-2.18471	-4.29149	-1.00304	0.233374	0.460625	-1.23153	-5.70183	0.166342	0.840376	0.960422
3.42241	4.12888	4.32391	2.34089	3.81805	3.40625	3.23661	3.13536	2.81906	3.54001	3.37661	3.38313	4.42256	4.28873	4.54075	3.49669	3.81203	3.83844	3.74062	2.1294	S	___3	0.880165	650	Q65CL1	Catenin alpha-3	Ctnna3	DVSDLEDDHEVRSHTSIQTEGKTDRAKMTQL	3.60683	3.22746	4.00236	3.40344	-0.37937	0.342705	0.66881	-0.973525	-5.75409	0.395528	0.323051	0.655955	1.01499	-5.95655	-0.203392	0.607835	0.775281	-0.521937	-6.31149	-0.175978	0.656754	0.90334
-4.4527	-0.291773	-0.458161	NaN	-0.45617	NaN	NaN	NaN	NaN	1.08947	NaN	NaN	0.22839	0.895617	NaN	NaN	NaN	NaN	NaN	NaN	S	___1	0.901618	197	Q65CL1	Catenin alpha-3	Ctnna3	ESLDYLAFKRQQDLKSPSQRDEIAGARATLK	-1.4147	1.08947	0.562003	NA	2.50417	0.159244	0.487685	1.58286	-4.62574	1.9767	0.152551	0.457214	1.61304	-4.9684	NA	NA	NA	NA	NA	NA	NA	NA
NaN	NaN	NaN	NaN	NaN	0.0616141	-0.102073	NaN	NaN	NaN	NaN	NaN	NaN	0.247362	0.107882	0.807253	NaN	0.418153	0.887538	NaN	S	___2	0.880165	650	Q65CL1	Catenin alpha-3	Ctnna3	DVSDLEDDHEVRSHTSIQTEGKTDRAKMTQL	NA	-0.0202294	0.177622	0.704315	NA	NA	NA	NA	NA	NA	NA	NA	NA	NA	NA	NA	NA	NA	NA	-0.724544	0.0872656	0.510758
-5.97542	-5.26819	-5.29687	NaN	-4.42431	-4.03166	NaN	-4.09211	NaN	-3.87067	NaN	-4.31248	-4.20971	NaN	NaN	-3.93823	NaN	-4.13094	NaN	NaN	S	___1	0.781744	268	P30999	Catenin delta-1	Ctnnd1	RQDVYGPQPQVRVGGSSVDLHRFHPEPYGLE	-5.2412	-3.99815	-4.2611	-4.03458	1.24305	0.00653995	0.125372	3.44539	-2.11499	0.980102	0.0382526	0.260747	2.39579	-3.81508	1.20661	0.0149782	0.095306	2.94948	-2.9317	0.0364383	0.934374	0.991874
-0.445203	-2.29872	-0.743916	-0.913832	-0.612602	0.0189346	NaN	-0.232387	NaN	-0.437208	-0.865903	NaN	-1.5269	NaN	0.556307	NaN	NaN	-1.54166	NaN	NaN	T	___2	0.9998	401	Q60598	Src substrate cortactin	Cttn	EARRKLEEQARAKKQTPPASPSPQPIEDRPP	-1.00285	-0.216887	-0.612165	-1.54166	0.785968	0.161732	0.490227	1.50293	-5.02636	0.390689	0.471087	0.772982	0.747076	-6.04414	-0.538805	0.506752	0.698053	-0.686869	-5.69064	1.32477	0.138152	0.591529
NaN	0.0621351	-0.0918411	NaN	-0.25382	NaN	-0.0902025	NaN	NaN	-0.714811	NaN	0.0335557	0.0222852	NaN	0.0655209	NaN	-0.651404	-0.328598	NaN	0.324452	S	___3	0.906123	405	Q60598	Src substrate cortactin	Cttn	KLEEQARAKKQTPPASPSPQPIEDRPPSSPI	-0.0945087	-0.402507	0.0404539	-0.218517	-0.307998	0.432329	0.738749	-0.819145	-5.54602	0.134963	0.696872	0.885599	0.401311	-6.13972	-0.124008	0.720228	0.850573	-0.368738	-6.13165	-0.18399	0.635458	0.902132
-0.844075	0.0621351	-0.0918411	-0.220214	-0.25382	0.0579359	-0.0902025	-0.185067	NaN	-0.714811	-1.03865	0.0335557	0.0222852	NaN	0.0655209	NaN	-0.651404	-0.328598	NaN	0.324452	T	___3	0.9998	401	Q60598	Src substrate cortactin	Cttn	EARRKLEEQARAKKQTPPASPSPQPIEDRPP	-0.269563	-0.233036	-0.229322	-0.218517	0.0365268	0.907023	0.969687	0.118822	-6.15809	0.0402409	0.897624	0.972226	0.130904	-6.40572	0.0510463	0.88084	0.941388	0.15253	-6.29864	-0.0145195	0.967467	0.993942
0.554077	0.0252552	0.598442	0.328631	0.299432	0.610207	-0.760564	0.346923	0.550958	1.58872	0.688517	-0.460093	-0.401046	0.393573	0.287415	0.474428	0.266023	1.09927	1.26717	1.28101	S	___1	0.894806	3	Q91XC8	Death-associated protein 1	Dap	_____________MSSPPEGKLETKAGHPPA	0.361167	0.467249	0.101673	0.87758	0.106081	0.767636	0.926581	0.299796	-6.17639	-0.259494	0.472427	0.774021	-0.733355	-6.19941	0.516413	0.161024	0.369634	1.45943	-5.41534	-0.410331	0.260775	0.709796
-1.87739	-1.47639	NaN	NaN	-1.50513	NaN	NaN	NaN	NaN	NaN	NaN	NaN	NaN	NaN	NaN	NaN	NaN	NaN	NaN	NaN	S	___2	0.993759	73	Q91VU6	DDB1- and CUL4-associated factor 11	Dcaf11	VQGRGAANLQLIQALSDSEEEHDSAWDGRLG	-1.61964	NA	NA	NA	NA	NA	NA	NA	NA	NA	NA	NA	NA	NA	NA	NA	NA	NA	NA	NA	NA	NA
-1.87739	-1.47639	NaN	NaN	-1.50513	NaN	NaN	NaN	NaN	NaN	NaN	NaN	NaN	NaN	NaN	NaN	NaN	NaN	NaN	NaN	S	___2	0.983045	75	Q91VU6	DDB1- and CUL4-associated factor 11	Dcaf11	GRGAANLQLIQALSDSEEEHDSAWDGRLGDR	-1.61964	NA	NA	NA	NA	NA	NA	NA	NA	NA	NA	NA	NA	NA	NA	NA	NA	NA	NA	NA	NA	NA
0.155609	1.74061	1.46797	0.801209	1.52507	1.06204	1.33441	1.09287	0.842758	0.72463	-0.431209	1.24245	0.700748	0.154332	1.33014	0.738653	1.09471	0.377894	0.575567	1.25064	S	___2	1	673	Q9DC22	DDB1- and CUL4-associated factor 6	Dcaf6	EDPSARDSALQDTDDSDDDPVLIPGARYRTG	1.13809	1.01134	0.599292	0.807493	-0.126752	0.717513	0.901393	-0.367303	-6.15372	-0.538801	0.13519	0.436597	-1.56134	-5.29507	-0.330601	0.350264	0.578276	-0.958018	-5.99031	0.203849	0.561776	0.880849
0.155609	1.74061	1.46797	0.801209	1.52507	1.06204	1.33441	1.09287	0.842758	0.72463	-0.431209	1.24245	0.700748	0.154332	1.33014	0.738653	1.09471	0.377894	0.575567	1.25064	T	___2	0.999997	670	Q9DC22	DDB1- and CUL4-associated factor 6	Dcaf6	LAHEDPSARDSALQDTDDSDDDPVLIPGARY	1.13809	1.01134	0.599292	0.807493	-0.126752	0.717513	0.901393	-0.367303	-6.15372	-0.538801	0.13519	0.436597	-1.56134	-5.29507	-0.330601	0.350264	0.578276	-0.958018	-5.99031	0.203849	0.561776	0.880849
3.23849	3.40863	2.21129	2.14093	2.52137	1.11227	0.910423	0.851241	0.774002	1.14686	1.11272	1.00694	0.865858	1.40898	1.05065	0.444219	0.75067	-0.866707	0.0906667	1.50178	S	___2	1	123	Q8N7N5	DDB1- and CUL4-associated factor 8	Dcaf8	PRHRGQRKRASRDQDSSDDERALEDWVSSET	2.70414	0.958959	1.08903	0.384126	-1.74518	7.43098e-05	0.0249754	-5.04971	1.74778	-1.61511	0.00017173	0.0139176	-4.67335	0.885771	-2.32002	2.20671e-06	0.000563658	-6.713	5.07291	0.574833	0.112906	0.549691
3.23849	3.40863	2.21129	2.14093	2.52137	1.11227	0.910423	0.851241	0.774002	1.14686	1.11272	1.00694	0.865858	1.40898	1.05065	0.444219	0.75067	-0.866707	0.0906667	1.50178	S	___2	1	124	Q8N7N5	DDB1- and CUL4-associated factor 8	Dcaf8	RHRGQRKRASRDQDSSDDERALEDWVSSETT	2.70414	0.958959	1.08903	0.384126	-1.74518	7.43098e-05	0.0249754	-5.04971	1.74778	-1.61511	0.00017173	0.0139176	-4.67335	0.885771	-2.32002	2.20671e-06	0.000563658	-6.713	5.07291	0.574833	0.112906	0.549691
NaN	-3.14403	-2.71052	-2.98003	-2.68042	NaN	NaN	-2.39375	-3.9782	-2.68533	-3.30137	-2.36337	NaN	NaN	-2.9939	-5.05921	NaN	NaN	NaN	-2.97278	S	___2	0.843673	545	Q91YD3	mRNA-decapping enzyme 1A	Dcp1a	TVPRAADLERKASSPSPLTVGTAESQRKPSI	-2.87875	-3.01909	-2.88621	-4.016	-0.140343	0.795239	0.942817	-0.266063	-6.00549	-0.00746333	0.988971	0.996285	-0.014149	-6.28864	-1.13724	0.0844491	0.255619	-1.9014	-4.53179	0.996902	0.142859	0.591529
NaN	NaN	-1.97738	-1.43124	NaN	-1.48784	-1.37715	NaN	NaN	-1.51881	NaN	-1.48528	-1.55689	-1.32858	-2.29411	NaN	NaN	NaN	NaN	NaN	S	___2	0.999887	23	Q921N6	Probable ATP-dependent RNA helicase DDX27	Ddx27	IRTIGENDEVPVEPESDSGDEEEEGPIVLGR	-1.70431	-1.46127	-1.66622	NA	0.243043	0.552785	0.827981	0.617344	-5.68379	0.038095	0.921065	0.979608	0.101998	-6.16235	NA	NA	NA	NA	NA	NA	NA	NA
NaN	NaN	-1.97738	-1.43124	NaN	-1.48784	-1.37715	NaN	NaN	-1.51881	NaN	-1.48528	-1.55689	-1.32858	-2.29411	NaN	NaN	NaN	NaN	NaN	S	___2	0.999879	25	Q921N6	Probable ATP-dependent RNA helicase DDX27	Ddx27	TIGENDEVPVEPESDSGDEEEEGPIVLGRKQ	-1.70431	-1.46127	-1.66622	NA	0.243043	0.552785	0.827981	0.617344	-5.68379	0.038095	0.921065	0.979608	0.101998	-6.16235	NA	NA	NA	NA	NA	NA	NA	NA
NaN	-2.43996	NaN	-1.69574	NaN	NaN	NaN	NaN	-2.7536	-0.796094	-1.70063	-2.25295	NaN	NaN	-1.33939	-0.820283	NaN	-2.4008	-1.09862	-0.457421	S	___1	0.994138	185	Q810A7	ATP-dependent RNA helicase DDX42	Ddx42	AGVVQEEEEDNLEYDSDGNPIAPSKKIIDPL	-2.06785	-1.77485	-1.76432	-1.19428	0.293003	0.709572	0.89899	0.383543	-5.7187	0.303527	0.672893	0.874057	0.435241	-6.01912	0.873569	0.216944	0.442299	1.32041	-5.30542	-0.580566	0.401367	0.797886
-0.886805	-1.2093	-0.788155	-0.662761	-1.45924	-0.907512	-2.09407	-1.34244	-1.48311	-0.177409	-1.2637	-2.33904	-1.81228	-1.93409	-1.37415	-2.48014	-1.61027	-1.98268	-2.22608	-0.693004	S	___1	1	804	Q569Z5	Probable ATP-dependent RNA helicase DDX46	Ddx46	NERKKLQKAALGLQDSDDEDAAVDIDEQIES	-1.00125	-1.20091	-1.74465	-1.79843	-0.199656	0.585791	0.842888	-0.554516	-6.0674	-0.7434	0.0530878	0.297638	-2.06469	-4.50165	-0.797183	0.0394449	0.165326	-2.21406	-4.22007	0.597527	0.113666	0.549691
8.01728	7.71272	8.47761	8.24825	7.87024	7.2948	7.00475	6.92083	7.52045	6.61626	7.84455	8.11784	8.53386	7.54428	7.27306	6.63257	5.3483	5.65535	7.03014	7.77669	S	___2	0.998624	32	P31001	Desmin	Des	TFGGAPGFSLGSPLSSPVFPRAGFGTKGSSS	8.06522	7.07142	7.86272	6.48861	-0.993802	0.016717	0.185002	-2.62746	-3.26607	-0.202502	0.598688	0.834466	-0.535384	-6.32576	-1.57661	0.00053636	0.0110231	-4.16831	-0.198138	0.582808	0.140086	0.591529
8.06964	7.78245	8.51033	8.29917	7.94024	7.30286	7.00868	6.89555	7.56234	6.71047	7.88569	8.21379	8.54485	7.60842	7.33941	6.804	5.49885	5.72439	7.20592	7.84752	S	___2	0.999996	28	P31001	Desmin	Des	SYRRTFGGAPGFSLGSPLSSPVFPRAGFGTK	8.12037	7.09598	7.91843	6.61614	-1.02439	0.0132054	0.175133	-2.73743	-3.05345	-0.201934	0.595819	0.834466	-0.539621	-6.32346	-1.50423	0.000751265	0.0141148	-4.0197	-0.520934	0.479844	0.2154	0.695563
NaN	-2.77413	-2.83404	-2.28224	-2.88667	-1.88062	-3.87105	-2.34936	-2.21503	-2.54317	-1.89608	-2.78973	-1.90442	-1.91106	-2.18786	-1.81205	-1.59902	-1.67491	-1.71602	-1.19772	S	___1	1	68	P31001	Desmin	Des	VYQVSRTSGGAGGLGSLRSSRLGTTRAPSYG	-2.69427	-2.57185	-2.13783	-1.59994	0.122424	0.715498	0.900831	0.370369	-6.09626	0.55644	0.109833	0.400474	1.6834	-5.0653	1.09433	0.00395378	0.0408633	3.31066	-2.04352	-0.971902	0.00601666	0.206161
3.62935	1.73241	4.00369	3.59208	1.56173	3.61947	2.02565	3.34132	3.8018	-3.09291	3.48829	4.51717	4.94632	3.36623	0.974687	0.737944	0.795724	-0.633893	-1.00799	3.9315	S	___2	0.963956	31	P31001	Desmin	Des	RTFGGAPGFSLGSPLSSPVFPRAGFGTKGSS	2.90385	1.93907	3.45854	0.764657	-0.964786	0.421604	0.729359	-0.821675	-5.88617	0.554687	0.642096	0.85631	0.472408	-6.35796	-2.13919	0.0844916	0.255619	-1.82188	-4.88364	1.17441	0.329966	0.763355
-2.47714	-0.528652	-0.520053	-0.735205	-0.882571	-0.888522	-4.50752	-3.78328	-2.37448	NaN	0.184471	-1.38769	-1.09992	-1.77084	-0.140932	-1.65335	NaN	NaN	NaN	-2.2606	S	___1	0.999999	81	P31001	Desmin	Des	LGSLRSSRLGTTRAPSYGAGELLDFSLADAV	-1.02872	-2.88845	-0.842982	-1.95698	-1.85973	0.0132157	0.175133	-2.81613	-2.95892	0.185742	0.769624	0.921966	0.298326	-6.42579	-0.928251	0.277777	0.505768	-1.12701	-5.55763	-0.931476	0.29214	0.726229
2.18184	2.78114	3.60289	2.99229	2.37407	2.9268	2.86479	3.1031	3.42793	2.12939	3.89994	4.46677	4.5848	2.80827	2.74286	3.63923	1.83674	1.38595	1.55656	3.46293	S	___3	1	25	P31001	Desmin	Des	RVSSYRRTFGGAPGFSLGSPLSSPVFPRAGF	2.78645	2.8904	3.70053	2.37628	0.103956	0.831858	0.95574	0.215305	-6.19834	0.914082	0.0738993	0.329843	1.89317	-4.78893	-0.410164	0.406338	0.624299	-0.849497	-6.08677	0.51412	0.300508	0.727268
2.18184	2.78114	3.60289	2.99229	2.37407	2.9268	2.86479	3.1031	3.42793	2.12939	3.89994	4.46677	4.5848	2.80827	2.74286	3.63923	1.83674	1.38595	1.55656	3.46293	S	___3	0.999996	28	P31001	Desmin	Des	SYRRTFGGAPGFSLGSPLSSPVFPRAGFGTK	2.78645	2.8904	3.70053	2.37628	0.103956	0.831858	0.95574	0.215305	-6.19834	0.914082	0.0738993	0.329843	1.89317	-4.78893	-0.410164	0.406338	0.624299	-0.849497	-6.08677	0.51412	0.300508	0.727268
2.18184	2.78114	3.60289	2.99229	2.37407	2.9268	2.86479	0.786515	3.42793	2.12939	3.89994	4.46677	4.5848	2.80827	2.74286	3.63923	1.83674	1.38595	1.55656	3.46293	S	___3	0.998624	32	P31001	Desmin	Des	TFGGAPGFSLGSPLSSPVFPRAGFGTKGSSS	2.78645	2.42709	3.70053	2.37628	-0.359361	0.52234	0.817792	-0.651978	-6.00904	0.914082	0.1139	0.408289	1.65839	-5.15436	-0.410164	0.466026	0.671422	-0.744149	-6.17012	0.050803	0.927542	0.988669
3.74008	-0.440098	4.04176	3.69271	3.58385	3.69943	1.91327	3.13703	3.57448	4.05617	4.07768	2.5609	3.25379	3.48711	3.62398	3.9535	4.09887	1.70666	1.75555	4.98474	S	___1	0.999996	28	P31001	Desmin	Des	SYRRTFGGAPGFSLGSPLSSPVFPRAGFGTK	2.92366	3.27608	3.40069	3.29986	0.352416	0.653856	0.877454	0.455689	-6.11724	0.477032	0.544781	0.813029	0.616822	-6.27836	0.376204	0.632296	0.79672	0.486447	-6.32962	-0.023788	0.975787	0.993942
1.57475	3.4289	4.25853	2.00665	2.84889	3.46446	1.63704	3.67476	4.1653	2.78878	3.84729	2.8697	4.83786	1.3862	3.05135	4.20859	2.02718	1.86745	4.3834	2.15464	S	___2	1	25	P31001	Desmin	Des	RVSSYRRTFGGAPGFSLGSPLSSPVFPRAGF	2.82354	3.14607	3.19848	2.92825	0.322524	0.644999	0.872601	0.468268	-6.11142	0.374936	0.592616	0.834466	0.544365	-6.32085	0.104708	0.880794	0.941388	0.152024	-6.43856	0.217816	0.755316	0.935968
NaN	NaN	1.27854	-1.79672	NaN	NaN	NaN	NaN	NaN	NaN	1.87052	1.25268	0.62457	0.829955	1.76855	-3.08761	NaN	-1.74329	0.894591	2.17754	S	___1	0.856124	431	P31001	Desmin	Des	NLPIQTFSALNFRETSPEQRGSEVHTKKTVM	-0.25909	NA	1.26925	-0.439692	NA	NA	NA	NA	NA	1.52834	0.250139	0.578486	1.21585	-5.47641	-0.180602	0.892179	0.946182	-0.138803	-6.13667	NA	NA	NA
NaN	-1.35823	-0.325874	-0.743892	-2.33075	NaN	NaN	NaN	NaN	NaN	-2.59337	NaN	NaN	NaN	NaN	NaN	NaN	NaN	NaN	NaN	S	___1	0.998624	32	P31001	Desmin	Des	TFGGAPGFSLGSPLSSPVFPRAGFGTKGSSS	-1.18969	NA	-2.59337	NA	NA	NA	NA	NA	NA	-1.40368	0.145831	0.448315	-1.68276	-4.68941	NA	NA	NA	NA	NA	NA	NA	NA
-2.36032	-0.66806	-1.51543	-1.56136	-1.7144	-1.50869	-1.3122	NaN	NaN	NaN	-1.25901	-1.16499	-1.6712	NaN	-2.08035	NaN	NaN	NaN	NaN	NaN	S	___2	0.994501	802	Q8C9B9	Death-inducer obliterator 1	Dido1	KKNTTKPETIPDMEDSPPVSDSEEQQESVRA	-1.56391	-1.41045	-1.54389	NA	0.153469	0.731988	0.907105	0.35155	-5.89353	0.0200265	0.955426	0.988376	0.0572156	-6.41289	NA	NA	NA	NA	NA	NA	NA	NA
-2.36032	-0.66806	-1.51543	-1.56136	-1.7144	-1.50869	-1.3122	NaN	NaN	NaN	-1.25901	-1.16499	-1.6712	NaN	-2.08035	NaN	NaN	NaN	NaN	NaN	S	___2	0.926869	806	Q8C9B9	Death-inducer obliterator 1	Dido1	TKPETIPDMEDSPPVSDSEEQQESVRAAPEK	-1.56391	-1.41045	-1.54389	NA	0.153469	0.731988	0.907105	0.35155	-5.89353	0.0200265	0.955426	0.988376	0.0572156	-6.41289	NA	NA	NA	NA	NA	NA	NA	NA
NaN	0.0204524	-0.0975986	0.420354	0.263206	-0.122529	NaN	0.118494	0.309896	-0.239429	-0.0675216	0.489123	0.859621	0.243602	-2.99036	0.474352	0.207844	-0.212846	-2.94276	-0.419796	S	___2	0.999953	451	Q9ESX5	H/ACA ribonucleoprotein complex subunit 4	Dkc1	QLAAEAVNVIKRKRDSESESDETPTVPQLKE	0.151603	0.016608	-0.293107	-0.578641	-0.134995	0.857336	0.96343	-0.182563	-6.09822	-0.444711	0.534695	0.805625	-0.633944	-6.20978	-0.730245	0.312705	0.545563	-1.04098	-5.85242	0.595249	0.408122	0.799148
NaN	0.0204524	-0.0975986	0.420354	0.263206	-0.122529	NaN	0.118494	0.309896	-0.239429	-0.0675216	0.489123	0.859621	0.243602	-2.99036	0.474352	0.207844	-0.212846	-2.94276	-0.419796	S	___2	0.99956	453	Q9ESX5	H/ACA ribonucleoprotein complex subunit 4	Dkc1	AAEAVNVIKRKRDSESESDETPTVPQLKEKK	0.151603	0.016608	-0.293107	-0.578641	-0.134995	0.857336	0.96343	-0.182563	-6.09822	-0.444711	0.534695	0.805625	-0.633944	-6.20978	-0.730245	0.312705	0.545563	-1.04098	-5.85242	0.595249	0.408122	0.799148
2.04604	2.82294	2.82626	1.54	1.61447	2.34982	2.3241	1.448	1.81293	2.06108	2.55257	2.69341	1.91351	1.45879	1.13207	2.07748	1.77949	2.53448	2.3302	1.51041	S	___3	0.999953	451	Q9ESX5	H/ACA ribonucleoprotein complex subunit 4	Dkc1	QLAAEAVNVIKRKRDSESESDETPTVPQLKE	2.16994	1.99919	1.95007	2.04641	-0.170756	0.626173	0.866604	-0.49527	-6.09842	-0.219872	0.531374	0.805625	-0.637729	-6.26516	-0.12353	0.724132	0.850573	-0.358293	-6.3847	-0.047226	0.892511	0.984465
2.04604	2.82294	2.82626	1.54	1.61447	2.34982	2.3241	1.448	1.81293	2.06108	2.55257	2.69341	1.91351	1.45879	1.13207	2.07748	1.77949	2.53448	2.3302	1.51041	S	___3	0.99956	453	Q9ESX5	H/ACA ribonucleoprotein complex subunit 4	Dkc1	AAEAVNVIKRKRDSESESDETPTVPQLKEKK	2.16994	1.99919	1.95007	2.04641	-0.170756	0.626173	0.866604	-0.49527	-6.09842	-0.219872	0.531374	0.805625	-0.637729	-6.26516	-0.12353	0.724132	0.850573	-0.358293	-6.3847	-0.047226	0.892511	0.984465
2.04604	2.82294	2.82626	1.54	1.61447	2.34982	2.3241	1.448	1.81293	2.06108	2.55257	2.69341	1.91351	1.45879	1.13207	2.07748	1.77949	2.53448	2.3302	1.51041	S	___3	0.994919	455	Q9ESX5	H/ACA ribonucleoprotein complex subunit 4	Dkc1	EAVNVIKRKRDSESESDETPTVPQLKEKKKK	2.16994	1.99919	1.95007	2.04641	-0.170756	0.626173	0.866604	-0.49527	-6.09842	-0.219872	0.531374	0.805625	-0.637729	-6.26516	-0.12353	0.724132	0.850573	-0.358293	-6.3847	-0.047226	0.892511	0.984465
1.08679	1.30005	1.82179	1.96171	0.902176	1.73471	0.549715	0.964255	1.60431	2.28709	3.18275	1.19357	1.88162	1.65638	1.99216	2.25825	2.24331	2.29717	2.33254	2.46948	S	___1	0.999871	3616	P11531	Dystrophin	Dmd	GTTVSSPSTSLQRSDSSQPMLLRVVGSQTSE	1.4145	1.42802	1.9813	2.32015	0.0135128	0.969837	0.990798	0.0383218	-6.22104	0.566793	0.124702	0.428864	1.6074	-5.22908	0.905647	0.0189528	0.11042	2.56838	-3.55866	-0.892134	0.0205512	0.303374
-0.9514	-1.30404	-1.41869	-0.641727	-1.39165	0.0214192	NaN	NaN	-2.89496	-0.598623	-0.181934	-1.46569	-0.16888	NaN	-1.22698	NaN	NaN	NaN	-0.175364	-0.721034	S	___1	0.999763	3617	P11531	Dystrophin	Dmd	TTVSSPSTSLQRSDSSQPMLLRVVGSQTSES	-1.1415	-1.15739	-0.760871	-0.448199	-0.0158865	0.978028	0.992255	-0.0280875	-6.08394	0.38063	0.477072	0.778485	0.732623	-6.1387	0.693302	0.304532	0.540182	1.06993	-5.61446	-0.709189	0.334523	0.768266
-2.06476	NaN	-1.03354	-0.965288	-1.2771	-1.57064	-1.25931	-2.10975	-2.27778	-2.52863	-1.23521	-1.00948	-1.25167	NaN	-1.84039	-1.04152	-1.6352	-1.81715	-1.39788	-1.993	S	___2	0.999871	3616	P11531	Dystrophin	Dmd	GTTVSSPSTSLQRSDSSQPMLLRVVGSQTSE	-1.33517	-1.94922	-1.33419	-1.57695	-0.61405	0.0684109	0.346583	-1.94795	-4.43976	0.0009845	0.997671	0.998207	0.00296286	-6.3634	-0.241778	0.45378	0.662875	-0.766993	-6.09524	-0.372272	0.22759	0.700855
-2.06476	NaN	-1.03354	-0.965288	-1.2771	-1.57064	-1.25931	-2.10975	-2.27778	-2.52863	-1.23521	-1.00948	-1.25167	NaN	-1.84039	-1.04152	-1.6352	-1.81715	-1.39788	-1.993	S	___2	0.999763	3617	P11531	Dystrophin	Dmd	TTVSSPSTSLQRSDSSQPMLLRVVGSQTSES	-1.33517	-1.94922	-1.33419	-1.57695	-0.61405	0.0684109	0.346583	-1.94795	-4.43976	0.0009845	0.997671	0.998207	0.00296286	-6.3634	-0.241778	0.45378	0.662875	-0.766993	-6.09524	-0.372272	0.22759	0.700855
NaN	NaN	NaN	-2.44862	NaN	NaN	NaN	NaN	-2.3586	NaN	-2.52283	-2.35291	-3.53962	-3.4922	NaN	-3.11325	NaN	-3.18636	NaN	NaN	S	___2	0.778147	92	Q9WV69	Dematin	Dmtn	ELPRSRECSLSPKSTSPPPSPEVWAESRTLG	-2.44862	-2.3586	-2.97689	-3.1498	0.09002	0.912443	0.970372	0.114164	-5.48271	-0.52827	0.425901	0.737805	-0.847436	-5.56337	-0.701185	0.340041	0.570885	-1.02682	-5.31125	0.791205	0.286114	0.726229
NaN	NaN	NaN	-2.44862	NaN	NaN	NaN	NaN	-2.3586	NaN	-2.52283	-2.35291	-3.53962	-3.4922	NaN	-3.11325	NaN	-3.18636	NaN	NaN	S	___2	0.997832	96	Q9WV69	Dematin	Dmtn	SRECSLSPKSTSPPPSPEVWAESRTLGIISQ	-2.44862	-2.3586	-2.97689	-3.1498	0.09002	0.912443	0.970372	0.114164	-5.48271	-0.52827	0.425901	0.737805	-0.847436	-5.56337	-0.701185	0.340041	0.570885	-1.02682	-5.31125	0.791205	0.286114	0.726229
-0.411546	-0.302078	-0.0438381	-0.74628	-0.0380858	NaN	NaN	-1.50022	NaN	0.406728	1.23195	NaN	NaN	NaN	-3.28462	0.167996	-1.05708	-1.09026	NaN	-2.28328	S	___1	1	226	Q9WV69	Dematin	Dmtn	SRKGAEEEEEEEDDDSEEEIKAIRERQKEEL	-0.308366	-0.546746	-1.02633	-1.06566	-0.23838	0.81314	0.947551	-0.241765	-5.92671	-0.717969	0.480809	0.780975	-0.728164	-5.93113	-0.75729	0.357448	0.58412	-0.957919	-5.92729	0.51891	0.620584	0.902053
NaN	-1.66309	-1.2565	-1.4238	-1.39213	NaN	-2.52844	NaN	NaN	NaN	-0.919151	NaN	-2.57682	NaN	NaN	NaN	NaN	NaN	NaN	-0.511336	S	___1	0.997614	283	E9Q8D0		Dnajc21	LQEMEARYEKEFGDGSDENEVEDQEPRNGLD	-1.43388	-2.52844	-1.74799	-0.511336	-1.09456	0.144908	0.461748	-1.64906	-4.55039	-0.314105	0.561328	0.820184	-0.610936	-5.96847	0.922544	0.20886	0.430104	1.3899	-5.01051	-2.0171	0.0487364	0.410354
NaN	-2.90928	-5.39545	-3.56186	-1.83445	NaN	NaN	NaN	-4.80602	NaN	NaN	-2.95357	-2.6965	NaN	-2.40704	NaN	NaN	-4.80883	NaN	-2.05836	S	___2	0.999741	774	P39053	Dynamin-1	Dnm1	DDSWLQVQSVPAGRRSPTSSPTPQRRAPAVP	-3.42526	-4.80602	-2.6857	-3.4336	-1.38076	0.311797	0.635634	-1.07363	-5.15932	0.739557	0.422388	0.733766	0.841794	-5.92237	-0.008335	0.993512	0.997411	-0.00836696	-6.14668	-1.37243	0.356218	0.78637
-2.39208	NaN	-2.10653	NaN	-2.08531	-1.54763	-2.89991	-1.93742	-1.7453	-1.63202	-1.51909	-1.68605	-1.81278	-1.21232	-1.44065	-1.7032	-1.30027	NaN	-1.79338	-0.925231	S	___1	0.99941	1422	Q8R1A4	Dedicator of cytokinesis protein 7	Dock7	QEMVRRSRGQLERSPSGSAFGSQENLRWRKD	-2.19464	-1.95246	-1.53418	-1.43052	0.242184	0.448909	0.76134	0.776624	-5.78589	0.660462	0.0504833	0.289283	2.11794	-4.30711	0.76412	0.032635	0.151562	2.34298	-3.86576	-0.521936	0.0875177	0.510758
0.253946	0.64511	0.82296	0.341399	0.562636	0.476145	0.555547	0.655794	NaN	-0.199251	0.910267	1.38685	1.16587	0.744277	0.768138	NaN	NaN	NaN	NaN	0.382911	S	___2	0.927789	900	Q8R1A4	Dedicator of cytokinesis protein 7	Dock7	RPASLNLNRSRSLSNSNPDISGTPTSPDDEV	0.52521	0.372059	0.99508	0.382911	-0.153151	0.547088	0.826217	-0.61739	-5.97246	0.46987	0.0646279	0.317975	2.00906	-4.62456	-0.142299	0.730712	0.853454	-0.351283	-5.86374	-0.0108523	0.979437	0.993942
NaN	NaN	NaN	NaN	NaN	NaN	NaN	NaN	0.228386	-0.199251	-1.80779	1.37088	1.55951	NaN	NaN	0.15417	0.906273	0.148171	NaN	NaN	S	___2	0.724765	896	Q8R1A4	Dedicator of cytokinesis protein 7	Dock7	RSAVRPASLNLNRSRSLSNSNPDISGTPTSP	NA	0.0145675	0.3742	0.402871	NA	NA	NA	NA	NA	NA	NA	NA	NA	NA	NA	NA	NA	NA	NA	-0.388304	0.696865	0.916375
NaN	NaN	NaN	NaN	NaN	NaN	NaN	NaN	0.228386	-0.199251	-1.80779	-1.55417	-0.806152	-3.39427	-3.15864	0.15417	0.906273	0.148171	0.231172	NaN	S	___2	0.698773	898	Q8R1A4	Dedicator of cytokinesis protein 7	Dock7	AVRPASLNLNRSRSLSNSNPDISGTPTSPDD	NA	0.0145675	-2.1442	0.359947	NA	NA	NA	NA	NA	NA	NA	NA	NA	NA	NA	NA	NA	NA	NA	-0.345379	0.611964	0.902053
NaN	NaN	-1.28762	-1.63978	-0.396144	NaN	NaN	NaN	NaN	NaN	-0.574774	NaN	NaN	NaN	NaN	NaN	NaN	NaN	NaN	NaN	T	___1	0.992816	1831;1794	Q8R1A4;Q8C147	Dedicator of cytokinesis protein 7;Dedicator of cytokinesis protein 8	Dock7;Dock8	SKIVHQSTGWERMFGTYFRVGFYGTKFGDLD	-1.10785	NA	-0.574774	NA	NA	NA	NA	NA	NA	0.533074	0.482136	0.780975	0.76244	-5.59047	NA	NA	NA	NA	NA	NA	NA	NA
0.0170856	-0.349918	-0.737847	-0.175105	-0.264471	-0.154475	-0.754832	-4.15757	-0.0818423	0.526939	0.271843	0.122188	0.296344	0.771457	0.505079	-0.350251	NaN	0.18873	-0.0930451	0.0616596	T	___2	0.999342	514	O08553	Dihydropyrimidinase-related protein 2	Dpysl2	YDGPVCEVSVTPKTVTPASSAKTSPAKQQAP	-0.302051	-0.924356	0.393382	-0.0482266	-0.622305	0.307304	0.633117	-1.05117	-5.67813	0.695433	0.255661	0.580073	1.1747	-5.78721	0.253824	0.690881	0.83334	0.404229	-6.30952	-0.876129	0.180173	0.641247
NaN	-1.65618	-1.44555	-0.823928	-1.4846	-1.48701	-1.35251	-1.32577	-1.35687	-0.976278	-0.870202	-0.537892	-0.312018	-0.786886	-0.853735	-1.57654	NaN	-1.39641	-1.26676	-1.38073	T	___3	0.999342	514	O08553	Dihydropyrimidinase-related protein 2	Dpysl2	YDGPVCEVSVTPKTVTPASSAKTSPAKQQAP	-1.35256	-1.29969	-0.672147	-1.40511	0.0528769	0.809675	0.947551	0.244689	-6.135	0.680418	0.00595349	0.0981639	3.14865	-2.42655	-0.0525455	0.820364	0.907119	-0.230678	-6.31461	0.105422	0.631995	0.902053
0.00608255	NaN	NaN	-2.71336	NaN	NaN	NaN	NaN	NaN	0.761943	0.873833	NaN	NaN	0.641387	0.729159	NaN	NaN	0.985802	NaN	NaN	T	___2	0.765864	509	Q62188	Dihydropyrimidinase-related protein 3	Dpysl3	VPRGMYDGPVFDLTTTPKGGTPAGSTRGSPT	-1.35364	0.761943	0.748126	0.985802	2.11558	0.105761	0.394541	1.91914	-4.21334	2.10177	0.0448981	0.281621	2.55798	-3.73328	2.33944	0.0802976	0.249691	2.12221	-4.09082	-0.223859	0.866459	0.972012
1.81003	1.7575	2.22701	2.0624	2.3397	1.84351	0.93927	1.99305	0.932366	2.4389	2.29276	2.2694	0.588629	2.44315	2.30483	NaN	NaN	1.90918	NaN	0.969435	T	___3	0.997316	514	Q62188	Dihydropyrimidinase-related protein 3	Dpysl3	YDGPVFDLTTTPKGGTPAGSTRGSPTRPNPP	2.03933	1.62942	1.97975	1.43931	-0.409909	0.303735	0.629339	-1.06324	-5.66442	-0.0595742	0.879162	0.963994	-0.154526	-6.45967	-0.60002	0.256906	0.490232	-1.1765	-5.50512	0.190112	0.714303	0.923924
NaN	0.293703	1.56085	1.54051	1.92155	0.947037	NaN	NaN	NaN	NaN	1.69276	NaN	NaN	NaN	NaN	NaN	NaN	NaN	NaN	0.969435	T	___3	0.765864	509	Q62188	Dihydropyrimidinase-related protein 3	Dpysl3	VPRGMYDGPVFDLTTTPKGGTPAGSTRGSPT	1.32915	0.947037	1.69276	0.969435	-0.382116	0.61972	0.86541	-0.524352	-5.55176	0.363607	0.636415	0.852823	0.498953	-5.79367	-0.359718	0.639952	0.800433	-0.493617	-5.77627	-0.022398	0.98144	0.993942
NaN	NaN	1.0622	0.890096	1.52527	NaN	NaN	NaN	NaN	1.76866	1.08795	0.914562	NaN	0.644816	NaN	NaN	NaN	NaN	NaN	NaN	S	___1	0.856789	908	Q7TSF0	Desmoglein-1-gamma	Dsg1c	TERVIQPTSGMIGNLSIPP____________	1.15919	1.76866	0.882443	NA	0.609471	0.257699	0.595929	1.23661	-4.97397	-0.276746	0.454259	0.764248	-0.794103	-5.89208	NA	NA	NA	NA	NA	NA	NA	NA
-0.358178	1.09907	0.785608	1.09229	-0.881826	-1.34203	-2.67281	-0.868652	-3.20155	-5.78975	-0.958752	-1.49144	-0.611943	-0.815917	-1.88166	-3.06755	-6.2555	-6.99305	-6.59046	-6.7431	S	___1	1	2	E9Q557	Desmoplakin	Dsp	______________MSCNGGSHPRINTLGRM	0.347393	-2.77496	-1.15194	-5.92993	-3.12235	0.0011093	0.0607978	-3.84792	-0.772812	-1.49934	0.0805032	0.338513	-1.84775	-4.86225	-6.27732	3.03472e-07	0.000180869	-7.73604	6.94983	3.15497	0.0010126	0.139002
4.96463	5.91609	5.80305	5.78995	5.36072	5.1869	5.00408	4.99103	5.2015	4.6512	5.70669	5.28951	5.85296	5.665	3.91955	4.88611	4.83024	3.93361	4.73172	4.00384	S	___2	1	2	E9Q557	Desmoplakin	Dsp	______________MSCNGGSHPRINTLGRM	5.56689	5.00694	5.28674	4.4771	-0.559946	0.107172	0.394926	-1.69227	-4.87634	-0.280146	0.407879	0.719809	-0.846658	-6.11039	-1.08978	0.00387852	0.0405544	-3.29355	-2.08238	0.529838	0.126056	0.569147
4.96463	5.91609	5.80305	5.78995	5.36072	5.1869	5.00408	4.99103	5.2015	4.6512	5.70669	5.28951	5.85296	5.665	3.91955	4.88611	4.83024	3.93361	4.73172	4.00384	S	___2	0.999995	7	E9Q557	Desmoplakin	Dsp	_________MSCNGGSHPRINTLGRMTRAES	5.56689	5.00694	5.28674	4.4771	-0.559946	0.107172	0.394926	-1.69227	-4.87634	-0.280146	0.407879	0.719809	-0.846658	-6.11039	-1.08978	0.00387852	0.0405544	-3.29355	-2.08238	0.529838	0.126056	0.569147
-3.48253	NaN	NaN	NaN	-3.03217	-1.75539	NaN	-1.2202	-1.15066	-1.93196	-2.46268	NaN	-2.09559	NaN	-1.24566	NaN	NaN	-1.67847	-1.70468	-2.74648	S	___1	0.99998	2221	E9Q557	Desmoplakin	Dsp	PHTGLLLLSVQKRSMSFQGIRQPVTVTELVD	-3.25735	-1.51455	-1.93464	-2.04321	1.7428	0.00300281	0.0891164	3.81491	-1.43095	1.32271	0.0194118	0.194535	2.74677	-3.18813	1.21414	0.0289046	0.140058	2.52131	-3.53801	0.528658	0.216871	0.69689
-2.07685	-1.16871	0.360135	-0.534272	-0.100883	-0.42435	0.041903	-0.729573	-0.599997	-1.73396	-1.44723	-3.84627	-1.07768	-0.245177	-0.0633727	-1.44937	-1.29392	-1.76596	-1.66694	-1.56671	S	___2	0.994229	2827	E9Q557	Desmoplakin	Dsp	LRLLEAASVSSKGLPSPYNMSAPGSRSGSRS	-0.704116	-0.689195	-1.33595	-1.54858	0.0149206	0.979634	0.992255	0.0258711	-6.22144	-0.63183	0.287174	0.612318	-1.09554	-5.87413	-0.844464	0.159722	0.36802	-1.46423	-5.40888	0.859385	0.152854	0.60875
-2.45706	-3.52653	-2.70175	-2.90168	-3.73412	-3.11563	-3.94786	-1.86974	NaN	-1.40117	-3.76834	-2.94055	NaN	-2.52935	-1.83426	NaN	-2.88838	-2.4657	NaN	-2.08101	S	___1	0.944395	65	E9Q557	Desmoplakin	Dsp	TFYSHSRRCTVNDQNSDGYCQTGTMSRHQNQ	-3.06423	-2.5836	-2.76813	-2.47836	0.480628	0.359182	0.682397	0.946482	-5.72162	0.296103	0.56865	0.825517	0.583104	-6.23991	0.585865	0.306335	0.541231	1.05976	-5.75211	-0.105237	0.85805	0.969019
NaN	-1.5996	-4.47284	NaN	NaN	-1.85343	-2.01284	-1.83143	NaN	NaN	NaN	NaN	NaN	-1.99413	NaN	NaN	NaN	NaN	NaN	-1.75874	Y	___2	0.974242	2829	E9Q557	Desmoplakin	Dsp	LLEAASVSSKGLPSPYNMSAPGSRSGSRSGS	-3.03622	-1.89923	-1.99413	-1.75874	1.13699	0.235712	0.566772	1.32476	-5.05492	1.04209	0.401971	0.717009	0.905006	-5.43223	1.27748	0.311696	0.545316	1.10943	-5.22884	-0.140493	0.901461	0.984465
-2.23073	-1.5996	-1.22349	-1.47518	NaN	-1.85343	-2.01284	-1.83143	-1.67954	NaN	NaN	-1.09003	-1.06897	NaN	-1.42403	-1.76667	-1.84216	-1.91041	-1.9221	-1.75874	S	___2	0.997722	2836	E9Q557	Desmoplakin	Dsp	SSKGLPSPYNMSAPGSRSGSRSGSRSGSRSG	-1.63225	-1.84431	-1.19434	-1.84002	-0.21206	0.380339	0.695004	-0.904417	-5.71082	0.437907	0.104701	0.389545	1.72909	-4.88915	-0.207766	0.365356	0.586477	-0.934035	-5.95327	-0.004294	0.984858	0.993942
0.366987	0.857233	0.181039	0.626175	-0.181666	-0.886533	NaN	-1.23128	-1.57327	0.714537	0.477096	NaN	-0.8115	-0.137514	1.21456	0.14923	0.129804	-0.463348	-0.22839	0.770871	S	___1	1	22	E9Q557	Desmoplakin	Dsp	SHPRINTLGRMTRAESGPDLRYEMTYSGGGG	0.369954	-0.744136	0.185661	0.0716334	-1.11409	0.0261009	0.230834	-2.44074	-3.60072	-0.184293	0.691515	0.881055	-0.403748	-6.33093	-0.29832	0.4977	0.69085	-0.693202	-6.20561	-0.81577	0.0920491	0.517255
NaN	-2.46226	-2.69317	-2.3622	-1.89044	-2.40722	-3.47509	-2.46564	-1.99871	-1.10636	-1.9973	NaN	NaN	NaN	-2.04363	-2.53737	-2.43695	NaN	-2.15234	-1.57309	S	___1	0.990778	2832	E9Q557	Desmoplakin	Dsp	AASVSSKGLPSPYNMSAPGSRSGSRSGSRSG	-2.35202	-2.2906	-2.02046	-2.17494	0.0614135	0.878609	0.966679	0.155607	-6.15289	0.331553	0.525976	0.804941	0.65072	-5.95395	0.17708	0.676961	0.823406	0.425654	-6.2483	-0.115666	0.773853	0.942263
-0.23543	-0.422259	0.239653	-2.91568	-0.348573	-2.08465	NaN	0.302356	-0.846174	0.860002	0.195595	-2.20078	NaN	-0.601968	-0.526564	-0.95304	0.169954	0.236337	-1.29621	NaN	S	___1	0.999995	7	E9Q557	Desmoplakin	Dsp	_________MSCNGGSHPRINTLGRMTRAES	-0.736458	-0.442116	-0.783429	-0.46074	0.294341	0.679774	0.886278	0.420553	-6.07584	-0.0469714	0.947338	0.987805	-0.0671125	-6.4123	0.275718	0.698914	0.837012	0.393944	-6.3132	0.0186233	0.980179	0.993942
-0.956274	-1.16871	-0.195681	-1.46273	-0.100883	-0.42435	0.041903	-0.729573	-0.07135	-1.73396	-1.44723	-1.29703	-0.0996171	0.14638	-0.786306	-0.552777	-0.536292	-0.848247	-0.746408	-1.56671	S	___2	0.990778	2832	E9Q557	Desmoplakin	Dsp	AASVSSKGLPSPYNMSAPGSRSGSRSGSRSG	-0.776856	-0.583466	-0.696761	-0.850087	0.19339	0.625155	0.866604	0.49674	-6.09769	0.080095	0.839221	0.956965	0.205732	-6.45031	-0.0732312	0.852821	0.922585	-0.188102	-6.43227	0.266621	0.501836	0.85525
NaN	NaN	NaN	NaN	NaN	NaN	NaN	NaN	NaN	NaN	NaN	NaN	-2.61966	-3.89609	-2.21497	NaN	NaN	NaN	NaN	NaN	S	___1	0.934211	2601	E9Q557	Desmoplakin	Dsp	GGSVNDDVFSSSRHDSVSKISTISSVRNLTI	NA	NA	-2.91024	NA	NA	NA	NA	NA	NA	NA	NA	NA	NA	NA	NA	NA	NA	NA	NA	NA	NA	NA
NaN	NaN	-2.88318	-2.23161	-2.54046	-2.60455	NaN	NaN	-2.70689	-1.51501	-2.92457	-4.06783	-3.78672	-4.18385	-2.84528	-2.35136	-2.71863	-2.3223	-2.06567	-2.10203	S	___1	0.93502	7186	Q91ZU6	Dystonin	Dst	PCRVHHHGSKMLRSESNSSITATQPTLAKGR	-2.55175	-2.27548	-3.56165	-2.312	0.276267	0.519978	0.815502	0.659151	-5.765	-1.0099	0.016872	0.17869	-2.69395	-3.30097	0.239752	0.532294	0.716133	0.639549	-6.10229	0.0365147	0.923719	0.987098
-0.328473	NaN	-0.685898	-0.245784	NaN	NaN	NaN	NaN	-0.969184	NaN	-0.379318	-0.651232	NaN	-0.910348	-0.57662	0.0977392	NaN	NaN	-0.557783	-1.47903	S	___2	0.987482	7333	Q91ZU6	Dystonin	Dst	RAGSKAGSRASSRRGSDASDFDISEIQSVCS	-0.420052	-0.969184	-0.62938	-0.646358	-0.549132	0.363429	0.684923	-0.953538	-5.24258	-0.209328	0.595035	0.834466	-0.549539	-6.13038	-0.226306	0.590949	0.761468	-0.555741	-6.04227	-0.322826	0.587778	0.889106
-0.328473	NaN	-0.685898	-0.245784	NaN	NaN	NaN	NaN	-0.969184	NaN	-0.379318	-0.651232	NaN	-0.910348	-0.57662	0.0977392	NaN	NaN	-0.557783	-1.47903	S	___2	0.991269	7336	Q91ZU6	Dystonin	Dst	SKAGSRASSRRGSDASDFDISEIQSVCSDVE	-0.420052	-0.969184	-0.62938	-0.646358	-0.549132	0.363429	0.684923	-0.953538	-5.24258	-0.209328	0.595035	0.834466	-0.549539	-6.13038	-0.226306	0.590949	0.761468	-0.555741	-6.04227	-0.322826	0.587778	0.889106
NaN	NaN	NaN	NaN	NaN	-3.00558	NaN	NaN	NaN	NaN	NaN	-3.19443	NaN	-4.17966	NaN	NaN	-2.43665	-2.50021	-2.00462	NaN	S	___2	0.93502	7186	Q91ZU6	Dystonin	Dst	PCRVHHHGSKMLRSESNSSITATQPTLAKGR	NA	-3.00558	-3.68705	-2.31383	NA	NA	NA	NA	NA	NA	NA	NA	NA	NA	NA	NA	NA	NA	NA	-0.691753	0.294136	0.726229
0.583363	0.762203	1.36229	1.69025	0.159045	1.42395	-0.379183	1.16082	1.11982	1.01314	1.52309	0.35335	2.11955	1.78137	0.867162	2.25934	2.39522	2.11112	2.93594	0.984741	S	___1	1	3	Q9R0P5	Destrin	Dstn	_____________MASGVQVADEVCRIFYDM	0.91143	0.867709	1.3289	2.13727	-0.0437208	0.919522	0.971463	-0.102408	-6.21647	0.417474	0.340613	0.671755	0.97786	-5.99265	1.22584	0.00987667	0.0754679	2.87132	-2.9579	-1.26956	0.00789173	0.218752
-3.80329	-2.55664	-3.26777	-1.9982	NaN	-2.80275	-3.99837	-2.97666	-2.93063	-2.28495	-2.97748	NaN	NaN	-2.96877	-2.62021	-2.88247	-2.73513	-2.59649	-2.7031	-2.44357	S	___1	0.939855	205	Q9DD18	D-tyrosyl-tRNA(Tyr) deacylase 1	Dtd1	KEDRSASSGAEGDVSSEREP___________	-2.90648	-2.99867	-2.85549	-2.67215	-0.092197	0.801321	0.943986	-0.255934	-6.13205	0.0509883	0.90264	0.972659	0.124317	-6.28081	0.234323	0.524784	0.709232	0.650468	-6.1772	-0.32652	0.350915	0.78637
NaN	-3.74411	-3.54192	-2.76433	-3.2295	NaN	NaN	NaN	-2.72904	NaN	-3.71869	-2.96833	-2.78421	-3.21601	NaN	-3.54988	NaN	NaN	NaN	NaN	S	___2	0.704593	194	Q9DD18	D-tyrosyl-tRNA(Tyr) deacylase 1	Dtd1	SESSKERNAPRKEDRSASSGAEGDVSSEREP	-3.31997	-2.72904	-3.17181	-3.54988	0.590925	0.293251	0.623287	1.11842	-5.11724	0.148155	0.668299	0.872957	0.443362	-6.25825	-0.229915	0.674024	0.820824	-0.43515	-5.80931	0.82084	0.251488	0.709796
NaN	-3.74411	-3.54192	-2.76433	-3.2295	NaN	NaN	NaN	-2.72904	NaN	-3.71869	-2.96833	-2.78421	-3.21601	NaN	-3.54988	NaN	NaN	NaN	NaN	S	___2	0.712547	196	Q9DD18	D-tyrosyl-tRNA(Tyr) deacylase 1	Dtd1	SSKERNAPRKEDRSASSGAEGDVSSEREP__	-3.31997	-2.72904	-3.17181	-3.54988	0.590925	0.293251	0.623287	1.11842	-5.11724	0.148155	0.668299	0.872957	0.443362	-6.25825	-0.229915	0.674024	0.820824	-0.43515	-5.80931	0.82084	0.251488	0.709796
NaN	-3.74411	-3.54192	-2.76433	-3.2295	NaN	NaN	NaN	-2.72904	NaN	-3.71869	-2.06535	-2.78421	-3.21601	NaN	-3.54988	NaN	NaN	NaN	NaN	S	___2	0.886649	197	Q9DD18	D-tyrosyl-tRNA(Tyr) deacylase 1	Dtd1	SKERNAPRKEDRSASSGAEGDVSSEREP___	-3.31997	-2.72904	-2.94606	-3.54988	0.590925	0.386109	0.70119	0.912359	-5.29993	0.3739	0.385907	0.703643	0.912765	-5.93343	-0.229915	0.73104	0.853454	-0.354977	-5.84142	0.82084	0.343374	0.777089
NaN	NaN	NaN	NaN	-4.1974	NaN	NaN	NaN	NaN	NaN	-4.59023	NaN	-3.1393	-3.20989	NaN	NaN	NaN	NaN	NaN	NaN	S	___2	0.939855	205	Q9DD18	D-tyrosyl-tRNA(Tyr) deacylase 1	Dtd1	KEDRSASSGAEGDVSSEREP___________	-4.1974	NA	-3.64647	NA	NA	NA	NA	NA	NA	0.550927	0.521794	0.80247	0.691472	-5.64209	NA	NA	NA	NA	NA	NA	NA	NA
-3.82358	-3.67878	-3.49702	-3.11238	-3.86792	NaN	NaN	NaN	-3.08122	-2.85694	-2.49341	-2.76953	-2.94442	-3.13635	-2.91644	NaN	NaN	NaN	-2.76129	-2.70886	S	___1	0.996414	95	O88487	Cytoplasmic dynein 1 intermediate chain 2	Dync1i2	MSPSSKSVSTPSEAGSQDSGDGAVGSRRGPI	-3.59594	-2.96908	-2.85203	-2.73508	0.626856	0.0511223	0.302919	2.153	-3.98704	0.743906	0.00506834	0.0901241	3.37997	-2.21854	0.860861	0.0113537	0.0802609	2.95671	-2.78653	-0.234005	0.513337	0.861036
NaN	-4.22508	-4.78938	NaN	NaN	NaN	NaN	NaN	NaN	NaN	-3.3406	-2.73283	NaN	-3.80175	NaN	NaN	NaN	NaN	NaN	NaN	S	___2	0.996414	95	O88487	Cytoplasmic dynein 1 intermediate chain 2	Dync1i2	MSPSSKSVSTPSEAGSQDSGDGAVGSRRGPI	-4.50723	NA	-3.29173	NA	NA	NA	NA	NA	NA	1.2155	0.0494519	0.285683	2.48459	-3.82641	NA	NA	NA	NA	NA	NA	NA	NA
NaN	NaN	-2.36954	-1.73723	NaN	-2.86094	-3.93864	NaN	NaN	-2.07483	-2.44931	-3.32053	-3.77198	NaN	NaN	NaN	NaN	NaN	-2.36374	-1.29694	S	___1	0.842843	516	Q8R1Q8	Cytoplasmic dynein 1 light intermediate chain 1	Dync1li1	RITRKPASVSPTTPTSPTEGEAS________	-2.05339	-2.95814	-3.18061	-1.83034	-0.904752	0.194334	0.530613	-1.40603	-4.96664	-1.12722	0.114806	0.408883	-1.75176	-4.73295	0.223045	0.759125	0.869768	0.316422	-5.95811	-1.1278	0.114646	0.550861
NaN	NaN	-3.98215	-1.96285	-3.83479	NaN	NaN	NaN	NaN	NaN	-4.51508	NaN	NaN	NaN	NaN	NaN	NaN	NaN	-3.24078	-3.119	T	___2	0.736245	513	Q8R1Q8	Cytoplasmic dynein 1 light intermediate chain 1	Dync1li1	ELDRITRKPASVSPTTPTSPTEGEAS_____	-3.25993	NA	-4.51508	-3.17989	NA	NA	NA	NA	NA	-1.25515	0.213488	0.545037	-1.39951	-4.99138	0.08004	0.913976	0.954444	0.112888	-6.08942	NA	NA	NA
-5.34404	-4.24935	-4.07814	-3.91027	-3.7576	-4.0182	NaN	NaN	-3.68032	-3.72495	-3.74361	NaN	NaN	NaN	-3.69798	-3.95775	-4.0224	-3.90327	-3.5597	-3.78476	S	___1	0.999268	131	Q8K2D3	Enhancer of mRNA-decapping protein 3	Edc3	SIPKRTDVKSQDVAISPQQQQCSKSYVDRHM	-4.26788	-3.80782	-3.72079	-3.84558	0.460057	0.177345	0.507942	1.42205	-5.12738	0.547085	0.162503	0.47035	1.47608	-5.16311	0.422304	0.154411	0.359488	1.5073	-5.35241	0.0377527	0.908793	0.984691
-1.04213	NaN	-0.794829	-0.908078	-0.839659	-1.36049	NaN	NaN	NaN	NaN	-0.955993	NaN	NaN	0.208042	-0.288732	-1.64531	NaN	NaN	NaN	NaN	S	___2	0.911215	923	Q3UJB9	Enhancer of mRNA-decapping protein 4	Edc4	RLPSKDWKTKGSPRTSPKLKRKSKKDDGDSA	-0.896174	-1.36049	-0.345561	-1.64531	-0.464316	0.392865	0.702721	-0.904934	-5.30327	0.550613	0.156213	0.463664	1.57089	-5.12629	-0.749136	0.183743	0.394764	-1.46004	-4.92957	0.28482	0.672794	0.912097
-1.04213	-1.13208	-0.219838	-0.263322	0.202519	-0.529769	-0.503533	-0.203025	-0.410644	-3.30212	-0.950607	-0.350022	0.805219	0.211528	-0.288732	0.384625	-3.03961	-2.59093	-0.0387937	NaN	S	___2	0.997774	919	Q3UJB9	Enhancer of mRNA-decapping protein 4	Edc4	IPTPRLPSKDWKTKGSPRTSPKLKRKSKKDD	-0.49097	-0.989818	-0.114523	-1.32118	-0.498848	0.465746	0.775388	-0.745497	-5.94407	0.376447	0.580771	0.834269	0.562577	-6.31027	-0.830207	0.257601	0.491035	-1.16974	-5.71667	0.331359	0.646279	0.902132
4.05208	3.78088	3.87112	3.7679	3.83706	3.86995	0.664456	1.70049	2.27582	4.76437	4.41154	2.95434	3.41994	3.85291	4.18485	3.71414	3.65538	3.76234	4.10176	5.19907	S	___1	1	162	P57776	Elongation factor 1-delta	Eef1d	TPAEDDEDKDIDLFGSDEEEEDKEAARLREE	3.86181	2.65502	3.76472	4.08654	-1.20679	0.0461864	0.295887	-2.13521	-4.16502	-0.097092	0.865448	0.963112	-0.171788	-6.45689	0.22473	0.695407	0.83561	0.397622	-6.36954	-1.43152	0.0204312	0.303374
-4.04591	NaN	-2.18712	NaN	NaN	-2.40755	NaN	-3.1001	-1.74576	-0.913783	NaN	NaN	NaN	NaN	-3.13888	-3.89351	NaN	NaN	NaN	NaN	S	___1	1	274	O35393	Ephrin-B3	Efnb3	SESRHPGPGSFGRGGSLGLGGGGGMGPREAE	-3.11652	-2.0418	-3.13888	-3.89351	1.07472	0.20481	0.53328	1.40399	-5.00978	-0.022365	0.984117	0.996285	-0.0206597	-5.84217	-0.776995	0.497096	0.69085	-0.717751	-5.56234	1.85171	0.104855	0.535478
-2.84517	NaN	-0.287176	-1.39922	-1.88554	-1.63345	-2.78774	-1.46483	-1.41334	0.48945	-0.206674	-0.487636	NaN	-1.40298	-2.35742	0.491388	-0.112549	0.289121	0.410031	1.3116	S	___1	0.991044	284	Q99MS7	EH domain-binding protein 1-like protein 1	Ehbp1l1	ITGGQVGPETPEPPPSPPETRSTGQPGQTMV	-1.60428	-1.36198	-1.11368	0.477918	0.242294	0.69578	0.893004	0.397843	-6.08545	0.490599	0.455389	0.764726	0.764216	-6.06821	2.08219	0.00333595	0.0370477	3.41892	-1.8647	-1.8399	0.00528577	0.204715
-5.03913	NaN	NaN	-3.16551	-3.15188	NaN	NaN	NaN	NaN	-2.18022	-3.13411	NaN	NaN	NaN	NaN	NaN	NaN	NaN	NaN	-1.63548	S	___1	0.750529	1444	Q99MS7	EH domain-binding protein 1-like protein 1	Ehbp1l1	VNGVGASGGVRLRRSSVNGEAGPVPPPRAHG	-3.78551	-2.18022	-3.13411	-1.63548	1.60529	0.159003	0.487685	1.67123	-4.52685	0.651397	0.529482	0.805625	0.678155	-5.65133	2.15003	0.0785466	0.246821	2.23835	-4.03229	-0.54474	0.663889	0.904641
NaN	NaN	NaN	NaN	-2.4238	-0.900878	-2.42481	-1.69731	-0.878009	-2.25442	-1.50667	-1.69414	-1.12589	-0.678824	-2.08065	NaN	NaN	-2.95863	-1.23388	-0.604131	S	___2	0.991044	284	Q99MS7	EH domain-binding protein 1-like protein 1	Ehbp1l1	ITGGQVGPETPEPPPSPPETRSTGQPGQTMV	-2.4238	-1.63109	-1.41723	-1.59888	0.792715	0.352716	0.678127	0.964622	-5.27918	1.00657	0.242832	0.570706	1.22485	-5.23492	0.82492	0.358692	0.58412	0.952299	-5.44139	-0.0322051	0.954038	0.993942
NaN	NaN	NaN	NaN	-2.4238	-0.900878	-2.42481	-1.69731	-0.878009	-2.25442	-1.50667	-1.69414	-1.12589	-0.678824	-2.08065	NaN	NaN	-2.95863	-1.23388	-0.604131	T	___2	0.996521	278	Q99MS7	EH domain-binding protein 1-like protein 1	Ehbp1l1	GSEPAAITGGQVGPETPEPPPSPPETRSTGQ	-2.4238	-1.63109	-1.41723	-1.59888	0.792715	0.352716	0.678127	0.964622	-5.27918	1.00657	0.242832	0.570706	1.22485	-5.23492	0.82492	0.358692	0.58412	0.952299	-5.44139	-0.0322051	0.954038	0.993942
2.38822	3.03155	3.26114	3.32832	2.82148	3.03479	0.641505	2.24674	1.41523	2.05508	2.56827	1.8672	0.401384	2.3662	2.01612	2.43725	1.83106	1.80525	1.45906	3.44864	S	___1	1	438	Q8BH64	EH domain-containing protein 2	Ehd2	VERGPDEAIEDGEEGSEDDAEWVVTKDKSKY	2.96614	1.87867	1.84383	2.19625	-1.08747	0.0304678	0.249946	-2.34095	-3.80103	-1.12231	0.0260949	0.226265	-2.41594	-3.86787	-0.76989	0.114122	0.303195	-1.6573	-5.13584	-0.317583	0.502574	0.85525
NaN	NaN	NaN	NaN	-3.01579	-1.49895	-2.66374	-2.94564	-2.60545	-1.96396	0.563722	-0.076534	0.224179	-0.1521	0.279342	-0.698579	-0.415939	-0.183659	0.873716	-0.0264794	S	___1	1	15	Q9EQP2	EH domain-containing protein 4	Ehd4	_MFSWMGRQAGGRERSGGMDAVQTVTGGLRS	-3.01579	-2.33555	0.167722	-0.0901881	0.680242	0.255348	0.593904	1.18356	-5.07528	3.18351	6.07793e-05	0.0113293	5.53905	1.87789	2.9256	0.000140965	0.00586153	5.09031	1.1426	-2.24536	6.99509e-06	0.0130109
-1.94527	-2.20279	-4.31532	-2.14543	-2.38979	NaN	NaN	NaN	-1.23389	-1.63928	-2.52972	NaN	NaN	NaN	-2.25572	NaN	NaN	NaN	-1.7029	-1.31233	S	___1	1	540	Q8CHW4	Translation initiation factor eIF-2B subunit epsilon	Eif2b5	SEGSVDPEELDSRAGSPQLDDIRVFQNEVLG	-2.59972	-1.43659	-2.39272	-1.50761	1.16313	0.0791156	0.369272	1.96117	-4.30689	0.207	0.734514	0.902617	0.349024	-6.13691	1.0921	0.0962384	0.275319	1.8414	-4.65378	0.07103	0.922221	0.987098
-1.43349	-0.7825	-0.645692	-0.804038	NaN	-1.9034	NaN	NaN	NaN	NaN	NaN	-1.28146	-1.55738	NaN	NaN	NaN	NaN	NaN	NaN	NaN	S	___2	1	713	Q8CHW4	Translation initiation factor eIF-2B subunit epsilon	Eif2b5	QLQRFIQWLREAEEESSEDD___________	-0.91643	-1.9034	-1.41942	NA	-0.98697	0.0881698	0.379959	-1.99334	-4.14507	-0.50299	0.232724	0.562668	-1.31148	-5.33053	NA	NA	NA	NA	NA	NA	NA	NA
-1.43349	-0.7825	-0.645692	-0.804038	NaN	-1.9034	NaN	NaN	NaN	NaN	NaN	-1.28146	-1.55738	NaN	NaN	NaN	NaN	NaN	NaN	NaN	S	___2	1	714	Q8CHW4	Translation initiation factor eIF-2B subunit epsilon	Eif2b5	LQRFIQWLREAEEESSEDD____________	-0.91643	-1.9034	-1.41942	NA	-0.98697	0.0881698	0.379959	-1.99334	-4.14507	-0.50299	0.232724	0.562668	-1.31148	-5.33053	NA	NA	NA	NA	NA	NA	NA	NA
1.94494	1.77213	2.07499	1.91451	1.82103	2.03499	0.956201	1.5716	2.05354	2.26128	1.76346	1.11264	1.30551	1.48568	1.95187	1.99884	2.02794	1.92266	2.18036	2.56759	S	___1	1	2	Q99L45	Eukaryotic translation initiation factor 2 subunit 2	Eif2s2	______________MSGDEMIFDPTMSKKKK	1.90552	1.77552	1.52383	2.13948	-0.129998	0.600075	0.852345	-0.533338	-6.07888	-0.381688	0.134111	0.436597	-1.56594	-5.28855	0.233958	0.349364	0.577857	0.959852	-5.98859	-0.363956	0.152051	0.608203
3.42327	3.65742	3.01753	3.29603	3.91834	2.12355	2.25074	2.23795	1.99507	2.48544	3.83619	4.2515	4.10726	2.78571	3.66107	1.66921	1.94261	1.51214	2.16934	2.85264	S	___2	0.996312	79	Q8JZQ9	Eukaryotic translation initiation factor 3 subunit B	Eif3b	PAAQSEEETATSPAASPTPQSAERSPSQEPS	3.46252	2.21855	3.72835	2.02919	-1.24397	0.000408415	0.0493637	-4.28869	0.158662	0.265828	0.371079	0.698403	0.916466	-6.04966	-1.43333	9.44236e-05	0.00472972	-4.94153	1.47127	0.189362	0.521795	0.86385
NaN	-0.967597	NaN	NaN	-0.668493	NaN	NaN	NaN	NaN	NaN	-0.921846	-0.417707	-0.837698	NaN	-1.23382	NaN	-2.77471	-3.16941	NaN	NaN	S	___3	0.996312	79	Q8JZQ9	Eukaryotic translation initiation factor 3 subunit B	Eif3b	PAAQSEEETATSPAASPTPQSAERSPSQEPS	-0.818045	NA	-0.852768	-2.97206	NA	NA	NA	NA	NA	-0.0347228	0.926619	0.980223	-0.0951497	-6.16301	-2.15401	0.00102314	0.0167833	-5.11178	-0.359373	NA	NA	NA
3.42327	3.65742	-2.25741	3.27505	3.93688	2.08899	NaN	2.21519	1.99507	2.48544	-0.680321	4.2515	4.08045	2.78571	3.66107	1.66921	1.94261	1.51214	2.16934	NaN	S	___2	0.923256	75	Q8JZQ9	Eukaryotic translation initiation factor 3 subunit B	Eif3b	VRAKPAAQSEEETATSPAASPTPQSAERSPS	2.40704	2.19617	2.81968	1.82333	-0.210869	0.850918	0.96343	-0.19088	-6.14685	0.41264	0.696982	0.885599	0.396181	-6.39122	-0.583717	0.604177	0.772724	-0.528383	-6.2504	0.372847	0.752796	0.935337
0.351302	0.273869	-1.38522	0.470593	0.240443	-0.313858	-3.65985	-0.410437	0.153692	0.91227	1.04354	-0.244023	-0.204323	0.574784	0.441576	-0.00529364	-0.396486	0.144661	-0.0587722	0.296836	S	___1	1	120	Q8JZQ9	Eukaryotic translation initiation factor 3 subunit B	Eif3b	QARGHPSAGAEEEGGSDGSAAEAEPRALENG	-0.0098026	-0.663637	0.322311	-0.00381097	-0.653834	0.292946	0.623287	-1.08211	-5.64735	0.332113	0.589054	0.834466	0.549656	-6.31792	0.00599163	0.992193	0.997411	0.0099163	-6.45038	-0.659826	0.288677	0.726229
-0.0347136	0.442343	-0.495216	0.497162	-0.674529	-0.131486	-2.68705	NaN	-1.03975	NaN	NaN	-0.156724	-0.550023	-0.918993	NaN	-0.19865	-0.657769	-2.56178	-2.68752	NaN	S	___2	0.998393	16	Q66JS6	Eukaryotic translation initiation factor 3 subunit J-B	Eif3j2	MAAAAAAAAAAAAGDSDSWDADTFSMEDPVR	-0.0529907	-1.2861	-0.541913	-1.52643	-1.2331	0.0760501	0.360919	-1.91884	-4.43446	-0.488923	0.459643	0.766631	-0.760817	-6.03758	-1.47344	0.0259556	0.130362	-2.49612	-3.72858	0.240334	0.726084	0.929896
-0.0347136	0.442343	-0.495216	0.497162	-0.674529	-0.131486	-2.68705	NaN	-1.03975	NaN	NaN	-0.156724	-0.550023	-0.918993	NaN	-0.19865	0.263257	-2.56178	-2.68752	NaN	S	___2	0.998393	18	Q66JS6	Eukaryotic translation initiation factor 3 subunit J-B	Eif3j2	AAAAAAAAAAAGDSDSWDADTFSMEDPVRKV	-0.0529907	-1.2861	-0.541913	-1.29617	-1.2331	0.103502	0.391874	-1.74404	-4.69311	-0.488923	0.500781	0.793974	-0.691507	-6.0879	-1.24318	0.0766867	0.244462	-1.91419	-4.70467	0.0100779	0.989322	0.996636
3.32735	3.2402	3.52127	3.29036	2.07939	3.2571	1.34171	1.8076	2.32021	2.6286	3.11608	2.21808	2.50107	2.72726	2.41855	3.26636	2.48101	2.34704	2.7931	2.34928	S	___1	0.998393	16	Q66JS6	Eukaryotic translation initiation factor 3 subunit J-B	Eif3j2	MAAAAAAAAAAAAGDSDSWDADTFSMEDPVR	3.09171	2.27104	2.59621	2.64736	-0.82067	0.0272917	0.239033	-2.39431	-3.70369	-0.495506	0.164811	0.474086	-1.44564	-5.45427	-0.444356	0.210588	0.43176	-1.29641	-5.62434	-0.376314	0.28617	0.726229
-0.566596	-0.68451	0.514063	-0.341609	NaN	-1.1896	NaN	-1.52616	NaN	-1.53777	NaN	NaN	NaN	-0.258238	-1.23491	2.68877	-0.43677	-2.96069	NaN	NaN	S	___1	0.998393	18	Q66JS6	Eukaryotic translation initiation factor 3 subunit J-B	Eif3j2	AAAAAAAAAAAGDSDSWDADTFSMEDPVRKV	-0.269663	-1.41784	-0.746574	-0.23623	-1.14818	0.275685	0.605512	-1.14865	-5.40153	-0.476911	0.682236	0.875101	-0.420768	-6.07607	0.033433	0.973933	0.987184	0.0334467	-6.26677	-1.18161	0.293032	0.726229
NaN	NaN	-0.654089	-1.67717	NaN	NaN	-2.70394	-2.66146	NaN	NaN	NaN	-1.43811	NaN	-2.89207	-3.44293	-4.69056	NaN	NaN	-4.69115	NaN	S	___2	0.826363	422	Q8BGD9	Eukaryotic translation initiation factor 4B	Eif4b	WRSEETQERERSRTGSESSQTGASATSGRNT	-1.16563	-2.6827	-2.59104	-4.69085	-1.51707	0.0576349	0.320316	-2.22824	-3.87542	-1.42541	0.0521367	0.295376	-2.29343	-3.99137	-3.52523	0.000945542	0.0161012	-5.17778	-0.291592	2.00815	0.0191809	0.302343
-1.31998	-1.55334	-0.907353	0.0443609	-0.17176	-1.54966	-0.984602	-2.07844	-0.834628	-1.19143	0.379314	0.327597	0.323573	-0.656683	-0.539002	-2.54211	-0.84478	-2.56107	-1.62185	-0.958172	S	___2	0.993186	498	Q8BGD9	Eukaryotic translation initiation factor 4B	Eif4b	AWVKRSSNPPARSQSSDTEQPSPTSGGGKVA	-0.781614	-1.32775	-0.0330402	-1.7056	-0.546138	0.193326	0.528656	-1.34933	-5.34361	0.748574	0.0802412	0.338513	1.84949	-4.85946	-0.923982	0.0343128	0.154664	-2.28286	-4.09572	0.377844	0.362431	0.78637
-1.31998	-1.55334	-0.907353	0.0443609	-0.17176	-1.54966	-0.984602	-2.07844	-0.834628	-1.19143	0.379314	0.327597	0.658985	-0.656683	-0.539002	-2.54211	-0.84478	-2.56107	-1.62185	-0.958172	S	___2	0.999179	497	Q8BGD9	Eukaryotic translation initiation factor 4B	Eif4b	NAWVKRSSNPPARSQSSDTEQPSPTSGGGKV	-0.781614	-1.32775	0.0340422	-1.7056	-0.546138	0.202337	0.533124	-1.32126	-5.37814	0.815657	0.06341	0.31688	1.9733	-4.65671	-0.923982	0.0377844	0.162016	-2.23537	-4.18178	0.377844	0.372283	0.790163
NaN	-1.84275	-1.68003	NaN	NaN	NaN	NaN	-1.9652	NaN	NaN	-2.16307	-1.88341	-1.7866	-2.1864	NaN	NaN	NaN	NaN	-2.49611	NaN	S	___2	0.72062	504	Q8BGD9	Eukaryotic translation initiation factor 4B	Eif4b	SNPPARSQSSDTEQPSPTSGGGKVAAVQPPE	-1.76139	-1.9652	-2.00487	-2.49611	-0.20381	0.68582	0.888772	-0.422541	-5.5236	-0.24348	0.499341	0.793974	-0.713874	-5.89832	-0.73472	0.173282	0.383302	-1.52323	-4.79013	0.53091	0.373496	0.79085
NaN	NaN	NaN	-1.65603	-1.31826	-1.31575	NaN	NaN	-1.19911	-0.816209	0.119857	0.0915653	NaN	NaN	-0.168788	-1.19438	NaN	-1.57472	NaN	-0.867927	S	___1	0.993186	498	Q8BGD9	Eukaryotic translation initiation factor 4B	Eif4b	AWVKRSSNPPARSQSSDTEQPSPTSGGGKVA	-1.48714	-1.11036	0.0142114	-1.21234	0.376789	0.30354	0.629339	1.08633	-5.31117	1.50136	0.00159488	0.0450433	4.32859	-0.830429	0.274803	0.447097	0.661216	0.792289	-5.77825	0.101986	0.749322	0.932809
-0.269587	-0.570275	0.301558	0.684239	0.0219695	-0.446562	-1.0658	-0.178635	-0.0784598	0.992793	1.24263	NaN	-0.0829291	-0.517572	1.20524	-0.135183	-0.232303	-0.442654	0.289292	1.447	S	___1	0.999179	497	Q8BGD9	Eukaryotic translation initiation factor 4B	Eif4b	NAWVKRSSNPPARSQSSDTEQPSPTSGGGKV	0.0335809	-0.155333	0.461842	0.18523	-0.188914	0.676619	0.886278	-0.424069	-6.13094	0.428261	0.3769	0.698619	0.906371	-6.00185	0.151649	0.737543	0.854447	0.340419	-6.39091	-0.340563	0.454637	0.823545
4.30937	4.26011	5.10735	NaN	4.16339	1.07293	3.44439	1.50166	1.45392	4.58455	3.38449	3.20666	3.61318	NaN	4.23977	NaN	0.960182	4.05111	NaN	4.52172	T	___2	0.85259	36	Q60876	Eukaryotic translation initiation factor 4E-binding protein 1	Eif4ebp1	ALGDGVQLPPGDYSTTPGGTLFSTTPGGTRI	4.46006	2.41149	3.61102	3.17767	-2.04856	0.0168369	0.185002	-2.695	-3.17898	-0.84903	0.306393	0.634912	-1.05963	-5.80306	-1.28238	0.159496	0.367973	-1.48175	-5.21585	-0.766181	0.369449	0.788949
NaN	-2.43647	NaN	-1.99734	-2.21523	-2.50092	NaN	NaN	-1.78483	-1.57867	NaN	-2.2912	NaN	NaN	-2.15031	-2.78408	-2.61762	-2.40654	NaN	-2.51806	S	___1	0.999705	2	Q60876	Eukaryotic translation initiation factor 4E-binding protein 1	Eif4ebp1	______________MSAGSSCSQTPSRAIPT	-2.21635	-1.95481	-2.22076	-2.58157	0.26154	0.419504	0.728675	0.839524	-5.63009	-0.00440833	0.990134	0.996285	-0.0126565	-6.11752	-0.365228	0.236742	0.465159	-1.2533	-5.49629	0.626768	0.0552019	0.422788
4.26591	4.29002	1.49657	4.14002	4.21804	4.15143	-0.215877	4.4025	4.78368	1.41732	3.26784	-1.32987	3.61318	NaN	NaN	2.38328	2.63287	3.91178	4.51317	NaN	T	___2	0.719329	45	Q60876	Eukaryotic translation initiation factor 4E-binding protein 1	Eif4ebp1	PGDYSTTPGGTLFSTTPGGTRIIYDRKFLME	3.68211	2.90781	1.85038	3.36027	-0.774301	0.477614	0.785415	-0.727503	-5.95582	-1.83173	0.155898	0.463467	-1.49045	-5.26363	-0.321837	0.779296	0.885248	-0.285091	-6.35114	-0.452464	0.693959	0.916375
NaN	NaN	NaN	NaN	NaN	NaN	0.245098	1.76411	NaN	NaN	NaN	NaN	NaN	NaN	NaN	1.85652	1.99204	NaN	NaN	2.41088	T	___2	0.733568	37	P70445	Eukaryotic translation initiation factor 4E-binding protein 2	Eif4ebp2	VAISDAAQLPQDYCTTPGGTLFSTTPGGTRI	NA	1.0046	NA	2.08648	NA	NA	NA	NA	NA	NA	NA	NA	NA	NA	NA	NA	NA	NA	NA	-1.08188	0.108797	0.544894
-1.6152	-0.614381	-0.849017	-0.899086	-1.01149	0.3946	0.480881	2.38819	0.322761	-1.32377	2.23124	1.21392	2.18103	1.00877	2.10561	2.71926	0.623807	2.13829	2.51354	1.92744	T	___2	0.9999	214	Q6NZJ6	Eukaryotic translation initiation factor 4 gamma 1	Eif4g1	ITEEIMSGARTASTPTPPQTGGSLEPQPNGE	-0.997835	0.452532	1.74811	1.98447	1.45037	0.0112949	0.159982	2.80967	-2.9119	2.74595	4.10917e-05	0.00957436	5.31948	2.26503	2.9823	1.53081e-05	0.00194887	5.77734	3.22061	-1.53193	0.00799737	0.218752
-0.344116	-0.885886	-0.725525	-1.37101	-2.84888	-7.94741	NaN	NaN	-6.62472	NaN	-1.92627	NaN	NaN	NaN	-3.24173	-5.98642	NaN	-4.69118	NaN	NaN	S	___1	1	1597	Q6NZJ6	Eukaryotic translation initiation factor 4 gamma 1	Eif4g1	VTAFFNWLREAEDEESDHN____________	-1.23508	-7.28606	-2.584	-5.3388	-6.05098	9.64821e-06	0.0174922	-8.3536	3.23655	-1.34892	0.0930323	0.370166	-1.86223	-4.64205	-4.10372	0.000231244	0.00738329	-5.66533	0.944294	-1.94727	0.0489777	0.410354
NaN	-3.35684	-3.50251	-3.38783	-3.66095	-3.49662	-4.23924	-3.54469	-2.30981	-2.13178	-2.88401	NaN	-3.18228	-3.31024	-2.28273	-2.59735	-2.21427	-1.79737	-2.4857	-1.66595	S	___1	0.999759	1189	Q6NZJ6	Eukaryotic translation initiation factor 4 gamma 1	Eif4g1	DRLDRARTPATKRSFSKEVEERSRERPSQPE	-3.47703	-3.14443	-2.91481	-2.15213	0.332605	0.398478	0.708826	0.866504	-5.79331	0.562217	0.182899	0.4987	1.38953	-5.42489	1.3249	0.0031092	0.0349638	3.45165	-1.79805	-0.9923	0.0140522	0.271738
NaN	NaN	NaN	-0.899086	-1.01149	NaN	-1.14983	NaN	2.19024	NaN	0.991116	1.21392	-0.495296	2.07405	0.615404	0.186341	-0.0610484	NaN	NaN	0.151462	T	___2	0.83008	212	Q6NZJ6	Eukaryotic translation initiation factor 4 gamma 1	Eif4g1	KDITEEIMSGARTASTPTPPQTGGSLEPQPN	-0.955288	0.520205	0.879839	0.0922515	1.47549	0.156292	0.482721	1.52464	-4.75664	1.83513	0.0451741	0.281621	2.26646	-4.01888	1.04754	0.26134	0.493839	1.18575	-5.41237	0.427953	0.637836	0.902132
NaN	NaN	NaN	NaN	NaN	NaN	NaN	NaN	NaN	0.0953492	NaN	NaN	NaN	NaN	NaN	NaN	-2.1223	-2.09029	NaN	-0.6066	S	___1	0.927763	1187	Q6NZJ6	Eukaryotic translation initiation factor 4 gamma 1	Eif4g1	RGDRLDRARTPATKRSFSKEVEERSRERPSQ	NA	0.0953492	NA	-1.6064	NA	NA	NA	NA	NA	NA	NA	NA	NA	NA	NA	NA	NA	NA	NA	1.70175	0.0973972	0.525098
1.51237	1.13395	1.54444	1.53902	1.14199	1.97598	-0.176866	1.19055	1.61632	2.69917	2.11772	0.748847	0.856989	1.41999	1.96626	2.03351	1.8968	2.20153	2.18055	2.99393	S	___1	0.999992	215	Q05D44	Eukaryotic translation initiation factor 5B	Eif5b	GQKKNQKNKSVPTVDSGNEDDDSSFKIKTVA	1.37435	1.46103	1.42196	2.26126	0.0866768	0.835785	0.957219	0.210197	-6.19944	0.0476072	0.909317	0.97524	0.11545	-6.4652	0.88691	0.0447744	0.177116	2.15081	-4.33244	-0.800233	0.067517	0.472111
1.47576	-1.41974	-1.55793	-1.60014	-5.85	0.701653	0.49139	NaN	1.00396	1.68062	2.16079	0.609186	2.80477	1.64334	1.72138	1.32661	-3.82659	1.17229	1.4425	1.18921	S	___2	0.999975	114	Q05D44	Eukaryotic translation initiation factor 5B	Eif5b	KKGQKGKKTSFDENDSEELEDKDSKSKKTAR	-1.79041	0.969406	1.78789	0.260804	2.75982	0.0283214	0.242202	2.38762	-3.68392	3.5783	0.0041964	0.0831929	3.28352	-2.15608	2.05121	0.0763329	0.244156	1.88223	-4.7901	0.708602	0.547639	0.873871
NaN	-3.06243	NaN	0.87505	NaN	0.701653	NaN	NaN	NaN	NaN	1.76916	-0.39898	-0.239247	1.64334	NaN	-0.0482458	NaN	1.17229	1.4425	NaN	T	___2	0.742106	107	Q05D44	Eukaryotic translation initiation factor 5B	Eif5b	ASKQDKKKKGQKGKKTSFDENDSEELEDKDS	-1.09369	0.701653	0.693568	0.855515	1.79534	0.278742	0.607382	1.15504	-5.01596	1.78726	0.139451	0.443579	1.62612	-4.94373	1.9492	0.127856	0.327741	1.68246	-4.80796	-0.153862	0.918757	0.987098
1.47576	-2.05236	-1.55793	0.599416	-5.85	NaN	0.49139	NaN	1.00396	1.68062	0.431443	-0.433379	2.54164	NaN	1.72138	1.32661	-3.82659	1.17229	1.4425	1.18921	S	___2	0.939575	108	Q05D44	Eukaryotic translation initiation factor 5B	Eif5b	SKQDKKKKGQKGKKTSFDENDSEELEDKDSK	-1.47702	1.05866	1.06527	0.260804	2.53568	0.0956367	0.38703	1.77279	-4.64526	2.54229	0.0711912	0.328682	1.93501	-4.68071	1.73783	0.180076	0.389801	1.40294	-5.48979	0.797853	0.584831	0.889106
-5.29136	NaN	NaN	NaN	-4.66729	-6.06113	-6.82035	-4.96171	-6.02763	-3.30995	-5.2996	NaN	-4.71134	-4.77031	-4.35418	-5.79222	-8.22931	NaN	-6.38631	-4.47729	S	___1	0.999976	165	Q05D44	Eukaryotic translation initiation factor 5B	Eif5b	KKGKKAQKSTKKRDGSEEDEDNSKRSKERSR	-4.97933	-5.43615	-4.78386	-6.22128	-0.456829	0.62379	0.866604	-0.501762	-5.8313	0.195467	0.838734	0.956965	0.207414	-6.14585	-1.24196	0.209132	0.430104	-1.31786	-5.31118	0.785129	0.300682	0.727268
2.39779	2.27794	2.20345	2.48965	2.25011	2.13366	2.37171	2.11121	1.79793	1.85662	1.87071	3.65684	3.3219	2.67816	2.05371	1.61768	2.10854	1.95125	2.63621	2.00323	S	___2	0.999996	137	Q05D44	Eukaryotic translation initiation factor 5B	Eif5b	SKSKKTARPNSEAPLSGSEDADDSNKLSKKG	2.32379	2.05423	2.71626	2.06338	-0.269562	0.375757	0.690319	-0.907344	-5.81416	0.392476	0.202399	0.53038	1.32107	-5.6147	-0.260406	0.391854	0.612443	-0.876525	-6.06374	-0.009156	0.97574	0.993942
2.39779	2.27794	2.20345	2.48965	2.25011	2.13366	2.37171	2.11121	1.79793	1.85662	1.87071	3.65684	3.3219	2.67816	2.05371	1.61768	2.10854	1.95125	2.63621	2.00323	S	___2	0.999985	139	Q05D44	Eukaryotic translation initiation factor 5B	Eif5b	SKKTARPNSEAPLSGSEDADDSNKLSKKGKK	2.32379	2.05423	2.71626	2.06338	-0.269562	0.375757	0.690319	-0.907344	-5.81416	0.392476	0.202399	0.53038	1.32107	-5.6147	-0.260406	0.391854	0.612443	-0.876525	-6.06374	-0.009156	0.97574	0.993942
-1.58411	0.0184332	-3.34995	-0.262015	-0.609187	NaN	NaN	NaN	NaN	0.533086	NaN	NaN	NaN	NaN	NaN	NaN	NaN	NaN	NaN	NaN	S	___1	0.999996	137	Q05D44	Eukaryotic translation initiation factor 5B	Eif5b	SKSKKTARPNSEAPLSGSEDADDSNKLSKKG	-1.15737	0.533086	NA	NA	1.69045	0.211263	0.541752	1.38165	-4.8608	NA	NA	NA	NA	NA	NA	NA	NA	NA	NA	NA	NA	NA
NaN	NaN	NaN	NaN	NaN	NaN	NaN	NaN	-5.61242	-0.863227	NaN	NaN	NaN	NaN	-0.811816	NaN	-2.42025	-2.21882	-1.47679	-0.67654	S	___1	0.721654	159	Q05BC3	Echinoderm microtubule-associated protein-like 1	Eml1	RESSGDSKGSRNRTGSTSSSSSGKKNSESKP	NA	-3.23782	-0.811816	-1.6981	NA	NA	NA	NA	NA	NA	NA	NA	NA	NA	NA	NA	NA	NA	NA	-1.53972	0.260486	0.709796
NaN	-2.95871	-0.963364	-1.68003	-1.29079	NaN	-2.53012	-1.92587	NaN	-0.953756	-0.931019	NaN	-1.65273	-2.75078	-1.01084	-1.46706	-1.14597	NaN	-1.17909	0.620707	S	___1	1	144	Q03173	Protein enabled homolog	Enah	NLRCIFCGPTLPRQNSQLPAQVQNGPSQEEL	-1.72322	-1.80325	-1.58634	-0.792853	-0.0800252	0.900652	0.968975	-0.127168	-6.03372	0.136881	0.81772	0.94614	0.234947	-6.33471	0.93037	0.133054	0.334599	1.59691	-5.12866	-1.0104	0.13112	0.583693
NaN	NaN	NaN	NaN	NaN	-0.847294	NaN	NaN	NaN	NaN	0.855947	NaN	NaN	0.100524	NaN	NaN	-0.0551825	0.143693	0.890213	NaN	S	___1	0.767242	355	Q03173	Protein enabled homolog	Enah	YATVPRPLNKNSRPSSPVNTPSSQPPAAKSC	NA	-0.847294	0.478236	0.326241	NA	NA	NA	NA	NA	NA	NA	NA	NA	NA	NA	NA	NA	NA	NA	-1.17354	0.113185	0.549691
NaN	NaN	NaN	NaN	NaN	NaN	NaN	NaN	NaN	-1.67603	-2.4863	-0.770776	-0.936385	NaN	-2.13547	NaN	-1.5931	NaN	NaN	NaN	S	___1	0.769997	109	P60840	Alpha-endosulfine	Ensa	GDHIPTPQDLPQRKSSLVTSKLAGGQVE___	NA	-1.67603	-1.58223	-1.5931	NA	NA	NA	NA	NA	NA	NA	NA	NA	NA	NA	NA	NA	NA	NA	-0.08293	0.9393	0.99304
-3.32772	NaN	-2.55761	-2.57165	-3.22537	-2.03067	-3.12271	-2.23914	-1.52473	-1.38188	-1.04575	-1.67187	-1.4255	-1.64095	-1.72142	-0.314795	-0.362482	-0.57877	-1.05137	-0.357707	S	___1	0.999993	67;62	P60840;P56212	Alpha-endosulfine;cAMP-regulated phosphoprotein 19	Ensa;Arpp19	DFLMKRLQKGQKYFDSGDYNMAKAKMKNKQL	-2.92059	-2.05983	-1.5011	-0.533025	0.860761	0.0149601	0.180753	2.69464	-3.11534	1.41949	0.000324687	0.0216148	4.44376	0.323653	2.38756	7.01874e-07	0.000313738	7.47434	6.15679	-1.5268	8.36887e-05	0.0311322
NaN	-5.1837	NaN	NaN	-3.98721	-3.96237	NaN	NaN	NaN	-2.30777	-2.61834	NaN	NaN	-3.87828	-3.34186	NaN	NaN	-3.44869	-2.87996	NaN	S	___1	0.999674	86	O70318	Band 4.1-like protein 2	Epb41l2	RGISRFIPPWLKKQRSYNLVVAKDGGDKKEP	-4.58545	-3.13507	-3.27949	-3.16432	1.45039	0.0785639	0.368052	2.02647	-4.13894	1.30596	0.0819573	0.341001	1.99884	-4.40521	1.42113	0.083634	0.255619	1.98559	-4.34091	0.029255	0.968433	0.993942
NaN	-2.64162	-2.86218	-2.18152	-2.33428	-3.85655	-3.54755	-3.58415	-3.31194	-4.02366	-2.37609	-1.33248	-1.28128	-2.79055	-2.69963	-3.2454	-3.84873	-3.56335	-2.97911	-3.54842	S	___2	0.974586	172	Q91W69	Epsin-3	Epn3	EGMGIGSGQLGYSRRSRGSPSSYTSASSSPR	-2.5049	-3.66477	-2.09601	-3.437	-1.15987	0.00214672	0.0734339	-3.58787	-1.34374	0.408894	0.222308	0.55251	1.26485	-5.62774	-0.932102	0.0100091	0.0756243	-2.88331	-2.91209	-0.227768	0.464683	0.830447
NaN	-6.1474	NaN	NaN	NaN	NaN	-3.54755	-3.58415	NaN	NaN	NaN	-1.33248	-1.28128	-2.79055	NaN	NaN	NaN	NaN	NaN	NaN	S	___2	0.862175	175	Q91W69	Epsin-3	Epn3	GIGSGQLGYSRRSRGSPSSYTSASSSPRYAS	-6.1474	-3.56585	-1.80144	NA	2.58155	0.0182742	0.194889	3.26896	-2.8066	4.34596	0.00131751	0.0429985	5.83702	-0.607007	NA	NA	NA	NA	NA	NA	NA	NA
NaN	NaN	NaN	NaN	NaN	-3.18244	NaN	NaN	-2.97398	-3.87289	-2.1751	NaN	-2.15498	NaN	-2.77585	NaN	-2.37381	NaN	NaN	-2.28404	S	___1	0.999711	257	Q91W69	Epsin-3	Epn3	RQEHEKGVRSWKGDDSPVANGAEPAGQRRQR	NA	-3.3431	-2.36864	-2.32892	NA	NA	NA	NA	NA	NA	NA	NA	NA	NA	NA	NA	NA	NA	NA	-1.01418	0.041812	0.405629
-2.67376	NaN	-2.65023	-2.45591	NaN	NaN	-3.1456	-2.21396	-2.11055	-1.1316	-2.16402	-3.28833	NaN	NaN	NaN	-2.29723	-2.08036	-1.84109	-2.16684	NaN	S	___1	0.937953	255	Q60902	Epidermal growth factor receptor substrate 15-like 1	Eps15l1	PSHGSVSSLNSTGSLSPKHSVKQPPVAWVVP	-2.5933	-2.15043	-2.72618	-2.09638	0.442873	0.323774	0.646478	1.03005	-5.52254	-0.132875	0.800454	0.936526	-0.258567	-6.08315	0.49692	0.270797	0.505288	1.15576	-5.60642	-0.0540475	0.894301	0.984465
-3.33022	-2.93069	-2.97703	-1.90361	-1.27745	-3.21839	NaN	NaN	-4.34418	NaN	-2.57236	-3.25812	-2.37098	-2.16743	-1.22561	-3.27005	-5.3964	-5.39321	-1.57047	NaN	S	___1	0.981851	37	Q99MI1	ELKS/Rab6-interacting/CAST family member 1	Erc1	PRLPRSPRLGHRRTNSTGGSSGNSVGGGSGK	-2.4838	-3.78128	-2.3189	-3.90753	-1.29748	0.169397	0.497731	-1.44504	-4.98652	0.1649	0.811397	0.943508	0.242951	-6.44134	-1.42373	0.0670029	0.223157	-1.97765	-4.59814	0.126248	0.89379	0.984465
-4.54709	NaN	NaN	NaN	NaN	-3.31565	NaN	NaN	NaN	-2.45371	-2.8568	NaN	NaN	NaN	NaN	NaN	-3.18472	-2.93385	-3.07735	-2.65366	S	___1	0.79654	384	P35689	DNA repair protein complementing XP-G cells homolog	Ercc5	SKERNSGATADAGSISPRTCAAIQKALDDDN	-4.54709	-2.88468	-2.8568	-2.9624	1.66241	0.0229611	0.224931	2.93331	-3.02795	1.69029	0.0376239	0.259744	2.58292	-3.44057	1.58469	0.0191927	0.11042	3.06306	-2.9059	0.077715	0.851964	0.96393
-1.44818	-2.42936	-1.85762	NaN	NaN	NaN	NaN	NaN	NaN	NaN	NaN	NaN	NaN	-0.351574	NaN	NaN	NaN	NaN	NaN	NaN	S	___2	0.817432	679	Q3TZZ7	Extended synaptotagmin-2	Esyt2	LLASPSHIAAKEPTPSIASDISLPIATQELR	-1.91172	NA	-0.351574	NA	NA	NA	NA	NA	NA	1.56015	0.0583445	0.302936	2.48581	-3.76779	NA	NA	NA	NA	NA	NA	NA	NA
-1.44818	-2.42936	-1.85762	NaN	NaN	NaN	NaN	NaN	NaN	NaN	NaN	NaN	NaN	-0.351574	NaN	NaN	NaN	NaN	NaN	NaN	S	___2	0.817367	682	Q3TZZ7	Extended synaptotagmin-2	Esyt2	SPSHIAAKEPTPSIASDISLPIATQELRQRL	-1.91172	NA	-0.351574	NA	NA	NA	NA	NA	NA	1.56015	0.0583445	0.302936	2.48581	-3.76779	NA	NA	NA	NA	NA	NA	NA	NA
NaN	NaN	NaN	-3.12342	-4.47833	-3.58018	NaN	NaN	NaN	-3.58042	NaN	NaN	NaN	NaN	NaN	NaN	-3.72829	NaN	-3.89793	-4.56508	S	___1	0.999269	550	Q921G7	Electron transfer flavoprotein-ubiquinone oxidoreductase, mitochondrial	Etfdh	HLTLKDDSIPVNRNLSIYDGPEQRFCPAGVY	-3.80087	-3.5803	NA	-4.06377	0.220575	0.712879	0.900643	0.383942	-5.71578	NA	NA	NA	NA	NA	-0.262892	0.632176	0.79672	-0.501276	-5.96198	0.483467	0.388498	0.79454
-1.57218	NaN	NaN	-2.04479	-2.14743	-2.41501	-2.17569	-1.35608	-0.996508	-1.1044	-1.93463	-0.406403	-1.42035	-1.74287	-1.24358	-0.479569	-0.763476	-1.65106	-0.330222	-1.13705	T	___2	0.943351	18	P97360	Transcription factor ETV6	Etv6	ETPAQSSIKQERISYTPPESPVASHRSSTPL	-1.92147	-1.60954	-1.34957	-0.872275	0.311929	0.45866	0.768843	0.758587	-5.80003	0.5719	0.182515	0.4987	1.39082	-5.39387	1.04919	0.0208286	0.111836	2.55155	-3.50789	-0.737262	0.0542304	0.422241
-1.57218	NaN	NaN	-0.749611	-1.0074	-0.7918	-0.672643	-0.276222	-0.996508	-1.1044	-0.509334	-0.406403	-1.42035	-0.52122	-1.24358	-0.479569	-0.763476	-0.149883	-0.330222	-1.13705	S	___2	0.999479	22	P97360	Transcription factor ETV6	Etv6	QSSIKQERISYTPPESPVASHRSSTPLHVHT	-1.10973	-0.768315	-0.820177	-0.57204	0.341416	0.298765	0.628378	1.07242	-5.5259	0.289553	0.376002	0.698619	0.909517	-5.91783	0.53769	0.10979	0.298997	1.68894	-4.96378	-0.196275	0.486345	0.847429
-2.59091	NaN	-2.77815	-2.35532	-2.30815	-1.8549	NaN	-2.44105	NaN	-0.926203	-1.23363	NaN	NaN	-1.82661	NaN	NaN	NaN	-1.52838	NaN	-1.50829	S	___1	0.966635	269	P54731	FAS-associated factor 1	Faf1	GLSYPCHRLTVGRRTSPVQTREQSEEQSTDV	-2.50813	-1.74072	-1.53012	-1.51833	0.767415	0.0712847	0.347348	2.0243	-4.28011	0.978012	0.0468809	0.28316	2.27519	-4.00098	0.989797	0.0447663	0.177116	2.3026	-3.94306	-0.222383	0.634466	0.902053
-0.481801	-0.0456426	-1.2102	-0.374337	-0.987713	NaN	-2.63691	-1.30367	-0.00260648	-1.08155	-2.61713	-2.34137	-2.65379	-3.20571	-0.924889	-0.424386	-0.85453	-1.11641	-0.786711	-2.15246	S	___2	0.999961	140	Q9DB52	Protein FAM122A	Fam122a	VEKSASPKRIDFIPVSPAPSPTRGIGKQCFS	-0.619939	-1.25618	-2.34858	-1.0669	-0.636245	0.222144	0.552466	-1.26532	-5.39218	-1.72864	0.00188657	0.049529	-3.64632	-1.39545	-0.446961	0.358461	0.58412	-0.942801	-6.00379	-0.189285	0.711063	0.923116
-0.481801	-0.0456426	-1.2102	-0.374337	-0.987713	NaN	-2.63691	-1.30367	-0.00260648	-1.08155	-2.61713	-2.34137	-2.65379	-3.20571	-0.924889	-0.424386	-0.85453	-1.11641	-0.786711	-2.15246	S	___2	0.863094	144	Q9DB52	Protein FAM122A	Fam122a	ASPKRIDFIPVSPAPSPTRGIGKQCFSPSLQ	-0.619939	-1.25618	-2.34858	-1.0669	-0.636245	0.222144	0.552466	-1.26532	-5.39218	-1.72864	0.00188657	0.049529	-3.64632	-1.39545	-0.446961	0.358461	0.58412	-0.942801	-6.00379	-0.189285	0.711063	0.923116
NaN	NaN	NaN	NaN	NaN	-1.54949	NaN	-1.18608	NaN	-1.60745	-0.468725	-0.472845	-0.267048	0.108723	-0.438861	NaN	-0.14719	-0.604146	NaN	NaN	S	___2	0.996283	115	Q6NZE7	Protein FAM122B	Fam122b	PEKLYSPKRIDFTPVSPAPSPTRGFGKQCLS	NA	-1.44767	-0.307751	-0.375668	NA	NA	NA	NA	NA	NA	NA	NA	NA	NA	NA	NA	NA	NA	NA	-1.07201	0.0109414	0.251541
NaN	NaN	NaN	NaN	NaN	-1.54949	NaN	-1.18608	NaN	-1.60745	-0.468725	-0.472845	-0.267048	0.108723	-0.438861	NaN	-0.14719	-0.604146	NaN	NaN	S	___2	0.90168	119	Q6NZE7	Protein FAM122B	Fam122b	YSPKRIDFTPVSPAPSPTRGFGKQCLSPSLQ	NA	-1.44767	-0.307751	-0.375668	NA	NA	NA	NA	NA	NA	NA	NA	NA	NA	NA	NA	NA	NA	NA	-1.07201	0.0109414	0.251541
NaN	NaN	-0.877837	NaN	NaN	-1.29583	NaN	NaN	NaN	NaN	-0.94191	-0.565001	NaN	-1.09844	NaN	NaN	NaN	NaN	NaN	NaN	S	___2	0.815735	276	Q6NS82	Protein FAM134A	Fam134a	KSAPPAGDEPLAETESESEAELAGFSPVVDV	-0.877837	-1.29583	-0.86845	NA	-0.417993	0.561554	0.831138	-0.623972	-5.30146	0.00938667	0.987009	0.996285	0.0171614	-5.89652	NA	NA	NA	NA	NA	NA	NA	NA
NaN	NaN	-0.877837	NaN	NaN	-1.29583	NaN	NaN	NaN	NaN	-0.94191	-0.565001	NaN	-1.09844	NaN	NaN	NaN	NaN	NaN	NaN	S	___2	0.815735	278	Q6NS82	Protein FAM134A	Fam134a	APPAGDEPLAETESESEAELAGFSPVVDVKK	-0.877837	-1.29583	-0.86845	NA	-0.417993	0.561554	0.831138	-0.623972	-5.30146	0.00938667	0.987009	0.996285	0.0171614	-5.89652	NA	NA	NA	NA	NA	NA	NA	NA
NaN	-3.01816	-2.74652	-2.32962	-2.7029	NaN	NaN	NaN	NaN	NaN	NaN	NaN	NaN	NaN	-3.0692	NaN	NaN	NaN	NaN	-1.31193	S	___1	0.99421	320	Q9CQV4	Protein FAM134C	Fam134c	GQTPLTEGSEDLDGHSDPEESFARDLPDFPS	-2.6993	NA	-3.0692	-1.31193	NA	NA	NA	NA	NA	-0.3699	0.489612	0.788603	-0.738105	-5.64319	1.38737	0.0341607	0.154664	2.76838	-3.36194	NA	NA	NA
-0.447596	0.190139	0.0791088	0.550693	0.462767	-0.571516	-0.354605	-0.574617	-0.401906	NaN	-0.232645	0.0381903	-0.262667	0.106498	1.23127	0.915796	-0.428993	0.664276	0.860626	0.244248	S	___2	0.99991	435	Q9CQV4	Protein FAM134C	Fam134c	GPPPRRATRGFLRAPSSDLDTDAEGDDFELL	0.167022	-0.475661	0.176129	0.451191	-0.642683	0.0681788	0.346583	-1.94221	-4.44468	0.0091069	0.977039	0.994647	0.0291908	-6.47162	0.284168	0.374594	0.594298	0.91086	-6.03285	-0.926852	0.011937	0.252304
-0.447596	0.190139	0.0791088	0.550693	0.462767	-0.571516	-0.354605	-0.574617	-0.401906	NaN	-0.232645	0.0381903	-0.262667	0.106498	1.23127	0.915796	-0.428993	0.664276	0.860626	0.244248	S	___2	0.99991	436	Q9CQV4	Protein FAM134C	Fam134c	PPPRRATRGFLRAPSSDLDTDAEGDDFELLD	0.167022	-0.475661	0.176129	0.451191	-0.642683	0.0681788	0.346583	-1.94221	-4.44468	0.0091069	0.977039	0.994647	0.0291908	-6.47162	0.284168	0.374594	0.594298	0.91086	-6.03285	-0.926852	0.011937	0.252304
NaN	NaN	-1.47791	-1.67442	NaN	-0.00280984	-1.75222	NaN	-1.48408	-1.41278	-2.14281	-1.35697	-1.2813	NaN	NaN	-0.85305	-0.516539	-2.1519	NaN	NaN	S	___3	0.99991	435	Q9CQV4	Protein FAM134C	Fam134c	GPPPRRATRGFLRAPSSDLDTDAEGDDFELL	-1.57617	-1.16297	-1.59369	-1.17383	0.413193	0.488102	0.789853	0.718013	-5.66858	-0.0175283	0.977478	0.994647	-0.0288962	-6.11717	0.402335	0.521166	0.707552	0.663268	-5.87277	0.0108572	0.983325	0.993942
NaN	NaN	-1.47791	-1.67442	NaN	-0.00280984	-1.75222	NaN	-1.48408	-1.41278	-2.14281	-1.35697	-1.2813	NaN	NaN	-0.85305	-0.516539	-2.1519	NaN	NaN	S	___3	0.99991	436	Q9CQV4	Protein FAM134C	Fam134c	PPPRRATRGFLRAPSSDLDTDAEGDDFELLD	-1.57617	-1.16297	-1.59369	-1.17383	0.413193	0.488102	0.789853	0.718013	-5.66858	-0.0175283	0.977478	0.994647	-0.0288962	-6.11717	0.402335	0.521166	0.707552	0.663268	-5.87277	0.0108572	0.983325	0.993942
NaN	NaN	-1.47791	-1.67442	NaN	-0.00280984	-1.75222	NaN	-1.48408	-1.41278	-2.14281	-1.35697	-1.2813	NaN	NaN	-0.85305	-0.516539	-2.1519	NaN	NaN	T	___3	0.999836	440	Q9CQV4	Protein FAM134C	Fam134c	RATRGFLRAPSSDLDTDAEGDDFELLDQSEL	-1.57617	-1.16297	-1.59369	-1.17383	0.413193	0.488102	0.789853	0.718013	-5.66858	-0.0175283	0.977478	0.994647	-0.0288962	-6.11717	0.402335	0.521166	0.707552	0.663268	-5.87277	0.0108572	0.983325	0.993942
NaN	-0.300163	NaN	NaN	-0.935913	NaN	-1.01935	-1.03257	NaN	-2.10879	-0.670844	-0.236318	-3.69204	NaN	NaN	-0.691497	NaN	NaN	-0.634269	0.175064	S	___2	0.888181	313	Q9CQV4	Protein FAM134C	Fam134c	GTFNLSRGQTPLTEGSEDLDGHSDPEESFAR	-0.618038	-1.3869	-1.53307	-0.383567	-0.768865	0.413516	0.723793	-0.854267	-5.51828	-0.915029	0.33395	0.66647	-1.01667	-5.60301	0.234471	0.799903	0.895343	0.260514	-6.06109	-1.00334	0.241832	0.705026
NaN	-0.300163	NaN	NaN	-0.935913	NaN	-1.01935	-1.03257	NaN	-2.10879	-0.670844	-0.236318	-3.69204	NaN	NaN	-0.691497	NaN	NaN	-0.634269	0.175064	S	___2	0.99421	320	Q9CQV4	Protein FAM134C	Fam134c	GQTPLTEGSEDLDGHSDPEESFARDLPDFPS	-0.618038	-1.3869	-1.53307	-0.383567	-0.768865	0.413516	0.723793	-0.854267	-5.51828	-0.915029	0.33395	0.66647	-1.01667	-5.60301	0.234471	0.799903	0.895343	0.260514	-6.06109	-1.00334	0.241832	0.705026
-0.447596	0.190139	NaN	0.550693	0.462767	-0.571516	-0.354605	-0.574617	-0.401906	NaN	-0.232645	0.0381903	-0.262667	0.106498	1.0054	0.915796	-0.636627	0.546401	0.716461	-0.195334	T	___2	0.999836	440	Q9CQV4	Protein FAM134C	Fam134c	RATRGFLRAPSSDLDTDAEGDDFELLDQSEL	0.189001	-0.475661	0.130955	0.269339	-0.664662	0.0831888	0.374773	-1.84262	-4.56271	-0.0580455	0.867343	0.963112	-0.169622	-6.3998	0.0803387	0.81724	0.905905	0.234768	-6.36471	-0.745	0.0441069	0.405629
NaN	NaN	NaN	NaN	-2.16501	-2.161	-3.24352	-2.23813	-2.16384	-1.81416	-2.36497	-2.8891	-2.78439	-2.59441	-2.40418	-2.13909	-2.15505	-1.91632	-2.17438	-1.65952	S	___1	1	510	Q3U2I3	FTS and Hook-interacting protein	Fam160a2	RPSTPSRLALFLRQQSLGGSESPGPVPRSPG	-2.16501	-2.32413	-2.60741	-2.00887	-0.15912	0.728494	0.905048	-0.353815	-5.65033	-0.4424	0.341152	0.671755	-0.983709	-5.47982	0.156138	0.733367	0.853454	0.347184	-5.86541	-0.315258	0.243805	0.70635
NaN	-3.07435	-3.59025	-3.49471	-3.14385	NaN	NaN	NaN	-2.68776	-1.71002	-3.59976	-3.6442	-3.59916	-2.87347	-2.93511	NaN	-3.59744	NaN	-4.25004	NaN	S	___1	1	541	Q9JL70	Fanconi anemia group A protein homolog	Fanca	LYEDLSSPGDIAERESQAVQDVKKAIMVFEQ	-3.32579	-2.19889	-3.33034	-3.92374	1.1269	0.0142869	0.180208	2.87388	-2.83836	-0.00455	0.9883	0.996285	-0.0149802	-6.41451	-0.59795	0.1538	0.358532	-1.52492	-5.05199	1.72485	0.00259068	0.166161
-1.05266	-0.744755	-1.10199	-0.66325	-0.497713	-1.34633	-2.58858	-1.76232	-1.57981	-3.08648	-0.420874	-1.7006	-1.22231	-1.07926	-0.504406	-1.34173	-1.84333	-2.01599	-1.54684	-3.24727	S	___1	0.999995	403	Q3UQN2	F-BAR domain only protein 2	Fcho2	PAVSRHSPVQMNRNSSNEELTKSKPSSLPTE	-0.812074	-2.0727	-0.98549	-1.99903	-1.26063	0.00352561	0.0939991	-3.33611	-1.84529	-0.173416	0.651571	0.863112	-0.458926	-6.36434	-1.18696	0.00544975	0.0523879	-3.14114	-2.4025	-0.073672	0.847521	0.962387
NaN	-4.92605	-4.66369	-4.25781	NaN	-4.66477	NaN	NaN	-4.06518	-3.59891	-3.98456	NaN	-4.46546	-3.98808	-4.24671	-4.24786	-4.18712	-4.36554	-4.09836	-4.00108	S	___1	1	654	Q8BY35	FYVE, RhoGEF and PH domain-containing protein 2	Fgd2	AASGRTPEGPDEEDVSD______________	-4.61585	-4.10962	-4.1712	-4.17999	0.50623	0.122308	0.412933	1.64677	-4.74237	0.444648	0.144779	0.448315	1.54631	-5.14957	0.435858	0.135691	0.338377	1.58521	-5.1163	0.070372	0.801793	0.952923
NaN	NaN	1.00943	-0.227693	1.59006	NaN	-0.938673	NaN	NaN	NaN	-0.126158	NaN	NaN	NaN	NaN	-0.715565	NaN	NaN	NaN	NaN	S	___2	1	1023	A6PWD2	Forkhead-associated domain-containing protein 1	Fhad1	QKMELERQVALVRQQSGELSMLKAKVAQTTG	0.790599	-0.938673	-0.126158	-0.715565	-1.72927	0.104631	0.392747	-2.00525	-4.17489	-0.916757	0.339088	0.670265	-1.06307	-5.33304	-1.50616	0.144619	0.350853	-1.74654	-4.58959	-0.223108	0.841515	0.960422
NaN	NaN	1.00943	-0.227693	1.59006	NaN	-0.938673	NaN	NaN	NaN	-0.126158	NaN	NaN	NaN	NaN	-0.715565	NaN	NaN	NaN	NaN	S	___2	1	1027	A6PWD2	Forkhead-associated domain-containing protein 1	Fhad1	LERQVALVRQQSGELSMLKAKVAQTTGLMEK	0.790599	-0.938673	-0.126158	-0.715565	-1.72927	0.104631	0.392747	-2.00525	-4.17489	-0.916757	0.339088	0.670265	-1.06307	-5.33304	-1.50616	0.144619	0.350853	-1.74654	-4.58959	-0.223108	0.841515	0.960422
-7.54305	NaN	-5.6977	-5.11848	-4.15172	NaN	NaN	NaN	-4.27176	-0.684937	NaN	NaN	NaN	NaN	-3.82539	NaN	-6.28031	-5.0469	NaN	-1.27136	S	___1	1	436	Q9JJ28	Protein flightless-1 homolog	Flii	KDPLARKMRLRRRKDSAQDVQAKQVLKGMSD	-5.62774	-2.47835	-3.82539	-4.19952	3.14939	0.070045	0.347348	2.06383	-4.15468	1.80235	0.384858	0.703643	0.914873	-5.51362	1.42821	0.317089	0.547254	1.06124	-5.69911	1.72117	0.313331	0.743363
-0.155986	0.238294	NaN	NaN	0.16474	0.919228	-0.274994	1.10365	1.31836	1.39181	1.23547	0.101594	0.749812	1.12791	0.884059	1.61083	1.80735	1.79952	1.95743	1.89073	S	___1	1	2234	Q8VHX6	Filamin-C	Flnc	FPAVFGDFLGRERLGSFGSITRQQEGEASSQ	0.0823493	0.891611	0.819769	1.81317	0.809261	0.0309036	0.250681	2.35686	-3.69135	0.73742	0.0467101	0.28316	2.14763	-4.24909	1.73082	0.000105715	0.00474974	5.04077	1.45197	-0.921561	0.00661661	0.206161
NaN	-2.12553	-2.05827	-1.56809	-1.92091	-2.11593	-1.39105	-1.85026	-1.88594	-2.42933	-0.547563	-1.20505	-0.948891	-2.14676	-1.18092	-1.59428	-1.13243	-1.54878	-1.04442	-1.08079	S	___2	1	2234	Q8VHX6	Filamin-C	Flnc	FPAVFGDFLGRERLGSFGSITRQQEGEASSQ	-1.9182	-1.9345	-1.20584	-1.28014	-0.016302	0.956052	0.989281	-0.0558936	-6.16372	0.712363	0.0253136	0.224689	2.44244	-3.78109	0.63806	0.0423504	0.17094	2.18768	-4.22434	-0.654362	0.0287849	0.345419
NaN	-2.12553	-2.05827	-1.56809	-1.92091	-2.11593	-1.39105	-1.85026	-1.88594	-2.42933	-0.547563	-1.20505	-0.948891	-2.14676	-1.18092	-1.59428	-1.13243	-1.54878	-1.04442	-1.08079	S	___2	0.985714	2237	Q8VHX6	Filamin-C	Flnc	VFGDFLGRERLGSFGSITRQQEGEASSQDMT	-1.9182	-1.9345	-1.20584	-1.28014	-0.016302	0.956052	0.989281	-0.0558936	-6.16372	0.712363	0.0253136	0.224689	2.44244	-3.78109	0.63806	0.0423504	0.17094	2.18768	-4.22434	-0.654362	0.0287849	0.345419
1.5043	1.10086	0.630759	1.69936	0.741706	2.15997	1.96288	2.03968	2.26787	1.83908	1.60944	2.03595	2.74932	2.23901	1.77946	2.05371	2.18902	2.3611	2.58001	1.63552	S	___2	0.991589	299	Q80TY0	Formin-binding protein 1	Fnbp1	FEDYTQPMKRTVSDNSLSSSKEGKPELRFGG	1.1354	2.0539	2.08264	2.16387	0.918499	0.00230092	0.0765823	3.52568	-1.45055	0.947239	0.00179311	0.0487931	3.636	-1.36582	1.02848	0.000884315	0.0157793	3.94783	-0.676934	-0.109976	0.677727	0.914309
1.5043	1.10086	0.630759	1.69936	0.741706	2.15997	1.96288	1.9718	2.26787	1.83908	1.60944	2.03595	2.74932	2.23901	1.77946	2.05371	2.18902	2.3611	2.58001	1.63552	S	___2	0.999994	296	Q80TY0	Formin-binding protein 1	Fnbp1	DIEFEDYTQPMKRTVSDNSLSSSKEGKPELR	1.1354	2.04032	2.08264	2.16387	0.904923	0.00260591	0.0800764	3.4705	-1.56584	0.947239	0.00180618	0.0487931	3.63279	-1.37275	1.02848	0.000891336	0.0157793	3.94434	-0.684496	-0.123552	0.641094	0.902132
NaN	-1.79415	NaN	-1.4519	-0.98289	0.152063	-3.44242	0.187239	-2.4352	1.24647	-0.183232	-2.94403	-3.29135	-2.51915	-1.81003	-2.70924	-2.73549	0.43067	0.200235	NaN	S	___1	0.999994	296	Q80TY0	Formin-binding protein 1	Fnbp1	DIEFEDYTQPMKRTVSDNSLSSSKEGKPELR	-1.40965	-0.85837	-2.14956	-1.20346	0.551277	0.605574	0.854401	0.526967	-5.94546	-0.739912	0.489744	0.788603	-0.707283	-6.07846	0.20619	0.852926	0.922585	0.188462	-6.24916	0.345087	0.724286	0.929896
NaN	NaN	NaN	-1.22564	-0.882038	NaN	NaN	NaN	NaN	-0.346847	NaN	NaN	-1.27184	-1.03392	-0.407243	-1.87356	NaN	-1.93301	-1.49837	NaN	S	___2	0.765572	488	Q8K012	Formin-binding protein 1-like	Fnbp1l	SEVEGKTGIRGDRRHSSDINHLVTQGRESPE	-1.05384	-0.346847	-0.904334	-1.76831	0.706992	0.224818	0.55754	1.31941	-4.85174	0.149505	0.718231	0.895154	0.37433	-6.04294	-0.714474	0.112784	0.301983	-1.7889	-4.6733	1.42147	0.0235362	0.323078
NaN	-3.49716	NaN	-2.55072	-2.64835	NaN	NaN	-3.5002	NaN	NaN	-3.04058	NaN	-1.90179	-2.13874	-3.13776	NaN	NaN	NaN	NaN	-3.55171	S	___2	0.999797	402	P42128	Forkhead box protein K1	Foxk1	GVSCFRTPFGPLSSRSAPASPTHPGLMSPRS	-2.89874	-3.5002	-2.55472	-3.55171	-0.601457	0.398788	0.708826	-0.893099	-5.28718	0.344026	0.46291	0.76826	0.77232	-5.97563	-0.652967	0.361644	0.58412	-0.969586	-5.41595	0.05151	0.95179	0.993942
NaN	-3.49716	NaN	-2.55072	-2.64835	NaN	NaN	-3.5002	NaN	NaN	-3.04058	NaN	-1.90179	-2.13874	-3.13776	NaN	NaN	NaN	NaN	-3.55171	S	___2	0.886261	406	P42128	Forkhead box protein K1	Foxk1	FRTPFGPLSSRSAPASPTHPGLMSPRSSGLQ	-2.89874	-3.5002	-2.55472	-3.55171	-0.601457	0.398788	0.708826	-0.893099	-5.28718	0.344026	0.46291	0.76826	0.77232	-5.97563	-0.652967	0.361644	0.58412	-0.969586	-5.41595	0.05151	0.95179	0.993942
-5.90568	NaN	NaN	-3.49447	NaN	-4.23515	NaN	-4.46168	-4.01049	-3.29079	-3.12286	NaN	-4.17819	-3.68217	-3.05449	-3.78885	-3.86342	NaN	NaN	-3.52548	S	___1	0.998834	252	Q9WVH4	Forkhead box protein O3	Foxo3	PDGGKSGKAPRRRAVSMDNSNKYTKSRGRAA	-4.70008	-3.99953	-3.50943	-3.72592	0.700547	0.260409	0.596287	1.18259	-5.26013	1.19065	0.0680318	0.324975	2.00992	-4.37796	0.974158	0.145323	0.351302	1.56008	-4.9617	-0.273611	0.610232	0.902053
NaN	NaN	-3.87923	NaN	NaN	NaN	NaN	NaN	-3.25078	NaN	-2.14835	NaN	NaN	NaN	-2.49894	NaN	-2.86885	-2.58214	-2.83023	-2.3414	S	___1	0.969706	1940	E9Q8I9	Protein furry homolog	Fry	CLKNSDLFTVLSRSSSPDLSSSSKLTASRKS	-3.87923	-3.25078	-2.32364	-2.65565	0.62845	0.319821	0.644778	1.07411	-4.98669	1.55558	0.0190103	0.19299	3.07002	-2.88182	1.22358	0.0344274	0.154664	2.64526	-3.4332	-0.595125	0.240778	0.705026
NaN	-1.06566	-2.17432	NaN	NaN	-1.27057	NaN	-3.14494	-1.49487	-0.466738	0.0808498	-0.932686	-0.518073	-0.396121	-0.337466	0.439641	-1.17787	-1.10773	0.261762	-1.78432	S	___2	1	2495	E9Q8I9	Protein furry homolog	Fry	EGESMDNFNWGVRRRSLDSLDKCDMQILEER	-1.61999	-1.59428	-0.420699	-0.673703	0.0257105	0.971221	0.990798	0.0366947	-5.92344	1.19929	0.0971317	0.373779	1.77174	-4.74884	0.946287	0.182834	0.393863	1.39797	-5.24361	-0.920576	0.110887	0.54708
NaN	-1.06566	-2.17432	NaN	NaN	-1.27057	NaN	-3.14494	-1.49487	-0.466738	0.0808498	-0.932686	-0.518073	-0.396121	-0.337466	0.439641	-1.17787	-1.10773	0.261762	-1.78432	S	___2	1	2498	E9Q8I9	Protein furry homolog	Fry	SMDNFNWGVRRRSLDSLDKCDMQILEERQLS	-1.61999	-1.59428	-0.420699	-0.673703	0.0257105	0.971221	0.990798	0.0366947	-5.92344	1.19929	0.0971317	0.373779	1.77174	-4.74884	0.946287	0.182834	0.393863	1.39797	-5.24361	-0.920576	0.110887	0.54708
-0.105731	-0.957788	-1.17107	-1.60246	NaN	-0.840138	-3.35472	-1.14097	NaN	-1.58193	-1.49662	NaN	-2.31752	NaN	-0.380177	-1.16348	-0.266573	-0.829234	NaN	0.18705	S	___1	0.999196	5	P09528	Ferritin heavy chain;Ferritin heavy chain, N-terminally processed	Fth1	___________MTTASPSQVRQNYHQDAEAA	-0.959262	-1.72944	-1.39811	-0.518059	-0.770177	0.197216	0.533124	-1.3553	-5.23726	-0.438843	0.486624	0.785618	-0.714958	-6.02879	0.441203	0.450694	0.662153	0.776395	-6.03527	-1.21138	0.0516177	0.415623
NaN	NaN	-0.948649	-0.942978	-1.60803	NaN	-1.17085	NaN	NaN	NaN	NaN	NaN	NaN	NaN	NaN	NaN	NaN	NaN	-0.988915	NaN	S	___3	0.756887	236	P70213	Friend virus susceptibility protein 1	Fv1	KADAPQIQSSTSLVTSEPVTRPKSLSDLTSQ	-1.16655	-1.17085	NA	-0.988915	-0.00429767	0.994415	0.998344	-0.00737824	-5.66294	NA	NA	NA	NA	NA	0.177637	0.773377	0.881324	0.304968	-5.82474	-0.181935	0.809437	0.953943
2.43215	1.98585	0.602692	NaN	1.66783	-0.0496215	NaN	0.461223	0.602706	-0.018595	0.734456	2.15259	0.258202	2.32649	0.583744	0.194863	0.472094	-0.207371	-0.0511905	NaN	S	___2	0.988189	514	Q61584	Fragile X mental retardation syndrome-related protein 1	Fxr1	KDPDSNPYSLLDNTESDQTADTDASESHHST	1.67213	0.248928	1.2111	0.102099	-1.4232	0.00826434	0.134511	-3.01977	-2.51934	-0.461034	0.318079	0.651537	-1.03114	-5.88233	-1.57003	0.00431663	0.0434658	-3.33131	-2.05409	0.146829	0.759481	0.939252
2.43215	1.98585	0.602692	NaN	1.66783	-0.0496215	NaN	NaN	0.602706	-0.018595	0.734456	2.15259	0.258202	2.32649	0.583744	0.194863	0.472094	NaN	NaN	NaN	T	___2	0.995327	512	Q61584	Fragile X mental retardation syndrome-related protein 1	Fxr1	VLKDPDSNPYSLLDNTESDQTADTDASESHH	1.67213	0.178163	1.2111	0.333479	-1.49397	0.0186342	0.196007	-2.69579	-3.15542	-0.461034	0.361197	0.691901	-0.947175	-5.9598	-1.33865	0.0532705	0.195581	-2.1303	-4.16269	-0.155315	0.818343	0.95791
-3.59078	-3.31966	NaN	-2.67815	-2.56223	NaN	-2.55269	NaN	NaN	NaN	NaN	-2.29146	-2.67398	-2.99869	-4.00764	NaN	-2.64253	NaN	NaN	NaN	T	___2	0.999424	398	Q61584	Fragile X mental retardation syndrome-related protein 1	Fxr1	RPSSTRGPEREKGYATDESTVSSVQGSRSYS	-3.0377	-2.55269	-2.99294	-2.64253	0.485015	0.497375	0.794485	0.708096	-5.4509	0.0447625	0.920039	0.979608	0.103329	-6.35763	0.395175	0.578571	0.7529	0.576935	-5.73745	0.08984	0.919759	0.987098
0.340791	-0.471785	-2.72027	-2.73572	-2.24733	NaN	-0.933367	-3.16391	NaN	-1.99734	-0.0190784	-3.03969	-3.51293	-3.67318	NaN	NaN	-2.3379	NaN	NaN	-0.701833	S	___1	0.991597	643	Q61584	Fragile X mental retardation syndrome-related protein 1	Fxr1	EHGPSEKAINGPTSASGDEIPKLPRTLGEEK	-1.56686	-2.03154	-2.56122	-1.51987	-0.464676	0.633413	0.867271	-0.48864	-5.96331	-0.994357	0.275963	0.599529	-1.13834	-5.76747	0.0469963	0.966262	0.984293	0.0431373	-6.17875	-0.511672	0.674073	0.913166
-3.59078	NaN	NaN	-2.67815	-2.56223	NaN	-2.55269	NaN	NaN	NaN	NaN	NaN	-2.67398	-2.99869	NaN	NaN	NaN	NaN	NaN	NaN	S	___2	0.909756	405	Q61584	Fragile X mental retardation syndrome-related protein 1	Fxr1	PEREKGYATDESTVSSVQGSRSYSGRGRGRR	-2.94372	-2.55269	-2.83634	NA	0.39103	0.54629	0.826217	0.641064	-5.45824	0.107385	0.831517	0.954337	0.222687	-6.08999	NA	NA	NA	NA	NA	NA	NA	NA
NaN	-0.625801	NaN	NaN	-0.407052	NaN	-1.05323	-0.422755	NaN	NaN	NaN	1.62656	0.371668	-0.683337	NaN	NaN	-3.76451	NaN	NaN	0.128098	S	___2	0.994909	82	Q9Z239	Phospholemman	Fxyd1	QQRTGEPDEEEGTFRSSIRRLSSRRR_____	-0.516427	-0.737993	0.438297	-1.81821	-0.221566	0.859911	0.96343	-0.182474	-5.77477	0.954723	0.41501	0.726364	0.861323	-5.73744	-1.30178	0.316042	0.547254	-1.0721	-5.44329	1.08021	0.400538	0.797886
NaN	-0.625801	-0.482401	-0.473919	-0.407052	NaN	-0.727435	-0.422755	NaN	-0.241545	-0.480971	1.62656	0.640521	-0.683337	0.39624	NaN	-0.0662888	NaN	NaN	0.128098	S	___2	0.999539	83	Q9Z239	Phospholemman	Fxyd1	QRTGEPDEEEGTFRSSIRRLSSRRR______	-0.497293	-0.463912	0.299803	0.0309046	0.0333816	0.942789	0.98688	0.0731952	-6.03919	0.797096	0.0685365	0.325898	1.98993	-4.61129	0.528198	0.326095	0.558011	1.02141	-5.63117	-0.494816	0.380884	0.793564
0.281036	-0.0291642	0.421747	0.362952	0.128081	0.755302	0.10038	0.0994359	0.173321	0.501892	0.976119	0.307639	0.670174	0.576984	1.0679	0.404943	-0.190729	-0.149883	-0.13385	0.524624	S	___1	0.999539	83	Q9Z239	Phospholemman	Fxyd1	QRTGEPDEEEGTFRSSIRRLSSRRR______	0.23293	0.326066	0.719763	0.091021	0.0931358	0.675048	0.886278	0.425885	-6.1304	0.486833	0.0384943	0.260747	2.22616	-4.2173	-0.141909	0.524276	0.709082	-0.648913	-6.23652	0.235045	0.296124	0.727268
NaN	NaN	-0.482401	-0.473919	NaN	NaN	-2.96479	NaN	NaN	-0.241545	-0.480971	0.947499	0.640521	-0.683337	0.39624	NaN	-0.18455	NaN	NaN	NaN	T	___2	0.927002	79	Q9Z239	Phospholemman	Fxyd1	FNQQQRTGEPDEEEGTFRSSIRRLSSRRR__	-0.47816	-1.60317	0.16399	-0.18455	-1.12501	0.230646	0.562045	-1.28868	-5.02837	0.64215	0.40288	0.717818	0.879181	-5.80552	0.29361	0.790011	0.890989	0.27461	-5.78387	-1.41862	0.218263	0.69689
-0.722283	NaN	-0.952203	-1.34055	-0.746975	NaN	NaN	NaN	NaN	-0.766541	NaN	NaN	NaN	NaN	-0.573224	NaN	NaN	-1.34367	-1.15636	NaN	S	___1	0.988956	149	P97855	Ras GTPase-activating protein-binding protein 1	G3bp1	QDEVFGGFVTEPQEESEEEVEEPEERQQTPE	-0.940503	-0.766541	-0.573224	-1.25001	0.173962	0.720873	0.902612	0.372664	-5.62146	0.367279	0.458248	0.765985	0.786791	-5.61121	-0.309512	0.421476	0.641361	-0.855984	-5.7661	0.483474	0.377165	0.792098
-0.244585	-0.00995425	-0.234889	NaN	0.176007	-0.145653	NaN	-0.515095	-0.613197	0.409994	-0.00931436	NaN	NaN	-0.787123	0.353915	-0.871752	NaN	-1.01148	-0.505954	0.823111	S	___1	0.924504	231	P97855	Ras GTPase-activating protein-binding protein 1	G3bp1	AALEEAAPDDVQKSTSPAPADVAPAQEDLRT	-0.0783553	-0.215988	-0.147507	-0.391519	-0.137632	0.737908	0.910486	-0.34149	-6.05572	-0.0691521	0.876101	0.963994	-0.158851	-6.27568	-0.313163	0.450341	0.662153	-0.777014	-6.03479	0.175531	0.669956	0.91029
NaN	NaN	-1.98202	-1.74236	-1.9726	NaN	NaN	NaN	NaN	-1.0294	-1.83537	NaN	-2.70837	-1.65807	-1.81823	-1.52856	NaN	NaN	-1.42888	-1.57908	S	___1	0.999996	601	Q68FF6	ARF GTPase-activating protein GIT1	Git1	SQEGSRHASKLSRHGSGADSDYENTQSGDPL	-1.89899	-1.0294	-2.00501	-1.51217	0.869593	0.0971394	0.388772	1.83567	-4.28282	-0.106017	0.742296	0.902617	-0.338347	-6.22812	0.38682	0.275778	0.505768	1.15479	-5.54342	0.482773	0.332846	0.767154
0.207934	1.30979	1.48895	1.32846	1.09105	0.640785	1.01436	0.717397	0.90936	0.435931	NaN	1.48443	1.83298	1.25572	1.02718	1.38317	0.734224	1.03613	1.28722	0.652479	S	___2	0.999996	601	Q68FF6	ARF GTPase-activating protein GIT1	Git1	SQEGSRHASKLSRHGSGADSDYENTQSGDPL	1.08524	0.743567	1.40008	1.01864	-0.34167	0.201028	0.533124	-1.32801	-5.36964	0.314841	0.263931	0.585923	1.15374	-5.75512	-0.0665922	0.798748	0.895343	-0.258832	-6.41598	-0.275078	0.299339	0.727268
0.207934	1.30979	1.48895	1.32846	1.09105	0.640785	1.01436	0.717397	0.90936	0.435931	NaN	1.48443	1.83298	1.25572	1.02718	1.38317	0.734224	1.03613	1.28722	0.652479	S	___2	0.984134	605	Q68FF6	ARF GTPase-activating protein GIT1	Git1	SRHASKLSRHGSGADSDYENTQSGDPLLGLE	1.08524	0.743567	1.40008	1.01864	-0.34167	0.201028	0.533124	-1.32801	-5.36964	0.314841	0.263931	0.585923	1.15374	-5.75512	-0.0665922	0.798748	0.895343	-0.258832	-6.41598	-0.275078	0.299339	0.727268
4.14292	4.95085	4.42824	4.71513	5.15862	3.84795	3.32813	3.57846	2.72632	3.16126	5.1992	4.45045	2.91664	4.34046	5.68178	2.01905	3.00109	3.54237	4.15983	3.03561	S	___2	0.910565	364	P23242	Gap junction alpha-1 protein	Gja1	AGHELQPLAIVDQRPSSRASSRASSRPRPDD	4.67915	3.32842	4.51771	3.15159	-1.35073	0.00670743	0.125372	-3.04747	-2.43678	-0.161446	0.719754	0.895154	-0.36425	-6.40406	-1.52756	0.00275112	0.0337493	-3.44644	-1.75768	0.176834	0.694432	0.916375
0.931937	1.49783	0.905361	0.704126	0.0479002	-0.932783	-0.201043	-0.546927	-0.250095	NaN	0.473959	0.894393	-0.916742	-3.21527	0.2254	0.0506316	-2.52205	NaN	-0.636477	-3.12291	S	___2	1	306	P23242	Gap junction alpha-1 protein	Gja1	GDRNNSSCRNYNKQASEQNWANYSAEQNRMG	0.817431	-0.482712	-0.507652	-1.5577	-1.30014	0.0954935	0.38703	-1.76689	-4.71984	-1.32508	0.0734385	0.329843	-1.91002	-4.76855	-2.37513	0.00502708	0.0488501	-3.2278	-2.25188	1.07499	0.183974	0.647802
6.4752	6.75454	7.09787	7.27877	6.4334	5.99012	5.39273	5.61188	6.37692	6.06558	7.29071	7.23355	7.37316	6.88852	6.70991	6.102	6.34183	5.77769	6.42801	5.84023	S	___2	0.946711	328	P23242	Gap junction alpha-1 protein	Gja1	YSAEQNRMGQAGSTISNSHAQPFDFPDDSQN	6.80796	5.88745	7.09917	6.09795	-0.92051	0.00121297	0.0607978	-3.80853	-0.855955	0.291214	0.243265	0.570706	1.20487	-5.75352	-0.710004	0.00854389	0.0689219	-2.93758	-2.82306	-0.210506	0.394814	0.79454
-0.399052	0.574761	0.905361	0.704126	0.0479002	-0.932783	-0.201043	-0.546927	-0.250095	NaN	0.473959	0.894393	-1.41295	-3.21527	0.0489339	-0.151719	-2.52205	NaN	-0.636477	-3.12291	S	___2	1	314	P23242	Gap junction alpha-1 protein	Gja1	RNYNKQASEQNWANYSAEQNRMGQAGSTISN	0.366619	-0.482712	-0.642187	-1.60829	-0.849331	0.261882	0.59659	-1.16117	-5.50903	-1.00881	0.162049	0.47035	-1.46286	-5.43152	-1.97491	0.0153336	0.0953543	-2.70002	-3.29227	1.12558	0.162858	0.625757
4.14292	4.96267	4.42824	4.71513	5.11525	3.90113	3.32813	3.68932	3.07467	3.16126	5.54031	4.45045	3.03731	4.35763	5.68567	2.04479	3.62254	3.54237	4.15983	4.06481	S	___2	0.863509	365	P23242	Gap junction alpha-1 protein	Gja1	GHELQPLAIVDQRPSSRASSRASSRPRPDDL	4.67284	3.4309	4.61427	3.48687	-1.24194	0.0126797	0.17319	-2.75626	-3.0167	-0.058568	0.897968	0.972226	-0.129981	-6.46337	-1.18597	0.0165541	0.0996591	-2.63205	-3.43476	-0.055966	0.902476	0.984465
0.226935	-0.186071	0.732513	0.192908	0.0604357	NaN	-1.49972	NaN	-2.78354	-2.14244	0.383914	0.401898	-1.97915	-0.0394147	0.172824	NaN	NaN	NaN	NaN	-1.82833	S	___1	1	314	P23242	Gap junction alpha-1 protein	Gja1	RNYNKQASEQNWANYSAEQNRMGQAGSTISN	0.205344	-2.1419	-0.211986	-1.82833	-2.34724	0.000529021	0.0496172	-4.59695	0.0738029	-0.41733	0.362875	0.691901	-0.943758	-6.01902	-2.03367	0.0201184	0.11042	-2.65523	-3.16073	-0.31357	0.704145	0.91974
4.15982	4.584	4.87225	4.7184	5.82884	4.33197	3.88487	4.30167	3.18449	3.84759	4.9073	4.43071	3.36751	5.02539	5.57811	2.9338	3.97338	3.5528	4.16089	4.63339	S	___2	0.772207	368	P23242	Gap junction alpha-1 protein	Gja1	LQPLAIVDQRPSSRASSRASSRPRPDDLEI_	4.83266	3.91012	4.6618	3.85085	-0.922544	0.034979	0.262737	-2.27342	-3.92255	-0.170858	0.678518	0.875101	-0.421044	-6.38131	-0.98181	0.0259043	0.130362	-2.41946	-3.84277	0.059266	0.885444	0.983827
6.30517	6.00665	6.88406	6.89334	6.661	5.66088	5.69895	5.83036	5.62283	5.0147	7.43501	6.53443	7.84573	6.13243	6.48698	6.0291	5.94999	5.38403	6.14282	6.20821	S	___2	0.978784	325	P23242	Gap junction alpha-1 protein	Gja1	WANYSAEQNRMGQAGSTISNSHAQPFDFPDD	6.55004	5.56554	6.88692	5.94283	-0.9845	0.00471521	0.116539	-3.20616	-2.11326	0.336872	0.286523	0.612318	1.09707	-5.87251	-0.607214	0.062902	0.213413	-1.97748	-4.63022	-0.377286	0.234414	0.701991
1.64596	-0.419115	0.502287	0.743915	1.73124	0.698344	NaN	-0.163691	1.44059	2.32363	2.56905	-0.273111	1.08281	0.557742	2.13315	0.410452	1.96456	2.12736	1.28429	3.17318	S	___1	0.958164	296	P23242	Gap junction alpha-1 protein	Gja1	MSPPGYKLVTGDRNNSSCRNYNKQASEQNWA	0.840857	1.07472	1.21393	1.79197	0.233861	0.725998	0.902767	0.356062	-6.10147	0.373071	0.554493	0.819318	0.60247	-6.28676	0.951111	0.142215	0.347852	1.53595	-5.31099	-0.71725	0.289441	0.726229
2.05983	2.42182	2.91677	2.55885	1.55298	2.14569	0.419031	1.21694	1.87551	0.926164	3.05452	2.95808	3.031	2.09797	2.93616	2.16738	2.08498	1.50771	1.57291	1.90344	S	___1	1	306	P23242	Gap junction alpha-1 protein	Gja1	GDRNNSSCRNYNKQASEQNWANYSAEQNRMG	2.30205	1.31667	2.81555	1.84728	-0.985383	0.00702241	0.128602	-3.0267	-2.47879	0.513496	0.131487	0.436597	1.57725	-5.27245	-0.454766	0.178798	0.387974	-1.39686	-5.49793	-0.530617	0.119847	0.555945
NaN	-0.16395	-4.29451	-4.10341	-3.5003	NaN	NaN	NaN	-3.9903	2.63391	-3.20877	-3.89812	NaN	NaN	-2.64593	NaN	-4.22223	-4.79419	NaN	-4.56636	S	___1	0.783458	297	P23242	Gap junction alpha-1 protein	Gja1	SPPGYKLVTGDRNNSSCRNYNKQASEQNWAN	-3.01554	-0.678195	-3.25094	-4.52759	2.33735	0.164028	0.493991	1.49395	-4.9007	-0.235397	0.867713	0.963112	-0.170603	-6.2734	-1.51205	0.297153	0.530248	-1.09585	-5.66825	3.8494	0.0401451	0.405629
4.96739	3.11883	5.97413	5.92715	3.93871	5.11632	5.22031	4.99018	3.33611	1.06911	5.30792	5.18304	6.68104	5.07011	2.52454	5.66699	5.21148	5.44032	6.21273	5.47453	S	___2	0.993909	330	P23242	Gap junction alpha-1 protein	Gja1	AEQNRMGQAGSTISNSHAQPFDFPDDSQNAK	4.78524	3.94641	4.95333	5.60121	-0.838836	0.304429	0.629951	-1.05595	-5.67398	0.168088	0.834711	0.955126	0.211594	-6.44906	0.815968	0.317434	0.547321	1.02716	-5.9234	-1.6548	0.0511998	0.41405
0.315798	1.26064	NaN	NaN	0.890171	NaN	0.266554	-1.83347	1.65335	NaN	0.79154	NaN	0.743523	2.92844	0.347912	NaN	1.12306	0.929273	2.45236	NaN	S	___1	0.946711	328	P23242	Gap junction alpha-1 protein	Gja1	YSAEQNRMGQAGSTISNSHAQPFDFPDDSQN	0.822203	0.0288113	1.20285	1.50156	-0.793392	0.374616	0.690319	-0.923006	-5.56177	0.380651	0.644615	0.857034	0.473412	-6.17239	0.679361	0.445023	0.659066	0.790347	-5.88644	-1.47275	0.112947	0.549691
5.5921	5.74482	6.0139	5.80774	3.99219	5.3056	4.3525	4.66392	6.07483	5.71652	5.83039	6.68608	5.18634	6.59656	5.92373	5.38501	5.94364	5.49942	5.78914	5.94878	T	___2	0.907102	326	P23242	Gap junction alpha-1 protein	Gja1	ANYSAEQNRMGQAGSTISNSHAQPFDFPDDS	5.43015	5.22267	6.04462	5.7132	-0.207476	0.608251	0.855515	-0.521329	-6.08519	0.61447	0.139327	0.443579	1.54399	-5.31955	0.283048	0.485716	0.685988	0.71122	-6.19405	-0.490524	0.233	0.701991
1.2975	1.91379	1.24185	1.07993	1.88317	1.82337	0.0546683	1.55595	1.64334	2.43104	2.63405	0.929581	1.2278	2.21297	3.05976	1.28364	1.00643	0.448598	1.03195	2.90107	S	___1	0.910565	364	P23242	Gap junction alpha-1 protein	Gja1	AGHELQPLAIVDQRPSSRASSRASSRPRPDD	1.48325	1.50167	2.01283	1.33434	0.0184257	0.970545	0.990798	0.0374219	-6.22107	0.529584	0.295788	0.622291	1.07557	-5.89509	-0.14891	0.765657	0.874758	-0.302432	-6.40355	0.167336	0.73775	0.932211
3.00558	-1.83332	2.90862	-2.27651	4.51762	2.82671	2.59362	3.31637	3.14805	3.84759	2.77324	NaN	3.29951	3.58803	4.33477	2.14499	2.96522	-2.12917	-2.90464	4.67641	S	___2	0.834466	369	P23242	Gap junction alpha-1 protein	Gja1	QPLAIVDQRPSSRASSRASSRPRPDDLEI__	1.2644	3.14647	3.49889	0.950562	1.88207	0.191972	0.528047	1.3565	-5.33452	2.23449	0.146553	0.448562	1.5184	-5.30171	-0.313836	0.823637	0.907244	-0.226197	-6.4241	2.19591	0.131174	0.583693
1.2975	1.91379	1.24185	1.07993	1.88317	1.82337	0.0546683	1.55595	1.64334	2.43104	2.63405	0.929581	1.2278	2.21297	3.05976	1.28364	1.00643	1.38742	0.699746	2.90107	S	___1	0.863509	365	P23242	Gap junction alpha-1 protein	Gja1	GHELQPLAIVDQRPSSRASSRASSRPRPDDL	1.48325	1.50167	2.01283	1.45566	0.0184257	0.969813	0.990798	0.0383527	-6.22104	0.529584	0.284293	0.609807	1.10232	-5.86694	-0.0275868	0.954818	0.979469	-0.0574215	-6.44874	0.0460125	0.924718	0.987098
NaN	0.236757	NaN	0.585544	-0.178079	0.337037	NaN	NaN	NaN	NaN	NaN	0.373847	NaN	0.599514	2.54638	NaN	NaN	NaN	NaN	NaN	S	___3	0.910565	364	P23242	Gap junction alpha-1 protein	Gja1	AGHELQPLAIVDQRPSSRASSRASSRPRPDD	0.214741	0.337037	1.17325	NA	0.122296	0.89554	0.966679	0.136348	-5.65356	0.958506	0.176227	0.491748	1.51129	-5.14515	NA	NA	NA	NA	NA	NA	NA	NA
NaN	0.236757	NaN	0.585544	-0.178079	0.337037	NaN	NaN	NaN	NaN	NaN	0.373847	NaN	0.599514	2.54638	NaN	NaN	NaN	NaN	NaN	S	___3	0.863509	365	P23242	Gap junction alpha-1 protein	Gja1	GHELQPLAIVDQRPSSRASSRASSRPRPDDL	0.214741	0.337037	1.17325	NA	0.122296	0.89554	0.966679	0.136348	-5.65356	0.958506	0.176227	0.491748	1.51129	-5.14515	NA	NA	NA	NA	NA	NA	NA	NA
NaN	0.236757	NaN	0.585544	-0.178079	0.337037	NaN	NaN	NaN	NaN	NaN	0.373847	NaN	0.599514	2.54638	NaN	NaN	NaN	NaN	NaN	S	___3	0.834466	369	P23242	Gap junction alpha-1 protein	Gja1	QPLAIVDQRPSSRASSRASSRPRPDDLEI__	0.214741	0.337037	1.17325	NA	0.122296	0.89554	0.966679	0.136348	-5.65356	0.958506	0.176227	0.491748	1.51129	-5.14515	NA	NA	NA	NA	NA	NA	NA	NA
NaN	NaN	NaN	0.585544	-0.178079	0.337037	NaN	NaN	NaN	NaN	NaN	0.373847	NaN	0.599514	2.54638	NaN	NaN	NaN	NaN	NaN	S	___3	0.772207	368	P23242	Gap junction alpha-1 protein	Gja1	LQPLAIVDQRPSSRASSRASSRPRPDDLEI_	0.203732	0.337037	1.17325	NA	0.133304	0.901556	0.968975	0.129288	-5.60289	0.969514	0.256116	0.580073	1.26155	-5.337	NA	NA	NA	NA	NA	NA	NA	NA
NaN	NaN	NaN	NaN	NaN	NaN	-0.0574556	NaN	NaN	-0.225312	1.38132	-1.64669	0.65849	-1.28553	NaN	NaN	NaN	NaN	1.28651	NaN	S	___1	0.978784	325	P23242	Gap junction alpha-1 protein	Gja1	WANYSAEQNRMGQAGSTISNSHAQPFDFPDD	NA	-0.141384	-0.223102	1.28651	NA	NA	NA	NA	NA	NA	NA	NA	NA	NA	NA	NA	NA	NA	NA	-1.42789	0.305614	0.734421
NaN	NaN	NaN	NaN	NaN	-3.12363	NaN	NaN	-3.60091	-2.59793	NaN	NaN	-3.81787	-3.38716	-2.60481	-3.40663	-3.46375	-3.63431	-3.22024	-2.19071	S	___1	0.799805	332	Q3THK7	GMP synthase [glutamine-hydrolyzing]	Gmps	RTPRKRISKTLNMTTSPEEKRKIIGDTFVKI	NA	-3.10749	-3.26995	-3.18313	NA	NA	NA	NA	NA	NA	NA	NA	NA	NA	NA	NA	NA	NA	NA	0.075638	0.859285	0.969322
-0.54671	-0.818517	-1.08256	NaN	NaN	NaN	NaN	NaN	NaN	NaN	NaN	NaN	-6.42411	NaN	NaN	NaN	NaN	NaN	NaN	NaN	S	___2	0.998379	209	Q6R0H6	Protein ALEX	Gnas	LAASSRQSRSRVRSASLPPRTRLPSGSEAPL	-0.815929	NA	-6.42411	NA	NA	NA	NA	NA	NA	-5.60818	0.000207335	0.0154589	-10.2864	0.324404	NA	NA	NA	NA	NA	NA	NA	NA
-0.54671	-0.818517	-1.08256	NaN	NaN	NaN	NaN	NaN	NaN	NaN	NaN	NaN	-6.42411	NaN	NaN	NaN	NaN	NaN	NaN	NaN	T	___2	0.999992	214	Q6R0H6	Protein ALEX	Gnas	RQSRSRVRSASLPPRTRLPSGSEAPLTDHSA	-0.815929	NA	-6.42411	NA	NA	NA	NA	NA	NA	-5.60818	0.000207335	0.0154589	-10.2864	0.324404	NA	NA	NA	NA	NA	NA	NA	NA
NaN	-4.01243	-3.803	-3.21264	-3.74543	-3.4769	NaN	NaN	-3.12782	-2.69369	-2.98037	NaN	NaN	NaN	-2.76909	-2.72731	-2.96756	-2.95217	-3.01857	-2.66092	S	___1	0.963222	2	Q80SZ7	Guanine nucleotide-binding protein G(I)/G(S)/G(O) subunit gamma-5	Gng5	______________MSGSSSVAAMKKVVQQL	-3.69337	-3.09947	-2.87473	-2.86531	0.593905	0.052909	0.310433	2.13406	-4.07717	0.818645	0.022569	0.209297	2.59425	-3.40907	0.828069	0.00499415	0.0487953	3.38772	-2.14957	-0.234164	0.395196	0.79454
NaN	NaN	NaN	NaN	NaN	NaN	NaN	NaN	-4.90014	NaN	NaN	NaN	NaN	NaN	-3.6602	-4.66355	-5.76769	NaN	-5.84052	NaN	S	___1	0.999954	35	Q9CRA5	Golgi phosphoprotein 3	Golph3	RNAADKERAAGGGGGSGEDEAQSRRDEQDDD	NA	-4.90014	-3.6602	-5.42392	NA	NA	NA	NA	NA	NA	NA	NA	NA	NA	NA	NA	NA	NA	NA	0.52378	0.495017	0.850485
-2.85048	3.46818	1.22462	0.192563	2.05312	NaN	2.01349	1.28478	NaN	NaN	-0.231601	NaN	0.489119	NaN	0.55423	1.98137	1.32347	3.33209	NaN	NaN	S	___2	1	711	O35930	Platelet glycoprotein Ib alpha chain	Gp1ba	RPNGRVGPLVAGRRPSALSQGRGQDLLGTVG	0.817601	1.64914	0.270583	2.21231	0.831534	0.519209	0.815268	0.664536	-5.73675	-0.547018	0.625764	0.847076	-0.500829	-6.20164	1.39471	0.226342	0.453698	1.27694	-5.51074	-0.563175	0.68742	0.916375
-2.85048	3.46818	1.22462	0.192563	2.05312	NaN	2.01349	1.28478	NaN	NaN	-0.231601	NaN	0.489119	NaN	0.55423	1.98137	1.32347	3.33209	NaN	NaN	S	___2	0.999995	714	O35930	Platelet glycoprotein Ib alpha chain	Gp1ba	GRVGPLVAGRRPSALSQGRGQDLLGTVGIRY	0.817601	1.64914	0.270583	2.21231	0.831534	0.519209	0.815268	0.664536	-5.73675	-0.547018	0.625764	0.847076	-0.500829	-6.20164	1.39471	0.226342	0.453698	1.27694	-5.51074	-0.563175	0.68742	0.916375
NaN	NaN	-3.39191	NaN	-3.48029	-2.85465	NaN	NaN	-2.81981	-2.48987	NaN	-6.48123	NaN	NaN	-3.24228	-3.32855	-3.16725	-3.19155	-3.39493	-2.51989	S	___1	0.832718	329	Q8C206	Probable G-protein coupled receptor 157	Gpr157	KIGESQESRRTPEVPST______________	-3.4361	-2.72144	-4.86176	-3.12043	0.714657	0.344755	0.672087	0.98837	-5.40537	-1.42565	0.100049	0.379049	-1.79989	-4.58316	0.315666	0.643398	0.802788	0.476333	-6.06219	0.398991	0.505006	0.856953
-3.05105	NaN	NaN	-2.07421	NaN	NaN	-3.25947	-3.35501	NaN	-1.82866	-1.72235	NaN	NaN	NaN	-2.25705	NaN	NaN	NaN	-2.1697	-2.0105	S	___1	0.944378	454	Q99LD4	COP9 signalosome complex subunit 1	Gps1	VLRNQIHVKSPPREGSQGELTPANSQSRMST	-2.56263	-2.81438	-1.9897	-2.0901	-0.25175	0.670512	0.8853	-0.442139	-5.7748	0.57293	0.386133	0.703643	0.918544	-5.60584	0.47253	0.471192	0.675238	0.757579	-5.71673	-0.72428	0.240341	0.705026
0.112228	0.121012	0.768425	1.03187	0.130908	0.648465	0.711435	1.51433	1.84454	0.488765	1.29926	1.28082	2.2348	1.30506	0.777581	2.1386	1.95314	1.70113	1.95328	0.512359	S	___2	1	567	Q6IR34	G-protein-signaling modulator 1	Gpsm1	LIASSQSRRLDDQRASVGSLPGLRITLNNVG	0.432889	1.04151	1.3795	1.6517	0.608618	0.104202	0.392747	1.70781	-4.8533	0.946616	0.0157205	0.17339	2.65624	-3.40514	1.21881	0.00291957	0.0343759	3.42004	-1.81396	-0.610195	0.10337	0.534077
0.112228	0.121012	0.768425	1.03187	0.130908	0.648465	0.711435	1.51433	1.84454	0.488765	1.29926	1.28082	2.2348	1.30506	0.777581	2.1386	1.95314	1.70113	1.95328	0.512359	S	___2	1	570	Q6IR34	G-protein-signaling modulator 1	Gpsm1	SSQSRRLDDQRASVGSLPGLRITLNNVGHLR	0.432889	1.04151	1.3795	1.6517	0.608618	0.104202	0.392747	1.70781	-4.8533	0.946616	0.0157205	0.17339	2.65624	-3.40514	1.21881	0.00291957	0.0343759	3.42004	-1.81396	-0.610195	0.10337	0.534077
NaN	NaN	-1.7407	NaN	NaN	-1.25748	NaN	-1.63224	-0.905924	-0.803324	-1.10144	NaN	-1.74015	-1.59336	-1.33642	-1.31554	-0.975706	-1.30586	-0.760984	-1.13394	S	___1	1	567	Q6IR34	G-protein-signaling modulator 1	Gpsm1	LIASSQSRRLDDQRASVGSLPGLRITLNNVG	-1.7407	-1.14974	-1.44284	-1.09841	0.590958	0.183011	0.512887	1.4083	-4.81587	0.297857	0.490624	0.788603	0.709821	-5.67907	0.642294	0.142767	0.348249	1.56221	-4.81243	-0.051336	0.84166	0.960422
-4.67497	-4.42039	-3.63792	-3.57798	NaN	NaN	NaN	NaN	NaN	NaN	-3.65743	-3.83805	-4.03962	NaN	NaN	NaN	NaN	NaN	NaN	NaN	S	___2	0.73774	58	Q3U1Z5	G-protein-signaling modulator 3	Gpsm3	GTRHTALGPRSGSLLSLQTELLLDLVAEAQS	-4.07781	NA	-3.84503	NA	NA	NA	NA	NA	NA	0.232782	0.556553	0.819318	0.614507	-6.08774	NA	NA	NA	NA	NA	NA	NA	NA
NaN	-2.66772	NaN	-2.88168	-2.91272	NaN	NaN	-2.94525	-3.34245	NaN	-2.64361	NaN	NaN	NaN	NaN	NaN	NaN	NaN	NaN	-0.558828	S	___1	0.991902	370	Q9JLM9	Growth factor receptor-bound protein 14	Grb14	RSACNSQSMSPMRSVSENSLVAMDFSGEKSR	-2.82071	-3.14385	-2.64361	-0.558828	-0.323143	0.436171	0.743213	-0.836976	-5.51877	0.177097	0.729899	0.899823	0.362634	-5.82602	2.26188	0.00403802	0.0410226	4.63156	-1.49442	-2.58502	0.00283768	0.170261
-2.79801	-2.10242	-1.76867	-1.79687	NaN	NaN	-5.12364	NaN	NaN	NaN	-2.27053	-2.21883	-2.4337	-3.47061	-3.85891	-5.15356	NaN	-5.70954	NaN	NaN	S	___1	0.999967	2	Q2NL51	Glycogen synthase kinase-3 alpha	Gsk3a	______________MSGGGPSGGGPGGSGRA	-2.11649	-5.12364	-2.85052	-5.43155	-3.00715	0.00118795	0.0607978	-4.36968	-0.759959	-0.734023	0.103796	0.38695	-1.77768	-4.94592	-3.31506	7.32046e-05	0.00396636	-6.21886	1.92587	0.30791	0.69099	0.916375
-0.760281	-0.800668	-2.42805	-0.500073	-0.872166	-0.45615	-1.46912	-1.4218	-0.29811	-0.0441377	-0.0382052	-1.60559	-1.47892	-0.635512	-0.577842	-0.260629	-0.0208311	0.0713566	-0.0778141	-0.0604774	Y	___1	0.973724	279;216	Q2NL51;Q9WV60	Glycogen synthase kinase-3 alpha;Glycogen synthase kinase-3 beta	Gsk3a;Gsk3b	FGSAKQLVRGEPNVSYICSRYYRAPELIFGA	-1.07225	-0.737864	-0.867214	-0.069679	0.334384	0.393006	0.702721	0.874353	-5.84267	0.205034	0.598185	0.834466	0.536126	-6.32536	1.00257	0.0169294	0.0999004	2.62153	-3.45532	-0.668185	0.0969917	0.524432
-3.98906	2.54838	-3.10561	2.36359	-2.85599	1.50827	NaN	NaN	NaN	NaN	NaN	NaN	-2.32885	-2.9087	1.02657	-2.75606	NaN	2.32896	1.86207	NaN	S	___2	0.891169	8	O08582	GTP-binding protein 1	Gtpbp1	________MAAERSRSPVDSPVPASMFAPEP	-1.00774	1.50827	-1.40366	0.478323	2.51601	0.376572	0.690319	0.922482	-5.31191	-0.395922	0.831717	0.954337	-0.217744	-6.30705	1.48606	0.431554	0.650716	0.817286	-5.96824	1.02995	0.727113	0.929973
-3.49099	-0.608189	-0.545188	NaN	-0.613128	NaN	NaN	-2.22905	NaN	NaN	-0.369981	0.76358	-0.520057	-0.368376	-0.885745	-1.72141	-1.81532	NaN	-0.742038	-1.65932	S	___3	0.891169	8	O08582	GTP-binding protein 1	Gtpbp1	________MAAERSRSPVDSPVPASMFAPEP	-1.31437	-2.22905	-0.276116	-1.48452	-0.914676	0.361578	0.683568	-0.946398	-5.27843	1.03826	0.0971984	0.373779	1.79044	-4.91807	-0.170148	0.785211	0.889143	-0.278358	-6.30152	-0.744528	0.455163	0.823545
-3.49099	-0.608189	-0.545188	NaN	-0.613128	NaN	NaN	-2.22905	NaN	NaN	-0.369981	0.76358	-0.520057	-0.368376	-0.885745	-1.72141	-1.81532	NaN	-0.742038	-1.65932	S	___3	0.96874	12	O08582	GTP-binding protein 1	Gtpbp1	____MAAERSRSPVDSPVPASMFAPEPSSPG	-1.31437	-2.22905	-0.276116	-1.48452	-0.914676	0.361578	0.683568	-0.946398	-5.27843	1.03826	0.0971984	0.373779	1.79044	-4.91807	-0.170148	0.785211	0.889143	-0.278358	-6.30152	-0.744528	0.455163	0.823545
-3.49099	NaN	-0.545188	NaN	-0.613128	NaN	NaN	-2.22905	NaN	NaN	-0.462726	0.76358	-0.520057	-0.368376	-0.885745	-1.72141	-1.81532	NaN	-0.742038	-1.65932	S	___3	0.809488	24	O08582	GTP-binding protein 1	Gtpbp1	PVDSPVPASMFAPEPSSPGAARAAAAAARLH	-1.54977	-2.22905	-0.294665	-1.48452	-0.679281	0.511905	0.808436	-0.676416	-5.44867	1.2551	0.0721573	0.329843	1.97612	-4.56845	0.0652467	0.923412	0.958999	0.0982275	-6.26231	-0.744528	0.458998	0.828066
2.31234	NaN	-3.10561	1.02138	2.28348	1.50827	NaN	NaN	NaN	2.17353	2.38221	2.34437	NaN	2.3871	2.7015	1.91442	2.02551	NaN	-1.90345	NaN	S	___2	0.965848	25	O08582	GTP-binding protein 1	Gtpbp1	VDSPVPASMFAPEPSSPGAARAAAAAARLHG	0.627897	1.8409	2.45379	0.678827	1.213	0.405609	0.718048	0.862702	-5.56078	1.8259	0.138329	0.442272	1.59045	-5.16032	0.0509292	0.96793	0.985008	0.0410713	-6.26647	1.16207	0.448557	0.820685
0.400422	2.96511	3.32189	2.33338	0.984405	1.12732	2.46029	2.58055	2.54485	0.760462	1.03094	1.6751	1.73718	1.36721	NaN	1.42747	1.3794	2.32896	2.69244	2.19913	S	___2	0.809488	24	O08582	GTP-binding protein 1	Gtpbp1	PVDSPVPASMFAPEPSSPGAARAAAAAARLH	2.00104	1.89469	1.45261	2.00548	-0.106347	0.840637	0.959745	-0.204053	-6.20066	-0.548434	0.334492	0.666837	-0.992125	-5.92228	0.0044386	0.9933	0.997411	0.00851657	-6.45039	-0.110786	0.834089	0.960411
-6.33744	NaN	NaN	NaN	-1.95393	NaN	NaN	NaN	-1.08047	-0.155611	-1.67254	NaN	NaN	NaN	-2.16572	NaN	-1.91031	-1.41215	-1.51919	-0.987893	S	___1	0.931639	698	Q9Z1E4	Glycogen [starch] synthase, muscle	Gys1	KDRRNIRAPEWPRRASCSSSTGGSKRSNSVD	-4.14569	-0.61804	-1.91913	-1.45739	3.52764	0.0138071	0.180089	3.07221	-2.68502	2.22655	0.0854693	0.34861	1.93909	-4.40594	2.6883	0.0249363	0.126665	2.70341	-3.36777	0.839345	0.421185	0.800209
NaN	-0.536316	-1.9198	-1.77265	-1.7728	-2.08333	-0.903104	-1.34898	-1.20009	-1.46707	NaN	-1.05789	NaN	NaN	-2.42022	-0.857584	-0.519977	-0.612518	-0.524831	-1.73116	S	___3	0.989879	728	Q9Z1E4	Glycogen [starch] synthase, muscle	Gys1	DTGPSSSLSTPTEPLSPTSSLGEERN_____	-1.50039	-1.40051	-1.73906	-0.849214	0.0998767	0.799913	0.94294	0.258088	-6.13135	-0.238664	0.639872	0.854998	-0.477711	-6.05222	0.651177	0.11352	0.302494	1.68268	-5.05164	-0.551301	0.151953	0.608203
NaN	-2.39065	0.613446	NaN	-0.436281	-3.23106	0.44756	NaN	NaN	NaN	-2.18315	-0.0921317	NaN	-2.75286	NaN	0.680925	0.807919	0.443356	0.932159	0.117344	S	___2	0.851238	711	Q9Z1E4	Glycogen [starch] synthase, muscle	Gys1	RASCSSSTGGSKRSNSVDTGPSSSLSTPTEP	-0.737828	-1.39175	-1.67605	0.596341	-0.653922	0.559478	0.831138	-0.6007	-5.69756	-0.938219	0.354714	0.686592	-0.963587	-5.75884	1.33417	0.152065	0.357774	1.53198	-5.19082	-1.98809	0.0701132	0.484282
-0.679139	-0.0102703	1.03722	0.679871	0.161	-0.0328156	0.44756	0.520261	0.418131	0.00465391	0.270435	0.452393	0.219713	-0.336965	-0.460518	0.828969	0.927961	0.443356	1.0475	0.117344	S	___2	0.989879	728	Q9Z1E4	Glycogen [starch] synthase, muscle	Gys1	DTGPSSSLSTPTEPLSPTSSLGEERN_____	0.237736	0.271558	0.0290116	0.673026	0.0338217	0.910975	0.970372	0.113331	-6.21528	-0.208725	0.492902	0.790595	-0.6994	-6.22375	0.43529	0.161256	0.369634	1.45858	-5.41648	-0.401468	0.194616	0.660662
1.90386	NaN	NaN	NaN	NaN	NaN	1.23326	NaN	NaN	NaN	NaN	NaN	1.95153	NaN	NaN	2.92442	2.82393	NaN	-3.20485	NaN	S	___1	0.851238	711	Q9Z1E4	Glycogen [starch] synthase, muscle	Gys1	RASCSSSTGGSKRSNSVDTGPSSSLSTPTEP	1.90386	1.23326	1.95153	0.847833	-0.6706	0.846997	0.961788	-0.203808	-5.46808	0.04767	0.989033	0.996285	0.0144878	-5.71201	-1.05603	0.711384	0.84846	-0.393078	-5.79129	0.385427	0.891845	0.984465
-2.1944	NaN	-1.16856	-0.610263	-0.937242	-0.249105	-1.55591	-0.492731	-0.581431	-0.765545	0.00275289	NaN	NaN	-0.481778	-0.706147	-0.234296	-0.551986	-0.513473	-0.202383	-0.233238	S	___1	0.942725	5	P10922	Histone H1.0;Histone H1.0, N-terminally processed	H1f0	___________MTENSTSAPAAKPKRAKASK	-1.22762	-0.728944	-0.395057	-0.347075	0.498672	0.144527	0.461748	1.53556	-5.051	0.832559	0.0390133	0.260747	2.25172	-4.04236	0.880541	0.0155866	0.0954413	2.71145	-3.29205	-0.381869	0.230579	0.701991
NaN	NaN	-3.79216	NaN	NaN	NaN	NaN	NaN	NaN	-1.31224	-1.04156	-3.44161	-3.69204	-3.07755	NaN	NaN	NaN	-1.98859	NaN	-1.49561	S	___2	0.942725	5	P10922	Histone H1.0;Histone H1.0, N-terminally processed	H1f0	___________MTENSTSAPAAKPKRAKASK	-3.79216	-1.31224	-2.81319	-1.7421	2.47992	0.0932014	0.386271	1.95509	-4.10171	0.97897	0.362768	0.691901	0.976244	-5.45268	2.05006	0.106008	0.295238	1.86623	-4.3785	0.42986	0.707675	0.922408
NaN	NaN	-3.79216	NaN	NaN	NaN	NaN	NaN	NaN	-1.31224	-1.04156	-3.44161	-3.69204	-3.07755	NaN	NaN	NaN	-1.98859	NaN	-1.49561	T	___2	0.982788	2	P10922	Histone H1.0;Histone H1.0, N-terminally processed	H1f0	______________MTENSTSAPAAKPKRAK	-3.79216	-1.31224	-2.81319	-1.7421	2.47992	0.0932014	0.386271	1.95509	-4.10171	0.97897	0.362768	0.691901	0.976244	-5.45268	2.05006	0.106008	0.295238	1.86623	-4.3785	0.42986	0.707675	0.922408
NaN	NaN	NaN	NaN	-3.64108	-2.94691	NaN	NaN	-3.03411	-2.47376	-2.47431	NaN	NaN	NaN	-3.2826	NaN	-2.57139	-2.64631	NaN	NaN	T	___1	0.982788	2	P10922	Histone H1.0;Histone H1.0, N-terminally processed	H1f0	______________MTENSTSAPAAKPKRAK	-3.64108	-2.81826	-2.87845	-2.60885	0.82282	0.166804	0.495009	1.55017	-4.64266	0.762625	0.219322	0.548187	1.35459	-4.99654	1.03223	0.111151	0.300395	1.83347	-4.41889	-0.20941	0.633672	0.902053
NaN	NaN	NaN	NaN	-2.2688	NaN	NaN	NaN	-1.85371	-0.236444	-0.138034	NaN	NaN	-3.16299	-0.0937635	-2.0157	-1.36149	NaN	-1.28719	0.972402	S	___1	1	393	O09106	Histone deacetylase 1	Hdac1	GVQMQAIPEDAIPEESGDEDEEDPDKRISIC	-2.2688	-1.04508	-1.1316	-0.922994	1.22372	0.443603	0.753045	0.802467	-5.31193	1.1372	0.44994	0.760369	0.790968	-5.58568	1.34581	0.359711	0.58412	0.966756	-5.44893	-0.122082	0.912422	0.986814
0.0231087	-0.965228	-1.18155	NaN	-1.41539	-0.375927	NaN	NaN	-1.78528	1.25253	0.421389	NaN	NaN	-0.0506173	0.27268	0.217654	-0.435935	0.385169	0.246898	1.02178	S	___1	1	394	P70288	Histone deacetylase 2	Hdac2	GVQMQAIPEDAVHEDSGDEDGEDPDKRISIR	-0.884765	-0.302892	0.214484	0.287113	0.581872	0.333534	0.66087	1.00233	-5.55157	1.09925	0.0795643	0.338513	1.89357	-4.64467	1.17188	0.0378129	0.162016	2.29837	-4.07314	-0.590006	0.306171	0.73481
NaN	NaN	-4.57502	-4.00217	-3.71774	NaN	NaN	NaN	-4.10524	-3.10505	-3.96892	NaN	NaN	NaN	-3.46728	NaN	-3.60302	-3.84393	-4.38074	-2.70424	S	___1	0.777085	909	Q9Z2V5	Histone deacetylase 6	Hdac6	QAKSKMAKAVLAQGQSSEQAAKGTTLDLATS	-4.09831	-3.60515	-3.7181	-3.63298	0.493165	0.381977	0.696704	0.915707	-5.46739	0.38021	0.496777	0.793974	0.705973	-5.86265	0.465327	0.326755	0.558011	1.0327	-5.73005	0.0278375	0.957653	0.993942
NaN	-3.01043	-3.14292	-2.51549	-1.82896	-2.2319	NaN	-2.77685	-2.04722	-1.6182	NaN	NaN	NaN	-2.64187	NaN	-2.01329	-2.09883	NaN	NaN	NaN	S	___1	1	165	P51859	Hepatoma-derived growth factor	Hdgf	EKGTLKRRAGDVLEDSPKRPKESGDHEEEDK	-2.62445	-2.16854	-2.64187	-2.05606	0.455907	0.247279	0.582986	1.231	-5.37829	-0.01742	0.97687	0.994647	-0.0297481	-5.92618	0.56839	0.239479	0.4683	1.25309	-5.38279	-0.112482	0.809308	0.953943
NaN	NaN	NaN	NaN	NaN	-1.62291	NaN	NaN	NaN	NaN	NaN	-1.87259	-2.10573	NaN	-0.85479	NaN	NaN	NaN	NaN	NaN	S	___1	0.742501	202	P51859	Hepatoma-derived growth factor	Hdgf	GERPLPVEVEKNSTPSEPDSGQGPPAEEEEG	NA	-1.62291	-1.61104	NA	NA	NA	NA	NA	NA	NA	NA	NA	NA	NA	NA	NA	NA	NA	NA	NA	NA	NA
-2.49811	-3.01252	-1.50997	-1.32303	-1.47068	-1.9598	NaN	NaN	-0.864904	-1.16847	-1.49638	-2.26301	-2.19822	-2.32072	-0.921015	-1.34722	-1.48346	-1.08916	-0.927309	-0.84489	S	___1	0.998295	659	Q3UMU9	Hepatoma-derived growth factor-related protein 2	Hdgfrp2	KPGNERQDHERTRLASESANDDNEDS_____	-1.96286	-1.33106	-1.83987	-1.13841	0.631804	0.153217	0.477289	1.49628	-5.03109	0.122993	0.740797	0.902617	0.336342	-6.41372	0.824454	0.0378763	0.162016	2.25459	-4.16419	-0.19265	0.654082	0.903167
4.09221	4.44118	4.19689	4.40342	4.1379	3.99174	4.07284	4.18183	4.50409	4.48418	4.32514	4.80162	5.07375	4.48324	4.34741	4.01043	4.29165	4.32587	4.58065	4.05619	S	___2	1	366	Q3UMU9	Hepatoma-derived growth factor-related protein 2	Hdgfrp2	REEKERRKERAERGGSSGEELEDEEPVKKRS	4.25432	4.24694	4.60623	4.25296	-0.007384	0.970851	0.990798	-0.0370324	-6.22109	0.351912	0.093887	0.371561	1.76492	-4.99278	-0.001362	0.994622	0.997411	-0.00683073	-6.45041	-0.006022	0.976226	0.993942
4.09221	4.44118	4.19689	4.40342	4.1379	3.99174	4.07284	4.18183	4.50409	4.48418	4.32514	4.80162	5.07375	4.48324	4.34741	4.01043	4.29165	4.32587	4.58065	4.05619	S	___2	1	367	Q3UMU9	Hepatoma-derived growth factor-related protein 2	Hdgfrp2	EEKERRKERAERGGSSGEELEDEEPVKKRSR	4.25432	4.24694	4.60623	4.25296	-0.007384	0.970851	0.990798	-0.0370324	-6.22109	0.351912	0.093887	0.371561	1.76492	-4.99278	-0.001362	0.994622	0.997411	-0.00683073	-6.45041	-0.006022	0.976226	0.993942
NaN	NaN	NaN	NaN	NaN	NaN	NaN	NaN	-2.22038	-1.22892	NaN	NaN	NaN	NaN	-2.34992	-2.42787	-2.19042	-2.10961	-2.24614	NaN	S	___2	1	466	Q3UMU9	Hepatoma-derived growth factor-related protein 2	Hdgfrp2	EGLSLERKGEKKKEPSVEERLQKLHSEIKFA	NA	-1.72465	-2.34992	-2.24351	NA	NA	NA	NA	NA	NA	NA	NA	NA	NA	NA	NA	NA	NA	NA	0.51886	0.240448	0.705026
NaN	NaN	NaN	NaN	NaN	NaN	NaN	NaN	-2.22038	-1.22892	NaN	NaN	NaN	NaN	-2.34992	-2.42787	-2.19042	-2.10961	-2.24614	NaN	S	___2	1	476	Q3UMU9	Hepatoma-derived growth factor-related protein 2	Hdgfrp2	KKKEPSVEERLQKLHSEIKFALKVDNPDVRK	NA	-1.72465	-2.34992	-2.24351	NA	NA	NA	NA	NA	NA	NA	NA	NA	NA	NA	NA	NA	NA	NA	0.51886	0.240448	0.705026
NaN	-1.55268	-2.16028	-1.41567	-1.56586	NaN	NaN	NaN	-1.04678	-0.955206	-1.74296	-1.69464	-1.62888	-1.56577	NaN	-1.15924	NaN	-1.02292	-0.743784	NaN	S	___2	0.985584	2	P43276	Histone H1.5	Hist1h1b	______________MSETAPAETAAPAPVEK	-1.67362	-1.00099	-1.65806	-0.975315	0.672629	0.0415369	0.284096	2.28836	-3.77109	0.01556	0.949399	0.987805	0.0648343	-6.36119	0.698308	0.0198845	0.11042	2.69382	-3.33982	-0.0256783	0.935347	0.991874
NaN	-1.55268	-2.16028	-1.41567	-1.56586	NaN	NaN	NaN	-1.04678	-0.955206	-1.74296	-1.69464	-1.62888	-1.56577	NaN	-1.15924	NaN	-1.02292	-0.743784	NaN	S	___2	0.998311	18	P43276	Histone H1.5	Hist1h1b	ETAPAETAAPAPVEKSPAKKKTTKKAGAAKR	-1.67362	-1.00099	-1.65806	-0.975315	0.672629	0.0415369	0.284096	2.28836	-3.77109	0.01556	0.949399	0.987805	0.0648343	-6.36119	0.698308	0.0198845	0.11042	2.69382	-3.33982	-0.0256783	0.935347	0.991874
1.84323	1.8482	1.97857	2.37588	1.84765	2.38305	0.970505	1.53842	2.10005	2.90348	2.28387	0.675035	0.92689	1.72344	2.09838	2.37072	2.66884	2.66449	2.53344	2.90329	S	___1	0.985584	2	P43276	Histone H1.5	Hist1h1b	______________MSETAPAETAAPAPVEK	1.97871	1.9791	1.54152	2.62816	0.000395	0.999096	0.999096	0.00114811	-6.22178	-0.437183	0.219392	0.548187	-1.27072	-5.67616	0.64945	0.0746681	0.239689	1.8877	-4.77813	-0.649055	0.0748304	0.49887
-1.34968	0.0688142	0.148371	1.01508	-1.55784	1.32886	-1.52307	0.25098	1.20798	1.64479	0.781355	0.257458	0.0691721	0.87133	0.239737	1.71601	1.16223	1.72145	1.76996	2.02978	S	___1	1	2	P15864	Histone H1.2	Hist1h1c	______________MSEAAPAAPAAAPPAEK	-0.335051	0.581908	0.44381	1.67989	0.916959	0.100567	0.390004	1.72736	-4.82411	0.778861	0.158919	0.469341	1.46721	-5.42532	2.01494	0.00124872	0.0190831	3.79571	-1.00655	-1.09798	0.0527066	0.419201
2.35247	2.1813	2.28222	2.61538	0.931656	2.52633	0.375889	2.41096	2.75781	3.31344	2.31685	1.36393	-0.218095	2.68213	2.71241	2.89027	2.74298	3.02213	3.03944	3.04122	S	___1	0.978994	2	P43277	Histone H1.3	Hist1h1d	______________MSETAPAAPAAPAPVEK	2.07261	2.27689	1.77144	2.94721	0.204281	0.711434	0.900643	0.375603	-6.15063	-0.30116	0.586316	0.834269	-0.553732	-6.31565	0.874603	0.124548	0.323681	1.6081	-5.20785	-0.670322	0.233019	0.701991
3.81985	3.535	4.00236	4.00707	3.82643	4.30612	2.67427	3.4626	3.93564	4.57408	4.55194	3.26154	4.14684	4.66091	4.67834	3.64869	4.29026	4.42249	4.45242	5.04074	S	___1	0.977742	2	P43274	Histone H1.4	Hist1h1e	______________MSETAPAAPAAPAPAEK	3.83814	3.79054	4.25991	4.37092	-0.0476	0.893225	0.966679	-0.136062	-6.21241	0.421772	0.242984	0.570706	1.20562	-5.75267	0.532778	0.144493	0.350853	1.52292	-5.32863	-0.580378	0.11378	0.549691
NaN	-3.28049	NaN	NaN	NaN	-7.50891	-6.62451	-7.39832	-3.03355	-3.65496	-1.03637	NaN	-7.69781	-2.35183	NaN	-1.48378	-1.78633	-0.728406	NaN	NaN	S	___1	1	2;2;2;2;2;2;2;2;2;2;2;2;2;2;2;2;2	C0HKE9;C0HKE8;C0HKE7;C0HKE6;C0HKE5;C0HKE4;C0HKE3;C0HKE2;C0HKE1;Q8CGP6;Q64523;Q8CGP7;Q8CGP5;Q8BFU2;Q6GSS7;Q8R1M2;Q64522	Histone H2A type 1-H;Histone H2A type 2-C;Histone H2A type 1-K;Histone H2A type 1-F;Histone H2A type 3;Histone H2A type 2-A;Histone H2A.J;Histone H2A type 2-B	Hist1h2ah;Hist2h2ac;Hist1h2ak;Hist1h2af;Hist3h2a;Hist2h2aa1;H2afj;Hist2h2ab	______________MSGRGKQGGKARAKAKT	-3.28049	-5.64405	-3.69534	-1.33284	-2.36356	0.313838	0.637165	-1.0568	-5.19429	-0.414847	0.863599	0.963112	-0.175968	-5.88103	1.94765	0.426725	0.646597	0.826148	-5.54321	-4.31121	0.0150286	0.275237
NaN	NaN	-3.05606	NaN	NaN	NaN	NaN	NaN	NaN	NaN	NaN	NaN	-2.09426	-0.868362	-2.47352	NaN	NaN	NaN	1.01401	NaN	S	___1	1	2	P62806	Histone H4	Hist1h4a	______________MSGRGKGGKGLGKGGAK	-3.05606	NA	-1.81205	1.01401	NA	NA	NA	NA	NA	1.24401	0.188102	0.507413	1.53786	-4.83921	4.07007	0.0104752	0.0761365	4.10817	-2.30202	NA	NA	NA
3.2689	5.71327	3.46071	5.70698	3.02726	5.2449	5.08885	5.13745	5.32824	5.18467	6.36171	6.52484	6.74917	5.96405	5.87093	4.8987	5.48167	5.25697	5.37076	5.25151	S	___2	1	102	P17095	High mobility group protein HMG-I/HMG-Y	Hmga1	PKKLEKEEEEGISQESSEEEQ__________	4.23542	5.19682	6.29414	5.25192	0.961398	0.041527	0.284096	2.18847	-4.07261	2.05872	0.000166804	0.0139176	4.68634	0.913825	1.0165	0.032206	0.150744	2.3139	-4.03894	-0.0551	0.901523	0.984465
3.2689	5.71327	3.46071	5.70698	3.02726	5.2449	5.08885	5.13745	5.32824	5.18467	6.36171	6.52484	6.74917	5.96405	5.87093	4.8987	5.48167	5.25697	5.37076	5.25151	S	___2	1	103	P17095	High mobility group protein HMG-I/HMG-Y	Hmga1	KKLEKEEEEGISQESSEEEQ___________	4.23542	5.19682	6.29414	5.25192	0.961398	0.041527	0.284096	2.18847	-4.07261	2.05872	0.000166804	0.0139176	4.68634	0.913825	1.0165	0.032206	0.150744	2.3139	-4.03894	-0.0551	0.901523	0.984465
NaN	NaN	NaN	-3.49431	-2.9811	NaN	-4.75597	NaN	NaN	NaN	NaN	-3.36175	NaN	NaN	-3.46415	-4.23685	NaN	-3.88525	-3.87094	-4.03227	S	___2	1	99	P17095	High mobility group protein HMG-I/HMG-Y	Hmga1	RGRPKKLEKEEEEGISQESSEEEQ_______	-3.23771	-4.75597	-3.41295	-4.00633	-1.51826	0.0125236	0.17319	-3.23673	-2.5865	-0.175245	0.659868	0.866297	-0.457562	-5.9212	-0.768622	0.0502558	0.187958	-2.31733	-3.97859	-0.749642	0.119476	0.555945
0.257179	-1.02547	-0.725268	-0.850725	-1.23778	NaN	-1.65836	NaN	-0.521507	NaN	-0.110786	NaN	-0.759499	-0.408774	NaN	NaN	-0.0724886	-0.459776	NaN	-0.735196	S	___1	1	102	P17095	High mobility group protein HMG-I/HMG-Y	Hmga1	PKKLEKEEEEGISQESSEEEQ__________	-0.716413	-1.08993	-0.426353	-0.422487	-0.373521	0.418414	0.728675	-0.838703	-5.6106	0.29006	0.470275	0.772982	0.746158	-6.04629	0.293926	0.464514	0.671422	0.756103	-6.01777	-0.667447	0.19528	0.660662
NaN	NaN	-0.725268	NaN	-1.32032	NaN	-1.65836	NaN	NaN	-0.525212	-2.78314	NaN	NaN	-0.408774	-0.0882086	-0.514682	NaN	NaN	-0.745158	NaN	S	___1	1	103	P17095	High mobility group protein HMG-I/HMG-Y	Hmga1	KKLEKEEEEGISQESSEEEQ___________	-1.02279	-1.09179	-1.09337	-0.62992	-0.068992	0.940053	0.985724	-0.0776867	-5.78872	-0.0705802	0.932839	0.981751	-0.0870605	-6.11353	0.392874	0.670341	0.819815	0.442386	-5.90767	-0.461866	0.617592	0.902053
-2.59863	NaN	1.74516	2.70925	1.16256	-1.06616	3.69884	-1.24995	NaN	-1.63557	2.08885	3.94768	NaN	3.58224	2.51931	2.7475	NaN	-2.16985	3.63138	2.81666	T	___2	0.864465	80	P18608	Non-histone chromosomal protein HMG-14	Hmgn1	VADQQTTELPAENGETENQSPASEEEKEAKS	0.754585	-0.06321	3.03452	1.75642	-0.817795	0.573787	0.839184	-0.575287	-5.94871	2.27993	0.129984	0.436597	1.60385	-5.1374	1.00184	0.491965	0.690701	0.704754	-6.08913	-1.81963	0.220337	0.697515
1.4397	2.31381	3.33911	2.51832	1.84645	2.84986	2.21028	2.18078	2.0162	1.99538	3.51706	4.13276	4.19048	1.93696	2.0262	3.37327	1.28365	0.75978	3.75097	3.17277	S	___2	0.999935	87	P18608	Non-histone chromosomal protein HMG-14	Hmgn1	ELPAENGETENQSPASEEEKEAKSD______	2.29148	2.2505	3.16069	2.46809	-0.040978	0.94429	0.987881	-0.0708232	-6.21924	0.869214	0.149705	0.453741	1.50228	-5.37753	0.17661	0.763552	0.873468	0.305239	-6.40268	-0.217588	0.711099	0.923116
1.4397	2.17303	2.94148	3.05683	2.43196	2.79154	3.82643	2.18078	2.0162	1.99538	3.51706	4.13276	4.19048	3.85519	3.32792	3.37327	1.15156	0.75978	3.75097	3.17277	S	___2	0.905274	84	P18608	Non-histone chromosomal protein HMG-14	Hmgn1	QTTELPAENGETENQSPASEEEKEAKSD___	2.4086	2.56207	3.80468	2.44167	0.153466	0.775801	0.932092	0.288942	-6.17961	1.39608	0.0166796	0.178682	2.62851	-3.45958	0.03307	0.951013	0.977248	0.0622634	-6.44844	0.120396	0.82313	0.960394
NaN	-0.3086	0.252995	NaN	-0.393524	NaN	NaN	0.553574	NaN	NaN	0.52311	-3.84334	NaN	0.14772	NaN	-0.227589	NaN	NaN	NaN	NaN	S	___1	0.981295	95	P18608	Non-histone chromosomal protein HMG-14	Hmgn1	TENQSPASEEEKEAKSD______________	-0.14971	0.553574	-1.0575	-0.227589	0.703284	0.673637	0.886278	0.44015	-5.56638	-0.907794	0.449182	0.759778	-0.803475	-5.88455	-0.0778793	0.962543	0.982352	-0.0487408	-5.87494	0.781163	0.702143	0.919708
NaN	NaN	NaN	-1.99416	NaN	NaN	-2.66604	-2.15549	-1.24552	-0.783025	-0.578702	-3.95942	-3.91926	-2.02573	-0.301232	NaN	NaN	-0.817658	-0.55085	-0.387959	S	___1	0.989734	79	P97825	Hematological and neurological expressed 1 protein;Hematological and neurological expressed 1 protein, N-terminally processed	Hn1	KSAGSKSSGGREDSESPGTQRSNSSEASSGD	-1.99416	-1.71252	-2.15687	-0.585489	0.281641	0.830363	0.955235	0.219071	-5.66844	-0.162709	0.899413	0.972226	-0.129171	-5.93721	1.40867	0.310099	0.544776	1.06092	-5.33992	-1.12703	0.224189	0.697875
1.49857	1.42115	1.83927	NaN	1.93791	-0.0501448	-1.75255	-1.61958	1.90585	-0.111124	1.82554	2.16465	2.12262	-1.18183	1.44875	1.65627	-0.968053	1.86335	NaN	-0.818322	S	___2	0.998147	2	P49312	Heterogeneous nuclear ribonucleoprotein A1;Heterogeneous nuclear ribonucleoprotein A1, N-terminally processed	Hnrnpa1	______________MSKSESPKEPEQLRKLF	1.67422	-0.32551	1.27595	0.433311	-1.99973	0.0258965	0.230834	-2.44462	-3.59373	-0.398279	0.632661	0.85076	-0.486886	-6.29319	-1.24091	0.16857	0.377247	-1.43914	-5.34054	-0.758821	0.366793	0.78637
1.6355	1.53275	0.243701	NaN	1.93791	-0.0501448	1.65303	1.8223	1.90585	-0.111124	1.95833	2.16465	2.25615	2.29868	-2.21597	1.65627	-0.426226	1.93964	-1.88263	-0.38225	S	___2	0.999969	6	P49312	Heterogeneous nuclear ribonucleoprotein A1;Heterogeneous nuclear ribonucleoprotein A1, N-terminally processed	Hnrnpa1	__________MSKSESPKEPEQLRKLFIGGL	1.33747	1.04398	1.29237	0.180961	-0.293483	0.750483	0.917427	-0.32299	-6.11274	-0.0450973	0.960971	0.991833	-0.0496314	-6.41336	-1.1565	0.219543	0.447087	-1.27278	-5.5977	0.863021	0.327299	0.759105
NaN	-1.03735	-0.488849	-3.38872	-0.59605	NaN	-1.59952	NaN	-2.65353	-1.20114	0.373481	NaN	NaN	-0.0792583	0.263564	-2.07508	-3.07795	1.1159	NaN	1.56526	S	___1	0.999969	6	P49312	Heterogeneous nuclear ribonucleoprotein A1;Heterogeneous nuclear ribonucleoprotein A1, N-terminally processed	Hnrnpa1	__________MSKSESPKEPEQLRKLFIGGL	-1.37774	-1.81806	0.185929	-0.617967	-0.440321	0.679531	0.886278	-0.422758	-5.95153	1.56367	0.157688	0.467299	1.5013	-5.21062	0.759775	0.445181	0.659066	0.787917	-6.02518	-1.2001	0.270424	0.721647
-0.417056	-2.37447	1.50957	NaN	1.39521	NaN	1.54673	1.71299	1.54448	NaN	-1.74934	NaN	2.25615	2.14847	1.32029	1.30694	-2.11886	1.71408	-1.88263	-2.42222	S	___2	0.98739	4	P49312	Heterogeneous nuclear ribonucleoprotein A1;Heterogeneous nuclear ribonucleoprotein A1, N-terminally processed	Hnrnpa1	____________MSKSESPKEPEQLRKLFIG	0.0283135	1.6014	0.993893	-0.680538	1.57309	0.218264	0.548734	1.28612	-5.25363	0.965579	0.407493	0.719809	0.852688	-5.99575	-0.708851	0.51955	0.706968	-0.659836	-6.17033	2.28194	0.0703373	0.484282
-0.0825783	-3.26031	-3.04287	-0.275216	-1.44713	-0.440377	NaN	-2.1566	-1.89246	0.4759	NaN	-3.50507	-0.0464667	NaN	NaN	-1.96804	-2.68014	NaN	1.25598	NaN	S	___1	0.98739	4	P49312	Heterogeneous nuclear ribonucleoprotein A1;Heterogeneous nuclear ribonucleoprotein A1, N-terminally processed	Hnrnpa1	____________MSKSESPKEPEQLRKLFIG	-1.62162	-1.00338	-1.77577	-1.13073	0.618237	0.553916	0.827981	0.607957	-5.97743	-0.154147	0.905164	0.973214	-0.121538	-6.19332	0.490888	0.664916	0.815412	0.443412	-6.20886	0.127349	0.914132	0.986947
-1.19428	-1.07504	NaN	NaN	NaN	-1.19968	NaN	NaN	-1.48408	-0.568419	-0.789089	NaN	-1.88593	NaN	-0.962955	-0.893504	NaN	-3.05985	NaN	-2.47027	S	___1	1	259	O88569	Heterogeneous nuclear ribonucleoproteins A2/B1	Hnrnpa2b1	YNGYGGGPGGGNFGGSPGYGGGRGGYGGGGP	-1.13466	-1.08406	-1.21266	-2.14121	0.0506003	0.937136	0.983233	0.0809354	-5.87197	-0.077998	0.903257	0.972659	-0.124758	-6.10944	-1.00655	0.139359	0.344164	-1.60998	-4.89997	1.05715	0.0888388	0.510758
-0.651959	NaN	NaN	NaN	NaN	-0.58321	NaN	NaN	-0.879052	-0.600552	-0.402413	NaN	NaN	-0.792457	NaN	-1.00537	-0.892537	-0.417498	-0.493538	-0.792556	S	___1	0.999042	359	Q8BG05	Heterogeneous nuclear ribonucleoprotein A3	Hnrnpa3	YGPMKGGSFGGRSSGSPYGGGYGSGGGSGGY	-0.651959	-0.687605	-0.597435	-0.7203	-0.0356457	0.934421	0.980953	-0.0844389	-5.6595	0.054524	0.90556	0.973214	0.121772	-5.8349	-0.0683408	0.868002	0.934003	-0.170645	-5.9101	0.0326951	0.905031	0.984691
-2.73313	-2.88553	NaN	NaN	-2.38112	NaN	NaN	NaN	-3.82493	-0.843866	-1.00052	-2.25831	NaN	-3.71346	-2.56977	-3.94201	-3.9425	-3.48618	-3.94028	-2.02894	S	___1	0.994598	104;104	P70333;O35737	Heterogeneous nuclear ribonucleoprotein H2;Heterogeneous nuclear ribonucleoprotein H;Heterogeneous nuclear ribonucleoprotein H, N-terminally processed	Hnrnph2;Hnrnph1	NSVEMDWVLKHTGPNSPDTANDGFVRLRGLP	-2.66659	-2.3344	-2.38551	-3.46798	0.332195	0.713652	0.900643	0.375257	-5.80564	0.281078	0.710575	0.892529	0.379502	-6.21414	-0.801389	0.27869	0.506916	-1.13159	-5.67496	1.13358	0.186259	0.649983
NaN	-1.67519	-1.58658	-1.61574	-1.77885	-1.12352	-3.29767	-1.9616	-1.92324	-1.06702	-0.281167	-1.98427	NaN	-1.58759	-1.6886	-1.21633	-3.15349	-1.32757	NaN	-0.662102	S	___1	0.999999	284	P61979	Heterogeneous nuclear ribonucleoprotein K	Hnrnpk	GGRPMPPSRRDYDDMSPRRGPPPPPPGRGGR	-1.66409	-1.87461	-1.38541	-1.58987	-0.21052	0.690435	0.892103	-0.405695	-6.08201	0.278683	0.617484	0.845095	0.509493	-6.2305	0.074217	0.893793	0.946182	0.135685	-6.33242	-0.284737	0.590907	0.890974
NaN	NaN	NaN	NaN	NaN	NaN	NaN	NaN	NaN	NaN	NaN	NaN	NaN	NaN	NaN	-2.9152	-4.06181	NaN	NaN	-0.0452789	T	___1	0.737569	118	P61979	Heterogeneous nuclear ribonucleoprotein K	Hnrnpk	KIIPTLEEGLQLPSPTATSQLPLESDAVECL	NA	NA	NA	-2.34076	NA	NA	NA	NA	NA	NA	NA	NA	NA	NA	NA	NA	NA	NA	NA	NA	NA	NA
1.56622	1.05375	1.42355	1.4511	1.52708	1.93007	0.561075	1.58197	1.82465	3.16699	2.0848	0.814865	1.30363	1.85969	2.25763	2.03232	2.0492	2.51163	2.5759	3.30374	S	___1	0.8912	4	Q8VEK3	Heterogeneous nuclear ribonucleoprotein U	Hnrnpu	____________MSSSPVNVKKLKVSELKEE	1.40434	1.81295	1.66412	2.49456	0.408611	0.305361	0.630545	1.05386	-5.67609	0.259783	0.511031	0.797251	0.670013	-6.24394	1.09022	0.0112425	0.0802609	2.81181	-3.07804	-0.681607	0.0950961	0.521595
-0.662966	-0.770163	-1.17717	-0.265941	0.187139	-4.1696	-2.51668	-4.89547	-0.621739	1.69904	0.929094	-0.876455	-0.663342	-0.636152	1.54591	-0.575907	-0.973687	0.189549	0.346301	2.22437	S	___1	1	255	P11499	Heat shock protein HSP 90-beta	Hsp90ab1	EDKEDEEKPKIEDVGSDEEDDSGKDKKKKTK	-0.53782	-2.10089	0.059811	0.242125	-1.56307	0.114875	0.40639	-1.65363	-4.93296	0.597631	0.534866	0.805625	0.632256	-6.26865	0.779945	0.419687	0.639728	0.825133	-6.10696	-2.34301	0.02289	0.320116
NaN	-0.851663	NaN	-0.541574	NaN	-3.94479	NaN	NaN	-4.45764	NaN	NaN	-1.3558	-2.97424	-3.68856	-2.54762	-4.47057	-0.495312	NaN	-4.21076	-3.159	S	___2	0.945277	280	Q9CZJ2	Heat shock 70 kDa protein 12B	Hspa12b	TAGRGRLGERRSIDSSFRHAREQLRRSRHSR	-0.696619	-4.20121	-2.64155	-3.08391	-3.5046	0.0107231	0.155995	-3.08256	-2.52877	-1.94494	0.0745319	0.329843	-1.97537	-4.43992	-2.38729	0.0342602	0.154664	-2.42465	-3.72713	-1.1173	0.281201	0.726229
-1.59533	-1.3315	NaN	-1.12278	-1.13259	-1.9713	NaN	NaN	NaN	-4.70817	-2.18398	-1.49421	-1.59212	NaN	-2.64941	-1.20818	NaN	NaN	-3.93881	-2.07965	S	___2	0.87964	25	Q9CZJ2	Heat shock 70 kDa protein 12B	Hspa12b	QGLYISSSPERSPVPSPPGSPRTQESCGIAP	-1.29555	-3.33974	-1.97993	-2.40888	-2.04418	0.0230817	0.224931	-2.61236	-3.26009	-0.68438	0.305659	0.634463	-1.07116	-5.78748	-1.11333	0.133267	0.334666	-1.61328	-5.04151	-0.930855	0.281664	0.726229
NaN	-0.375661	-0.318704	-0.16015	-0.357578	NaN	-1.03527	-0.422475	-0.35445	0.215053	0.610747	-1.21635	-0.89205	-0.304591	NaN	-0.205542	-0.240957	-0.481138	0.0711876	0.925407	S	___1	1	276	Q9CZJ2	Heat shock 70 kDa protein 12B	Hspa12b	LSSRTAGRGRLGERRSIDSSFRHAREQLRRS	-0.303023	-0.399285	-0.450561	0.0137915	-0.0962622	0.809429	0.947551	-0.245258	-6.08462	-0.147538	0.712016	0.893244	-0.375899	-6.29078	0.316815	0.407628	0.62454	0.850848	-6.02723	-0.413077	0.283953	0.726229
NaN	1.36558	NaN	NaN	NaN	1.2874	NaN	1.67244	1.2715	1.01095	NaN	2.07208	1.55534	-2.47914	1.55393	0.995201	NaN	1.06511	-2.99141	0.995532	S	___2	0.963795	46	Q9CZJ2	Heat shock 70 kDa protein 12B	Hspa12b	RTQESCGIAPLTPSQSPKPEARALQQASFSV	1.36558	1.31057	0.675553	0.0161082	-0.0550075	0.974517	0.99147	-0.0326317	-5.69101	-0.690027	0.689672	0.879308	-0.40934	-5.84268	-1.34947	0.439326	0.655689	-0.800537	-5.59268	1.29446	0.248584	0.709796
-1.28433	-0.851663	NaN	-0.268271	-0.914153	0.800322	-0.573447	0.260457	-4.45764	-1.05129	0.282388	0.281105	1.02638	0.18174	-0.0245708	-4.47057	0.904944	-1.17612	0.0127845	-0.479044	S	___2	1	276	Q9CZJ2	Heat shock 70 kDa protein 12B	Hspa12b	LSSRTAGRGRLGERRSIDSSFRHAREQLRRS	-0.829604	-1.00432	0.349408	-1.0416	-0.174715	0.857157	0.96343	-0.182636	-6.14846	1.17901	0.23388	0.564706	1.23246	-5.66589	-0.211997	0.827153	0.908446	-0.221607	-6.36787	0.0372815	0.967491	0.993942
1.12026	1.36558	NaN	NaN	1.45544	1.2874	-3.1739	1.67244	1.2715	1.01095	0.900318	1.99084	1.55534	1.53822	1.55393	0.995201	1.33972	1.06511	1.33919	0.995532	T	___2	0.998846	42	Q9CZJ2	Heat shock 70 kDa protein 12B	Hspa12b	PGSPRTQESCGIAPLTPSQSPKPEARALQQA	1.31376	0.413678	1.50773	1.14695	-0.900082	0.251674	0.589827	-1.18738	-5.405	0.19397	0.801163	0.936526	0.255883	-6.29855	-0.166809	0.828494	0.908748	-0.220053	-6.28586	-0.733273	0.279801	0.726229
0.690275	-0.407087	0.682245	0.526457	-1.44743	-1.94727	NaN	-3.20578	-0.874103	-2.26854	0.816083	-1.97247	-1.10404	-1.18398	-0.18508	0.205649	-0.270211	NaN	-1.20927	-1.4345	S	___1	0.99994	15	P14602	Heat shock protein beta-1	Hspb1	_MTERRVPFSLLRSPSWEPFRDWYPAHSRLF	0.008892	-2.07392	-0.725897	-0.677083	-2.08282	0.00311964	0.0897762	-3.45009	-1.67086	-0.734789	0.214276	0.545037	-1.29098	-5.65086	-0.685975	0.271861	0.505288	-1.13629	-5.75276	-1.39684	0.0425806	0.405629
3.76383	4.0345	4.8027	4.83882	3.8239	3.5125	2.90051	3.08506	1.77733	4.85838	5.15362	3.82866	4.8792	4.2311	4.46729	4.49584	1.89676	5.07102	5.32119	5.4817	S	___1	0.999734	86	P14602	Heat shock protein beta-1	Hspb1	TLAAPAFSRALNRQLSSGVSEIRQTADRWRV	4.25275	3.22676	4.51197	4.4533	-1.02599	0.103532	0.391874	-1.71137	-4.848	0.259224	0.6704	0.873641	0.432388	-6.37638	0.200552	0.741704	0.856144	0.334522	-6.39311	-1.22655	0.0550782	0.422788
2.17049	0.87735	2.26991	2.29553	1.66502	1.84407	0.663792	1.59674	3.00993	3.4164	1.47454	0.561165	0.931039	0.710573	1.83535	2.02082	1.60265	2.20328	2.22172	2.75988	S	___1	1	16	Q5EBG6	Heat shock protein beta-6	Hspb6	MEIPVPVQPSWLRRASAPLPGFSAPGRLFDQ	1.85566	2.10619	1.10253	2.16167	0.250526	0.577841	0.839792	0.566414	-6.06076	-0.753127	0.105163	0.390277	-1.70274	-5.08797	0.30601	0.497519	0.69085	0.691857	-6.20765	-0.0554836	0.901511	0.984465
2.35469	-3.70303	2.53145	2.48273	2.38503	2.31597	0.12275	1.38315	2.48304	3.0851	-2.92366	-2.9176	NaN	0.590968	0.305498	1.30929	1.16592	1.25407	1.04177	2.49533	S	___1	0.999834	157	Q5EBG6	Heat shock protein beta-6	Hspb6	LSIQATPASAQAQLPSPPAAK__________	1.21017	1.878	-1.2362	1.45328	0.667828	0.534506	0.824029	0.63349	-6.02036	-2.44637	0.0423341	0.273996	-2.18787	-4.24265	0.243102	0.820265	0.907119	0.230602	-6.42307	0.424726	0.69185	0.916375
-1.16849	-0.807057	-1.02229	-0.749193	-1.03188	-0.901469	-2.41285	-2.09828	NaN	-0.167739	-5.44092	NaN	-2.06496	NaN	-1.6499	NaN	NaN	NaN	NaN	-0.800758	S	___1	1	87	Q9JK92	Heat shock protein beta-8	Hspb8	GPPATARFGVPAEGRSPPPFPGEPWKVCVNV	-0.955782	-1.39508	-3.05193	-0.800758	-0.439302	0.545316	0.826217	-0.622844	-5.96729	-2.09614	0.0186123	0.19299	-2.72988	-3.32605	0.155024	0.895216	0.946405	0.134595	-5.91587	-0.594326	0.622524	0.902053
NaN	-3.02666	-3.20101	-2.70765	-3.01274	-2.59605	NaN	-2.91936	-2.51229	-1.74798	-1.85548	-3.10454	NaN	-2.14362	-1.86332	NaN	NaN	-2.80604	NaN	-1.47089	S	___1	1	810	Q61699	Heat shock protein 105 kDa	Hsph1	NVCEPVVTQPKPKIESPKLERTPNGPNIDKK	-2.98702	-2.44392	-2.24174	-2.13847	0.543095	0.179076	0.508082	1.42202	-5.15491	0.745275	0.0733838	0.329843	1.9514	-4.62645	0.84855	0.093309	0.272164	1.8141	-4.64748	-0.305455	0.525367	0.866116
-2.44227	-2.19709	-1.15807	-1.13192	NaN	-2.28653	NaN	NaN	-1.93621	NaN	NaN	-1.59859	-2.02814	NaN	-1.62275	-0.946434	-0.954197	-0.494548	-1.90967	-1.3413	S	___2	0.985552	411	P42859	Huntingtin	Htt	SGSIVELLAGGGSSCSPVLSRKQKGKVLLGE	-1.73234	-2.11137	-1.74983	-1.12923	-0.379032	0.426945	0.734394	-0.820674	-5.59558	-0.0174892	0.966418	0.994015	-0.0429374	-6.28779	0.603108	0.116186	0.306854	1.68583	-5.05162	-0.98214	0.0468315	0.408951
-1.55185	-0.810046	-0.438428	-0.464609	-0.807496	-0.149077	-1.63502	-0.608685	-0.422347	0.158129	-0.260203	-1.62073	-1.11651	-0.753092	-0.485855	-0.40948	-0.64732	-0.43032	-0.564751	0.301229	S	___1	0.99992	1907	Q7TMY8	E3 ubiquitin-protein ligase HUWE1	Huwe1	CIRIALPAPRGSGTASDDEFENLRIKGPNAV	-0.814486	-0.5314	-0.847278	-0.350128	0.283086	0.410729	0.721562	0.841427	-5.87015	-0.0327922	0.92339	0.980181	-0.0974696	-6.46717	0.464357	0.183778	0.394764	1.38023	-5.51938	-0.181272	0.596374	0.896007
-0.486105	-0.252872	0.405064	0.771232	0.666591	0.199268	NaN	-0.853304	-0.259599	1.05841	0.48059	-1.01944	NaN	0.267023	1.0828	1.95972	0.706273	0.176847	0.834991	1.989	S	___1	0.999646	2401	Q07113	Cation-independent mannose-6-phosphate receptor	Igf2r	VKAEALSSLHGDDQDSEDEVLTVPEVKVHSG	0.220782	0.0361938	0.202743	1.13337	-0.184588	0.713387	0.900643	-0.373614	-6.09484	-0.0180387	0.971307	0.994429	-0.0365111	-6.41394	0.912584	0.0669867	0.223157	1.95915	-4.66905	-1.09717	0.0404906	0.405629
-0.178032	-0.453066	0.534932	0.528071	-1.5151	-2.78774	-0.730989	0.210676	0.151629	NaN	-0.440074	0.626994	1.27184	0.583707	0.79587	0.641629	1.27574	NaN	-0.133102	1.68672	S	___2	1	2471	Q07113	Cation-independent mannose-6-phosphate receptor	Igf2r	FRPGQRKPTAPAKLVSFHDDSDEDLLHI___	-0.216639	-0.789106	0.567667	0.867747	-0.572467	0.34893	0.675826	-0.963696	-5.70762	0.784306	0.179678	0.496698	1.4004	-5.51373	1.08439	0.0858467	0.258528	1.82546	-4.83117	-1.65685	0.0171484	0.282266
-0.178032	-0.453066	0.534932	0.528071	-1.5151	-2.78774	-0.730989	0.210676	0.151629	NaN	-0.440074	0.626994	1.27184	0.583707	0.79587	0.641629	1.27574	NaN	-0.133102	1.68672	S	___2	1	2476	Q07113	Cation-independent mannose-6-phosphate receptor	Igf2r	RKPTAPAKLVSFHDDSDEDLLHI________	-0.216639	-0.789106	0.567667	0.867747	-0.572467	0.34893	0.675826	-0.963696	-5.70762	0.784306	0.179678	0.496698	1.4004	-5.51373	1.08439	0.0858467	0.258528	1.82546	-4.83117	-1.65685	0.0171484	0.282266
-3.17841	NaN	NaN	NaN	-4.00325	-2.30475	NaN	-2.83999	NaN	NaN	-2.72557	-2.58439	-2.35253	-2.61708	-2.21597	NaN	NaN	-1.23034	-1.70894	NaN	T	___1	0.995747	181	O55222	Integrin-linked protein kinase	Ilk	DTFWKGTTRTRPRNGTLNKHSGIDFKQLNFL	-3.59083	-2.57237	-2.49911	-1.46964	1.01846	0.034949	0.262737	2.4492	-3.50936	1.09172	0.0109082	0.137174	3.13793	-2.66531	2.12119	0.000506459	0.0105546	5.10105	0.183055	-1.10273	0.0247905	0.324721
-3.40982	-3.63666	-3.06352	-3.00677	-2.85603	NaN	NaN	NaN	NaN	-1.52485	-2.59379	-3.65606	-3.35954	NaN	NaN	-3.40895	-2.75563	-2.74601	NaN	-1.76779	S	___1	1	169	E9Q1P8	Interferon regulatory factor 2-binding protein 2	Irf2bp2	NGFSKLEEPPELNRQSPNPRRAHAVPPTLVP	-3.19456	-1.52485	-3.20313	-2.66959	1.66971	0.014227	0.180208	2.87616	-2.77878	-0.00857	0.982706	0.996184	-0.0221434	-6.33185	0.524965	0.166119	0.375723	1.47668	-5.34021	1.14474	0.0778855	0.501297
-2.14923	-1.42546	-1.12795	-1.6419	-1.28696	-1.58965	-1.11464	-1.8947	-1.28959	-1.55659	-0.766685	-1.14547	-1.33798	-1.15535	-1.44444	-1.85383	-2.16098	-1.95364	-1.53721	-1.78891	S	___2	0.992493	636	Q8K3X4	Interferon regulatory factor 2-binding protein-like	Irf2bpl	DGSSVHSTTASARRNSSSPVSPASVPGQRRL	-1.5263	-1.48903	-1.16999	-1.85891	0.037266	0.870276	0.966679	0.165563	-6.20791	0.356315	0.130167	0.436597	1.58301	-5.26421	-0.332614	0.156112	0.362975	-1.47772	-5.39066	0.36988	0.117016	0.552562
NaN	NaN	-2.49688	NaN	-2.47548	NaN	NaN	-2.09715	NaN	-2.2177	-2.6384	-1.66563	NaN	NaN	-1.82602	-1.80103	-2.07389	NaN	-2.26089	-1.917	S	___2	0.998169	641	Q8K3X4	Interferon regulatory factor 2-binding protein-like	Irf2bpl	HSTTASARRNSSSPVSPASVPGQRRLASRNG	-2.48618	-2.15742	-2.04335	-2.0132	0.328755	0.434288	0.7407	0.815548	-5.47043	0.44283	0.257317	0.580906	1.20339	-5.41109	0.472978	0.20612	0.426178	1.35484	-5.26479	-0.144222	0.688482	0.916375
-2.52613	-1.63882	-1.64849	-1.06182	-1.67968	NaN	-1.85917	-2.71232	NaN	-2.40559	-1.39523	-1.63521	-1.54846	-1.62552	-1.76686	-2.61485	-2.81874	-1.16926	-2.05361	-1.74582	S	___3	0.958378	638	Q8K3X4	Interferon regulatory factor 2-binding protein-like	Irf2bpl	SSVHSTTASARRNSSSPVSPASVPGQRRLAS	-1.71099	-2.32569	-1.59426	-2.08046	-0.614705	0.11268	0.406141	-1.67426	-4.78632	0.116732	0.71813	0.895154	0.367127	-6.40259	-0.369468	0.261558	0.493839	-1.16199	-5.77985	-0.245237	0.513281	0.861036
-2.14923	-1.42546	-0.777933	-1.6419	-0.800047	-1.88653	NaN	-1.01317	NaN	-0.874424	-0.766685	-1.14547	-1.33798	-1.15535	-1.44444	NaN	-1.11075	NaN	-2.26089	-1.917	S	___2	0.958378	638	Q8K3X4	Interferon regulatory factor 2-binding protein-like	Irf2bpl	SSVHSTTASARRNSSSPVSPASVPGQRRLAS	-1.35891	-1.25804	-1.16999	-1.76288	0.100873	0.790417	0.940786	0.270652	-6.04731	0.188929	0.567187	0.824462	0.585336	-6.29549	-0.403966	0.295852	0.529512	-1.08388	-5.72739	0.504839	0.244782	0.708079
NaN	NaN	NaN	-1.06182	NaN	-1.87835	-1.85917	-2.71232	-1.98573	NaN	NaN	NaN	NaN	NaN	NaN	-2.61485	NaN	-0.64059	-2.05361	NaN	S	___3	0.723354	637	Q8K3X4	Interferon regulatory factor 2-binding protein-like	Irf2bpl	GSSVHSTTASARRNSSSPVSPASVPGQRRLA	-1.06182	-2.10889	NA	-1.76968	-1.04707	0.20148	0.533124	-1.39624	-4.831	NA	NA	NA	NA	NA	-0.707863	0.388399	0.610244	-0.913944	-5.46451	-0.339209	0.527149	0.866116
-2.52613	-1.63882	-1.64849	-1.06182	-1.67968	-1.87835	-1.85917	-2.71232	-1.98573	-2.40559	-1.39523	-1.63521	-1.54846	-1.62552	-1.76686	-2.61485	-2.81874	-0.64059	-2.05361	-1.74582	S	___3	0.998169	641	Q8K3X4	Interferon regulatory factor 2-binding protein-like	Irf2bpl	HSTTASARRNSSSPVSPASVPGQRRLASRNG	-1.71099	-2.16823	-1.59426	-1.97472	-0.457244	0.202331	0.533124	-1.32128	-5.37812	0.116732	0.739632	0.902617	0.337316	-6.41371	-0.263734	0.455495	0.664294	-0.762102	-6.15665	-0.19351	0.582669	0.889106
-2.52613	-1.63882	-1.64849	NaN	-1.67968	-1.87835	-1.85917	-2.71232	-1.98573	-2.40559	-1.39523	-1.63521	-1.54846	-1.62552	-1.76686	-2.61485	-2.81874	-0.64059	-2.05361	-1.74582	S	___3	0.992493	636	Q8K3X4	Interferon regulatory factor 2-binding protein-like	Irf2bpl	DGSSVHSTTASARRNSSSPVSPASVPGQRRL	-1.87328	-2.16823	-1.59426	-1.97472	-0.294952	0.422355	0.729961	-0.821361	-5.83097	0.279024	0.447405	0.75931	0.777005	-6.10941	-0.101442	0.780842	0.886328	-0.282488	-6.35216	-0.19351	0.574799	0.88456
NaN	NaN	NaN	NaN	NaN	-3.99419	-1.11464	NaN	-1.28959	NaN	NaN	NaN	NaN	NaN	-1.82602	-1.85383	-2.07389	-1.95364	-1.53721	-1.78891	S	___2	0.723354	637	Q8K3X4	Interferon regulatory factor 2-binding protein-like	Irf2bpl	GSSVHSTTASARRNSSSPVSPASVPGQRRLA	NA	-2.13281	-1.82602	-1.8415	NA	NA	NA	NA	NA	NA	NA	NA	NA	NA	NA	NA	NA	NA	NA	-0.291311	0.649941	0.902132
-2.0099	-2.44846	-1.17583	-1.81553	NaN	-1.88791	NaN	NaN	-1.22765	0.85561	-2.34004	NaN	NaN	-2.14757	-1.70167	-1.05657	-1.44921	0.210852	-1.4916	-1.94186	S	___1	0.999968	60	Q61703	Inter-alpha-trypsin inhibitor heavy chain H2	Itih2	FVQENGRHQRSLPEESGEETDTVDPVTLYSY	-1.86243	-0.753317	-2.06309	-1.14568	1.10911	0.0910061	0.381931	1.81771	-4.55133	-0.200663	0.747225	0.906198	-0.328864	-6.23292	0.716752	0.202834	0.422689	1.33743	-5.5174	0.392361	0.512432	0.861036
-1.10494	-2.12886	-1.43062	-2.31934	-1.43112	-1.59689	NaN	-1.85205	NaN	-2.40853	-1.98202	NaN	-3.29009	-2.29918	NaN	NaN	-2.2435	NaN	NaN	-2.47699	S	___1	0.974475	338	Q920Q8	Influenza virus NS1A-binding protein homolog	Ivns1abp	PQSSPTSTPKLSKSLSFEMQPDELLEKPMSP	-1.68298	-1.95249	-2.52376	-2.36024	-0.269514	0.498816	0.796086	-0.69796	-5.83877	-0.840787	0.0506456	0.289283	-2.17739	-4.25087	-0.677269	0.152317	0.357774	-1.53095	-5.07348	0.407755	0.415151	0.799148
NaN	NaN	NaN	-1.25463	NaN	NaN	NaN	NaN	NaN	NaN	-0.743979	-3.81922	NaN	NaN	-3.7854	NaN	-3.89889	NaN	NaN	-3.34789	T	___2	0.855038	381	Q8C1D8	Protein IWS1 homolog	Iws1	SDSDVVSDKSGKRETTVASDSEEEAGKEESS	-1.25463	NA	-2.78287	-3.62339	NA	NA	NA	NA	NA	-1.52824	0.287759	0.612318	-1.17181	-5.23295	-2.36876	0.140079	0.344988	-1.71242	-4.5764	NA	NA	NA
-1.33885	-0.16633	NaN	-0.649735	NaN	NaN	NaN	NaN	NaN	-0.815365	NaN	NaN	-0.461642	-0.611279	NaN	NaN	NaN	-1.55132	NaN	NaN	S	___2	0.999159	366	Q8C1D8	Protein IWS1 homolog	Iws1	NASAKKSRVVCDADDSDSDVVSDKSGKRETT	-0.718305	-0.815365	-0.536461	-1.55132	-0.09706	0.879718	0.966679	-0.158224	-5.65003	0.181844	0.721193	0.895154	0.374966	-6.03994	-0.833015	0.225597	0.453698	-1.35795	-5.01983	0.735955	0.366891	0.78637
-1.33885	-0.16633	NaN	-0.649735	NaN	NaN	NaN	NaN	NaN	-0.815365	NaN	NaN	-0.461642	-0.611279	NaN	NaN	NaN	-1.55132	NaN	NaN	S	___2	0.994928	368	Q8C1D8	Protein IWS1 homolog	Iws1	SAKKSRVVCDADDSDSDVVSDKSGKRETTVA	-0.718305	-0.815365	-0.536461	-1.55132	-0.09706	0.879718	0.966679	-0.158224	-5.65003	0.181844	0.721193	0.895154	0.374966	-6.03994	-0.833015	0.225597	0.453698	-1.35795	-5.01983	0.735955	0.366891	0.78637
-0.10248	0.2023	0.206597	0.322709	-0.0445749	-0.0844412	0.0172659	0.0207014	-0.023497	-0.203976	0.403127	0.362133	0.438684	0.251647	0.114705	0.00473314	-0.138545	-0.0949385	0.077884	-0.162767	S	___2	1	343	Q8C1D8	Protein IWS1 homolog	Iws1	EGDEEKVAKRKAAVLSDSEDDAGNASAKKSR	0.11691	-0.0547894	0.314059	-0.0627267	-0.1717	0.294502	0.623329	-1.07852	-5.65104	0.197149	0.23088	0.562563	1.23838	-5.71459	-0.179637	0.273414	0.505768	-1.12838	-5.81802	0.00793729	0.960764	0.993942
-0.10248	0.2023	0.206597	0.322709	-0.0445749	-0.0844412	0.0172659	0.0207014	-0.023497	-0.203976	0.403127	0.362133	0.438684	0.251647	0.114705	0.00473314	-0.138545	-0.0949385	0.077884	-0.162767	S	___2	1	345	Q8C1D8	Protein IWS1 homolog	Iws1	DEEKVAKRKAAVLSDSEDDAGNASAKKSRVV	0.11691	-0.0547894	0.314059	-0.0627267	-0.1717	0.294502	0.623329	-1.07852	-5.65104	0.197149	0.23088	0.562563	1.23838	-5.71459	-0.179637	0.273414	0.505768	-1.12838	-5.81802	0.00793729	0.960764	0.993942
NaN	-3.75783	-4.33695	-1.25463	-0.506614	NaN	NaN	NaN	NaN	NaN	-0.955274	-3.81922	NaN	NaN	-2.72508	NaN	-3.89889	NaN	NaN	-2.6621	S	___2	0.890607	386	Q8C1D8	Protein IWS1 homolog	Iws1	VSDKSGKRETTVASDSEEEAGKEESSVKKKE	-2.46401	NA	-2.49986	-3.2805	NA	NA	NA	NA	NA	-0.035852	0.973406	0.994647	-0.0343056	-6.28812	-0.816489	0.508729	0.699698	-0.689017	-5.90094	NA	NA	NA
-2.61129	-2.08116	0.84596	0.847098	0.272648	0.741973	0.622752	1.0568	0.978435	0.444996	NaN	0.91351	0.653455	0.470003	-2.00184	0.870661	0.812092	1.10943	1.04534	0.32676	T	___2	0.995424	484	Q5DTX6	Junctional protein associated with coronary artery disease	Jcad	GKRQYDDAPSVPRGPTPSPVNEQSSAFVHSS	-0.545349	0.768991	0.008782	0.832857	1.31434	0.0554133	0.320316	2.05044	-4.31445	0.554131	0.425872	0.737805	0.815035	-6.07938	1.37821	0.0456163	0.179594	2.15008	-4.34022	-0.0638654	0.921754	0.987098
-2.61129	-2.08116	0.84596	0.847098	0.272648	0.741973	0.622752	1.0568	1.25938	0.444996	-1.96274	0.91351	0.653455	0.470003	-2.00184	0.870661	0.812092	1.10943	1.04534	0.32676	S	___2	0.998079	486	Q5DTX6	Junctional protein associated with coronary artery disease	Jcad	RQYDDAPSVPRGPTPSPVNEQSSAFVHSSPR	-0.545349	0.82518	-0.385522	0.832857	1.37053	0.0576597	0.320316	2.0224	-4.35624	0.159826	0.816114	0.944867	0.235845	-6.44349	1.37821	0.0564014	0.202909	2.03373	-4.53529	-0.0076764	0.991082	0.996782
-1.74079	-0.695279	-0.16187	0.260387	-0.288171	-0.31433	-0.379542	-0.653745	-0.197742	0.00481328	0.340301	-1.07354	0.934863	-0.130993	-0.194636	0.686144	0.636013	0.47492	1.9308	-0.0794363	S	___2	1	216	Q9ET80	Junctophilin-1	Jph1	DTELGKKKGGLFRRGSLLGSMKLRKSESKSS	-0.525145	-0.308109	-0.024801	0.729688	0.217035	0.601757	0.852345	0.530862	-6.08019	0.500344	0.236199	0.565947	1.22382	-5.73161	1.25483	0.00639155	0.0565747	3.06928	-2.55197	-1.0378	0.020192	0.303374
-1.74079	-0.695279	-0.16187	0.260387	-0.288171	-0.31433	-0.379542	-0.653745	-0.197742	0.00481328	0.340301	-1.07354	0.934863	-0.130993	-0.194636	0.686144	0.636013	0.47492	1.9308	-0.0794363	S	___2	1	220	Q9ET80	Junctophilin-1	Jph1	GKKKGGLFRRGSLLGSMKLRKSESKSSISSK	-0.525145	-0.308109	-0.024801	0.729688	0.217035	0.601757	0.852345	0.530862	-6.08019	0.500344	0.236199	0.565947	1.22382	-5.73161	1.25483	0.00639155	0.0565747	3.06928	-2.55197	-1.0378	0.020192	0.303374
0.376895	1.25866	1.4256	1.11891	1.78756	1.5167	0.819732	0.818395	1.3199	1.90722	2.50329	1.55026	1.28573	1.39984	2.81326	1.68487	1.53357	1.40435	1.65659	2.91467	S	___2	1	448	Q9ET80	Junctophilin-1	Jph1	DIKENPEEKVLEKPPSPKESPHFYRKGTTPP	1.19352	1.27639	1.91048	1.83881	0.0828644	0.823924	0.952834	0.225643	-6.19604	0.716951	0.066024	0.318007	1.95229	-4.69173	0.645285	0.0952377	0.274211	1.75714	-4.98487	-0.562421	0.142372	0.591529
0.376895	1.25866	1.4256	1.11891	1.78756	1.5167	0.819732	0.818395	1.3199	1.90722	2.50329	1.55026	1.28573	1.39984	2.81326	1.68487	1.53357	1.40435	1.65659	2.91467	S	___2	1	452	Q9ET80	Junctophilin-1	Jph1	NPEEKVLEKPPSPKESPHFYRKGTTPPRSPE	1.19352	1.27639	1.91048	1.83881	0.0828644	0.823924	0.952834	0.225643	-6.19604	0.716951	0.066024	0.318007	1.95229	-4.69173	0.645285	0.0952377	0.274211	1.75714	-4.98487	-0.562421	0.142372	0.591529
6.78115	7.10719	7.20115	7.11402	7.32433	6.713	6.54191	6.4128	6.9557	6.45547	7.68103	7.60378	8.01602	7.01152	7.53082	5.9879	6.61511	6.00635	6.27314	6.96333	S	___2	1	479	Q9ET78	Junctophilin-2	Jph2	QLHERETPQPEGGPPSPAGTPPQPKRPRPGA	7.10557	6.61578	7.56863	6.36917	-0.489792	0.0474374	0.300714	-2.12175	-4.18817	0.463066	0.0595296	0.307377	2.00597	-4.60179	-0.736402	0.00488769	0.0480991	-3.19005	-2.30022	0.24661	0.298969	0.727268
6.79794	7.13467	7.2095	7.12467	7.32433	6.72441	6.54191	6.42009	6.96814	6.44848	7.68391	7.60378	8.0277	7.02192	7.54189	6.05336	6.68164	6.03053	6.25259	6.9769	T	___2	1	483	Q9ET78	Junctophilin-2	Jph2	RETPQPEGGPPSPAGTPPQPKRPRPGASKDG	7.11822	6.62061	7.57584	6.399	-0.497616	0.0440093	0.290403	-2.15946	-4.12312	0.457618	0.06189	0.312918	1.98588	-4.63564	-0.719218	0.00569764	0.0536647	-3.12112	-2.44425	0.221602	0.348476	0.784705
5.23327	5.707	5.34392	5.50428	5.8586	5.12943	4.79071	5.20734	5.05383	4.85347	5.53321	6.23237	6.35697	5.40375	4.9771	4.68917	4.69957	2.88379	4.96156	5.09177	S	___3	0.999997	462	Q9ET78	Junctophilin-2	Jph2	PERGLGTGLPERPRESPQLHERETPQPEGGP	5.52941	5.00696	5.70068	4.46517	-0.522458	0.157682	0.486186	-1.47182	-5.18612	0.171266	0.635062	0.851623	0.482475	-6.35308	-1.06424	0.00747975	0.0633829	-2.99808	-2.699	0.541784	0.143663	0.591529
5.37686	5.82602	5.5008	5.57901	5.95239	5.26603	4.89351	5.33768	5.15755	5.09486	6.42324	6.37942	6.40747	6.10163	5.87823	5.31601	4.99739	4.91198	5.10416	5.30024	S	___3	1	479	Q9ET78	Junctophilin-2	Jph2	QLHERETPQPEGGPPSPAGTPPQPKRPRPGA	5.64702	5.14993	6.238	5.12596	-0.49709	0.0149625	0.180753	-2.67933	-3.16624	0.590982	0.00493848	0.0893721	3.18541	-2.32611	-0.52106	0.0113229	0.0802609	-2.80852	-3.08464	0.02397	0.898578	0.984465
5.37686	5.82602	5.5008	5.57901	5.95239	5.26603	4.89351	5.33768	5.15755	5.09486	6.42324	6.37942	6.40747	6.10163	5.87823	5.31601	4.99739	4.91198	5.10416	5.30024	T	___3	1	483	Q9ET78	Junctophilin-2	Jph2	RETPQPEGGPPSPAGTPPQPKRPRPGASKDG	5.64702	5.14993	6.238	5.12596	-0.49709	0.0149625	0.180753	-2.67933	-3.16624	0.590982	0.00493848	0.0893721	3.18541	-2.32611	-0.52106	0.0113229	0.0802609	-2.80852	-3.08464	0.02397	0.898578	0.984465
NaN	-0.257254	NaN	-0.200517	-3.74238	0.185341	NaN	1.5384	0.222172	NaN	-3.88444	NaN	NaN	-0.389068	0.213331	0.817275	0.648873	0.806951	0.908872	0.645124	S	___2	0.999997	462	Q9ET78	Junctophilin-2	Jph2	PERGLGTGLPERPRESPQLHERETPQPEGGP	-1.40005	0.648638	-1.35339	0.765419	2.04869	0.068229	0.346583	1.99246	-4.24886	0.046658	0.964511	0.993695	0.0453774	-6.22333	2.16547	0.035314	0.15746	2.35462	-3.92497	-0.116781	0.90094	0.984465
-2.90735	-2.43203	NaN	NaN	-2.58497	-4.20348	-1.91856	-1.71696	-1.16711	0.368076	-2.3366	-1.34065	-2.61893	-5.78109	0.248436	-0.925789	-0.182445	-1.3891	-0.366793	1.79891	T	___1	1	483	Q9ET78	Junctophilin-2	Jph2	RETPQPEGGPPSPAGTPPQPKRPRPGASKDG	-2.64145	-1.72761	-2.36577	-0.213043	0.913843	0.415046	0.725631	0.835811	-5.7405	0.275683	0.804004	0.938424	0.252143	-6.29952	2.42841	0.0404647	0.167479	2.22105	-4.10415	-1.51456	0.128426	0.578385
4.47407	5.35093	5.56114	5.62017	5.01232	4.93487	4.87806	4.35449	4.7196	4.50431	5.83823	5.79161	6.24186	5.26367	4.94162	4.47865	4.7134	4.49526	4.94816	4.61224	S	___2	0.999861	597	Q9ET78	Junctophilin-2	Jph2	PEPEPEVRRSDSAPPSPVSATVPEEEPPAPR	5.20373	4.67827	5.6154	4.64954	-0.52546	0.0606254	0.329083	-1.99656	-4.39914	0.411672	0.134517	0.436597	1.5642	-5.29102	-0.554184	0.0489688	0.185357	-2.1057	-4.41142	0.028724	0.914252	0.986947
NaN	NaN	NaN	-3.83283	NaN	NaN	NaN	NaN	NaN	-4.32754	-2.48313	NaN	-1.10918	NaN	-1.74111	NaN	NaN	NaN	NaN	-1.87028	S	___1	0.999989	234	Q9ET78	Junctophilin-2	Jph2	LLGRLRRSESRTSLGSQRSRLSFLKSELSSG	-3.83283	-4.32754	-1.77781	-1.87028	-0.49471	0.602228	0.852345	-0.558064	-5.3376	2.05502	0.0387435	0.260747	2.8392	-3.38823	1.96255	0.0809242	0.250333	2.21388	-3.96868	-2.45726	0.0418214	0.405629
NaN	-1.72493	NaN	-0.395805	NaN	NaN	NaN	NaN	NaN	NaN	3.03736	-0.206162	0.352901	NaN	-0.067053	NaN	NaN	1.41426	NaN	NaN	S	___2	0.999989	234	Q9ET78	Junctophilin-2	Jph2	LLGRLRRSESRTSLGSQRSRLSFLKSELSSG	-1.06037	NA	0.779262	1.41426	NA	NA	NA	NA	NA	1.83963	0.106891	0.394544	1.8605	-4.64879	2.47463	0.12187	0.318298	1.76968	-4.49702	NA	NA	NA
-0.912679	-0.25755	0.11667	0.203164	-0.102154	NaN	0.0785437	NaN	NaN	-3.902	1.20856	0.825327	0.614527	0.219383	NaN	0.938446	1.0072	0.59376	-0.0012192	0.29371	S	___3	0.999996	613	Q9ET78	Junctophilin-2	Jph2	PVSATVPEEEPPAPRSPVPAKQATLEPKPIV	-0.19051	-1.91173	0.716949	0.566379	-1.72122	0.0303616	0.249946	-2.39558	-3.56756	0.907459	0.136446	0.438511	1.57523	-5.22493	0.756889	0.184135	0.394764	1.39356	-5.50171	-2.47811	0.00366628	0.186898
NaN	4.88614	5.31313	5.30129	4.65078	4.16442	4.43901	4.30544	0.107931	3.94257	1.10655	5.92043	1.88474	0.707028	5.37986	2.20134	5.32443	3.63346	4.13382	3.23185	S	___3	0.723345	162	Q9ET78	Junctophilin-2	Jph2	VPYGMAVVVRSPLRTSLSSLRSEHSNGTVAP	5.03784	3.39187	2.99972	3.70498	-1.64596	0.138873	0.456119	-1.54976	-5.0303	-2.03811	0.0712379	0.328682	-1.919	-4.69828	-1.33285	0.225794	0.453698	-1.25496	-5.61888	-0.313106	0.758166	0.93825
-0.912679	-0.25755	0.11667	0.203164	-0.102154	NaN	0.0785437	NaN	NaN	-3.902	1.20856	0.825327	0.614527	0.219383	NaN	0.124281	1.0072	0.59376	-0.0012192	0.29371	S	___3	0.999861	597	Q9ET78	Junctophilin-2	Jph2	PEPEPEVRRSDSAPPSPVSATVPEEEPPAPR	-0.19051	-1.91173	0.716949	0.403546	-1.72122	0.029871	0.248911	-2.40396	-3.5535	0.907459	0.135181	0.436597	1.58074	-5.21723	0.594056	0.290016	0.52171	1.09759	-5.84785	-2.31527	0.0056817	0.206161
0.610698	1.49147	0.152259	1.33897	-0.179807	0.503915	0.769549	0.884143	0.848415	0.639088	1.9917	0.411803	NaN	0.379727	0.949663	0.279393	NaN	NaN	2.02451	NaN	S	___2	0.911074	231	Q9ET78	Junctophilin-2	Jph2	RGTLLGRLRRSESRTSLGSQRSRLSFLKSEL	0.682718	0.729022	0.933223	1.15195	0.046304	0.912711	0.970372	0.11152	-6.2154	0.250505	0.578056	0.832686	0.568818	-6.24827	0.469234	0.406636	0.624299	0.854285	-5.81574	-0.422929	0.45349	0.823545
2.35331	-1.72493	2.63695	2.69527	2.76855	2.28014	NaN	NaN	NaN	0.403052	2.91958	-0.206162	0.352901	NaN	-0.067053	2.31874	2.95298	NaN	NaN	NaN	S	___2	0.994628	226	Q9ET78	Junctophilin-2	Jph2	QGLFTRGTLLGRLRRSESRTSLGSQRSRLSF	1.74583	1.3416	0.749816	2.63586	-0.404234	0.74403	0.914372	-0.334339	-5.89987	-0.996013	0.324946	0.658368	-1.02745	-5.88114	0.89003	0.476123	0.678217	0.736138	-5.90459	-1.29426	0.388478	0.79454
-0.19386	0.673938	0.32766	0.42308	0.589833	1.47354	-1.0834	-0.389842	0.405133	1.20585	1.56285	-0.736978	0.0574429	0.115511	1.52902	0.590056	0.221032	0.8413	0.202958	1.42995	S	___1	0.999997	462	Q9ET78	Junctophilin-2	Jph2	PERGLGTGLPERPRESPQLHERETPQPEGGP	0.36413	0.322256	0.505569	0.657059	-0.041874	0.932279	0.979271	-0.0861289	-6.21803	0.141439	0.774311	0.922435	0.29092	-6.42862	0.292929	0.554062	0.73415	0.602513	-6.26573	-0.334803	0.499495	0.853209
-0.912679	-0.25755	0.11667	0.203164	-0.102154	NaN	0.0785437	NaN	NaN	-3.902	1.20856	0.825327	0.614527	0.219383	NaN	0.124281	-0.509397	0.59376	-0.0012192	0.29371	S	___3	0.999709	593	Q9ET78	Junctophilin-2	Jph2	QEPEPEPEPEVRRSDSAPPSPVSATVPEEEP	-0.19051	-1.91173	0.716949	0.100227	-1.72122	0.0299297	0.248911	-2.40295	-3.5552	0.907459	0.135333	0.436597	1.58008	-5.21816	0.290737	0.59933	0.767073	0.536943	-6.30174	-2.01196	0.0134103	0.26256
-0.18185	0.192727	0.499163	5.32958	4.75598	2.4322	4.48096	4.35708	4.43716	4.12008	3.0354	4.73467	5.70725	4.26684	4.18138	NaN	0	3.3138	4.21349	3.07857	S	___3	0.746822	168	Q9ET78	Junctophilin-2	Jph2	VVVRSPLRTSLSSLRSEHSNGTVAPDSPAAD	2.11912	3.9655	4.38511	2.65146	1.84638	0.0890409	0.379959	1.7992	-4.71717	2.26599	0.0406686	0.267867	2.20809	-4.25712	0.532345	0.630787	0.796502	0.489075	-6.27103	1.31403	0.243214	0.705738
2.35331	0.0162306	3.33685	2.5029	2.95789	1.93181	0.769549	0.884143	2.24884	0.639088	0.0884744	0.411803	0.653767	0.379727	0.949663	2.53966	2.95298	NaN	2.02451	NaN	T	___2	0.745775	230	Q9ET78	Junctophilin-2	Jph2	TRGTLLGRLRRSESRTSLGSQRSRLSFLKSE	2.23344	1.29469	0.496687	2.50572	-0.93875	0.0811811	0.374507	-1.8559	-4.63246	-1.73675	0.00323272	0.0723037	-3.43354	-1.88933	0.272281	0.647103	0.805725	0.466179	-6.19996	-1.21103	0.0539087	0.422241
1.87663	NaN	NaN	NaN	2.0648	NaN	NaN	NaN	1.41807	NaN	4.61837	NaN	0.752858	4.44177	4.147	0.389817	NaN	4.54007	NaN	2.92208	T	___3	0.892209	453	Q9ET78	Junctophilin-2	Jph2	ENSESLLEPPERGLGTGLPERPRESPQLHER	1.97071	1.41807	3.49	2.61732	-0.552645	0.771503	0.928774	-0.299597	-5.56818	1.51928	0.274981	0.59879	1.16478	-5.49754	0.646607	0.649686	0.806078	0.470293	-5.98091	-1.19925	0.508398	0.860436
4.37641	2.1718	5.56114	5.62017	5.01232	4.9668	4.88326	4.188	4.52157	4.53102	5.83525	5.78023	6.15704	5.29119	5.00596	4.47865	4.7134	4.52261	4.97451	4.64447	S	___2	0.999709	593	Q9ET78	Junctophilin-2	Jph2	QEPEPEPEPEVRRSDSAPPSPVSATVPEEEP	4.54837	4.61813	5.61393	4.66673	0.069762	0.883762	0.966679	0.14821	-6.21067	1.06557	0.0356689	0.256761	2.26381	-4.14922	0.11836	0.8042	0.898133	0.251457	-6.418	-0.048598	0.918865	0.987098
3.03675	4.14665	3.02152	2.61764	2.9698	2.99409	3.04204	3.40859	2.86129	3.56145	4.52132	4.36654	2.62702	3.47029	4.14628	2.9155	3.19609	3.15328	2.92794	4.00312	T	___3	0.999654	470	Q9ET78	Junctophilin-2	Jph2	LPERPRESPQLHERETPQPEGGPPSPAGTPP	3.15847	3.17349	3.82629	3.23919	0.01502	0.966525	0.990798	0.0425326	-6.22087	0.667818	0.0741924	0.329843	1.89108	-4.79233	0.080714	0.821689	0.907244	0.22856	-6.42363	-0.065694	0.854424	0.966097
-0.18185	0.192727	1.96916	5.26222	5.42016	2.57822	4.48096	5.39463	4.66344	4.12008	1.41383	5.89891	6.32387	4.40386	4.95049	2.83765	0	3.63346	4.21349	3.23185	S	___3	0.725405	165	Q9ET78	Junctophilin-2	Jph2	GMAVVVRSPLRTSLSSLRSEHSNGTVAPDSP	2.53248	4.24747	4.59819	2.78329	1.71498	0.146236	0.461891	1.51595	-5.12674	2.06571	0.0838485	0.346502	1.82598	-4.89696	0.250807	0.826948	0.908446	0.2217	-6.42521	1.46418	0.211317	0.693991
-0.18185	1.50678	2.26376	5.34946	5.25735	0.733681	4.48096	5.39463	4.66344	1.03313	1.41383	4.84697	0.134747	4.40386	2.94146	2.83765	1.11624	3.63346	4.21349	3.20348	S	___3	0.785087	164	Q9ET78	Junctophilin-2	Jph2	YGMAVVVRSPLRTSLSSLRSEHSNGTVAPDS	2.8391	3.26117	2.74817	3.00086	0.422068	0.724112	0.902767	0.358321	-6.157	-0.0909266	0.939289	0.98583	-0.0771934	-6.46899	0.161764	0.892235	0.946182	0.137332	-6.44074	0.260304	0.827494	0.960394
-0.18185	0.192727	1.76072	5.24113	4.94641	-0.286342	0.993403	4.35708	4.37907	1.03313	3.0354	5.87376	1.04281	4.1228	4.20272	NaN	5.23522	-2.19218	4.21349	3.13986	S	___3	0.746822	171	Q9ET78	Junctophilin-2	Jph2	RSPLRTSLSSLRSEHSNGTVAPDSPAADGPM	2.39183	2.09527	3.6555	2.5991	-0.296559	0.838619	0.958648	-0.206676	-6.20012	1.26367	0.390285	0.706302	0.88067	-6.08069	0.20727	0.893208	0.946182	0.136188	-6.38354	-0.503829	0.744493	0.932809
-0.18185	0.192727	0.499163	5.18922	0.773292	-0.286342	0.993403	4.39276	5.51659	1.27602	0.194114	4.88921	1.62522	4.1228	4.18138	4.24077	0	-0.0874598	4.21349	-2.47027	T	___3	0.891486	174	Q9ET78	Junctophilin-2	Jph2	LRTSLSSLRSEHSNGTVAPDSPAADGPMLPS	1.29451	2.37849	3.00254	1.17931	1.08398	0.457169	0.768325	0.75923	-5.93448	1.70803	0.246501	0.573263	1.19633	-5.7633	-0.115204	0.936544	0.967206	-0.0806906	-6.44709	1.19918	0.411552	0.799148
NaN	NaN	NaN	-1.58562	NaN	NaN	NaN	NaN	NaN	NaN	-1.45202	NaN	NaN	NaN	NaN	-2.16301	NaN	-1.57508	NaN	-1.04891	S	___1	0.971806	504	Q9ET78	Junctophilin-2	Jph2	RPRPGASKDGLLSPGSWNGEPGGEGSRPATP	-1.58562	NA	-1.45202	-1.59567	NA	NA	NA	NA	NA	0.1336	0.875083	0.963994	0.165931	-5.69728	-0.0100467	0.988432	0.997357	-0.0152823	-5.87607	NA	NA	NA
0.610698	0.830473	1.83033	1.33897	NaN	1.93181	0.769549	0.817878	1.64505	NaN	1.50521	NaN	0.653767	0.379727	0.949663	0.279393	NaN	NaN	2.02451	NaN	S	___2	0.930804	228	Q9ET78	Junctophilin-2	Jph2	LFTRGTLLGRLRRSESRTSLGSQRSRLSFLK	1.15262	1.29107	0.872092	1.15195	0.138454	0.761056	0.922323	0.310707	-6.06564	-0.280526	0.540143	0.808405	-0.629533	-6.15915	-0.00066625	0.999045	0.999323	-0.00122078	-6.14671	0.13912	0.802866	0.952923
-0.59993	-0.248136	0.063798	-0.0108602	-0.0926199	0.00751532	-1.77158	-0.262787	0.0453663	0.642551	-1.43469	-1.22093	-0.673201	-0.198969	-0.551805	0.329036	-0.195673	0.533287	0.0412674	0.890882	S	___1	1	182	Q02257	Junction plakoglobin	Jup	NQLSKKEASRRALMGSPQLVAAVVRTMQNTS	-0.17755	-0.267787	-0.815919	0.31976	-0.0902373	0.806621	0.945927	-0.24828	-6.19062	-0.638369	0.0953635	0.373779	-1.75642	-5.00593	0.497309	0.187416	0.398929	1.3683	-5.53464	-0.587547	0.122695	0.563489
NaN	NaN	-0.854849	NaN	-2.03547	-0.323624	NaN	NaN	NaN	NaN	-1.10487	-1.12613	-1.12225	-0.390603	-2.25135	0.363804	-0.0201346	NaN	NaN	NaN	S	___2	0.839556	159	Q9Z1P7	KN motif and ankyrin repeat domain-containing protein 3	Kank3	QARERALSPARAVTRSPRGSGRSSPAPNPAL	-1.44516	-0.323624	-1.19904	0.171835	1.12154	0.18106	0.509724	1.45367	-4.7087	0.246119	0.651964	0.863112	0.466977	-6.08581	1.61699	0.031092	0.14707	2.56689	-3.48695	-0.495459	0.537267	0.868216
NaN	NaN	-0.854849	NaN	-2.03547	-0.323624	NaN	NaN	NaN	NaN	-1.10487	-1.12613	NaN	-0.390603	-2.25135	0.363804	-0.0201346	NaN	NaN	NaN	S	___2	0.838149	163	Q9Z1P7	KN motif and ankyrin repeat domain-containing protein 3	Kank3	RALSPARAVTRSPRGSGRSSPAPNPALASPG	-1.44516	-0.323624	-1.21824	0.171835	1.12154	0.209429	0.537812	1.36924	-4.80005	0.226921	0.705803	0.89134	0.391793	-6.08579	1.61699	0.0430645	0.171873	2.4178	-3.74295	-0.495459	0.562606	0.880849
-0.191436	0.677691	0.68689	0.408799	0.697496	0.41283	-0.271421	0.773501	0.0579809	-0.223649	-0.105697	0.443518	0.8712	0.444679	0.0161527	0.330364	0.538209	0.070588	0.326303	0.0117981	S	___3	1	176	Q9Z1P7	KN motif and ankyrin repeat domain-containing protein 3	Kank3	RGSGRSSPAPNPALASPGPAQLQLVREQMAA	0.455888	0.149848	0.333971	0.255452	-0.30604	0.246725	0.582986	-1.19574	-5.52513	-0.121917	0.639338	0.854998	-0.476349	-6.35606	-0.200436	0.443346	0.659066	-0.78313	-6.14048	-0.105604	0.68458	0.916375
1.39095	2.5138	3.07215	2.56951	2.12168	2.313	2.1669	2.32427	0.587793	2.13654	2.10906	2.91793	2.90207	2.6321	2.50835	2.29179	2.68336	2.18321	0.87469	2.18205	S	___3	0.839556	159	Q9Z1P7	KN motif and ankyrin repeat domain-containing protein 3	Kank3	QARERALSPARAVTRSPRGSGRSSPAPNPAL	2.33362	1.9057	2.6139	2.04302	-0.427917	0.282312	0.612932	-1.10701	-5.62148	0.280284	0.477365	0.778485	0.725088	-6.20544	-0.290598	0.461538	0.669708	-0.75177	-6.16444	-0.137319	0.72638	0.929896
1.39095	2.87926	3.07215	2.56951	2.60329	2.313	2.1669	2.67799	2.27185	2.13654	2.10906	2.91793	2.90207	2.6321	2.766	2.29179	2.68336	2.18321	2.6365	2.18205	S	___3	0.857709	166	Q9Z1P7	KN motif and ankyrin repeat domain-containing protein 3	Kank3	SPARAVTRSPRGSGRSSPAPNPALASPGPAQ	2.50303	2.31326	2.66543	2.39538	-0.189776	0.495964	0.793089	-0.694392	-5.98084	0.1624	0.559476	0.819861	0.594223	-6.29216	-0.10765	0.698111	0.837012	-0.393893	-6.37105	-0.082126	0.767108	0.942263
1.39095	2.87926	3.07215	2.56951	2.60329	2.313	2.1669	2.67799	2.27185	2.13654	2.10906	2.91793	2.90207	2.6321	2.766	2.29179	2.68336	2.18321	2.6365	2.18205	S	___3	0.918632	167	Q9Z1P7	KN motif and ankyrin repeat domain-containing protein 3	Kank3	PARAVTRSPRGSGRSSPAPNPALASPGPAQL	2.50303	2.31326	2.66543	2.39538	-0.189776	0.495964	0.793089	-0.694392	-5.98084	0.1624	0.559476	0.819861	0.594223	-6.29216	-0.10765	0.698111	0.837012	-0.393893	-6.37105	-0.082126	0.767108	0.942263
1.39095	2.5138	3.07215	2.17441	2.60329	2.313	2.1669	2.67799	2.27185	2.13654	2.10906	2.91793	2.90207	2.6321	2.50835	2.29179	2.68336	2.18321	2.6365	2.18205	S	___3	0.838149	163	Q9Z1P7	KN motif and ankyrin repeat domain-containing protein 3	Kank3	RALSPARAVTRSPRGSGRSSPAPNPALASPG	2.35092	2.31326	2.6139	2.39538	-0.037664	0.889441	0.966679	-0.140916	-6.21173	0.262982	0.337701	0.670265	0.983922	-5.98683	0.044462	0.869665	0.934003	0.16635	-6.43622	-0.082126	0.762032	0.941156
NaN	1.1712	-4.50859	0.479342	NaN	0.984347	0.721382	NaN	-0.243379	NaN	NaN	-0.422718	NaN	-0.722209	-0.229786	0.898403	0.836018	0.170864	NaN	-2.39929	S	___2	1	1140	O35219	Potassium voltage-gated channel subfamily H member 2	Kcnh2	AGAPELPQDGPTRRLSLPGQLGALTSQPLHR	-0.952683	0.48745	-0.458238	-0.123501	1.44013	0.279067	0.607382	1.13497	-5.35961	0.494445	0.703767	0.890747	0.389672	-6.14569	0.829181	0.498432	0.69085	0.698598	-6.01722	0.610951	0.616306	0.902053
NaN	1.1712	-4.50859	0.479342	NaN	0.984347	0.721382	NaN	-0.243379	NaN	NaN	-0.422718	NaN	-0.722209	-0.229786	0.898403	0.836018	0.170864	NaN	-2.39929	S	___2	0.735339	1158	O35219	Potassium voltage-gated channel subfamily H member 2	Kcnh2	GQLGALTSQPLHRHGSDPGS___________	-0.952683	0.48745	-0.458238	-0.123501	1.44013	0.279067	0.607382	1.13497	-5.35961	0.494445	0.703767	0.890747	0.389672	-6.14569	0.829181	0.498432	0.69085	0.698598	-6.01722	0.610951	0.616306	0.902053
NaN	NaN	NaN	NaN	NaN	NaN	NaN	NaN	-2.81102	-2.90557	-2.53649	NaN	NaN	NaN	-2.15953	-3.04821	NaN	-2.92566	-2.6163	-2.53881	S	___1	0.752358	2755	A2AAE1	Uncharacterized protein KIAA1109	Kiaa1109	EPTCRVVFENEQDNNSLTKTQRKRSLVTSEP	NA	-2.8583	-2.34801	-2.78225	NA	NA	NA	NA	NA	NA	NA	NA	NA	NA	NA	NA	NA	NA	NA	-0.07605	0.826832	0.960394
-2.96495	NaN	-1.34384	NaN	-2.53915	NaN	NaN	NaN	NaN	NaN	-1.54245	NaN	NaN	NaN	NaN	-1.25099	-0.529347	NaN	-1.84567	-1.08788	S	___2	0.999998	1477	Q9EQW7	Kinesin-like protein KIF13A	Kif13a	EEHKKRLALEARPLLSQEDSEEEENELEALS	-2.28265	NA	-1.54245	-1.17847	NA	NA	NA	NA	NA	0.740197	0.349691	0.682472	0.995449	-5.4114	1.10417	0.0561666	0.202472	2.24502	-4.17569	NA	NA	NA
-2.96495	NaN	-1.34384	NaN	-2.53915	NaN	NaN	NaN	NaN	NaN	-1.54245	NaN	NaN	NaN	NaN	-1.25099	-0.529347	NaN	-1.84567	-1.08788	S	___2	0.999998	1481	Q9EQW7	Kinesin-like protein KIF13A	Kif13a	KRLALEARPLLSQEDSEEEENELEALSRKLM	-2.28265	NA	-1.54245	-1.17847	NA	NA	NA	NA	NA	0.740197	0.349691	0.682472	0.995449	-5.4114	1.10417	0.0561666	0.202472	2.24502	-4.17569	NA	NA	NA
-3.9488	-3.18153	-3.87722	-3.09625	-3.10899	-2.48903	-4.47882	-3.43831	-2.6479	-2.3811	-3.60302	-3.56314	-3.94991	-3.69138	-1.38526	-1.56037	-1.86921	-2.32335	-2.38106	-1.01444	S	___1	0.999826	1089	O35071	Kinesin-like protein KIF1C	Kif1c	RYPPYTTPPRMRRQRSAPDLKESGAAV____	-3.44256	-3.08703	-3.23854	-1.82969	0.355526	0.460819	0.770013	0.752994	-5.93911	0.204016	0.670605	0.873641	0.4321	-6.37651	1.61287	0.00294612	0.0343759	3.41602	-1.82253	-1.25735	0.0154941	0.275237
NaN	-2.48262	-3.03458	-2.80046	-2.5875	-3.29467	-3.47102	-3.82062	-3.24635	-3.07675	-2.13497	-2.24767	-2.2082	-3.17715	-1.82307	-3.44843	-3.72301	NaN	-3.69467	NaN	S	___2	0.99997	674	O35071	Kinesin-like protein KIF1C	Kif1c	EEADLLLEQQRLYADSDSGEDSDKRSCEESW	-2.72629	-3.38188	-2.31821	-3.62204	-0.655592	0.0260248	0.230834	-2.45726	-3.58564	0.408078	0.146002	0.448315	1.52954	-5.28741	-0.895747	0.00957198	0.0734537	-2.94884	-2.7481	0.240155	0.420707	0.800119
NaN	-2.48262	-3.03458	-2.80046	-2.5875	-3.29467	-3.47102	-3.82062	-3.24635	-3.07675	-2.13497	-2.24767	-2.2082	-3.17715	-1.82307	-3.44843	-3.72301	NaN	-3.69467	NaN	S	___2	0.997047	676	O35071	Kinesin-like protein KIF1C	Kif1c	ADLLLEQQRLYADSDSGEDSDKRSCEESWRL	-2.72629	-3.38188	-2.31821	-3.62204	-0.655592	0.0260248	0.230834	-2.45726	-3.58564	0.408078	0.146002	0.448315	1.52954	-5.28741	-0.895747	0.00957198	0.0734537	-2.94884	-2.7481	0.240155	0.420707	0.800119
-4.37992	NaN	-0.433666	-0.663836	-0.789049	NaN	NaN	NaN	-0.107262	0.616951	0.867977	-2.61752	-1.97227	NaN	0.106535	-0.836931	-0.613268	-0.266296	0.0916302	0.994247	S	___1	1	1031	O35071	Kinesin-like protein KIF1C	Kif1c	RRPPSPRRPHRSRRNSLDGGSRSRGGGSTQP	-1.56662	0.254845	-0.903819	-0.126124	1.82146	0.120102	0.41084	1.65748	-4.68335	0.662798	0.472551	0.774021	0.738677	-6.08489	1.44049	0.113174	0.302022	1.69225	-5.03989	0.380968	0.725179	0.929896
NaN	-2.96715	-5.45565	-2.2506	-2.28045	NaN	NaN	NaN	NaN	-1.69692	-5.66755	NaN	NaN	NaN	NaN	NaN	-4.90071	-2.54685	NaN	-1.73017	S	___1	0.934977	575	O88448	Kinesin light chain 2	Klc2	GGGPQEPNSRMKRASSLNFLNKSVEEPVQPG	-3.23846	-1.69692	-5.66755	-3.05924	1.54154	0.323765	0.646478	1.05397	-5.17485	-2.42909	0.136704	0.438583	-1.66079	-4.70202	0.179219	0.862265	0.931558	0.179371	-6.24987	1.36232	0.3944	0.79454
-5.34023	NaN	NaN	NaN	NaN	-2.0065	-3.36052	NaN	-1.96784	-0.925188	NaN	-3.34472	NaN	-3.72928	NaN	-1.6377	-1.91359	-1.57945	-1.99358	-0.715174	S	___1	1	590	Q9DBS5	Kinesin light chain 4	Klc4	GTEPRPSSSSMKRAASLNYLNQPNAAPLQVS	-5.34023	-2.06501	-3.537	-1.5679	3.27522	0.00136093	0.0607978	4.28688	-0.86597	1.80323	0.0548422	0.297638	2.15458	-3.93976	3.77233	0.000409554	0.00904054	5.03936	0.293882	-0.497113	0.301956	0.72767
NaN	NaN	NaN	NaN	NaN	NaN	-3.54747	NaN	-1.83067	-2.61587	NaN	NaN	-2.28233	NaN	-2.67284	NaN	-2.80671	NaN	NaN	NaN	T	___2	0.963829	243	Q60843	Krueppel-like factor 2	Klf2	AAALGLAPPATRGLLTPPSSPLELLEAKPKR	NA	-2.66467	-2.47758	-2.80671	NA	NA	NA	NA	NA	NA	NA	NA	NA	NA	NA	NA	NA	NA	NA	0.14204	0.85775	0.969019
-1.96843	-1.81836	-2.07475	-1.95526	-1.46523	NaN	-2.66712	NaN	-2.39639	NaN	NaN	-1.46128	NaN	-1.68426	NaN	NaN	-2.29241	NaN	NaN	NaN	S	___2	0.948043	604	Q6ZQ58	La-related protein 1	Larp1	EMEQMDGRKNTFTAWSEEDSDYEIDDRDVNK	-1.85641	-2.53175	-1.57277	-2.29241	-0.675349	0.0580439	0.320316	-2.18081	-4.01194	0.283636	0.384347	0.703643	0.915904	-5.77336	-0.436004	0.311083	0.544776	-1.07532	-5.36472	-0.239345	0.610684	0.902053
-1.96843	-1.81836	-2.07475	-1.95526	-1.46523	NaN	-2.66712	NaN	-2.39639	NaN	NaN	-1.46128	NaN	-1.68426	NaN	NaN	-2.29241	NaN	NaN	NaN	S	___2	0.957565	608	Q6ZQ58	La-related protein 1	Larp1	MDGRKNTFTAWSEEDSDYEIDDRDVNKILIV	-1.85641	-2.53175	-1.57277	-2.29241	-0.675349	0.0580439	0.320316	-2.18081	-4.01194	0.283636	0.384347	0.703643	0.915904	-5.77336	-0.436004	0.311083	0.544776	-1.07532	-5.36472	-0.239345	0.610684	0.902053
NaN	-1.2341	NaN	NaN	-1.44907	-2.10672	-1.87135	-1.40461	-1.01596	-2.03291	-1.71873	-1.21809	-0.943405	-1.5061	-0.914069	-1.71929	-1.04758	-1.67376	-1.16723	-0.890729	S	___2	0.999143	743	Q6ZQ58	La-related protein 1	Larp1	ANKLFGAPEPSTIARSLPTTVPESPNYRNAR	-1.34159	-1.68631	-1.26008	-1.29972	-0.344725	0.347749	0.675745	-0.967903	-5.50501	0.0815062	0.821937	0.948662	0.228849	-6.17427	0.0418672	0.907911	0.953213	0.117553	-6.17268	-0.386592	0.170625	0.629177
NaN	-1.2341	-0.905771	-1.55504	-1.44907	-2.10672	-1.87135	-1.40461	-1.01596	-2.03291	-1.71873	-1.21809	-0.943405	-1.5061	-0.914069	-1.71929	-1.04758	-1.67376	-1.16723	-0.890729	S	___2	0.999912	751	Q6ZQ58	La-related protein 1	Larp1	EPSTIARSLPTTVPESPNYRNARTPRTPRTP	-1.286	-1.68631	-1.26008	-1.29972	-0.400315	0.169185	0.497731	-1.43329	-5.18544	0.0259164	0.92711	0.980223	0.0927912	-6.4102	-0.0137226	0.961363	0.982352	-0.0491322	-6.39183	-0.386592	0.1596	0.624307
NaN	0.337417	NaN	-0.0598094	0.288915	NaN	-0.325871	NaN	NaN	NaN	-1.13181	0.430347	NaN	NaN	NaN	NaN	NaN	NaN	NaN	NaN	S	___3	0.96032	498	Q6ZQ58	La-related protein 1	Larp1	VPRQHYQKETESAPGSPRAVTPVPTKTEEVS	0.188841	-0.325871	-0.350731	NA	-0.514712	0.502695	0.800164	-0.715064	-5.41059	-0.539572	0.381355	0.703643	-0.94818	-5.65215	NA	NA	NA	NA	NA	NA	NA	NA
NaN	0.337417	NaN	-0.0598094	0.288915	NaN	-0.325871	NaN	NaN	NaN	-1.13181	0.430347	NaN	NaN	NaN	NaN	NaN	NaN	NaN	NaN	T	___3	0.957448	503	Q6ZQ58	La-related protein 1	Larp1	YQKETESAPGSPRAVTPVPTKTEEVSNLKTL	0.188841	-0.325871	-0.350731	NA	-0.514712	0.502695	0.800164	-0.715064	-5.41059	-0.539572	0.381355	0.703643	-0.94818	-5.65215	NA	NA	NA	NA	NA	NA	NA	NA
NaN	NaN	NaN	NaN	NaN	NaN	-1.76978	-2.06119	NaN	-2.27493	-1.22488	NaN	NaN	NaN	NaN	NaN	NaN	NaN	-2.16407	NaN	S	___2	0.96663	302	Q6ZQ58	La-related protein 1	Larp1	VEPAWHDQDETSSVKSDGAGGARASFRGRGR	NA	-2.0353	-1.22488	-2.16407	NA	NA	NA	NA	NA	NA	NA	NA	NA	NA	NA	NA	NA	NA	NA	0.12877	0.821948	0.960394
NaN	NaN	-2.05647	-1.85178	NaN	-2.93422	-2.60682	-3.38878	-2.87325	-2.75929	NaN	NaN	NaN	-2.51895	NaN	-3.40088	-3.64635	-3.37529	-3.05178	-2.89464	T	___2	0.707546	251	Q05CL8	La-related protein 7	Larp7	DSSSSGVCKATKRPRTASEGSEAETPEAPKQ	-1.95412	-2.91247	-2.51895	-3.27379	-0.958347	0.00999816	0.150221	-3.06797	-2.5341	-0.564825	0.240936	0.570706	-1.23523	-5.13202	-1.31966	0.00124102	0.0190831	-4.22466	-0.688897	0.361316	0.152512	0.608738
-0.550213	0.187863	0.0504109	0.0635964	-1.45642	-0.420458	-2.60682	-2.9993	-0.444524	-2.75929	-0.166564	-1.62615	-1.61311	-2.51895	0.191545	-0.715019	-0.549877	-0.663216	-0.25098	-0.11525	S	___2	0.957601	253	Q05CL8	La-related protein 7	Larp7	SSSGVCKATKRPRTASEGSEAETPEAPKQPA	-0.340953	-1.84608	-1.14665	-0.458868	-1.50513	0.015322	0.180753	-2.66824	-3.18764	-0.805693	0.169675	0.482126	-1.42831	-5.47729	-0.117916	0.836677	0.911186	-0.209038	-6.428	-1.38721	0.0238457	0.323078
-0.550213	0.187863	0.0504109	0.0635964	-1.45642	-0.420458	-2.60682	-2.9993	-0.444524	-2.75929	-0.166564	-1.62615	-1.61311	-2.51895	0.191545	-0.715019	-0.549877	-0.663216	-0.25098	-0.11525	S	___2	0.997914	256	Q05CL8	La-related protein 7	Larp7	GVCKATKRPRTASEGSEAETPEAPKQPAKKK	-0.340953	-1.84608	-1.14665	-0.458868	-1.50513	0.015322	0.180753	-2.66824	-3.18764	-0.805693	0.169675	0.482126	-1.42831	-5.47729	-0.117916	0.836677	0.911186	-0.209038	-6.428	-1.38721	0.0238457	0.323078
NaN	NaN	-0.838795	-0.563447	-0.0751111	-1.68217	NaN	NaN	NaN	NaN	NaN	NaN	-1.13402	NaN	-0.363816	NaN	NaN	NaN	NaN	-1.98877	S	___2	0.894848	121	Q9JKS4	LIM domain-binding protein 3	Ldb3	QKDPALDTNGSLATPSPSPEARASPGALEFG	-0.492451	-1.68217	-0.748918	-1.98877	-1.18972	0.0936056	0.386576	-2.00901	-4.13805	-0.256467	0.604522	0.834466	-0.54781	-5.95417	-1.49632	0.0467787	0.182792	-2.52675	-3.63503	0.3066	0.687919	0.916375
1.10033	1.76046	2.14817	2.0373	1.18442	1.44331	1.26944	-0.521762	1.05195	-0.00615249	0.815973	1.09682	1.01302	0.886905	-0.753039	1.20874	1.3245	1.4379	0.866842	-1.6778	S	___2	0.99981	171	Q9JKS4	LIM domain-binding protein 3	Ldb3	SGPVLPLGSPVAKASSEGAQGSVSPKVLPGP	1.64614	0.647357	0.611936	0.632036	-0.998779	0.0842795	0.375257	-1.82323	-4.67755	-1.0342	0.0746421	0.329843	-1.88789	-4.79752	-1.0141	0.0799846	0.249151	-1.85119	-4.83696	0.0153207	0.977984	0.993942
NaN	0.178408	2.15284	1.90546	0.910648	-3.48254	NaN	1.00303	1.38942	-0.203004	-0.653733	-0.180534	-0.407711	1.03058	NaN	0.0534695	0.430257	1.77034	NaN	-3.05889	S	___2	0.990277	177	Q9JKS4	LIM domain-binding protein 3	Ldb3	LGSPVAKASSEGAQGSVSPKVLPGPSQPRQY	1.28684	-0.323274	-0.0528495	-0.201206	-1.61011	0.145426	0.461748	-1.53733	-5.00481	-1.33969	0.220647	0.549849	-1.27913	-5.56037	-1.48804	0.176216	0.383302	-1.42078	-5.36449	-0.122068	0.908792	0.984691
1.10033	2.18602	1.46271	1.37664	1.12312	1.49394	1.26944	-0.200002	0.272728	-2.86619	1.10157	1.65147	1.61317	0.543098	-0.753039	1.70071	1.81672	0.80739	0.866842	-2.42661	S	___2	0.998346	179	Q9JKS4	LIM domain-binding protein 3	Ldb3	SPVAKASSEGAQGSVSPKVLPGPSQPRQYNN	1.44976	-0.0060168	0.831254	0.55301	-1.45578	0.0839259	0.374773	-1.82548	-4.67404	-0.61851	0.447683	0.75931	-0.775583	-6.16763	-0.896754	0.275019	0.505768	-1.12449	-5.82223	-0.559027	0.491929	0.848783
2.64789	NaN	NaN	NaN	-2.49391	NaN	NaN	-0.710972	2.8356	NaN	-2.997	-2.16332	-2.36324	NaN	NaN	-4.37597	NaN	0.305717	NaN	NaN	S	___1	0.990277	177	Q9JKS4	LIM domain-binding protein 3	Ldb3	LGSPVAKASSEGAQGSVSPKVLPGPSQPRQY	0.07699	1.06231	-2.50785	-2.03513	0.985324	0.640577	0.87059	0.485828	-5.67266	-2.58484	0.201511	0.53038	-1.39614	-5.18812	-2.11212	0.329198	0.560044	-1.04141	-5.47316	3.09744	0.166576	0.625757
-0.26386	0.511495	1.65852	0.909245	1.54917	0.96128	0.00424327	-1.21303	0.453777	0.195783	-0.018171	0.689374	-0.0473005	-0.671808	1.27537	0.126803	0.442262	-0.216623	0	1.73578	T	___2	0.99998	119	Q9JKS4	LIM domain-binding protein 3	Ldb3	PHQKDPALDTNGSLATPSPSPEARASPGALE	0.872914	0.0804107	0.245493	0.417644	-0.792503	0.113602	0.406327	-1.65986	-4.9239	-0.627421	0.204688	0.532666	-1.3141	-5.62333	-0.45527	0.352469	0.580308	-0.953538	-5.9945	-0.337234	0.488689	0.848435
4.26741	2.2192	4.95644	4.50288	4.78006	4.39043	2.85417	3.69307	4.44476	5.11624	-1.31806	3.39951	3.56972	4.12205	4.28076	4.07281	4.44528	3.99568	-0.0552917	4.77827	S	___1	0.998346	179	Q9JKS4	LIM domain-binding protein 3	Ldb3	SPVAKASSEGAQGSVSPKVLPGPSQPRQYNN	4.1452	4.09973	2.8108	3.44735	-0.045464	0.964047	0.990798	-0.0456824	-6.22073	-1.3344	0.196026	0.522707	-1.34081	-5.59006	-0.697848	0.491804	0.690701	-0.7012	-6.20113	0.652384	0.52011	0.86385
-0.26386	0.511495	1.34997	0.25313	0.946563	0.734383	0.00424327	-1.21303	0.453777	0.195783	-0.018171	0.689374	-0.916386	-0.671808	0.674439	0.126803	0.442262	-0.216623	0	1.62031	S	___2	0.98932	123	Q9JKS4	LIM domain-binding protein 3	Ldb3	DPALDTNGSLATPSPSPEARASPGALEFGDT	0.55946	0.0350313	-0.0485104	0.39455	-0.524428	0.247222	0.582986	-1.19444	-5.52659	-0.60797	0.182424	0.4987	-1.38471	-5.5342	-0.164909	0.711438	0.84846	-0.375597	-6.37822	-0.359519	0.423179	0.800446
-0.645553	NaN	-0.395063	-0.901067	-1.04933	-0.685038	-2.18032	-0.770377	0.881845	-0.555972	-0.154676	-1.68818	-1.3131	-1.41947	-1.89437	-1.23867	-0.035967	-0.146769	0.174445	-1.9263	S	___1	0.967573	265	Q9JKS4	LIM domain-binding protein 3	Ldb3	QSKPEDEADEWARRSSNLQSRSFRILAQMTG	-0.747753	-0.661972	-1.29396	-0.634652	0.0857808	0.872817	0.966679	0.162415	-6.15198	-0.546206	0.314966	0.645871	-1.03417	-5.88092	0.113101	0.832881	0.909664	0.214142	-6.36954	-0.0273202	0.95686	0.993942
-2.19907	-0.290632	-0.486332	-0.749193	0.360963	NaN	-0.799053	-0.124067	-1.92921	-1.88233	-1.2355	-0.0708991	-0.419723	-1.30097	0.380397	-2.18556	-0.633539	-2.57017	-2.56036	NaN	T	___2	0.998436	215	Q3UH68	LIM and calponin homology domains-containing protein 1	Limch1	DSFDSLDSFGSRSRQTPSPDVVLRGSSDGRG	-0.672853	-1.18366	-0.529339	-1.98741	-0.510812	0.371425	0.6896	-0.918486	-5.7485	0.143514	0.787665	0.93163	0.273704	-6.43338	-1.31455	0.0304835	0.144959	-2.36369	-3.91963	0.803742	0.188487	0.655301
NaN	-2.59337	NaN	-2.60931	-2.0006	-1.9443	NaN	NaN	-1.73492	-1.55221	NaN	NaN	NaN	-3.59073	-2.15121	NaN	NaN	NaN	NaN	-1.64254	S	___1	0.999908	217	Q3UH68	LIM and calponin homology domains-containing protein 1	Limch1	FDSLDSFGSRSRQTPSPDVVLRGSSDGRGSD	-2.40109	-1.74381	-2.87097	-1.64254	0.657283	0.176672	0.506842	1.48701	-4.95867	-0.469877	0.370519	0.698403	-0.950799	-5.65903	0.758553	0.260766	0.493686	1.21348	-5.17873	-0.10127	0.875462	0.977407
-1.56901	-1.73104	-1.9529	-1.97352	-0.898756	-2.20418	-2.03635	-2.22116	NaN	-1.91612	-2.11895	2.01326	-1.65482	-2.18129	-1.64318	-3.69323	-3.0573	0.235998	-3.5434	-2.0501	S	___2	0.9889	233	Q3UH68	LIM and calponin homology domains-containing protein 1	Limch1	PDVVLRGSSDGRGSDSESDLPHRKLPDVKKD	-1.62505	-2.09445	-1.117	-2.42161	-0.469407	0.56107	0.831138	-0.592396	-5.98976	0.508049	0.505258	0.796313	0.680055	-6.23662	-0.796561	0.300625	0.534312	-1.06625	-5.88307	0.327154	0.684654	0.916375
-0.611336	-0.666989	-3.02795	-0.729136	-0.198769	-0.6826	-2.95006	-1.32715	-0.633068	0.534416	0.0203217	-1.6261	-2.10292	-1.06976	-0.136031	-0.831518	-0.891267	-0.613653	-0.653309	0.314532	S	___1	1	973	Q3UH68	LIM and calponin homology domains-containing protein 1	Limch1	PKTLALEKTINHQMESPGERRKSISGKKLCS	-1.04684	-1.01169	-0.982898	-0.535043	0.0351436	0.953906	0.989281	0.0585821	-6.22005	0.0639381	0.916256	0.978709	0.106581	-6.46622	0.511793	0.404374	0.623525	0.853126	-6.08372	-0.476649	0.436837	0.810895
-1.56901	0.828596	0.845266	0.742279	0.42328	1.23588	-2.03635	-2.22116	1.34981	-1.91612	-2.11895	2.49056	0.759637	0.649329	-0.00114479	0.741331	0.806419	1.44692	0.426133	0.191299	S	___2	0.996625	231	Q3UH68	LIM and calponin homology domains-containing protein 1	Limch1	PSPDVVLRGSSDGRGSDSESDLPHRKLPDVK	0.254082	-0.717588	0.355886	0.72242	-0.97167	0.244967	0.581417	-1.20037	-5.51993	0.101804	0.901259	0.972226	0.125765	-6.46392	0.468338	0.569776	0.746345	0.578569	-6.27999	-1.44001	0.0914939	0.517255
-2.19907	1.19649	-0.486332	1.02261	1.08991	1.11155	-0.799053	1.51894	1.47113	-1.88233	0.310838	1.27515	-0.419723	0.81886	1.00981	0.839274	-0.633539	0.901473	-2.56036	-0.171155	S	___2	0.999908	217	Q3UH68	LIM and calponin homology domains-containing protein 1	Limch1	FDSLDSFGSRSRQTPSPDVVLRGSSDGRGSD	0.124722	0.284047	0.598987	-0.324861	0.159326	0.841313	0.959913	0.203015	-6.20094	0.474265	0.552888	0.818532	0.604317	-6.28606	-0.449583	0.573553	0.750102	-0.572866	-6.2833	0.608909	0.447511	0.820685
NaN	-3.76481	NaN	-2.55831	-2.60523	NaN	NaN	NaN	-2.5758	-0.784857	-2.0892	NaN	-2.29442	NaN	-2.517	NaN	-1.8835	NaN	NaN	NaN	S	___1	0.868164	559	P54310	Hormone-sensitive lipase	Lipe	TAESVRPTESMRRSVSEAALAQPEGLLGTDT	-2.97612	-1.68033	-2.30021	-1.8835	1.29579	0.0705396	0.347348	2.09674	-4.09784	0.67591	0.257419	0.580906	1.2228	-5.48482	1.09262	0.201053	0.420449	1.39772	-4.97693	0.203172	0.812812	0.955436
0.0445184	-1.27243	-0.698658	0.164481	-1.1649	-1.36116	NaN	-1.55268	-1.78944	NaN	-0.568624	-0.739642	NaN	0.392871	1.22662	0.944626	1.07457	1.03126	-1.80425	NaN	S	___2	0.99039	407	P48678	Prelamin-A/C;Lamin-A/C	Lmna	SPTSQRSRGRASSHSSQSQGGGSVTKKRKLE	-0.585398	-1.56776	0.0778062	0.311552	-0.982362	0.145317	0.461748	-1.53778	-4.97733	0.663204	0.276464	0.599917	1.13022	-5.77843	0.896949	0.147574	0.352713	1.52856	-5.26925	-1.87931	0.0133003	0.26256
-0.983671	-1.61086	-0.459343	-3.30444	-0.150965	-1.22498	-2.01918	-1.62338	-0.523629	-0.281043	0.0930074	-1.14244	-0.283521	-0.142537	0.549982	-0.739026	-1.49044	-0.572026	-0.530671	-0.106604	S	___1	0.986098	404	P48678	Prelamin-A/C;Lamin-A/C	Lmna	LSPSPTSQRSRGRASSHSSQSQGGGSVTKKR	-1.30186	-1.13444	-0.185102	-0.687753	0.167413	0.743057	0.91395	0.332701	-6.16591	1.11675	0.0390281	0.260747	2.21933	-4.22958	0.614102	0.237461	0.465549	1.22041	-5.71477	-0.446689	0.385962	0.794224
-1.59083	-1.27243	-0.698658	0.164481	-1.1649	-1.36116	NaN	-1.55268	-1.78944	NaN	-0.568624	-0.739642	NaN	0.392871	1.22662	1.30351	1.07677	-2.38007	-1.80425	NaN	S	___2	0.986098	404	P48678	Prelamin-A/C;Lamin-A/C	Lmna	LSPSPTSQRSRGRASSHSSQSQGGGSVTKKR	-0.912467	-1.56776	0.0778062	-0.45101	-0.655293	0.407906	0.720091	-0.851919	-5.72575	0.990274	0.181779	0.4987	1.40156	-5.45756	0.461457	0.523755	0.709082	0.653112	-6.17478	-1.11675	0.185721	0.649983
NaN	-3.53125	NaN	NaN	NaN	NaN	NaN	NaN	NaN	-2.00575	NaN	-6.13666	NaN	NaN	NaN	-3.76082	NaN	NaN	-3.14067	-2.04103	S	___1	0.769497	22	P48678	Prelamin-A/C;Lamin-A/C	Lmna	RRATRSGAQASSTPLSPTRITRLQEKEDLQE	-3.53125	-2.00575	-6.13666	-2.98084	1.5255	0.196134	0.533124	1.50465	-4.58919	-2.60541	0.0528449	0.297592	-2.5698	-3.60866	0.55041	0.537212	0.719927	0.664899	-5.64072	0.97509	0.294786	0.726229
1.45008	1.30196	1.39018	1.53136	1.68188	1.6915	1.29665	1.41986	1.71658	0.958092	2.1288	1.91885	2.16776	1.73582	1.436	1.63444	1.64521	1.31242	1.41617	1.56156	S	___2	0.999975	390	P48678	Prelamin-A/C;Lamin-A/C	Lmna	AYRKLLEGEEERLRLSPSPTSQRSRGRASSH	1.47109	1.41654	1.87745	1.51396	-0.0545556	0.785702	0.939009	-0.275829	-6.18334	0.406354	0.054159	0.297638	2.05449	-4.51916	0.042868	0.830758	0.908849	0.216737	-6.42632	-0.0974236	0.628047	0.902053
1.45008	1.30196	1.39018	0.439968	1.68188	1.6915	1.29665	0.398371	1.71658	-0.152157	0.97469	1.91885	2.16776	1.73582	1.436	1.63444	1.64521	-0.157448	1.41617	1.56156	S	___2	0.996357	392	P48678	Prelamin-A/C;Lamin-A/C	Lmna	RKLLEGEEERLRLSPSPTSQRSRGRASSHSS	1.25281	0.990189	1.64662	1.21999	-0.262625	0.528796	0.820636	-0.641781	-6.01557	0.39381	0.348135	0.680928	0.962362	-6.00735	-0.0328272	0.936913	0.967206	-0.0802204	-6.44712	-0.229798	0.581077	0.889106
-3.76298	-3.36146	-4.35903	-3.78677	-2.91829	-2.25055	-4.05518	NaN	-3.17929	-2.22075	-2.54541	NaN	-3.67352	-3.17721	-3.88155	-2.98015	-3.13246	-2.86832	-3.57487	-2.40428	S	___1	0.995165	399	Q3UHZ5	Leiomodin-2	Lmod2	TKVWQRGTPGSSPYASPRQSPWSSPKVSKKV	-3.63771	-2.92644	-3.31942	-2.99202	0.711263	0.0983665	0.390004	1.75045	-4.74439	0.318283	0.444401	0.75931	0.783308	-6.10386	0.64569	0.11047	0.300182	1.68546	-5.09686	0.0655735	0.873729	0.976644
-3.4798	NaN	-3.13426	-2.80237	0.222851	-0.96653	NaN	-0.101882	NaN	NaN	-2.14531	NaN	-3.63783	-1.92761	NaN	-5.61944	NaN	NaN	-1.22774	NaN	S	___2	0.804846	394	Q3UHZ5	Leiomodin-2	Lmod2	GAALRTKVWQRGTPGSSPYASPRQSPWSSPK	-2.29839	-0.534206	-2.57025	-3.42359	1.76419	0.20028	0.533124	1.37405	-5.04513	-0.271855	0.815251	0.944867	-0.240086	-6.25813	-1.1252	0.401971	0.622955	-0.876365	-5.75808	2.88938	0.0807264	0.505574
-0.762858	0.0941022	NaN	NaN	NaN	0.436199	-0.700673	NaN	-0.0685758	0.0199532	0.560031	-1.19676	0.237183	0.432146	-0.474918	-0.161186	0.184808	0.0260579	NaN	-0.0444642	S	___2	0.831777	395	Q3UHZ5	Leiomodin-2	Lmod2	AALRTKVWQRGTPGSSPYASPRQSPWSSPKV	-0.334378	-0.0782742	-0.0884636	0.00130392	0.256104	0.600516	0.852345	0.536037	-5.78235	0.245914	0.602712	0.834466	0.532775	-6.05637	0.335682	0.494056	0.69085	0.702597	-5.89844	-0.0795781	0.841353	0.960422
-0.762858	0.506055	NaN	NaN	-0.132644	0.436199	-0.700673	-0.101882	-0.0685758	0.0199532	0.560031	1.2746	0.237183	0.432146	-0.474918	-0.121027	0.184808	0.0260579	NaN	-0.0444642	S	___2	0.995165	399	Q3UHZ5	Leiomodin-2	Lmod2	TKVWQRGTPGSSPYASPRQSPWSSPKVSKKV	-0.129816	-0.0829957	0.405808	0.0113437	0.0468199	0.900605	0.968975	0.126931	-6.07621	0.535624	0.166141	0.476442	1.4521	-5.31452	0.141159	0.719302	0.850573	0.36592	-6.19896	-0.0943394	0.784309	0.943629
NaN	-3.04902	-2.2058	-2.14121	0.652085	-1.53861	NaN	NaN	-2.35698	NaN	NaN	1.54948	-1.40927	-0.828519	-2.61315	-2.41904	-2.8174	-0.375666	-1.41733	-2.95994	S	___3	0.995165	399	Q3UHZ5	Leiomodin-2	Lmod2	TKVWQRGTPGSSPYASPRQSPWSSPKVSKKV	-1.68599	-1.9478	-0.825365	-1.99788	-0.261809	0.818697	0.952267	-0.233664	-5.89693	0.860621	0.363113	0.691901	0.94073	-5.91716	-0.311889	0.724795	0.850573	-0.359361	-6.32601	0.0500802	0.963766	0.993942
-2.56496	NaN	NaN	NaN	NaN	-1.94773	NaN	-2.6308	-1.91641	NaN	NaN	NaN	NaN	NaN	NaN	NaN	-2.43305	NaN	NaN	NaN	S	___1	0.865934	407	Q3UHZ5	Leiomodin-2	Lmod2	PGSSPYASPRQSPWSSPKVSKKVHTGRSRPP	-2.56496	-2.16498	NA	-2.43305	0.39998	0.529992	0.820636	0.677277	-5.43037	NA	NA	NA	NA	NA	0.13191	0.862862	0.931641	0.182373	-5.67455	0.26807	0.669993	0.91029
NaN	-3.04902	-2.2058	-2.14121	0.652085	-0.842747	NaN	NaN	-2.35698	NaN	NaN	1.80237	-0.749844	-0.200001	-2.61315	-1.51404	-2.8174	-0.375666	-1.41733	-2.95994	T	___3	0.999223	391	Q3UHZ5	Leiomodin-2	Lmod2	HDGGAALRTKVWQRGTPGSSPYASPRQSPWS	-1.68599	-1.59986	-0.440156	-1.81688	0.0861228	0.94163	0.986236	0.0745747	-5.92133	1.24583	0.208037	0.536349	1.32123	-5.50914	-0.130889	0.885798	0.942888	-0.146319	-6.3819	0.217012	0.848629	0.962614
NaN	-3.04902	-2.2058	-2.14121	0.451387	0.417129	-0.898186	-0.313778	0.872607	NaN	NaN	2.39424	-2.12895	-1.74762	-1.29342	0.259303	-2.8174	-1.27456	-1.28744	-2.95994	S	___3	0.804846	394	Q3UHZ5	Leiomodin-2	Lmod2	GAALRTKVWQRGTPGSSPYASPRQSPWSSPK	-1.73616	0.019443	-0.693938	-1.61601	1.7556	0.0900425	0.380529	1.80636	-4.62088	1.04222	0.299748	0.625923	1.07235	-5.79098	0.120153	0.897971	0.948247	0.130314	-6.38429	1.63545	0.0954724	0.521595
NaN	NaN	NaN	NaN	-2.24867	-2.21372	NaN	NaN	NaN	NaN	NaN	1.41843	-0.749844	-0.200001	-2.61315	-2.71761	-2.8174	-1.45896	-1.41733	NaN	S	___3	0.831777	395	Q3UHZ5	Leiomodin-2	Lmod2	AALRTKVWQRGTPGSSPYASPRQSPWSSPKV	-2.24867	-2.21372	-0.536141	-2.10283	0.03495	0.982921	0.993244	0.0220289	-5.48871	1.71253	0.206325	0.534895	1.36535	-5.05697	0.145845	0.910066	0.953213	0.116278	-5.89907	-0.110895	0.931545	0.990666
-3.4798	-1.60857	-3.13426	-2.80237	-1.89463	-0.96653	NaN	NaN	NaN	NaN	-2.14531	-1.19676	-3.63783	-1.92761	NaN	NaN	NaN	NaN	NaN	NaN	T	___2	0.999223	391	Q3UHZ5	Leiomodin-2	Lmod2	HDGGAALRTKVWQRGTPGSSPYASPRQSPWS	-2.58393	-0.96653	-2.22688	NA	1.6174	0.105126	0.39379	1.78686	-4.37346	0.357048	0.534384	0.805625	0.644148	-6.19658	NA	NA	NA	NA	NA	NA	NA	NA
NaN	NaN	NaN	NaN	NaN	0.36053	-0.898186	-0.313778	0.733234	NaN	NaN	2.36877	-0.749844	-0.200001	-0.801294	0.0369471	NaN	-1.45896	-1.04476	NaN	S	___3	0.844263	403	Q3UHZ5	Leiomodin-2	Lmod2	QRGTPGSSPYASPRQSPWSSPKVSKKVHTGR	NA	-0.02955	0.154408	-0.822258	NA	NA	NA	NA	NA	NA	NA	NA	NA	NA	NA	NA	NA	NA	NA	0.792708	0.315862	0.745563
NaN	NaN	NaN	NaN	NaN	0.36053	-0.898186	-0.313778	0.733234	NaN	NaN	2.36877	-0.749844	-0.200001	-0.801294	0.0369471	NaN	-1.45896	-1.04476	NaN	S	___3	0.733161	406	Q3UHZ5	Leiomodin-2	Lmod2	TPGSSPYASPRQSPWSSPKVSKKVHTGRSRP	NA	-0.02955	0.154408	-0.822258	NA	NA	NA	NA	NA	NA	NA	NA	NA	NA	NA	NA	NA	NA	NA	0.792708	0.315862	0.745563
NaN	NaN	NaN	NaN	NaN	0.36053	-0.898186	-0.313778	-0.50465	NaN	NaN	1.92384	-0.749844	-0.200001	-2.61315	-2.71761	NaN	-1.45896	-2.19733	NaN	S	___3	0.865934	407	Q3UHZ5	Leiomodin-2	Lmod2	PGSSPYASPRQSPWSSPKVSKKVHTGRSRPP	NA	-0.339021	-0.409789	-2.12463	NA	NA	NA	NA	NA	NA	NA	NA	NA	NA	NA	NA	NA	NA	NA	1.78561	0.0579007	0.435237
NaN	NaN	NaN	NaN	NaN	0.36053	-0.898186	-0.313778	-0.50465	NaN	NaN	1.39863	-2.12895	-1.74762	NaN	-2.71761	NaN	NaN	NaN	NaN	Y	___3	0.734658	397	Q3UHZ5	Leiomodin-2	Lmod2	LRTKVWQRGTPGSSPYASPRQSPWSSPKVSK	NA	-0.339021	-0.82598	-2.71761	NA	NA	NA	NA	NA	NA	NA	NA	NA	NA	NA	NA	NA	NA	NA	2.37859	0.0889596	0.510758
NaN	NaN	-1.57373	NaN	-0.388225	-0.997922	NaN	NaN	-1.43922	NaN	-0.672336	-2.46295	-0.560555	-0.928083	NaN	-0.0473373	-0.522929	-0.529011	NaN	-0.668479	S	___1	0.762555	332	Q8BGI7	Leucine-rich repeat-containing protein 39	Lrrc39	EDQVNCLTQMPSSIHSDGESN__________	-0.980978	-1.21857	-1.15598	-0.441939	-0.237593	0.71419	0.900643	-0.376085	-5.72206	-0.175004	0.755217	0.91056	-0.319866	-6.11464	0.539038	0.346222	0.57725	0.985238	-5.66254	-0.776632	0.184171	0.647802
NaN	-0.245033	0.199292	-0.0571264	-0.534322	NaN	NaN	NaN	NaN	NaN	-0.25202	0.10839	-0.281157	-0.659935	NaN	-0.31271	-0.643782	NaN	NaN	NaN	S	___2	0.864407	336	Q8BGI7	Leucine-rich repeat-containing protein 39	Lrrc39	NCLTQMPSSIHSDGESN______________	-0.159297	NA	-0.271181	-0.478246	NA	NA	NA	NA	NA	-0.111883	0.700145	0.888407	-0.396719	-6.27984	-0.318949	0.378147	0.596759	-0.923408	-5.71708	NA	NA	NA
NaN	-0.245033	0.199292	-0.0571264	-0.534322	NaN	NaN	NaN	NaN	NaN	NaN	0.10839	-0.281157	-0.659935	NaN	-0.31271	-0.643782	NaN	NaN	NaN	S	___2	0.762555	332	Q8BGI7	Leucine-rich repeat-containing protein 39	Lrrc39	EDQVNCLTQMPSSIHSDGESN__________	-0.159297	NA	-0.277567	-0.478246	NA	NA	NA	NA	NA	-0.11827	0.72179	0.895154	-0.367801	-6.21648	-0.318949	0.405155	0.623959	-0.874757	-5.75704	NA	NA	NA
-1.09013	-0.47994	-0.00990011	0.181825	0.166092	-0.327343	-0.0372793	-0.262538	-0.245696	-0.0868558	-0.288116	-2.30017	0.0376396	-0.385104	0.0369896	-0.307555	0.182832	-0.313433	-0.0667895	0.272372	S	___2	0.994143	212	Q8R502	Volume-regulated anion channel subunit LRRC8C	Lrrc8c	GTIQSGPEGNLVRSQSLKSIPEKFVVDKSAA	-0.246411	-0.191942	-0.579752	-0.0465147	0.0544682	0.883425	0.966679	0.148642	-6.2106	-0.333342	0.374555	0.698619	-0.909681	-6.05576	0.199896	0.591843	0.761468	0.545511	-6.29876	-0.145428	0.695952	0.916375
-1.09013	-0.47994	-0.00990011	0.181825	0.166092	-0.327343	-0.0372793	-0.262538	-0.245696	-0.0868558	-0.288116	-2.30017	0.0376396	-0.385104	0.0369896	-0.307555	0.182832	-0.313433	-0.0667895	0.272372	S	___2	0.999999	215	Q8R502	Volume-regulated anion channel subunit LRRC8C	Lrrc8c	QSGPEGNLVRSQSLKSIPEKFVVDKSAAGAL	-0.246411	-0.191942	-0.579752	-0.0465147	0.0544682	0.883425	0.966679	0.148642	-6.2106	-0.333342	0.374555	0.698619	-0.909681	-6.05576	0.199896	0.591843	0.761468	0.545511	-6.29876	-0.145428	0.695952	0.916375
-1.39816	-1.7149	-1.62344	-1.32512	-1.1873	NaN	NaN	NaN	NaN	-1.87879	0.530138	-1.873	-1.94217	-0.447588	-0.992028	0.0631612	NaN	NaN	NaN	-1.07212	S	___2	0.999981	168	P19973	Lymphocyte-specific protein 1	Lsp1	GEAEEHLIRHQVRTPSPLALEDTVELSSPPL	-1.44978	-1.87879	-0.94493	-0.504479	-0.429006	0.595073	0.850172	-0.54635	-5.56715	0.504854	0.287763	0.612318	1.11361	-5.84811	0.945305	0.141566	0.346739	1.57624	-5.01335	-1.37431	0.144066	0.591529
-1.39816	-1.7149	-1.62344	-1.32512	-1.1873	NaN	NaN	NaN	NaN	-1.87879	0.530138	-1.873	-1.94217	-0.447588	-0.992028	0.0631612	NaN	NaN	NaN	-1.07212	T	___2	0.999991	166	P19973	Lymphocyte-specific protein 1	Lsp1	GSGEAEEHLIRHQVRTPSPLALEDTVELSSP	-1.44978	-1.87879	-0.94493	-0.504479	-0.429006	0.595073	0.850172	-0.54635	-5.56715	0.504854	0.287763	0.612318	1.11361	-5.84811	0.945305	0.141566	0.346739	1.57624	-5.01335	-1.37431	0.144066	0.591529
NaN	-1.36937	-0.759392	NaN	NaN	NaN	NaN	NaN	NaN	NaN	0.579321	NaN	NaN	-2.18426	0.413289	NaN	NaN	NaN	NaN	NaN	S	___3	0.999981	168	P19973	Lymphocyte-specific protein 1	Lsp1	GEAEEHLIRHQVRTPSPLALEDTVELSSPPL	-1.06438	NA	-0.397217	NA	NA	NA	NA	NA	NA	0.667164	0.500056	0.793974	0.719679	-5.84081	NA	NA	NA	NA	NA	NA	NA	NA
NaN	-1.36937	-0.759392	NaN	NaN	NaN	NaN	NaN	NaN	NaN	0.579321	NaN	NaN	-2.18426	0.413289	NaN	NaN	NaN	NaN	NaN	T	___3	0.999991	166	P19973	Lymphocyte-specific protein 1	Lsp1	GSGEAEEHLIRHQVRTPSPLALEDTVELSSP	-1.06438	NA	-0.397217	NA	NA	NA	NA	NA	NA	0.667164	0.500056	0.793974	0.719679	-5.84081	NA	NA	NA	NA	NA	NA	NA	NA
NaN	NaN	NaN	NaN	NaN	NaN	NaN	NaN	NaN	NaN	0.579321	NaN	NaN	-2.18426	0.413289	NaN	NaN	NaN	NaN	NaN	S	___3	0.713555	184	P19973	Lymphocyte-specific protein 1	Lsp1	PLALEDTVELSSPPLSPTTKLADRTESLNRS	NA	NA	-0.397217	NA	NA	NA	NA	NA	NA	NA	NA	NA	NA	NA	NA	NA	NA	NA	NA	NA	NA	NA
NaN	NaN	-3.61977	NaN	NaN	NaN	NaN	NaN	NaN	-2.91473	-3.19544	NaN	-3.59394	-3.64936	NaN	-2.05237	-2.97886	-1.42761	-2.57122	NaN	S	___1	0.989643	491	O08999	Latent-transforming growth factor beta-binding protein 2	Ltbp2	VARVRGELDPVLEDNSVETRASHRPHGNLGH	-3.61977	-2.91473	-3.47958	-2.25752	0.70504	0.396472	0.706789	0.897711	-5.13153	0.14019	0.832616	0.954337	0.218618	-5.87177	1.36225	0.0607484	0.209633	2.19402	-3.98637	-0.657215	0.32182	0.752811
0.011515	0.314924	0.150107	0.353071	0.630213	0.858108	0.289438	0.0785848	-0.0553609	0.613286	0.455782	0.0439668	0.172018	0.969389	0.076496	0.184466	-0.10079	-0.103169	0.194414	0.174284	S	___2	1	526	Q9QYR6	Microtubule-associated protein 1A;MAP1A heavy chain;MAP1 light chain LC2	Map1a	AAPPPAASGHRELALSSPEDLTQDFEELKRE	0.291966	0.356811	0.34353	0.069841	0.0648452	0.777233	0.932577	0.287042	-6.18016	0.0515644	0.821924	0.948662	0.228253	-6.4453	-0.222125	0.338021	0.569634	-0.983253	-5.96638	0.28697	0.219542	0.69689
0.011515	0.314924	0.150107	0.353071	0.630213	0.858108	0.289438	0.0785848	-0.0553609	0.613286	0.455782	0.0439668	0.172018	0.969389	0.076496	0.184466	-0.10079	-0.103169	0.194414	0.174284	S	___2	0.999994	527	Q9QYR6	Microtubule-associated protein 1A;MAP1A heavy chain;MAP1 light chain LC2	Map1a	APPPAASGHRELALSSPEDLTQDFEELKREE	0.291966	0.356811	0.34353	0.069841	0.0648452	0.777233	0.932577	0.287042	-6.18016	0.0515644	0.821924	0.948662	0.228253	-6.4453	-0.222125	0.338021	0.569634	-0.983253	-5.96638	0.28697	0.219542	0.69689
NaN	-0.00944899	-1.72834	-0.566446	NaN	-1.27692	-0.964832	-1.46057	-1.74783	-1.75914	NaN	-0.102601	-0.809348	-0.458614	-1.1914	-1.26034	-1.07773	-1.22817	-1.36125	-1.23323	S	___3	0.741905	1800	P20357	Microtubule-associated protein 2	Map2	SRSSVASPRRLSNVSSSGSINLLESPQLATL	-0.768078	-1.44186	-0.640491	-1.23214	-0.67378	0.0718452	0.347348	-1.93006	-4.40666	0.127588	0.731379	0.900456	0.349464	-6.22625	-0.464066	0.20271	0.422689	-1.32933	-5.4504	-0.209714	0.498014	0.852953
NaN	-0.00944899	NaN	-0.566446	-2.06156	-0.842633	-0.964832	-1.46057	-1.74783	-1.75914	NaN	-0.102601	-0.325673	-0.458614	-1.1914	-1.26034	-1.07773	-1.22817	-1.36125	-1.23323	S	___3	0.986118	1796	P20357	Microtubule-associated protein 2	Map2	TQSPSRSSVASPRRLSNVSSSGSINLLESPQ	-0.879152	-1.355	-0.519572	-1.23214	-0.475849	0.246813	0.582986	-1.20292	-5.38725	0.35958	0.397833	0.711671	0.869165	-5.90992	-0.352992	0.385666	0.60738	-0.892342	-5.91125	-0.122857	0.72465	0.929896
NaN	-0.698156	-1.72834	-0.566446	NaN	-1.27692	-0.964832	-1.46057	-1.74783	-1.75914	NaN	-0.102601	-0.809348	-0.458614	-1.1914	-1.26034	-1.07773	-1.22817	-1.36125	-1.23323	S	___3	0.741905	1801	P20357	Microtubule-associated protein 2	Map2	RSSVASPRRLSNVSSSGSINLLESPQLATLA	-0.997647	-1.44186	-0.640491	-1.23214	-0.444211	0.17365	0.505066	-1.42521	-5.12321	0.357157	0.289717	0.614371	1.09569	-5.69505	-0.234497	0.462953	0.669708	-0.75236	-6.02465	-0.209714	0.448729	0.820685
NaN	-0.698156	-1.72834	-0.566446	NaN	-1.27692	-0.964832	-1.46057	-1.74783	-1.75914	NaN	-0.102601	-0.809348	-0.458614	-1.1914	-1.26034	-1.07773	-1.22817	-1.36125	-1.23323	S	___3	0.741905	1803	P20357	Microtubule-associated protein 2	Map2	SVASPRRLSNVSSSGSINLLESPQLATLAED	-0.997647	-1.44186	-0.640491	-1.23214	-0.444211	0.17365	0.505066	-1.42521	-5.12321	0.357157	0.289717	0.614371	1.09569	-5.69505	-0.234497	0.462953	0.669708	-0.75236	-6.02465	-0.209714	0.448729	0.820685
NaN	-0.00944899	-1.72834	-0.566446	-2.06156	-0.842633	-0.964832	-1.46057	-1.74783	-1.75914	NaN	-0.102601	-0.809348	-0.458614	-1.1914	-1.26034	-1.07773	-1.22817	-1.36125	-1.23323	S	___3	0.895596	1799	P20357	Microtubule-associated protein 2	Map2	PSRSSVASPRRLSNVSSSGSINLLESPQLAT	-1.09145	-1.355	-0.640491	-1.23214	-0.263552	0.488384	0.789853	-0.70852	-5.91471	0.450958	0.26628	0.586697	1.15012	-5.70919	-0.140695	0.710013	0.848032	-0.378238	-6.31966	-0.122857	0.730475	0.930785
NaN	-3.67688	NaN	-3.04951	NaN	-3.07626	-4.33061	-3.82227	-2.92242	-2.28271	-3.2763	-3.51963	NaN	-3.03787	-2.60622	NaN	-3.02253	-2.36812	NaN	-1.47401	T	___1	0.939848	847	P27546	Microtubule-associated protein 4	Map4	SRSKTTSASSVKRNTTPTGAAPPAGMTSTRV	-3.3632	-3.28685	-3.11001	-2.28822	0.076341	0.890112	0.966679	0.140957	-5.94626	0.25319	0.659131	0.866297	0.451642	-6.0635	1.07497	0.092498	0.270681	1.81915	-4.59824	-0.998634	0.0550191	0.422788
-2.20142	-3.36632	-3.55518	-1.98246	-0.630686	-1.33905	NaN	-3.24179	NaN	0.100453	-2.65015	-3.80699	NaN	-1.91144	-2.41391	-2.93957	-3.37288	-2.66864	-3.16269	0.0582158	S	___1	1	1046	P27546	Microtubule-associated protein 4	Map4	SQKLNFKEKAQAKVGSLDNVGHLPAGGAVKT	-2.34721	-1.49346	-2.69562	-2.41711	0.853751	0.337942	0.664377	0.988369	-5.60672	-0.348409	0.66656	0.872957	-0.439107	-6.31541	-0.0698996	0.926735	0.961138	-0.0934399	-6.4459	0.923651	0.301084	0.727294
NaN	NaN	-1.75118	NaN	-1.73942	NaN	NaN	NaN	NaN	-2.90557	-1.64754	-1.21415	NaN	NaN	-1.51991	NaN	NaN	NaN	NaN	-1.92902	S	___3	0.999301	544	A2AJI0	MAP7 domain-containing protein 1	Map7d1	RKSRAAEEKEPAAPASPAPSPVPSPTPAQPQ	-1.7453	-2.90557	-1.46053	-1.92902	-1.16027	0.0669819	0.346583	-2.25679	-3.84249	0.284767	0.486797	0.785618	0.743117	-5.82334	-0.18372	0.733646	0.853454	-0.357346	-5.75436	-0.97655	0.153497	0.60875
NaN	NaN	-1.75118	NaN	-1.73942	NaN	NaN	NaN	NaN	-2.90557	-1.64754	-1.21415	NaN	NaN	-1.51991	NaN	NaN	NaN	NaN	-1.92902	S	___3	0.992467	548	A2AJI0	MAP7 domain-containing protein 1	Map7d1	AAEEKEPAAPASPAPSPVPSPTPAQPQKEQS	-1.7453	-2.90557	-1.46053	-1.92902	-1.16027	0.0669819	0.346583	-2.25679	-3.84249	0.284767	0.486797	0.785618	0.743117	-5.82334	-0.18372	0.733646	0.853454	-0.357346	-5.75436	-0.97655	0.153497	0.60875
NaN	NaN	NaN	NaN	NaN	NaN	NaN	NaN	-2.08832	-2.21087	-2.36255	NaN	NaN	NaN	NaN	-3.08662	-2.52439	NaN	NaN	-1.36717	Y	___1	0.870129	205	Q63844	Mitogen-activated protein kinase 3	Mapk3	RIADPEHDHTGFLTEYVATRWYRAPEIMLNS	NA	-2.14959	-2.36255	-2.32606	NA	NA	NA	NA	NA	NA	NA	NA	NA	NA	NA	NA	NA	NA	NA	0.176465	0.77829	0.942263
NaN	-1.0753	-0.579316	-0.72228	-0.803667	-0.462315	-1.86658	-0.933237	-0.299487	0.174638	-0.574401	NaN	-1.29369	-0.73837	-0.543087	-0.496976	-0.727757	-0.42027	-0.143452	0.0977683	S	___1	0.988872	366	Q9ESN9	C-Jun-amino-terminal kinase-interacting protein 3	Mapk8ip3	ELDVCPETRLERTGSSPTQGIVNKAFGINTD	-0.795141	-0.677396	-0.787387	-0.338137	0.117745	0.730839	0.90692	0.349824	-6.10349	0.00775375	0.982823	0.996184	0.0218545	-6.36316	0.457003	0.192578	0.406049	1.35777	-5.49312	-0.339259	0.30022	0.727268
NaN	NaN	-2.58269	NaN	NaN	NaN	-1.82519	-2.07164	NaN	-2.22407	NaN	NaN	NaN	NaN	-2.3375	NaN	NaN	NaN	NaN	-2.08301	S	___2	0.949376	365	Q9ESN9	C-Jun-amino-terminal kinase-interacting protein 3	Mapk8ip3	PELDVCPETRLERTGSSPTQGIVNKAFGINT	-2.58269	-2.0403	-2.3375	-2.08301	0.54239	0.354657	0.678979	1.02579	-5.16175	0.24519	0.721397	0.895154	0.378621	-5.63584	0.49968	0.477179	0.678217	0.771603	-5.39255	0.04271	0.938933	0.99304
NaN	NaN	-2.58269	NaN	NaN	NaN	-1.82519	-2.07164	NaN	-2.22407	NaN	NaN	NaN	NaN	-2.3375	NaN	NaN	NaN	NaN	-2.08301	S	___2	0.988872	366	Q9ESN9	C-Jun-amino-terminal kinase-interacting protein 3	Mapk8ip3	ELDVCPETRLERTGSSPTQGIVNKAFGINTD	-2.58269	-2.0403	-2.3375	-2.08301	0.54239	0.354657	0.678979	1.02579	-5.16175	0.24519	0.721397	0.895154	0.378621	-5.63584	0.49968	0.477179	0.678217	0.771603	-5.39255	0.04271	0.938933	0.99304
1.79969	2.10141	1.64334	1.55734	2.4411	1.21635	1.06363	1.62672	1.22786	1.56636	1.94028	1.46265	0.99355	1.39443	1.87971	1.13451	1.31523	-0.868062	0.24087	2.21267	S	___2	0.999955	688	P10637	Microtubule-associated protein tau	Mapt	NAKAKTDHGAEIVYKSPVVSGDTSPRHLSNV	1.90858	1.34018	1.53412	0.807044	-0.568392	0.178608	0.508082	-1.3975	-5.28299	-0.374452	0.368941	0.696764	-0.92066	-6.04588	-1.10153	0.0140595	0.0942483	-2.70832	-3.2846	0.53314	0.205771	0.682235
2.1576	3.2016	3.35803	3.2545	3.44463	2.96474	2.0978	2.2458	2.08859	1.14426	2.99458	3.08124	NaN	2.87706	3.20887	1.66063	2.45179	0.88257	1.02774	3.51779	S	___3	0.999955	688	P10637	Microtubule-associated protein tau	Mapt	NAKAKTDHGAEIVYKSPVVSGDTSPRHLSNV	3.08327	2.10824	3.04044	1.9081	-0.975034	0.0395642	0.281424	-2.22192	-4.0216	-0.0428345	0.927707	0.980298	-0.0920293	-6.41027	-1.17517	0.0154954	0.0954413	-2.67799	-3.36177	0.200134	0.653881	0.903167
2.1576	3.2016	3.35803	3.2545	3.44463	2.96474	2.0978	2.2458	2.08859	1.14426	2.99458	3.08124	NaN	2.64769	3.20887	1.66063	2.45179	0.88257	1.02774	3.51779	S	___3	0.998355	692	P10637	Microtubule-associated protein tau	Mapt	KTDHGAEIVYKSPVVSGDTSPRHLSNVSSTG	3.08327	2.10824	2.9831	1.9081	-0.975034	0.040743	0.284096	-2.20717	-4.04731	-0.100177	0.833144	0.954337	-0.2138	-6.39115	-1.17517	0.0160871	0.0974045	-2.66021	-3.39631	0.200134	0.656018	0.903178
2.12639	1.77948	-3.43912	1.96081	2.28283	1.83684	0.774735	1.97727	2.24832	2.80503	2.29597	1.64363	1.37264	2.18345	2.35383	2.50935	2.98331	3.02206	2.89522	3.15689	T	___2	0.999974	523	P10637	Microtubule-associated protein tau	Mapt	PTPPTREPKKVAVVRTPPKSPSASKSRLQTA	0.942078	1.92844	1.9699	2.91337	0.986361	0.21986	0.549045	1.26938	-5.44038	1.02783	0.201853	0.53038	1.32274	-5.61262	1.97129	0.020256	0.11042	2.53692	-3.61936	-0.984927	0.220505	0.697515
2.12639	1.77948	-3.43912	1.96081	2.28283	1.83684	0.774735	1.93133	2.24832	2.80503	2.29114	1.59847	1.33571	2.12121	2.34483	2.46273	2.98331	3.01697	2.84407	3.15689	S	___2	0.974132	527	P10637	Microtubule-associated protein tau	Mapt	TREPKKVAVVRTPPKSPSASKSRLQTAPVPM	0.942078	1.91925	1.93827	2.89279	0.977173	0.224625	0.55754	1.25583	-5.45629	0.996194	0.216085	0.545037	1.28028	-5.66465	1.95072	0.0215732	0.114121	2.507	-3.67676	-0.973543	0.226284	0.700315
NaN	-4.45807	NaN	NaN	-1.93226	NaN	NaN	NaN	NaN	NaN	NaN	NaN	NaN	NaN	-0.807311	NaN	NaN	-1.09243	-1.01291	-0.824262	T	___1	0.884599	695	P10637	Microtubule-associated protein tau	Mapt	HGAEIVYKSPVVSGDTSPRHLSNVSSTGSID	-3.19517	NA	-0.807311	-0.976534	NA	NA	NA	NA	NA	2.38785	0.0638347	0.317301	2.29268	-3.89806	2.21863	0.0304615	0.144959	2.85797	-3.34617	NA	NA	NA
-1.83927	-0.638165	-2.36973	NaN	-0.851069	-2.02372	-2.08645	NaN	-2.78862	-3.34875	-2.46881	-2.40564	NaN	NaN	-2.80333	-2.86802	NaN	-2.978	NaN	-1.84785	S	___3	0.941722	701	P10637	Microtubule-associated protein tau	Mapt	YKSPVVSGDTSPRHLSNVSSTGSIDMVDSPQ	-1.42456	-2.56189	-2.55926	-2.56462	-1.13733	0.023547	0.224931	-2.5717	-3.41149	-1.1347	0.0339771	0.249344	-2.37544	-3.87222	-1.14006	0.0332763	0.153742	-2.38667	-3.83631	0.00273833	0.995515	0.997661
2.1576	1.33315	3.35803	3.2545	3.44463	2.96474	2.0978	2.2458	0.230969	1.14426	1.45382	3.08124	NaN	1.57049	3.20887	-0.0370296	2.45179	0.88257	1.02774	3.51779	T	___3	0.884599	695	P10637	Microtubule-associated protein tau	Mapt	HGAEIVYKSPVVSGDTSPRHLSNVSSTGSID	2.70958	1.73671	2.3286	1.56857	-0.972868	0.159906	0.488164	-1.46698	-5.19278	-0.380977	0.594828	0.834466	-0.541616	-6.26502	-1.14101	0.102753	0.289784	-1.72052	-5.04266	0.168142	0.80277	0.952923
-1.37679	1.42276	NaN	1.60978	2.67785	1.9598	1.32604	0.810115	2.45766	0.738084	NaN	3.69427	3.73372	2.81916	2.54726	2.26712	NaN	2.45656	2.70054	1.28321	S	___2	0.992304	491	P10637	Microtubule-associated protein tau	Mapt	GSGEPPKSGERSGYSSPGSPGTPGSRSRTPS	1.0834	1.45834	3.1986	2.17686	0.37494	0.567009	0.835762	0.584759	-5.99327	2.1152	0.00657752	0.104791	3.1296	-2.46487	1.09346	0.125581	0.324948	1.61785	-5.09657	-0.718518	0.279284	0.726229
NaN	NaN	NaN	0.605604	0.250133	0.315187	NaN	NaN	0.572046	0.949327	NaN	0.480342	0.557234	NaN	0.84601	NaN	0.454394	0.778444	0.887645	1.17488	S	___1	0.99972	494	P10637	Microtubule-associated protein tau	Mapt	EPPKSGERSGYSSPGSPGTPGSRSRTPSLPT	0.427868	0.612187	0.627862	0.823841	0.184318	0.602236	0.852345	0.536998	-5.73192	0.199993	0.572169	0.829072	0.582667	-5.94372	0.395972	0.250068	0.482853	1.21604	-5.42566	-0.211654	0.476928	0.840223
0.901551	1.26483	1.96682	1.60978	NaN	1.83969	1.32604	0.810115	2.45766	0.472511	NaN	3.69427	3.73372	2.81916	2.54726	2.26712	1.07677	2.4009	2.70054	1.28321	S	___2	0.99972	494	P10637	Microtubule-associated protein tau	Mapt	EPPKSGERSGYSSPGSPGTPGSRSRTPSLPT	1.43575	1.3812	3.1986	1.94571	-0.054542	0.903098	0.969687	-0.12361	-6.15756	1.76286	0.00149941	0.0429985	3.7902	-1.08786	0.509963	0.264034	0.496732	1.15575	-5.7315	-0.564505	0.192831	0.660528
0.0754144	2.72569	NaN	NaN	NaN	NaN	NaN	0.312081	2.08859	-0.464473	2.36876	NaN	NaN	2.43533	1.23486	1.66063	0.252138	0.88257	0.157182	0.925211	S	___3	0.884599	696	P10637	Microtubule-associated protein tau	Mapt	GAEIVYKSPVVSGDTSPRHLSNVSSTGSIDM	1.40055	0.645399	2.01298	0.775546	-0.755153	0.39374	0.702721	-0.885408	-5.4963	0.612431	0.486783	0.785618	0.718068	-5.85708	-0.625006	0.439869	0.655951	-0.799563	-5.85649	-0.130147	0.85199	0.96393
0.424691	0.218932	0.133482	NaN	NaN	NaN	-0.751102	0.105741	NaN	NaN	1.07937	NaN	NaN	0.395086	NaN	0.565751	NaN	NaN	NaN	NaN	S	___1	0.992304	491	P10637	Microtubule-associated protein tau	Mapt	GSGEPPKSGERSGYSSPGSPGTPGSRSRTPS	0.259035	-0.322681	0.737228	0.565751	-0.581716	0.228498	0.562045	-1.32483	-5.05671	0.478193	0.313632	0.644554	1.08906	-5.52248	0.306716	0.598661	0.767073	0.552239	-5.71837	-0.888432	0.177014	0.634008
NaN	NaN	NaN	-4.3142	NaN	-4.36325	-5.60804	-4.47699	NaN	-4.17465	-4.22202	-4.50665	-3.16807	-3.44709	NaN	-4.65629	NaN	NaN	-4.72626	-4.38886	S	___1	0.974132	527	P10637	Microtubule-associated protein tau	Mapt	TREPKKVAVVRTPPKSPSASKSRLQTAPVPM	-4.3142	-4.65573	-3.83596	-4.59047	-0.341533	0.599897	0.852345	-0.540507	-5.55176	0.478242	0.465441	0.770499	0.756864	-5.64337	-0.27627	0.680416	0.825997	-0.42334	-5.78659	-0.0652625	0.882632	0.982462
1.24093	1.12798	NaN	-0.159881	-1.81367	NaN	NaN	-2.59442	NaN	-0.872178	-1.4205	NaN	NaN	0.336897	NaN	-0.323581	-0.625269	NaN	NaN	2.11816	T	___2	0.884599	695	P10637	Microtubule-associated protein tau	Mapt	HGAEIVYKSPVVSGDTSPRHLSNVSSTGSID	0.0988398	-1.7333	-0.541802	0.38977	-1.83214	0.115356	0.40639	-1.7291	-4.60096	-0.640641	0.559285	0.819861	-0.604611	-5.97868	0.29093	0.762123	0.872392	0.311331	-6.21606	-2.12307	0.0873484	0.510758
NaN	-1.98438	NaN	NaN	-1.53792	-1.4911	NaN	-1.20607	NaN	-1.77646	NaN	NaN	NaN	NaN	NaN	-1.98645	-1.77529	-1.84815	NaN	NaN	T	___2	0.945029	497	P10637	Microtubule-associated protein tau	Mapt	KSGERSGYSSPGSPGTPGSRSRTPSLPTPPT	-1.76115	-1.49121	NA	-1.86996	0.26994	0.474409	0.781912	0.751899	-5.59177	NA	NA	NA	NA	NA	-0.108813	0.769826	0.878397	-0.303092	-6.04752	0.378753	0.273262	0.72506
-3.8369	-2.0231	-2.36973	NaN	-0.851069	-1.14858	-2.08645	NaN	NaN	NaN	-1.45418	-1.32445	NaN	NaN	-2.80333	-2.86802	NaN	NaN	NaN	-1.84785	S	___3	0.807566	704	P10637	Microtubule-associated protein tau	Mapt	PVVSGDTSPRHLSNVSSTGSIDMVDSPQLAT	-2.2702	-1.61752	-1.86065	-2.35793	0.652685	0.418935	0.728675	0.844041	-5.57245	0.409546	0.561892	0.820184	0.600531	-6.1002	-0.0877353	0.911977	0.953576	-0.113458	-6.13994	0.74042	0.426875	0.800446
-0.309382	-0.672058	-0.113801	0.0353894	0.195698	-0.352277	-0.526588	0.384712	0.0146867	0.239928	1.28349	-0.358387	0.199749	-0.054131	0.690082	0	0.217128	0.671862	0.83488	0.894923	S	___2	1	152	P26645	Myristoylated alanine-rich C-kinase substrate	Marcks	PSPSSETPKKKKKRFSFKKSFKLSGFSFKKS	-0.172831	-0.0479077	0.352161	0.523759	0.124923	0.683345	0.887467	0.414325	-6.13527	0.524991	0.0980569	0.373779	1.74121	-5.02937	0.696589	0.0324414	0.151055	2.31034	-4.04548	-0.571666	0.0735024	0.497144
-0.309382	-0.672058	-0.113801	0.0353894	0.195698	-0.352277	-0.526588	0.384712	0.0146867	0.239928	1.28349	-0.358387	0.199749	-0.054131	0.690082	0	0.217128	0.671862	0.83488	0.894923	S	___2	1	156	P26645	Myristoylated alanine-rich C-kinase substrate	Marcks	SETPKKKKKRFSFKKSFKLSGFSFKKSKKES	-0.172831	-0.0479077	0.352161	0.523759	0.124923	0.683345	0.887467	0.414325	-6.13527	0.524991	0.0980569	0.373779	1.74121	-5.02937	0.696589	0.0324414	0.151055	2.31034	-4.04548	-0.571666	0.0735024	0.497144
-1.69947	-3.14621	-0.245971	-0.624052	-1.12788	-0.0846421	NaN	0.476983	0.746488	0.45127	0.392974	-0.268524	-0.224795	0.0126807	-0.000850911	0.233852	NaN	0.204097	0.398454	0.54489	S	___2	0.97372	131	Q60592	Microtubule-associated serine/threonine-protein kinase 2	Mast2	LIVTSSTSPTLPRPHSPLHGHTGNSPLDSPR	-1.36872	0.397525	-0.017703	0.345323	1.76624	0.00070782	0.0513311	4.13937	-0.299286	1.35101	0.00380008	0.077839	3.35831	-2.04333	1.71404	0.000920307	0.0159758	4.01703	-0.639285	0.0522015	0.908986	0.984691
NaN	-3.14621	NaN	NaN	NaN	NaN	NaN	-2.67248	NaN	NaN	NaN	NaN	NaN	NaN	NaN	0.233852	NaN	NaN	0.398454	0.54489	S	___2	0.753982	123	Q60592	Microtubule-associated serine/threonine-protein kinase 2	Mast2	CRTSNRKSLIVTSSTSPTLPRPHSPLHGHTG	-3.14621	-2.67248	NA	0.392399	0.47373	0.49229	0.791513	0.743885	-5.22745	NA	NA	NA	NA	NA	3.53861	0.00130849	0.0195817	6.80539	-0.679243	-3.06488	0.0024256	0.166161
-2.04872	-2.07263	NaN	NaN	NaN	-2.34484	NaN	NaN	-1.2424	-1.39806	-1.49208	NaN	NaN	-1.4472	-1.60831	-1.21532	-0.987326	-1.07745	-0.969645	-1.19228	S	___2	0.98489	1194	Q60592	Microtubule-associated serine/threonine-protein kinase 2	Mast2	LLHTSRSLSSLNRSLSSGESGPGSPTHSHSL	-2.06067	-1.66177	-1.51586	-1.0884	0.398908	0.272248	0.601944	1.15208	-5.2484	0.544812	0.142206	0.445498	1.57346	-4.96236	0.972271	0.0100757	0.0756243	3.06377	-2.64878	-0.573362	0.0612468	0.441033
-2.04872	-2.07263	NaN	NaN	NaN	-2.34484	NaN	NaN	-1.2424	-1.39806	-1.49208	NaN	NaN	-1.4472	-1.60831	-1.21532	-0.987326	-1.07745	-0.969645	-1.19228	S	___2	0.972206	1202	Q60592	Microtubule-associated serine/threonine-protein kinase 2	Mast2	SSLNRSLSSGESGPGSPTHSHSLSPRSPPQG	-2.06067	-1.66177	-1.51586	-1.0884	0.398908	0.272248	0.601944	1.15208	-5.2484	0.544812	0.142206	0.445498	1.57346	-4.96236	0.972271	0.0100757	0.0756243	3.06377	-2.64878	-0.573362	0.0612468	0.441033
-0.607799	0.451388	-2.03824	-2.43648	0.0314133	NaN	-0.797128	-1.19634	-0.436332	-1.30957	-0.746486	0.886039	0.605961	0.181554	-0.546927	-1.0733	NaN	-2.71776	-1.21961	-0.243273	S	___2	0.998882	598	Q8K310	Matrin-3	Matr3	GIDLLKKDKSRKRSYSPDGKESPSDKKSKTD	-0.919944	-0.934843	0.0760282	-1.31349	-0.014899	0.980215	0.992255	-0.0251736	-6.16498	0.995972	0.092432	0.368936	1.78489	-4.96626	-0.393542	0.515159	0.704162	-0.664937	-6.16824	0.378643	0.552049	0.876142
-0.607799	0.451388	-2.03824	-2.43648	0.0314133	NaN	-0.797128	-1.19634	-0.436332	-1.30957	-0.746486	0.886039	0.605961	0.181554	-0.546927	-1.0733	NaN	-2.71776	-1.21961	-0.243273	S	___2	0.96831	604	Q8K310	Matrin-3	Matr3	KDKSRKRSYSPDGKESPSDKKSKTDAQKTES	-0.919944	-0.934843	0.0760282	-1.31349	-0.014899	0.980215	0.992255	-0.0251736	-6.16498	0.995972	0.092432	0.368936	1.78489	-4.96626	-0.393542	0.515159	0.704162	-0.664937	-6.16824	0.378643	0.552049	0.876142
-3.88281	NaN	-2.96605	-2.14352	-2.06419	NaN	NaN	NaN	NaN	-1.88739	-2.73385	NaN	NaN	NaN	-1.93285	NaN	NaN	NaN	NaN	-2.5411	S	___1	0.921764	152	Q8VCF0	Mitochondrial antiviral-signaling protein	Mavs	TPSCPKPVQDTQPPESPVENSEQLLQTNSGA	-2.76414	-1.88739	-2.33335	-2.5411	0.876752	0.307957	0.63374	1.10299	-5.12645	0.430792	0.507626	0.797251	0.699662	-5.90857	0.223042	0.787461	0.890563	0.280597	-5.86437	0.65371	0.537172	0.868216
NaN	-3.35838	NaN	-2.22363	-1.70545	NaN	NaN	NaN	-2.83378	-1.17814	NaN	NaN	NaN	NaN	NaN	NaN	NaN	-2.70244	-2.51042	NaN	S	___1	1	121	P04247	Myoglobin	Mb	EFISEIIIEVLKKRHSGDFGADAQGAMSKAL	-2.42915	-2.00596	NA	-2.60643	0.423193	0.554151	0.827981	0.62248	-5.67608	NA	NA	NA	NA	NA	-0.177277	0.802088	0.896333	-0.260758	-6.0596	0.60047	0.447668	0.820685
NaN	NaN	NaN	NaN	NaN	-3.1896	NaN	NaN	-3.44327	NaN	NaN	NaN	NaN	-3.78889	-3.12465	-2.62772	-2.59991	-2.82273	-2.73897	NaN	S	___1	0.999972	410	Q9Z2E1	Methyl-CpG-binding domain protein 2	Mbd2	LSRAADTEEVDIDMDSGDEA___________	NA	-3.31644	-3.45677	-2.69733	NA	NA	NA	NA	NA	NA	NA	NA	NA	NA	NA	NA	NA	NA	NA	-0.619102	0.107876	0.54475
NaN	-1.32144	NaN	-1.07662	-1.27173	-0.20297	-0.118058	0.165136	-0.0199007	-0.689387	NaN	-1.06341	0.336034	1.0588	-0.543769	-0.116045	-0.0936613	-0.182232	0.177101	-0.00784721	S	___1	0.993103	241	P14152	Malate dehydrogenase, cytoplasmic	Mdh1	TVQQRGAAVIKARKLSSAMSAAKAIADHIRD	-1.22326	-0.173036	-0.0530863	-0.0445369	1.05023	0.012382	0.172682	2.82394	-2.86712	1.17018	0.00845794	0.116782	3.0086	-2.64804	1.17873	0.00605326	0.0560789	3.16946	-2.35104	-0.128499	0.695282	0.916375
NaN	-3.25519	-3.18677	-2.62747	NaN	NaN	NaN	NaN	NaN	NaN	NaN	NaN	NaN	NaN	NaN	NaN	NaN	NaN	NaN	NaN	S	___1	1	180	Q63943	Myocyte-specific enhancer factor 2D	Mef2d	TPSLVTSSLTDPRLLSPQQPALQRNSVSPGL	-3.02314	NA	NA	NA	NA	NA	NA	NA	NA	NA	NA	NA	NA	NA	NA	NA	NA	NA	NA	NA	NA	NA
-3.0468	-2.97276	-3.37457	-2.59012	NaN	-3.57468	NaN	NaN	-3.45779	-3.58411	NaN	-2.46671	-2.14222	-2.77543	-2.21343	NaN	-2.90649	-3.69423	-3.28927	-3.04178	S	___2	1	129	Q6PCP5	Mitochondrial fission factor	Mff	QSEESRAVGRLKRERSMSENAVRQNGQLVRN	-2.99606	-3.53886	-2.39945	-3.23294	-0.542797	0.0728195	0.35019	-1.94304	-4.36414	0.596615	0.037216	0.257884	2.3068	-4.03375	-0.23688	0.375541	0.594745	-0.915893	-5.91879	-0.305918	0.292332	0.726229
-3.0468	-2.97276	-3.37457	-2.59012	NaN	-3.57468	NaN	NaN	-3.45779	-3.58411	NaN	-2.46671	-2.14222	-2.77543	-2.21343	NaN	-2.90649	-3.69423	-3.28927	-3.04178	S	___2	1	131	Q6PCP5	Mitochondrial fission factor	Mff	EESRAVGRLKRERSMSENAVRQNGQLVRNDS	-2.99606	-3.53886	-2.39945	-3.23294	-0.542797	0.0728195	0.35019	-1.94304	-4.36414	0.596615	0.037216	0.257884	2.3068	-4.03375	-0.23688	0.375541	0.594745	-0.915893	-5.91879	-0.305918	0.292332	0.726229
NaN	-1.40507	-1.95356	-1.26764	-1.57113	-2.14769	NaN	-3.59115	-2.36953	-0.979329	-1.33439	-4.0489	NaN	NaN	-1.00427	-1.2759	-1.61307	-1.5122	-0.814975	-0.891447	S	___1	1	129	Q6PCP5	Mitochondrial fission factor	Mff	QSEESRAVGRLKRERSMSENAVRQNGQLVRN	-1.54935	-2.27192	-2.12919	-1.22152	-0.722575	0.249773	0.587996	-1.19821	-5.42011	-0.579837	0.387683	0.703643	-0.890188	-5.8909	0.327832	0.575273	0.750794	0.573032	-6.22446	-1.05041	0.0866294	0.510758
NaN	NaN	-2.67196	-3.05215	NaN	NaN	-3.38024	NaN	NaN	NaN	NaN	-1.65523	NaN	-1.96135	NaN	-2.02399	NaN	-1.98856	-2.59291	NaN	T	___2	0.993298	477	Q8BGT6	MICAL-like protein 1	Micall1	PSEATPKSLHPWYGITPTSSPKTKKRPAPRA	-2.86205	-3.38024	-1.80829	-2.20182	-0.518185	0.361993	0.683639	-0.977928	-5.16911	1.05376	0.0464665	0.28316	2.43563	-3.7769	0.660235	0.140291	0.345034	1.67169	-4.83315	-1.17842	0.0519043	0.416129
NaN	-2.58814	-1.27998	-2.00501	NaN	NaN	-2.77849	-2.15201	NaN	NaN	-3.04214	-2.77131	-1.12891	NaN	NaN	NaN	NaN	NaN	NaN	NaN	S	___2	0.717296	6	Q9QWV4	Myeloid leukemia factor 1	Mlf1	__________MFRMLSSSFEDDPFFADSFLA	-1.95771	-2.46525	-2.31412	NA	-0.50754	0.468583	0.777758	-0.762203	-5.58424	-0.35641	0.566698	0.824462	-0.598419	-6.03447	NA	NA	NA	NA	NA	NA	NA	NA
NaN	NaN	-3.66219	NaN	-2.79135	NaN	NaN	NaN	NaN	-2.6617	NaN	NaN	NaN	NaN	NaN	-3.4264	-2.95704	-3.84328	-3.29832	-1.96001	S	___1	0.788651	237	Q99KX1	Myeloid leukemia factor 2	Mlf2	RAEGPPRLAIQGPEDSPSRQSRRYDW_____	-3.22677	-2.6617	NA	-3.09701	0.56507	0.50151	0.799681	0.705021	-5.37597	NA	NA	NA	NA	NA	0.12976	0.818829	0.907104	0.236994	-6.14944	0.43531	0.561128	0.880849
0.694463	0.48573	0.276585	0.560882	0.0465536	0.914563	-0.513143	0.388404	0.581915	1.68025	1.04701	-0.479065	-0.151443	0.186715	0.691146	1.2134	1.16699	1.28687	1.57248	1.37868	S	___1	0.999999	85	Q5FW52	Muscular LMNA-interacting protein	Mlip	QKGDLFKAEYVFIVDSDGEDEATCRQGEQGP	0.412843	0.610398	0.258873	1.32368	0.197555	0.565874	0.835125	0.584482	-6.05042	-0.15397	0.653966	0.864169	-0.455532	-6.36592	0.910841	0.0144741	0.0943724	2.69479	-3.31137	-0.713286	0.048524	0.410354
1.53607	2.20756	2.4659	1.67904	2.37358	2.3374	2.24013	2.20583	2.36918	1.84208	-0.192218	-0.293725	2.56742	2.22889	1.94499	2.0384	-0.499379	2.57563	2.93673	-1.10271	S	___2	0.773014	1173	Q9QZQ1	Afadin	Mllt4	PGDDRLMKNRADHRSSPNVANQPPSPGGKGP	2.05243	2.19892	1.25107	1.18973	0.146494	0.837534	0.958411	0.207924	-6.19992	-0.801359	0.269722	0.591737	-1.1374	-5.82913	-0.862696	0.235967	0.464411	-1.22445	-5.71007	1.00919	0.168523	0.625757
0.742456	-0.0634777	NaN	0.514398	-0.282569	NaN	-0.356189	-0.0493612	0.801386	1.49806	0.210933	-0.404591	NaN	0.424965	0.945478	0.541898	0.145218	NaN	1.02993	1.21419	S	___1	0.99942	1182	Q9QZQ1	Afadin	Mllt4	RADHRSSPNVANQPPSPGGKGPYTSGTAAKI	0.227702	0.473474	0.294196	0.732809	0.245772	0.573258	0.839184	0.57609	-5.94825	0.0664944	0.878258	0.963994	0.155863	-6.35082	0.505107	0.255191	0.487481	1.18397	-5.64964	-0.259335	0.55253	0.876142
1.53607	2.20756	2.4659	3.14658	2.37358	2.3374	2.24013	2.3764	2.36918	2.14028	2.07262	2.54362	2.56742	2.22889	1.94499	2.0384	2.25176	2.57563	2.93673	1.82692	S	___2	0.99942	1182	Q9QZQ1	Afadin	Mllt4	RADHRSSPNVANQPPSPGGKGPYTSGTAAKI	2.34594	2.29268	2.27151	2.32589	-0.05326	0.844652	0.961302	-0.198684	-6.20182	-0.07443	0.784318	0.929414	-0.277658	-6.43249	-0.02005	0.941171	0.970685	-0.0747957	-6.44756	-0.03321	0.902724	0.984465
NaN	-2.62744	-2.54308	-2.60324	-2.60267	NaN	NaN	NaN	NaN	NaN	NaN	NaN	NaN	NaN	NaN	NaN	NaN	NaN	NaN	NaN	S	___2	0.835395	25	Q99MZ3	Carbohydrate-responsive element-binding protein	Mlxipl	VNLQVPRVVPSPDSDSDTDLEDPSPRRSAGG	-2.59411	NA	NA	NA	NA	NA	NA	NA	NA	NA	NA	NA	NA	NA	NA	NA	NA	NA	NA	NA	NA	NA
-4.37074	-2.11781	-2.78589	-1.25664	-4.47956	NaN	NaN	NaN	NaN	NaN	-3.47493	NaN	NaN	-5.2339	NaN	NaN	NaN	NaN	NaN	NaN	S	___1	0.999981	809	Q8VBX6	Multiple PDZ domain protein	Mpdz	DAFLCSPHACKESGLSDKALFRADLALIDTP	-3.00213	NA	-4.35442	NA	NA	NA	NA	NA	NA	-1.35229	0.202299	0.53038	-1.39342	-5.26677	NA	NA	NA	NA	NA	NA	NA	NA
NaN	-2.21619	-1.16003	-1.53928	-1.49521	-1.17753	NaN	NaN	-2.47647	-2.27281	NaN	-2.67983	-2.62984	-2.32142	-0.0416697	-2.05411	-2.76752	-2.53938	-2.83955	-1.46386	S	___1	0.928984	6	Q920Q6	RNA-binding protein Musashi homolog 2	Msi2	__________MEANGSPGTSGSANDSQHDPG	-1.60268	-1.9756	-1.91819	-2.33288	-0.372926	0.531924	0.821447	-0.640133	-5.83821	-0.315512	0.567423	0.824462	-0.584976	-6.18809	-0.730206	0.174427	0.383302	-1.42707	-5.40434	0.357281	0.531135	0.866116
NaN	0.377536	NaN	0.517841	NaN	0.828735	NaN	NaN	NaN	2.37502	1.75285	NaN	0.498734	1.19371	0.790414	0.694444	-3.53309	1.0388	1.27372	0.867996	S	___1	0.972343	423	Q80WJ7	Protein LYRIC	Mtdh	SLLKSQEPISNDQKVSDDDKEKGEGALPTGK	0.447688	1.60188	1.05893	0.068374	1.15419	0.387678	0.70119	0.897187	-5.40911	0.611239	0.593552	0.834466	0.548638	-6.01364	-0.379314	0.730782	0.853454	-0.352417	-6.1155	1.5335	0.180308	0.641247
3.2251	2.66697	3.12928	2.33925	2.88606	3.73048	2.35252	3.32025	3.59342	4.21967	3.48708	2.94344	3.73316	3.74063	3.8708	3.79502	4.04854	3.95378	4.33974	4.03931	S	___1	1	100	Q9CWE0	Mitochondrial fission regulator 1-like	Mtfr1l	HTWKPSPLIVMQRNASVPNLRGSEERLLALK	2.84933	3.44327	3.55502	4.03528	0.593936	0.057693	0.320316	2.0221	-4.35673	0.70569	0.0268282	0.228346	2.40258	-3.89295	1.18595	0.000721288	0.0138673	4.03765	-0.481953	-0.59201	0.0584332	0.435237
NaN	-1.57391	-1.55268	-1.7522	-1.58308	-2.07253	NaN	NaN	-1.05963	NaN	-2.94069	-1.80249	NaN	-1.59892	NaN	NaN	-1.85698	NaN	-1.77863	-2.04219	S	___2	0.925391	1208	Q5HZI1	Microtubule-associated tumor suppressor 1 homolog	Mtus1	FQSPRNSGSFSSPSISPR_____________	-1.61547	-1.56608	-2.11403	-1.8926	0.0493875	0.908714	0.969687	0.1174	-5.91711	-0.498566	0.206753	0.535261	-1.34383	-5.4097	-0.277132	0.47114	0.675238	-0.746983	-5.98076	0.32652	0.477324	0.840223
NaN	NaN	-1.55268	-1.7522	NaN	-2.07253	NaN	NaN	-1.05963	NaN	-2.94069	-1.80249	NaN	-1.59892	NaN	NaN	NaN	NaN	-1.77863	NaN	S	___2	0.798907	1204	Q5HZI1	Microtubule-associated tumor suppressor 1 homolog	Mtus1	SAIPFQSPRNSGSFSSPSISPR_________	-1.65244	-1.56608	-2.11403	-1.77863	0.08636	0.891282	0.966679	0.141948	-5.78131	-0.461593	0.434435	0.748416	-0.831127	-5.75876	-0.12619	0.870503	0.934003	-0.169354	-5.80708	0.21255	0.78404	0.943629
-2.62105	-2.56843	-1.41371	NaN	NaN	-1.91637	-2.61219	-1.80349	NaN	0.11165	-0.707992	-1.91294	-0.705994	-1.55593	-0.586245	-0.742566	NaN	-0.756242	-0.432836	0.438418	S	___1	1	1286	Q3UHD3	Microtubule-associated tumor suppressor candidate 2 homolog	Mtus2	LKARIDQNTVVTRQLSEENANLQEYVEKETQ	-2.20106	-1.5551	-1.09382	-0.373306	0.645963	0.278459	0.607382	1.12534	-5.43058	1.10724	0.0622761	0.312918	2.01734	-4.48055	1.82776	0.00628276	0.0565747	3.18416	-2.33736	-1.18179	0.0422603	0.405629
NaN	-3.6871	-3.34647	-3.02585	NaN	-1.68674	-3.50534	-2.57585	-1.53756	-1.6962	-2.21161	-2.65683	-1.49835	-2.20827	-0.214074	-1.21823	-0.5544	0.0357042	-0.329843	0.23102	S	___1	0.995576	257	A2AMM0	Muscle-related coiled-coil protein	Murc	QSGERLRQSGERFKKSISSAAPSKEAFKIRS	-3.35314	-2.20034	-1.75783	-0.36715	1.1528	0.0450337	0.290403	2.1664	-4.01794	1.59531	0.00820242	0.115828	2.99799	-2.66698	2.98599	3.3119e-05	0.00248781	5.61142	2.54736	-1.83319	0.00100092	0.139002
NaN	NaN	-4.08707	NaN	NaN	-2.47055	NaN	-3.12344	-2.50678	NaN	-3.88788	NaN	-2.06244	-2.73423	-3.70345	-2.32066	-1.11622	-0.792979	-1.91154	NaN	S	___2	0.999927	218	A2AMM0	Muscle-related coiled-coil protein	Murc	RENMQKTRQTLDKKVSGIRTRIVTPERRERL	-4.08707	-2.70026	-3.097	-1.53535	1.38681	0.102707	0.391874	1.78406	-4.34153	0.99007	0.215801	0.545037	1.31544	-5.11533	2.55172	0.00624856	0.0565747	3.3903	-2.07602	-1.16491	0.0452376	0.408796
NaN	NaN	-4.08707	NaN	NaN	-2.47055	NaN	-3.12344	-2.50678	NaN	-3.88788	NaN	-2.06244	-2.73423	-3.70345	-2.32066	-1.11622	-0.792979	-1.91154	NaN	T	___2	0.865749	212	A2AMM0	Muscle-related coiled-coil protein	Murc	IKKAFSRENMQKTRQTLDKKVSGIRTRIVTP	-4.08707	-2.70026	-3.097	-1.53535	1.38681	0.102707	0.391874	1.78406	-4.34153	0.99007	0.215801	0.545037	1.31544	-5.11533	2.55172	0.00624856	0.0565747	3.3903	-2.07602	-1.16491	0.0452376	0.408796
5.43803	6.44931	6.53605	6.38711	5.33375	5.39148	5.25378	4.59282	4.78483	4.57426	5.3307	6.24325	6.49658	5.7102	5.3624	5.39973	6.03943	4.21389	4.30946	5.49565	S	___2	0.999374	171	A2AMM0	Muscle-related coiled-coil protein	Murc	NQEEAEEVFDPPIELSSDEEYYVEESRSARL	6.02885	4.91943	5.82863	5.09163	-1.10942	0.00790833	0.133528	-2.97277	-2.58741	-0.200224	0.59792	0.834466	-0.536517	-6.32515	-0.937218	0.0213767	0.113754	-2.51135	-3.66843	-0.172198	0.649815	0.902132
5.43803	6.44931	6.53605	6.38711	5.33375	5.39148	5.25378	4.59282	4.78483	4.57426	5.3307	6.24325	6.49658	5.7102	5.3624	5.39973	6.03943	4.21389	4.30946	5.49565	S	___2	0.999269	172	A2AMM0	Muscle-related coiled-coil protein	Murc	QEEAEEVFDPPIELSSDEEYYVEESRSARLR	6.02885	4.91943	5.82863	5.09163	-1.10942	0.00790833	0.133528	-2.97277	-2.58741	-0.200224	0.59792	0.834466	-0.536517	-6.32515	-0.937218	0.0213767	0.113754	-2.51135	-3.66843	-0.172198	0.649815	0.902132
1.76965	1.30173	1.52532	1.58135	2.12559	2.1219	0.0229377	1.63792	1.87227	3.11683	2.43584	1.17017	1.37548	1.72357	2.77955	2.33569	2.45115	2.22552	2.60129	4.01802	T	___1	0.999905	334	A2AMM0	Muscle-related coiled-coil protein	Murc	VTKGGYSPQEGGDPPTPEPLKVTFKPQVRVE	1.66073	1.75437	1.89692	2.72633	0.0936435	0.844456	0.961302	0.198938	-6.20177	0.236194	0.621676	0.845225	0.501775	-6.34343	1.06561	0.0356698	0.157854	2.26379	-4.1304	-0.971962	0.0530701	0.420044
-0.942133	NaN	NaN	NaN	0.119291	NaN	NaN	-0.254093	NaN	-0.0488576	0.580383	NaN	0.712494	NaN	NaN	NaN	NaN	0.173357	0.439366	1.1761	S	___1	1	236	A2AMM0	Muscle-related coiled-coil protein	Murc	RTRIVTPERRERLRQSGERLRQSGERLRQSG	-0.411421	-0.151475	0.646438	0.596274	0.259946	0.627321	0.867271	0.5055	-5.66299	1.05786	0.074956	0.329843	2.05715	-4.25871	1.0077	0.0653378	0.220839	2.14663	-4.1831	-0.74775	0.151217	0.608203
0.380734	-0.262691	0.510312	0.393068	-3.4164	-0.548779	-1.91082	-0.704485	0.124576	0.254675	-0.34327	-3.20921	-0.517375	-0.761788	-1.12873	0.977799	0.883086	0.389194	1.01157	0.429448	S	___1	0.989961	20	A2AMM0	Muscle-related coiled-coil protein	Murc	GSASNAGKIHQNRLSSVTEDEDQDAALTIVT	-0.478995	-0.556967	-1.19207	0.738219	-0.0779712	0.908237	0.969687	-0.116833	-6.21487	-0.713079	0.298887	0.625281	-1.06849	-5.90243	1.21721	0.0841758	0.255619	1.82389	-4.88045	-1.29519	0.0675036	0.472111
0.00704325	0.809972	0.0745832	0.070708	0.826223	NaN	-1.05213	NaN	0.157809	-0.974178	-1.20386	-0.450016	-0.809476	-0.156637	0.57999	-0.651767	-0.83217	NaN	-0.600412	1.09648	S	___2	0.999988	325	A2AMM0	Muscle-related coiled-coil protein	Murc	DEFSETEKEVTKGGYSPQEGGDPPTPEPLKV	0.357706	-0.622833	-0.408	-0.246967	-0.980539	0.0584802	0.320316	-2.04037	-4.23214	-0.765706	0.0847544	0.346502	-1.83982	-4.88381	-0.604673	0.189997	0.40203	-1.36981	-5.47774	-0.375866	0.465588	0.830447
0.00704325	0.809972	0.0745832	0.070708	0.826223	NaN	-1.05213	NaN	0.157809	-0.974178	-1.20386	-0.450016	-0.809476	-0.156637	0.57999	-0.651767	-0.83217	NaN	-0.600412	1.09648	T	___2	0.999905	334	A2AMM0	Muscle-related coiled-coil protein	Murc	VTKGGYSPQEGGDPPTPEPLKVTFKPQVRVE	0.357706	-0.622833	-0.408	-0.246967	-0.980539	0.0584802	0.320316	-2.04037	-4.23214	-0.765706	0.0847544	0.346502	-1.83982	-4.88381	-0.604673	0.189997	0.40203	-1.36981	-5.47774	-0.375866	0.465588	0.830447
NaN	NaN	NaN	NaN	NaN	-3.11381	NaN	NaN	-2.95575	NaN	NaN	-3.00942	NaN	-3.08263	NaN	-1.88136	-1.26401	-1.19608	-1.21428	NaN	S	___2	0.995576	257	A2AMM0	Muscle-related coiled-coil protein	Murc	QSGERLRQSGERFKKSISSAAPSKEAFKIRS	NA	-3.03478	-3.04603	-1.38893	NA	NA	NA	NA	NA	NA	NA	NA	NA	NA	NA	NA	NA	NA	NA	-1.64585	0.00164758	0.16047
NaN	NaN	NaN	NaN	NaN	NaN	NaN	NaN	NaN	NaN	NaN	NaN	-4.02828	-4.61884	NaN	-1.88136	-1.93721	NaN	-1.21428	NaN	S	___2	0.973939	272	A2AMM0	Muscle-related coiled-coil protein	Murc	SISSAAPSKEAFKIRSLRKAKDPKAEGQEVD	NA	NA	-4.32356	-1.67762	NA	NA	NA	NA	NA	NA	NA	NA	NA	NA	NA	NA	NA	NA	NA	NA	NA	NA
-0.355436	-1.49565	NaN	-0.714137	-1.16634	NaN	NaN	NaN	-0.0423414	NaN	NaN	NaN	NaN	NaN	NaN	NaN	NaN	NaN	NaN	NaN	S	___1	1	747	P16332	Methylmalonyl-CoA mutase, mitochondrial	Mut	QVLDDIEKCLAEKQQSV______________	-0.932891	-0.0423414	NA	NA	0.890549	0.192229	0.528047	1.47806	-4.74488	NA	NA	NA	NA	NA	NA	NA	NA	NA	NA	NA	NA	NA
2.80398	2.93767	3.31447	3.42868	1.9551	2.71046	0.728555	1.30436	2.80457	2.96124	3.09626	0.637915	0.832593	2.01895	1.90785	2.62504	1.67039	1.48731	3.17158	2.12372	S	___1	1	72	O70468	Myosin-binding protein C, cardiac-type	Mybpc3	LAAEGKRHTLTVRDASPDDQGSYAVIAGSSK	2.88798	2.10184	1.69871	2.21561	-0.786143	0.141584	0.460878	-1.53471	-5.10109	-1.18927	0.0316963	0.244777	-2.32169	-4.04333	-0.672372	0.205182	0.426092	-1.3126	-5.60448	-0.113771	0.826638	0.960394
-0.763057	-1.60417	0.289409	-1.42631	-0.0602875	-1.72736	NaN	-4.55314	-1.11752	1.56553	0.178213	-1.74203	-1.2704	NaN	0.623363	NaN	NaN	NaN	-3.98838	0.0678028	S	___1	1	307	O70468	Myosin-binding protein C, cardiac-type	Mybpc3	DFSSLLKKRDSFRRDSKLEAPAEEDVWEILR	-0.712883	-1.45812	-0.552713	-1.96029	-0.745239	0.496063	0.793089	-0.699278	-5.91889	0.16017	0.882722	0.966174	0.150291	-6.40284	-1.24741	0.364233	0.586477	-0.938467	-5.74164	0.502166	0.720686	0.928951
-1.87229	-3.47965	NaN	-0.0178056	-3.79786	-0.0219535	-1.72232	-3.37292	-1.05429	0.883438	-0.0332224	-1.74203	-1.08257	-1.36631	-0.18648	-4.12208	-6.05408	-2.59138	NaN	0.717407	S	___1	0.787832	302	O70468	Myosin-binding protein C, cardiac-type	Mybpc3	DAGTPDFSSLLKKRDSFRRDSKLEAPAEEDV	-2.2919	-1.05761	-0.882122	-3.01253	1.23429	0.289822	0.620154	1.09317	-5.58102	1.40978	0.229017	0.561408	1.24859	-5.64648	-0.720632	0.552988	0.733489	-0.605484	-6.15564	1.95492	0.101788	0.533313
NaN	NaN	NaN	NaN	1.60412	NaN	0.549674	1.36784	NaN	2.81749	NaN	0.152428	NaN	-1.94871	1.56075	0.0852952	2.54962	2.97428	NaN	2.7793	T	___1	0.89192	67	O70468	Myosin-binding protein C, cardiac-type	Mybpc3	NDKYGLAAEGKRHTLTVRDASPDDQGSYAVI	1.60412	1.57833	-0.0785107	2.09712	-0.0257853	0.986147	0.993244	-0.0178152	-5.66281	-1.68263	0.272765	0.596753	-1.16254	-5.25377	0.493004	0.732503	0.853454	0.35179	-5.84319	-0.518789	0.600087	0.899406
4.56155	4.67798	5.29836	5.06627	5.16494	5.24992	3.79134	4.87043	5.19743	6.13222	5.37267	5.1219	5.86127	5.66533	4.69146	4.4484	4.60312	5.05479	5.40332	5.82991	S	___1	0.997892	273	O70468	Myosin-binding protein C, cardiac-type	Mybpc3	IGSGDLDLRSAFRRTSLAGAGRRTSDSHEDA	4.95382	5.04827	5.34253	5.06791	0.094448	0.799721	0.94294	0.257343	-6.18831	0.388706	0.303025	0.630399	1.05911	-5.91209	0.114088	0.759344	0.869768	0.310857	-6.40091	-0.01964	0.95789	0.993942
NaN	NaN	NaN	NaN	0.293587	0.154156	NaN	NaN	0.0150903	-0.25086	0.414158	NaN	NaN	-0.105715	NaN	0.302756	0.0707761	-0.370487	NaN	-0.648107	S	___2	0.974455	1952	Q61879	Myosin-10	Myh10	SSSRSGRRQLHIEGASLELSDDDTESKTSDV	0.293587	-0.0272046	0.154222	-0.161265	-0.320792	0.542837	0.826217	-0.633221	-5.47081	-0.139365	0.801373	0.936526	-0.259365	-5.80814	-0.454852	0.378725	0.597144	-0.927294	-5.48369	0.134061	0.698722	0.916518
NaN	NaN	NaN	NaN	NaN	NaN	NaN	NaN	NaN	-0.25086	-4.25816	NaN	NaN	NaN	NaN	0.302756	0.0707761	NaN	NaN	-0.648107	S	___2	0.846886	1956	Q61879	Myosin-10	Myh10	SGRRQLHIEGASLELSDDDTESKTSDVNDTQ	NA	-0.25086	-4.25816	-0.091525	NA	NA	NA	NA	NA	NA	NA	NA	NA	NA	NA	NA	NA	NA	NA	-0.159335	0.810666	0.954328
-2.89758	NaN	NaN	-3.20715	NaN	NaN	NaN	NaN	-3.97965	-3.16361	-3.52831	-3.17061	-3.41499	NaN	NaN	NaN	NaN	-3.90122	NaN	NaN	S	___2	1	1954	O08638	Myosin-11	Myh11	SRRAGGRRVIENTDGSEEEMDARDSDFNGTK	-3.05236	-3.57163	-3.3713	-3.90122	-0.519265	0.2872	0.616943	-1.15579	-5.16139	-0.318938	0.463264	0.76826	-0.777657	-5.80148	-0.848855	0.16858	0.377247	-1.54269	-4.7676	0.32959	0.568813	0.881897
-2.89758	NaN	NaN	-3.20715	NaN	NaN	NaN	NaN	-3.97965	-3.16361	-3.52831	-3.17061	-3.41499	NaN	NaN	NaN	NaN	-3.90122	NaN	NaN	T	___2	1	1951	O08638	Myosin-11	Myh11	FVPSRRAGGRRVIENTDGSEEEMDARDSDFN	-3.05236	-3.57163	-3.3713	-3.90122	-0.519265	0.2872	0.616943	-1.15579	-5.16139	-0.318938	0.463264	0.76826	-0.777657	-5.80148	-0.848855	0.16858	0.377247	-1.54269	-4.7676	0.32959	0.568813	0.881897
NaN	NaN	-3.15406	-3.23115	NaN	NaN	NaN	NaN	-3.4355	0.671432	-2.55554	NaN	NaN	NaN	-3.93731	-3.54293	-4.14732	-1.89607	-2.94805	NaN	S	___1	1	8	O08638	Myosin-11	Myh11	________MAQKGQLSDDEKFLFVDKNFMNS	-3.1926	-1.38203	-3.24643	-3.13359	1.81057	0.174225	0.505393	1.47941	-4.81362	-0.05382	0.965914	0.994015	-0.043976	-6.03016	0.0590125	0.956853	0.980432	0.0556782	-6.14507	1.75156	0.133889	0.589488
1.34338	0.288177	1.15641	1.53867	1.58813	1.84151	-1.05886	-0.646426	0.587926	3.41039	2.05515	-0.93863	-0.221393	1.38214	0.945575	1.41555	0.271167	1.11039	1.48803	1.56366	S	___1	1	1954	O08638	Myosin-11	Myh11	SRRAGGRRVIENTDGSEEEMDARDSDFNGTK	1.18295	0.826908	0.644568	1.16976	-0.356045	0.613791	0.860636	-0.513235	-6.08937	-0.538385	0.447399	0.75931	-0.776076	-6.16725	-0.013194	0.985027	0.995616	-0.019019	-6.45024	-0.342851	0.626903	0.902053
0.227348	-0.283504	0.235725	-0.469426	-0.0396465	-0.239162	-2.8872	-1.09877	0.943519	-0.331216	-0.146404	-2.26185	-1.89014	-1.79577	-0.696645	-1.08243	0.36237	0.613538	-2.40241	0.044052	S	___1	0.967133	1973	Q6URW6	Myosin-14	Myh14	TRTVRQVFRLEEGVASDEEEAEGAEPGSAPG	-0.0659007	-0.722566	-1.35816	-0.492976	-0.656665	0.312383	0.635634	-1.03824	-5.69168	-1.29226	0.0553712	0.298449	-2.04317	-4.53855	-0.427075	0.507778	0.698927	-0.675242	-6.21903	-0.22959	0.720671	0.928951
-2.00205	-1.88834	-1.39436	-1.14548	-1.56026	-1.19429	-2.34359	-1.67249	NaN	-1.69997	-0.29743	-1.43226	-0.594358	-1.01514	-0.94509	NaN	-1.12813	-1.47065	-0.46973	-0.719753	S	___1	1	1367;1373	P13541;Q5SX40	Myosin-3;Myosin-1	Myh3;Myh1	QEAKAELQRAMSKANSEVAQWRTKYETDAIQ;QEGKAELQRALSKANSEVAQWRTKYETDAIQ	-1.5981	-1.72758	-0.856856	-0.947066	-0.129487	0.674246	0.886278	-0.427815	-6.07304	0.741242	0.0189512	0.19299	2.59756	-3.55185	0.651032	0.0464085	0.18197	2.15096	-4.29569	-0.780519	0.0258015	0.334555
NaN	-4.34544	-6.38986	NaN	NaN	NaN	-3.87539	-3.8393	-3.19817	-2.28146	-2.78541	-4.72053	NaN	-2.78076	-2.77268	-1.73549	NaN	-3.14924	-2.21957	-2.27993	S	___1	1	1201;1203;1202;1206;1199	Q02566;Q5SX39;P13542;Q5SX40;Q91Z83	Myosin-6;Myosin-4;Myosin-8;Myosin-1;Myosin-7	Myh6;Myh4;Myh8;Myh1;Myh7	QHEATAAALRKKHADSVAELGEQIDNLQRVK;QHEATAATLRKKHADSVAELGEQIDNLQRVK	-5.36765	-3.29858	-3.26484	-2.34606	2.06907	0.012241	0.172038	2.91719	-2.72451	2.1028	0.0111811	0.137174	2.96475	-2.7652	3.02159	0.000974571	0.016439	4.26015	-0.49085	-0.952523	0.124486	0.567509
-1.31752	-1.24943	-1.12396	-1.10618	NaN	NaN	NaN	NaN	NaN	NaN	NaN	NaN	NaN	NaN	-2.84873	NaN	NaN	-2.48106	-2.3355	-1.96331	S	___2	1	1368;1370;1369;1366	Q02566;Q5SX39;P13542;Q91Z83	Myosin-6;Myosin-4;Myosin-8;Myosin-7	Myh6;Myh4;Myh8;Myh7	MEAKAELQRVLSKANSEVAQWRTKYETDAIQ;TEAKAELQRVLSKANSEVAQWRTKYETDAIQ	-1.19927	NA	-2.84873	-2.25996	NA	NA	NA	NA	NA	-1.64946	0.00460701	0.0858747	-3.94057	-1.69245	-1.06068	0.00635	0.0565747	-3.70937	-2.07173	NA	NA	NA
-0.338136	-1.19822	-0.205391	-0.123769	-0.736293	-0.0700678	-1.47688	-0.6017	-1.31604	-0.808352	0.797814	-0.591229	0.090181	-0.113394	-0.148187	-0.774124	0.168812	0.0263222	0.446009	0.314937	S	___1	1	1368;1370;1369;1366	Q02566;Q5SX39;P13542;Q91Z83	Myosin-6;Myosin-4;Myosin-8;Myosin-7	Myh6;Myh4;Myh8;Myh7	MEAKAELQRVLSKANSEVAQWRTKYETDAIQ;TEAKAELQRVLSKANSEVAQWRTKYETDAIQ	-0.520362	-0.854608	0.007037	0.0363912	-0.334246	0.316449	0.640315	-1.02931	-5.7005	0.527399	0.121067	0.420824	1.62413	-5.20476	0.556753	0.102941	0.289855	1.71452	-5.05009	-0.890999	0.0130242	0.260882
-1.31752	-1.24943	-1.12396	-1.10618	NaN	NaN	NaN	NaN	NaN	NaN	NaN	NaN	NaN	NaN	-2.84873	NaN	NaN	-2.48106	-2.3355	-1.96331	S	___2	1	1364;1362	Q02566;Q91Z83	Myosin-6;Myosin-7	Myh6;Myh7	YEEEMEAKAELQRVLSKANSEVAQWRTKYET;YEEETEAKAELQRVLSKANSEVAQWRTKYET	-1.19927	NA	-2.84873	-2.25996	NA	NA	NA	NA	NA	-1.64946	0.00460701	0.0858747	-3.94057	-1.69245	-1.06068	0.00635	0.0565747	-3.70937	-2.07173	NA	NA	NA
NaN	NaN	NaN	NaN	NaN	-3.60185	NaN	NaN	-3.35734	NaN	NaN	NaN	NaN	NaN	-2.41558	-2.52312	-4.16866	NaN	-4.06905	-3.07402	S	___1	0.802833	1602;1600	Q02566;Q91Z83	Myosin-6;Myosin-7	Myh6;Myh7	QAKRNHLRMVDSLQTSLDAETRSRNEALRVK	NA	-3.4796	-2.41558	-3.45871	NA	NA	NA	NA	NA	NA	NA	NA	NA	NA	NA	NA	NA	NA	NA	-0.0208825	0.971482	0.993942
NaN	NaN	NaN	NaN	NaN	-3.14099	NaN	NaN	-3.35788	-1.44517	-2.13533	-3.51277	-3.14549	-3.4545	-2.94092	-3.24007	NaN	-2.97133	-2.69194	-1.24059	S	___1	1	1364;1362	Q02566;Q91Z83	Myosin-6;Myosin-7	Myh6;Myh7	YEEEMEAKAELQRVLSKANSEVAQWRTKYET;YEEETEAKAELQRVLSKANSEVAQWRTKYET	NA	-2.64801	-3.0378	-2.53598	NA	NA	NA	NA	NA	NA	NA	NA	NA	NA	NA	NA	NA	NA	NA	-0.112031	0.84977	0.96312
2.9598	2.84018	2.3799	3.35036	3.44457	2.8471	0.693901	2.22246	3.48821	4.88555	3.84899	2.15335	2.88596	3.30353	3.12254	3.64955	3.32585	4.19051	4.00963	4.18618	S	___1	1	1943	Q8VDD5	Myosin-9	Myh9	FVVTRRIVRKGTGDCSDEEVDGKADGADAKA	2.99496	2.82744	3.06287	3.87234	-0.167518	0.757136	0.920032	-0.313809	-6.17205	0.067912	0.900124	0.972226	0.127219	-6.46374	0.877382	0.116951	0.308418	1.64359	-5.15607	-1.0449	0.0653793	0.465922
-1.68384	-1.06414	NaN	-1.13983	-4.3582	NaN	NaN	NaN	NaN	-0.990859	-0.82113	-0.782103	0.558225	-1.02902	-1.24731	NaN	NaN	-0.920738	NaN	NaN	S	___2	1	1943	Q8VDD5	Myosin-9	Myh9	FVVTRRIVRKGTGDCSDEEVDGKADGADAKA	-2.0615	-0.990859	-0.664268	-0.920738	1.07064	0.371996	0.6896	0.935895	-5.28269	1.39723	0.0699587	0.328609	2.03564	-4.57102	1.14076	0.342848	0.57452	0.997191	-5.42368	-0.070121	0.962332	0.993942
-1.68384	-1.06414	NaN	-1.13983	-4.3582	NaN	NaN	NaN	NaN	-0.990859	-0.82113	-0.782103	0.558225	-1.02902	-1.24731	NaN	NaN	-0.920738	NaN	NaN	T	___2	1	1939	Q8VDD5	Myosin-9	Myh9	GDLPFVVTRRIVRKGTGDCSDEEVDGKADGA	-2.0615	-0.990859	-0.664268	-0.920738	1.07064	0.371996	0.6896	0.935895	-5.28269	1.39723	0.0699587	0.328609	2.03564	-4.57102	1.14076	0.342848	0.57452	0.997191	-5.42368	-0.070121	0.962332	0.993942
-2.36451	-2.72661	NaN	-2.06949	-3.7219	-2.00801	-4.60824	-3.57174	-1.97306	-0.933729	NaN	NaN	-3.38524	-1.47137	-2.47745	-2.1943	NaN	-1.7498	NaN	-2.70205	T	___1	1	1939	Q8VDD5	Myosin-9	Myh9	GDLPFVVTRRIVRKGTGDCSDEEVDGKADGA	-2.72063	-2.61896	-2.44469	-2.21538	0.101672	0.879652	0.966679	0.154259	-6.1531	0.275941	0.718695	0.895154	0.367717	-6.21902	0.505244	0.511948	0.702505	0.673285	-6.03669	-0.403572	0.582888	0.889106
3.38524	3.69386	3.88896	3.78448	2.69341	2.28172	1.85499	2.1565	1.68181	0.528273	2.93291	3.33868	3.60331	1.69856	2.31356	2.59725	2.6121	1.58033	2.12276	1.97639	S	___2	0.999998	14	P51667	Myosin regulatory light chain 2, ventricular/cardiac muscle isoform	Myl2	__MAPKKAKKRIEGGSSNVFSMFEQTQIQEF	3.48919	1.70066	2.7774	2.17777	-1.78853	0.000184752	0.0311534	-4.64075	0.898906	-0.711786	0.080633	0.338513	-1.84689	-4.86362	-1.31142	0.00303517	0.0343759	-3.40278	-1.85071	-0.477107	0.231032	0.701991
3.38524	3.69386	3.88896	3.78448	2.69341	2.28172	1.85499	2.1565	1.68181	0.528273	2.93291	3.33868	3.60331	1.69856	2.31356	2.59725	2.6121	1.58033	2.12276	1.97639	S	___2	0.999998	15	P51667	Myosin regulatory light chain 2, ventricular/cardiac muscle isoform	Myl2	_MAPKKAKKRIEGGSSNVFSMFEQTQIQEFK	3.48919	1.70066	2.7774	2.17777	-1.78853	0.000184752	0.0311534	-4.64075	0.898906	-0.711786	0.080633	0.338513	-1.84689	-4.86362	-1.31142	0.00303517	0.0343759	-3.40278	-1.85071	-0.477107	0.231032	0.701991
0.921132	0.788232	0.191275	-1.03401	NaN	-0.484951	-4.50275	-0.211168	NaN	-0.748192	-1.37138	-1.51033	-2.42293	-1.54488	NaN	-2.9104	0.799179	-2.19925	-3.89418	0.415015	S	___2	0.794244	19	P51667	Myosin regulatory light chain 2, ventricular/cardiac muscle isoform	Myl2	KKAKKRIEGGSSNVFSMFEQTQIQEFKEAFT	0.216657	-1.48677	-1.71238	-1.55793	-1.70342	0.118254	0.407578	-1.65254	-4.84513	-1.92904	0.0800175	0.338513	-1.87141	-4.736	-1.77458	0.0886982	0.265649	-1.8147	-4.85094	0.071162	0.942907	0.993942
1.50934	2.5979	2.16917	3.13002	2.23811	-0.022401	-0.553059	-0.54206	0.784198	0.81295	2.05934	0.361633	0.814941	0.50115	2.33969	2.04468	1.541	-0.904771	2.00218	3.10837	S	___1	0.999998	15	P51667	Myosin regulatory light chain 2, ventricular/cardiac muscle isoform	Myl2	_MAPKKAKKRIEGGSSNVFSMFEQTQIQEFK	2.32891	0.0959256	1.21535	1.55829	-2.23298	0.0013302	0.0607978	-3.76784	-0.941773	-1.11356	0.0759109	0.332155	-1.87897	-4.81198	-0.770616	0.209279	0.430104	-1.3003	-5.61959	-1.46237	0.0234343	0.323078
NaN	NaN	-2.1114	-1.60717	NaN	NaN	NaN	NaN	NaN	NaN	NaN	NaN	NaN	NaN	NaN	NaN	-0.573657	-3.1823	-3.3926	NaN	S	___1	0.794244	19	P51667	Myosin regulatory light chain 2, ventricular/cardiac muscle isoform	Myl2	KKAKKRIEGGSSNVFSMFEQTQIQEFKEAFT	-1.85929	NA	NA	-2.38285	NA	NA	NA	NA	NA	NA	NA	NA	NA	NA	-0.523567	0.595746	0.765226	-0.561509	-5.92542	NA	NA	NA
0.730233	2.20769	1.9297	2.37999	1.37963	-0.456497	-2.30635	-0.959104	0.247486	-0.511552	1.69077	-0.290999	1.28628	0.239412	2.27624	1.90986	1.51792	-0.904771	1.98356	2.51134	S	___1	0.999998	14	P51667	Myosin regulatory light chain 2, ventricular/cardiac muscle isoform	Myl2	__MAPKKAKKRIEGGSSNVFSMFEQTQIQEF	1.72545	-0.797203	1.04034	1.40358	-2.52265	0.00065682	0.0496172	-4.07894	-0.284547	-0.685108	0.281993	0.607671	-1.10777	-5.86114	-0.321867	0.608862	0.775941	-0.520434	-6.31228	-2.20079	0.00213655	0.161182
NaN	-2.2214	NaN	-1.99214	-1.69037	NaN	NaN	NaN	NaN	NaN	NaN	NaN	NaN	-2.20802	NaN	NaN	NaN	NaN	NaN	NaN	S	___1	0.992119	188	P09542	Myosin light chain 3	Myl3	LTEDEVEKLMAGQEDSNGCINYEAFVKHIMA	-1.96797	NA	-2.20802	NA	NA	NA	NA	NA	NA	-0.24005	0.678912	0.875101	-0.44065	-5.79008	NA	NA	NA	NA	NA	NA	NA	NA
1.41815	1.5746	1.64281	1.59232	1.3984	1.21861	0.514558	1.12738	-0.745771	-0.203733	1.14326	1.28967	1.0535	0.6089	-1.0932	-0.478359	NaN	-3.87872	NaN	NaN	S	___2	0.998473	22	Q9QVP4	Myosin regulatory light chain 2, atrial isoform	Myl7	GTRGKAAATKQAQRGSSNVFSMFEQAQIQEF	1.52526	0.382209	0.600426	-2.17854	-1.14305	0.0689277	0.346583	-1.95246	-4.4846	-0.92483	0.134081	0.436597	-1.57972	-5.27133	-3.7038	0.000213371	0.00693648	-4.78239	0.832048	2.56075	0.00454686	0.20043
1.41815	1.5746	1.64281	1.59232	1.3984	1.21861	0.514558	1.12738	-0.745771	-0.203733	1.14326	1.28967	1.0535	0.6089	-1.0932	-0.478359	NaN	-3.87872	NaN	NaN	S	___2	0.998473	23	Q9QVP4	Myosin regulatory light chain 2, atrial isoform	Myl7	TRGKAAATKQAQRGSSNVFSMFEQAQIQEFK	1.52526	0.382209	0.600426	-2.17854	-1.14305	0.0689277	0.346583	-1.95246	-4.4846	-0.92483	0.134081	0.436597	-1.57972	-5.27133	-3.7038	0.000213371	0.00693648	-4.78239	0.832048	2.56075	0.00454686	0.20043
-0.345439	-1.76693	-0.889603	-0.41282	-2.29834	-1.5245	NaN	-1.90144	-2.45477	0.10559	-1.64677	-2.31115	NaN	-2.79635	-2.0969	0.0648573	-1.19338	-1.03224	-0.861227	0.275492	S	___1	0.998473	22	Q9QVP4	Myosin regulatory light chain 2, atrial isoform	Myl7	GTRGKAAATKQAQRGSSNVFSMFEQAQIQEF	-1.14263	-1.44378	-2.21279	-0.5493	-0.301154	0.569164	0.8372	-0.580736	-5.9961	-1.07017	0.0549274	0.297638	-2.06368	-4.46335	0.593327	0.241781	0.469175	1.21356	-5.72157	-0.89448	0.102981	0.534077
-1.00351	-1.4452	-1.21191	-1.23588	-0.703895	NaN	NaN	NaN	-1.24538	0.238476	0.805775	NaN	NaN	-1.00811	-0.243174	NaN	NaN	NaN	NaN	0.765872	S	___1	1	432	Q3UIZ8	Myosin light chain kinase 3	Mylk3	VGTTDLQQGIDPGAVSPEPGKDHAAQGPGRT	-1.12008	-0.503452	-0.148503	0.765872	0.616627	0.277099	0.607382	1.15141	-5.31877	0.971576	0.0651627	0.317975	2.07842	-4.43449	1.88595	0.0232515	0.119809	2.68965	-3.21515	-1.26932	0.137366	0.591438
3.98943	3.28685	3.84006	4.15032	5.06307	2.01017	3.3863	3.40926	3.51448	3.81136	4.36072	4.2987	5.56942	4.21203	3.87422	3.27487	3.64659	3.28	3.39264	3.67088	S	___2	1	1966	Q9JMH9	Unconventional myosin-XVIIIa	Myo18a	MVTKYQKKKNKLEGDSDVDSELEDRVDGVKS	4.06595	3.22631	4.46302	3.453	-0.839632	0.0346657	0.262737	-2.27784	-3.91465	0.397072	0.29507	0.621481	1.07722	-5.89337	-0.61295	0.11299	0.301983	-1.66287	-5.12759	-0.226682	0.545981	0.873871
3.98943	3.28685	3.84006	4.15032	5.06307	2.01017	3.3863	3.40926	3.51448	3.81136	4.36072	4.2987	5.56942	4.21203	3.87422	3.27487	3.64659	3.28	3.39264	3.67088	S	___2	1	1970	Q9JMH9	Unconventional myosin-XVIIIa	Myo18a	YQKKKNKLEGDSDVDSELEDRVDGVKSWLSK	4.06595	3.22631	4.46302	3.453	-0.839632	0.0346657	0.262737	-2.27784	-3.91465	0.397072	0.29507	0.621481	1.07722	-5.89337	-0.61295	0.11299	0.301983	-1.66287	-5.12759	-0.226682	0.545981	0.873871
-3.8268	-2.75364	-2.50034	-1.9284	-2.56137	-2.49233	-3.18419	0.25808	-1.92423	-2.54093	-2.38197	-0.206823	-2.25257	-2.68486	-2.51497	-2.1718	-2.35904	-2.2162	-2.64545	-2.80412	S	___2	0.990803	2037	Q9JMH9	Unconventional myosin-XVIIIa	Myo18a	PVDSISRPRFSHSYLSDSDTEAKLTETSA__	-2.71411	-1.97672	-2.00824	-2.43932	0.73739	0.198756	0.533124	1.33229	-5.36464	0.705871	0.217787	0.546372	1.27535	-5.6706	0.274788	0.625336	0.791856	0.496479	-6.32462	0.462602	0.4138	0.799148
-3.8268	-2.75364	-2.50034	-1.9284	-2.56137	-2.49233	-3.18419	0.25808	-1.92423	-2.54093	-2.38197	-0.206823	-2.25257	-2.68486	-2.51497	-2.1718	-2.35904	-2.2162	-2.64545	-2.80412	S	___2	0.911454	2039	Q9JMH9	Unconventional myosin-XVIIIa	Myo18a	DSISRPRFSHSYLSDSDTEAKLTETSA____	-2.71411	-1.97672	-2.00824	-2.43932	0.73739	0.198756	0.533124	1.33229	-5.36464	0.705871	0.217787	0.546372	1.27535	-5.6706	0.274788	0.625336	0.791856	0.496479	-6.32462	0.462602	0.4138	0.799148
0.394882	-0.371087	0.152259	-0.145094	-0.819356	-0.109743	NaN	-1.44897	-2.50595	0.737924	0.0117795	-2.70243	NaN	-1.42608	-0.836947	0.280685	-1.32789	-0.709943	-0.138434	0.804167	S	___1	0.999999	1938	Q9JMH9	Unconventional myosin-XVIIIa	Myo18a	KRIGDLQAAIEDEMESDENEDLINSLQDMVT	-0.157679	-0.831685	-1.23842	-0.218283	-0.674006	0.298172	0.628056	-1.07379	-5.60085	-1.08074	0.103557	0.386835	-1.72177	-5.00963	-0.0606038	0.919652	0.958238	-0.102407	-6.44501	-0.613402	0.342381	0.777089
NaN	NaN	NaN	NaN	NaN	NaN	NaN	-2.6072	-2.82955	NaN	NaN	NaN	NaN	NaN	-1.48764	-2.65171	-2.83895	-2.68622	-2.50796	-1.388	S	___1	1	1966	Q9JMH9	Unconventional myosin-XVIIIa	Myo18a	MVTKYQKKKNKLEGDSDVDSELEDRVDGVKS	NA	-2.71837	-1.48764	-2.41457	NA	NA	NA	NA	NA	NA	NA	NA	NA	NA	NA	NA	NA	NA	NA	-0.303807	0.525788	0.866116
1.19223	2.42297	2.63229	1.85883	2.2283	1.31558	1.02386	0.403822	-1.52272	0.126249	-0.363137	-2.14298	-1.43608	-1.3165	-0.885636	-1.50566	-1.32088	-1.23213	NaN	-0.186659	S	___2	0.995403	863	Q62234	Myomesin-1	Myom1	TSQKDALLGSNPNKPSPPSSPSSRGQKEVST	2.06692	0.269358	-1.22887	-1.06133	-1.79757	0.00134458	0.0607978	-3.79942	-0.934356	-3.29579	1.80839e-06	0.00168542	-6.96615	5.28894	-3.12826	7.5214e-06	0.00122257	-6.23389	3.92686	1.33069	0.0163758	0.2769
-1.6152	-0.55872	-0.329029	-1.91012	-1.64615	-0.293442	NaN	-2.184	-1.55017	0.791352	-1.42352	NaN	-2.56226	-2.39624	-1.8805	-2.13605	NaN	NaN	NaN	-1.39399	S	___1	0.995403	863	Q62234	Myomesin-1	Myom1	TSQKDALLGSNPNKPSPPSSPSSRGQKEVST	-1.21184	-0.809065	-2.06563	-1.76502	0.402779	0.478055	0.785415	0.72935	-5.89767	-0.853786	0.144846	0.448315	-1.54603	-5.26624	-0.553176	0.435588	0.652835	-0.803138	-5.85611	0.955955	0.201745	0.673691
1.97216	1.42676	1.50596	1.74453	2.14938	1.42687	NaN	NaN	2.02644	2.88077	1.18949	-1.25569	-0.136795	1.12467	1.64267	1.64229	1.53385	2.01084	0.980539	2.89587	S	___1	0.979573	124	Q62234	Myomesin-1	Myom1	LTDSSLLLEDYSSKLSPQTKRAKRSLLSGEE	1.75976	2.11136	0.512869	1.81268	0.351602	0.542364	0.826217	0.62195	-5.89212	-1.24689	0.0210307	0.203894	-2.54684	-3.64772	0.0529198	0.91521	0.954723	0.108092	-6.44439	0.298682	0.604206	0.901222
NaN	NaN	NaN	NaN	NaN	-3.77554	NaN	NaN	-2.6518	NaN	-2.50373	NaN	-3.34011	-3.34464	-3.10047	NaN	NaN	-2.57722	-2.31046	-2.0982	T	___1	0.94551	216	Q62234	Myomesin-1	Myom1	SATSKRTTSTLQREETFEKKSRNIAIREKAE	NA	-3.21367	-3.07224	-2.32863	NA	NA	NA	NA	NA	NA	NA	NA	NA	NA	NA	NA	NA	NA	NA	-0.885043	0.0821711	0.507493
NaN	-3.16046	NaN	NaN	NaN	-0.585106	-3.66177	NaN	-2.51473	-1.32148	NaN	NaN	NaN	NaN	NaN	NaN	NaN	NaN	NaN	NaN	S	___1	0.694014	231	Q9JIF9	Myotilin	Myot	ARLHVPTSQVRSRSSSRAEANDQDAIQEKFY	-3.16046	-2.02077	NA	NA	1.13969	0.374004	0.690319	0.964016	-5.24607	NA	NA	NA	NA	NA	NA	NA	NA	NA	NA	NA	NA	NA
5.65815	5.73608	6.47448	5.92788	6.08685	5.24386	5.18043	5.02049	4.32366	4.55769	6.42156	5.99597	5.71585	4.89197	5.72825	3.96789	4.33845	4.64983	5.00008	4.95207	T	___2	1	111	Q9JJW5	Myozenin-2	Myoz2	NLEGGSQQGPSTPPNTPDPRSPPNPENIAPG	5.97669	4.86523	5.75072	4.58166	-1.11146	0.00121473	0.0607978	-3.80789	-0.857302	-0.225968	0.448498	0.759617	-0.77417	-6.16872	-1.39502	0.000135473	0.0057673	-4.77937	1.12393	0.283562	0.343692	0.777089
6.35969	6.73679	7.24898	7.19624	7.08136	5.94836	5.77168	5.82897	5.42871	5.2547	7.42875	7.33185	6.89105	6.11676	6.62861	5.63685	5.77494	5.48222	5.9741	5.99156	T	___2	0.999964	107	Q9JJW5	Myozenin-2	Myoz2	VDGSNLEGGSQQGPSTPPNTPDPRSPPNPEN	6.92461	5.64648	6.8794	5.77193	-1.27813	9.76418e-05	0.0252892	-4.92644	1.49349	-0.045208	0.863539	0.963112	-0.17425	-6.45645	-1.15268	0.000288298	0.00831415	-4.4429	0.397753	-0.12545	0.634322	0.902053
2.21887	2.88686	2.52198	1.95577	2.88676	1.70639	2.54966	1.84864	1.64805	2.25361	2.37905	2.51463	2.2858	1.5713	3.66801	1.70694	1.76781	0.496102	-0.554148	-0.815248	S	___2	1	116	Q9JJW5	Myozenin-2	Myoz2	SQQGPSTPPNTPDPRSPPNPENIAPGYSGPL	2.49405	2.00127	2.48376	0.520291	-0.492778	0.308546	0.634093	-1.04674	-5.68322	-0.01029	0.982793	0.996184	-0.0218577	-6.47181	-1.97376	0.000507658	0.0105546	-4.19259	-0.145403	1.48098	0.00539303	0.204715
2.62211	2.8882	3.23179	2.91883	3.31037	2.76237	2.59534	2.53473	2.17565	1.96532	3.10771	3.27792	2.99229	2.43133	3.36729	2.15688	2.6971	2.09054	2.35162	3.08416	S	___2	1	101	Q9JJW5	Myozenin-2	Myoz2	AMQNGRVDGSNLEGGSQQGPSTPPNTPDPRS	2.99426	2.40668	3.03531	2.47606	-0.587578	0.0286039	0.242332	-2.3716	-3.74526	0.041048	0.870186	0.963304	0.165679	-6.45795	-0.5182	0.0503534	0.187958	-2.09157	-4.43594	-0.069378	0.782529	0.943629
NaN	NaN	0.517318	NaN	-4.42774	NaN	-1.13072	NaN	0.680372	NaN	-2.78156	NaN	-0.892856	NaN	NaN	0.927582	-0.00792296	NaN	NaN	2.77939	S	___1	1	101	Q9JJW5	Myozenin-2	Myoz2	AMQNGRVDGSNLEGGSQQGPSTPPNTPDPRS	-1.95521	-0.225174	-1.83721	1.23302	1.73004	0.321391	0.645435	1.0595	-5.25741	0.118003	0.944226	0.9878	0.072267	-6.0284	3.18823	0.0661204	0.221807	2.13888	-4.19396	-1.45819	0.357604	0.78637
5.0915	5.25715	6.02623	6.73633	5.6008	5.1312	4.01298	5.42372	4.55455	5.02342	6.4476	6.78022	5.55048	5.33093	4.40248	5.47227	5.03367	4.41028	5.43563	4.64698	S	___2	0.999926	106	Q9JJW5	Myozenin-2	Myoz2	RVDGSNLEGGSQQGPSTPPNTPDPRSPPNPE	5.7424	4.82917	5.70234	4.99977	-0.913228	0.0436105	0.290403	-2.16401	-4.1152	-0.04006	0.925381	0.980223	-0.0949275	-6.46742	-0.742636	0.094778	0.273978	-1.75977	-4.9808	-0.170592	0.690617	0.916375
2.34578	3.46818	3.39718	2.8874	3.79175	2.86667	2.69535	2.15737	2.26491	2.15956	2.33144	3.20854	2.46273	2.37526	3.7958	2.14558	2.36579	1.87659	2.20694	4.20386	T	___3	1	111	Q9JJW5	Myozenin-2	Myoz2	NLEGGSQQGPSTPPNTPDPRSPPNPENIAPG	3.17806	2.42877	2.83475	2.55975	-0.749286	0.0823923	0.374773	-1.83536	-4.65861	-0.343304	0.411009	0.722755	-0.840915	-6.11519	-0.618306	0.146595	0.352561	-1.51453	-5.34026	-0.13098	0.751892	0.934838
2.24565	0.860577	1.22102	0.664674	3.79175	2.92469	2.62987	-0.272705	2.34776	-0.599828	-2.05846	1.30561	0.758002	0.460887	-0.0615979	-1.36199	2.39856	0.917257	2.1102	-2.18908	S	___3	0.999926	106	Q9JJW5	Myozenin-2	Myoz2	RVDGSNLEGGSQQGPSTPPNTPDPRSPPNPE	1.75673	1.40596	0.0808882	0.374989	-0.350777	0.717866	0.901393	-0.366821	-6.1539	-1.67585	0.0960519	0.373779	-1.7525	-5.01199	-1.38174	0.165006	0.374404	-1.44494	-5.43471	1.03097	0.294676	0.726229
2.34578	3.2246	2.79976	2.51069	3.71292	2.55604	2.51252	2.01658	1.98321	2.06185	2.24849	2.92414	2.46273	2.13942	3.68082	1.7658	2.36579	1.64997	2.20694	4.11078	S	___3	1	116	Q9JJW5	Myozenin-2	Myoz2	SQQGPSTPPNTPDPRSPPNPENIAPGYSGPL	2.91875	2.22604	2.69112	2.41986	-0.69271	0.109991	0.402044	-1.67786	-4.89756	-0.22763	0.587909	0.834466	-0.551359	-6.31698	-0.498894	0.241935	0.469175	-1.20841	-5.72862	-0.193816	0.644166	0.902132
NaN	1.47671	1.76853	0.664674	-0.564545	1.22318	0.112918	-0.918892	0.717003	-1.70795	-2.05846	1.30561	0.758002	0.271136	-0.086526	0.78601	-1.08264	0.917257	NaN	0.266531	S	___3	1	101	Q9JJW5	Myozenin-2	Myoz2	AMQNGRVDGSNLEGGSQQGPSTPPNTPDPRS	0.836342	-0.114748	0.0379524	0.221789	-0.95109	0.201306	0.533124	-1.33022	-5.31449	-0.79839	0.279935	0.604633	-1.11665	-5.79471	-0.614553	0.426295	0.646493	-0.815422	-6.00709	-0.336538	0.643944	0.902132
NaN	NaN	-2.19792	NaN	-2.1903	-3.84095	NaN	NaN	NaN	-2.84955	-2.9161	-3.50286	-1.67566	NaN	-2.00697	-2.80143	NaN	NaN	NaN	-2.3214	S	___1	1	116	Q9JJW5	Myozenin-2	Myoz2	SQQGPSTPPNTPDPRSPPNPENIAPGYSGPL	-2.19411	-3.34525	-2.5254	-2.56142	-1.15114	0.108477	0.398095	-1.78803	-4.43383	-0.331287	0.567481	0.824462	-0.594186	-5.98347	-0.367305	0.582722	0.756101	-0.570525	-5.84288	-0.783835	0.25533	0.709796
6.73965	5.47837	7.70287	6.23398	6.98221	6.34651	5.70255	5.5545	6.51576	6.84564	7.65159	6.39411	6.69898	7.03023	6.02297	5.75063	6.43491	6.14466	6.81481	6.93107	T	___1	0.999964	107	Q9JJW5	Myozenin-2	Myoz2	VDGSNLEGGSQQGPSTPPNTPDPRSPPNPEN	6.62742	6.19299	6.75958	6.41522	-0.434424	0.287544	0.616943	-1.09468	-5.63436	0.13216	0.742819	0.902617	0.333021	-6.41518	-0.2122	0.599145	0.767073	-0.534709	-6.30466	-0.222224	0.582141	0.889106
-1.88089	1.47671	1.76853	2.80832	3.71886	2.92469	0.112918	-0.272705	2.34776	2.15956	-2.05846	3.3887	0.758002	0.271136	-0.086526	2.23253	-0.304469	2.23985	2.1102	4.20386	T	___3	0.999964	107	Q9JJW5	Myozenin-2	Myoz2	VDGSNLEGGSQQGPSTPPNTPDPRSPPNPEN	1.57831	1.45444	0.45457	2.09639	-0.123861	0.908447	0.969687	-0.116564	-6.21491	-1.12374	0.303728	0.631159	-1.05753	-5.91372	0.518088	0.631521	0.79672	0.487563	-6.32907	-0.64195	0.553011	0.876151
4.56326	5.34942	5.9302	7.12896	5.0512	5.92393	4.90569	6.11481	5.34381	7.24217	6.93866	4.83498	5.19621	6.57577	5.93724	5.40416	5.95049	4.61886	6.38018	6.94635	S	___1	0.999926	106	Q9JJW5	Myozenin-2	Myoz2	RVDGSNLEGGSQQGPSTPPNTPDPRSPPNPE	5.60461	5.90608	5.89657	5.86001	0.301474	0.592102	0.847932	0.545127	-6.07254	0.291964	0.60375	0.834466	0.527931	-6.32978	0.2554	0.649535	0.806078	0.461816	-6.34148	0.046074	0.934488	0.991874
0.0542022	-2.23289	-2.12237	-2.1563	0.134447	0.726644	NaN	-0.489996	-0.650344	-1.40703	-0.106658	0.00110708	-1.26355	-0.268587	0.475397	NaN	0.38437	0.00816091	-0.95607	-2.05148	S	___1	0.889089	415	Q5DTJ9	Myopalladin	Mypn	PLAAQPRVSTVQQCQSPTNYLQGLNGKPIIA	-1.26458	-0.455182	-0.232458	-0.653755	0.809401	0.214384	0.543605	1.29066	-5.36195	1.03212	0.0992189	0.377437	1.74565	-5.02644	0.610827	0.343929	0.575253	0.974019	-5.91787	0.198573	0.76758	0.942263
0.723905	0.72478	0.921526	0.564262	0.33571	1.22827	-0.532361	0.54837	0.636699	2.06541	0.946592	-0.185003	0.513998	0.636112	1.13134	1.13812	0.582522	0.468412	1.01615	1.68699	S	___1	1	924	Q5DTJ9	Myopalladin	Mypn	MNEIEFRLERTPVDESDDEIEHDEIPTGKCI	0.654037	0.789278	0.608608	0.978439	0.135241	0.72519	0.902767	0.356857	-6.15753	-0.0454288	0.905862	0.973214	-0.119872	-6.46467	0.324402	0.402827	0.623058	0.855991	-6.0813	-0.189161	0.6235	0.902053
NaN	-4.04188	-4.81653	-3.79134	NaN	NaN	NaN	NaN	NaN	NaN	NaN	NaN	NaN	NaN	NaN	NaN	NaN	NaN	NaN	NaN	S	___1	0.759056	435	Q3UIJ9	Myocardial zonula adherens protein	Myzap	EVETREIGVGCDLLPSPTGRTREITMPSRSY	-4.21658	NA	NA	NA	NA	NA	NA	NA	NA	NA	NA	NA	NA	NA	NA	NA	NA	NA	NA	NA	NA	NA
0.97877	1.98226	2.50766	2.12062	1.64334	1.44973	1.75001	-0.334859	-0.189362	0.314218	0.89484	1.41432	1.62973	0.469334	0.874294	0.149131	0.918973	0.29237	0.938229	1.6393	S	___2	1	2	Q9CY45	Protein-lysine N-methyltransferase N6amt2	N6amt2	______________MSESEDDDIPQLSSHTL	1.84653	0.597947	1.0565	0.787601	-1.24858	0.00753741	0.133528	-2.9946	-2.54352	-0.790026	0.0736718	0.329843	-1.8948	-4.78628	-1.05893	0.0201359	0.11042	-2.53973	-3.61394	-0.189653	0.654438	0.903167
0.97877	1.98226	2.50766	2.12062	1.64334	1.44973	1.75001	-0.334859	-0.189362	0.314218	0.89484	1.41432	1.62973	0.469334	0.874294	0.149131	0.918973	0.29237	0.938229	1.6393	S	___2	1	4	Q9CY45	Protein-lysine N-methyltransferase N6amt2	N6amt2	____________MSESEDDDIPQLSSHTLAA	1.84653	0.597947	1.0565	0.787601	-1.24858	0.00753741	0.133528	-2.9946	-2.54352	-0.790026	0.0736718	0.329843	-1.8948	-4.78628	-1.05893	0.0201359	0.11042	-2.53973	-3.61394	-0.189653	0.654438	0.903167
-2.11	-0.947222	-1.06528	-0.635395	-1.97107	-1.37038	NaN	-1.21123	-0.958509	-0.902766	-2.26305	NaN	-2.95152	NaN	-1.72468	-4.47725	-1.74912	NaN	NaN	-0.922783	S	___1	1	2	Q9CY45	Protein-lysine N-methyltransferase N6amt2	N6amt2	______________MSESEDDDIPQLSSHTL	-1.34579	-1.11072	-2.31308	-2.38305	0.235072	0.694163	0.893004	0.401601	-6.08303	-0.96729	0.151728	0.457214	-1.51795	-5.22772	-1.03726	0.126316	0.325436	-1.62775	-5.05694	1.27233	0.0773799	0.501297
-3.71351	-0.7632	-0.629037	-0.0617472	-0.733517	-0.576975	-0.428546	-0.0198931	-0.272797	NaN	0.370655	1.02468	-0.554083	1.48399	0.295348	1.81764	1.78846	1.71633	1.10405	1.13599	S	___2	0.948515	1579	P70670	Nascent polypeptide-associated complex subunit alpha, muscle-specific form	Naca	SKTIELKEAPATLPPSPTKSPKIPSSKKAPR	-1.1802	-0.324553	0.524118	1.51249	0.855649	0.144262	0.461748	1.52761	-5.06051	1.70432	0.00474587	0.0875871	3.22734	-2.2725	2.6927	7.86087e-05	0.00413389	5.09895	1.67249	-1.83705	0.0042314	0.20043
-3.71351	-0.7632	-0.629037	-0.984001	-0.733517	-0.576975	-0.428546	-0.0198931	-0.272797	-0.934851	0.370655	1.02468	-0.554083	NaN	0.295348	2.11567	1.78846	0.290475	-0.823376	1.13599	S	___2	0.911479	1583	P70670	Nascent polypeptide-associated complex subunit alpha, muscle-specific form	Naca	ELKEAPATLPPSPTKSPKIPSSKKAPRTSAP	-1.36465	-0.446612	0.28415	0.901444	0.918041	0.135494	0.446639	1.56402	-5.06122	1.6488	0.0164938	0.177714	2.64834	-3.39017	2.2661	0.00117423	0.0184426	3.86065	-0.927976	-1.34806	0.0340627	0.366223
-3.71351	-0.7632	-0.629037	-0.0617472	NaN	-0.576975	-1.41288	-0.0198931	-0.272797	-0.934851	0.370655	-0.0578382	-0.554083	1.48399	NaN	0.780807	1.26025	1.71633	1.10405	-0.623904	T	___2	0.854047	1581	P70670	Nascent polypeptide-associated complex subunit alpha, muscle-specific form	Naca	TIELKEAPATLPPSPTKSPKIPSSKKAPRTS	-1.29187	-0.643479	0.310681	0.847507	0.648394	0.331809	0.658893	0.999479	-5.67403	1.60255	0.0317395	0.244777	2.34352	-3.93122	2.13938	0.00432713	0.0434658	3.29779	-2.11054	-1.49099	0.0262607	0.334555
-0.108442	-1.94217	-0.40966	-1.13994	-0.244189	-2.12862	NaN	NaN	-4.01074	-7.67712	NaN	NaN	-2.17588	-2.06336	-2.14047	NaN	-4.34074	NaN	-4.46025	NaN	S	___2	0.833477	1074	P70670	Nascent polypeptide-associated complex subunit alpha, muscle-specific form	Naca	KETSKSATPGEKSASSPKRSPKTAGPKETPP	-0.76888	-4.60549	-2.12657	-4.4005	-3.83661	0.00153283	0.0639097	-4.10443	-0.866868	-1.35769	0.172615	0.487507	-1.45246	-5.3148	-3.63161	0.00552728	0.0528491	-3.39121	-2.08827	-0.204998	0.863723	0.970766
NaN	NaN	-3.2543	-3.10626	0.240237	NaN	NaN	NaN	-3.02429	-1.96585	-2.22878	-3.34882	NaN	-2.75629	-0.903764	NaN	0.350086	0.00843035	0.447098	1.98744	S	___1	0.881797	1489	P70670	Nascent polypeptide-associated complex subunit alpha, muscle-specific form	Naca	PLTPSPKDAPTTLAESPSSPKKAPKTAAPPS	-2.04011	-2.49507	-2.30941	0.698264	-0.454962	0.666152	0.88449	-0.442544	-5.77811	-0.269306	0.759709	0.914758	-0.313096	-6.23757	2.73837	0.00808392	0.0666085	3.18365	-2.4952	-3.19333	0.00684687	0.206161
-0.108442	-0.591427	-0.40966	-0.422923	-0.226317	-2.12862	-6.29154	NaN	-4.01074	-7.41466	-7.60213	-5.80954	-2.06714	-2.06336	-2.14047	NaN	-4.34074	NaN	-4.46025	NaN	S	___2	0.99987	1078	P70670	Nascent polypeptide-associated complex subunit alpha, muscle-specific form	Naca	KSATPGEKSASSPKRSPKTAGPKETPPGGVT	-0.351754	-4.96139	-3.93653	-4.4005	-4.60964	0.00137491	0.0607978	-3.93246	-0.870324	-3.58477	0.00556731	0.0943407	-3.24366	-2.36387	-4.04874	0.0145148	0.0943724	-2.76933	-3.05374	-0.560895	0.716183	0.92507
-5.10322	NaN	-3.45622	-4.14787	-2.92478	-3.13885	NaN	-3.35361	NaN	-2.6748	-3.36402	NaN	-5.08329	-3.98442	-3.01136	-2.66099	NaN	NaN	NaN	-2.14155	S	___1	0.999944	257	P70670	Nascent polypeptide-associated complex subunit alpha, muscle-specific form	Naca	ALTQSRLSLNLKGPVSPPARNTAAPSIPLAP	-3.90802	-3.05575	-3.86077	-2.40127	0.852269	0.158086	0.486606	1.50777	-4.98232	0.04725	0.929582	0.980505	0.0902889	-6.35911	1.50675	0.0371189	0.162016	2.35087	-3.823	-0.654483	0.352243	0.78637
NaN	NaN	-1.55696	-1.88445	-2.31325	-1.07935	NaN	-1.34655	-0.966126	-0.213473	-1.3256	-2.15938	NaN	-1.80178	-2.07891	-1.30647	NaN	-1.53692	NaN	-0.163941	S	___1	0.715562	1257	P70670	Nascent polypeptide-associated complex subunit alpha, muscle-specific form	Naca	TSSEGVTAVPSEISPSPPTPASKGVPVTLTP	-1.91822	-0.901375	-1.84142	-1.00244	1.01685	0.0235617	0.224931	2.57137	-3.36511	0.0768025	0.849074	0.961005	0.194216	-6.26913	0.915776	0.0499081	0.187435	2.16622	-4.14975	0.101069	0.802361	0.952923
-1.26963	-0.480715	-1.31036	-0.553593	-2.35413	-1.4893	-3.00178	NaN	-3.10349	-0.211275	-0.843685	-3.53922	NaN	-5.41853	-3.22858	-1.75333	-2.92544	-3.10091	-2.62021	-2.81294	T	___1	0.999283	590	P70670	Nascent polypeptide-associated complex subunit alpha, muscle-specific form	Naca	CVSPNTVSQPLKRSVTDPAMAPRTAKNTAPS	-1.19369	-1.95146	-3.2575	-2.64257	-0.757776	0.322776	0.645907	-1.01888	-5.65537	-2.06382	0.0131175	0.15187	-2.77495	-3.16494	-1.44888	0.0546523	0.199019	-2.0663	-4.49066	0.691105	0.365987	0.78637
2.72415	2.53103	-1.86142	3.1824	3.39132	2.78507	3.41789	2.49655	1.67571	2.29133	4.12945	3.75286	4.91142	4.29198	3.89544	2.39016	4.40706	3.57889	4.2178	1.60929	T	___2	0.935866	1398	P70670	Nascent polypeptide-associated complex subunit alpha, muscle-specific form	Naca	PRKGSKKAGSKETPTTPSPEGVTAAPLEIPI	1.9935	2.53331	4.19623	3.24064	0.539814	0.495544	0.793089	0.695078	-5.98037	2.20273	0.0106598	0.137174	2.8363	-3.04601	1.24714	0.125043	0.324351	1.60585	-5.2111	-0.70733	0.373992	0.79085
4.08822	4.3563	4.49394	4.11139	4.00317	3.88875	3.86973	3.81137	4.34595	4.06849	5.24824	4.96843	5.4864	5.25211	4.7828	4.13656	4.63384	4.30334	5.04131	4.58752	S	___2	0.999614	1400	P70670	Nascent polypeptide-associated complex subunit alpha, muscle-specific form	Naca	KGSKKAGSKETPTTPSPEGVTAAPLEIPISS	4.2106	3.99686	5.1476	4.54051	-0.213746	0.320078	0.644778	-1.02141	-5.70825	0.936992	0.000266643	0.0191162	4.47754	0.461822	0.32991	0.131655	0.331548	1.57652	-5.25321	-0.543656	0.0178011	0.290439
NaN	NaN	-2.10307	-1.96096	-0.930937	NaN	NaN	NaN	NaN	NaN	NaN	NaN	NaN	NaN	NaN	NaN	-1.62293	-1.46011	NaN	-0.973149	S	___1	0.833477	1074	P70670	Nascent polypeptide-associated complex subunit alpha, muscle-specific form	Naca	KETSKSATPGEKSASSPKRSPKTAGPKETPP	-1.66499	NA	NA	-1.35206	NA	NA	NA	NA	NA	NA	NA	NA	NA	NA	0.312926	0.501336	0.692192	0.710438	-5.93517	NA	NA	NA
NaN	NaN	NaN	NaN	NaN	-4.74085	NaN	NaN	NaN	NaN	NaN	NaN	NaN	-4.71415	-3.46193	-4.75263	-4.4197	-4.76813	-4.45701	-3.02884	S	___1	0.97776	1285	P70670	Nascent polypeptide-associated complex subunit alpha, muscle-specific form	Naca	LTPKGAPNALAESPASPKKVPKTAAPEETST	NA	-4.74085	-4.08804	-4.28526	NA	NA	NA	NA	NA	NA	NA	NA	NA	NA	NA	NA	NA	NA	NA	-0.455588	0.568803	0.881897
NaN	NaN	NaN	NaN	NaN	-2.92896	NaN	-4.74272	-3.91371	-1.73981	-3.2287	NaN	NaN	-3.83593	NaN	-5.03287	NaN	-4.60194	-4.75215	-3.18298	S	___1	0.954685	1423	P70670	Nascent polypeptide-associated complex subunit alpha, muscle-specific form	Naca	PLEIPISSKKTSKMASPKETLVTPSSKKLSQ	NA	-3.3313	-3.53231	-4.39248	NA	NA	NA	NA	NA	NA	NA	NA	NA	NA	NA	NA	NA	NA	NA	1.06119	0.133469	0.589488
NaN	NaN	NaN	-2.7578	-3.19256	-2.03342	NaN	NaN	NaN	NaN	-2.83474	-2.77905	-2.35727	NaN	NaN	NaN	NaN	NaN	-2.2626	-2.33388	S	___1	0.972388	5	Q78ZA7	Nucleosome assembly protein 1-like 4	Nap1l4	___________MAENSLSDGGPADSVEAAKN	-2.97518	-2.03342	-2.65702	-2.29824	0.94176	0.10616	0.394541	1.86524	-4.25425	0.31816	0.426945	0.738927	0.845428	-5.74694	0.67694	0.146363	0.352561	1.64207	-4.79838	0.26482	0.61678	0.902053
NaN	NaN	-4.23489	NaN	NaN	NaN	NaN	NaN	-2.5358	-3.09187	-3.29875	NaN	NaN	NaN	-3.39646	NaN	-2.90863	-3.11463	NaN	-3.07438	S	___1	0.999963	27	Q8BH82	N-acyl-phosphatidylethanolamine-hydrolyzing phospholipase D	Napepld	PSYQYPKETLRKRQNSVQNSGGSVSSRFSRK	-4.23489	-2.81384	-3.3476	-3.03255	1.42105	0.0247848	0.226943	2.87844	-3.08852	0.887285	0.117119	0.411907	1.79725	-4.47753	1.20234	0.0376111	0.162016	2.58316	-3.49914	0.218712	0.571725	0.881897
-1.67154	-1.32069	NaN	NaN	NaN	-1.48841	NaN	-1.34048	-2.03971	NaN	-0.772735	-1.2232	NaN	-1.41918	NaN	-1.13177	NaN	-1.47919	-1.40138	-1.63668	S	___2	0.998675	149	Q9WU42	Nuclear receptor corepressor 2	Ncor2	DLTKDRSLAGKLEPVSPPSPPHADPELELAP	-1.49612	-1.62287	-1.13837	-1.41226	-0.126752	0.725879	0.902767	-0.359945	-5.81038	0.357743	0.332054	0.665231	1.01591	-5.60576	0.08386	0.806542	0.899483	0.251024	-6.11392	-0.210612	0.489976	0.848435
-1.67154	-1.32069	NaN	NaN	NaN	-1.48841	NaN	-1.34048	-2.03971	NaN	-0.772735	-1.2232	NaN	-1.41918	NaN	-1.13177	NaN	-1.47919	-1.40138	-1.63668	S	___2	0.999733	152	Q9WU42	Nuclear receptor corepressor 2	Ncor2	KDRSLAGKLEPVSPPSPPHADPELELAPSRL	-1.49612	-1.62287	-1.13837	-1.41226	-0.126752	0.725879	0.902767	-0.359945	-5.81038	0.357743	0.332054	0.665231	1.01591	-5.60576	0.08386	0.806542	0.899483	0.251024	-6.11392	-0.210612	0.489976	0.848435
NaN	-2.75395	-2.86435	-2.1382	-1.95555	-2.09171	NaN	-2.38947	-1.15077	0.170506	-1.81731	-2.81916	-2.33483	-2.16229	NaN	-1.34613	-1.43769	-1.46165	-0.956645	-0.16108	T	___1	0.985052	366	Q62433	Protein NDRG1	Ndrg1	RSRSHTSEGSRSRSHTSEDARLNITPNSGAT	-2.42801	-1.36536	-2.2834	-1.07264	1.06265	0.041682	0.284096	2.21762	-3.9637	0.144615	0.766766	0.920316	0.301793	-6.31652	1.35537	0.0089466	0.0692628	2.98149	-2.7749	-0.292722	0.528913	0.866116
NaN	NaN	-3.86256	-3.10716	-0.687421	NaN	-4.02779	-3.71891	NaN	-1.3682	-2.89834	-3.18401	-1.24465	NaN	-2.4616	-4.20978	-4.74758	-4.88425	-4.45054	-3.86801	S	___2	0.971	352	Q62433	Protein NDRG1	Ndrg1	LEGTRSRSHTSEGPRSRSHTSEGSRSRSHTS	-2.55238	-3.0383	-2.44715	-4.43203	-0.48592	0.55842	0.831138	-0.599794	-5.8007	0.10523	0.891579	0.970738	0.138859	-6.27876	-1.87965	0.0214966	0.114053	-2.594	-3.48935	1.39373	0.0754308	0.499293
NaN	NaN	-3.86256	-3.10716	-2.15764	NaN	-4.02779	-3.71891	NaN	-1.3682	-2.89834	-3.18401	-1.24465	NaN	-2.4616	-4.20978	-4.74758	-4.88425	-4.45054	-3.86801	T	___2	0.963123	346	Q62433	Protein NDRG1	Ndrg1	GSSVTSLEGTRSRSHTSEGPRSRSHTSEGSR	-3.04245	-3.0383	-2.44715	-4.43203	0.00415333	0.995202	0.998344	0.00612447	-5.97907	0.595303	0.364247	0.691901	0.938439	-5.84682	-1.38958	0.038347	0.162301	-2.29092	-4.01716	1.39373	0.0378555	0.397804
0.139153	-0.028973	1.07177	-0.0502845	0.434649	1.00622	0.310512	-0.0660254	1.12883	0.829007	0.523947	0.182722	0.338076	-0.19525	0.62602	0.926443	1.03895	1.04053	0.10231	0.984803	S	___2	0.999401	330	Q62433	Protein NDRG1	Ndrg1	MPSASMTRLMRSRTASGSSVTSLEGTRSRSH	0.313263	0.641709	0.295103	0.818607	0.328446	0.26725	0.599658	1.14349	-5.58265	-0.0181599	0.950258	0.987805	-0.0632238	-6.47	0.505344	0.0948502	0.273978	1.75936	-4.98144	-0.176898	0.545394	0.873871
0.139153	-0.028973	1.07177	-0.0502845	0.434649	1.00622	0.310512	-0.0660254	1.12883	0.829007	0.523947	0.182722	1.37468	-0.19525	0.62602	0.926443	-0.464611	1.04053	0.10231	0.984803	T	___2	0.997605	328	Q62433	Protein NDRG1	Ndrg1	GYMPSASMTRLMRSRTASGSSVTSLEGTRSR	0.313263	0.641709	0.502424	0.517895	0.328446	0.368922	0.689542	0.920697	-5.80235	0.189161	0.602169	0.834466	0.530255	-6.32853	0.204632	0.57305	0.750084	0.573623	-6.28286	0.123814	0.732407	0.930785
7.29687	7.64985	8.08853	7.93339	7.6833	6.25422	6.13127	7.07038	6.22766	6.90751	6.37813	8.09377	8.61064	6.54184	7.61484	6.27105	7.17568	6.81781	6.18303	6.74729	S	___3	0.999979	332	Q9QYG0	Protein NDRG2	Ndrg2	MASSCMTRLSRSRTASLTSAASIDGSRSRSR	7.73039	6.51821	7.44784	6.63897	-1.21218	0.00418527	0.106872	-3.25954	-2.00348	-0.282544	0.456862	0.765506	-0.759758	-6.17974	-1.09142	0.00859597	0.0689219	-2.9348	-2.82873	-0.120764	0.748984	0.932809
7.31714	7.63528	8.1062	7.90725	7.6849	6.24544	6.78039	7.11528	6.22372	6.87598	6.37259	8.09901	8.64738	6.53242	7.60492	6.37598	7.1857	6.83585	6.22138	6.89906	T	___3	0.999999	330	Q9QYG0	Protein NDRG2	Ndrg2	GYMASSCMTRLSRSRTASLTSAASIDGSRSR	7.73015	6.64816	7.45126	6.70359	-1.08199	0.00877756	0.138427	-2.92527	-2.68256	-0.27889	0.460226	0.766631	-0.754006	-6.18408	-1.02656	0.0121656	0.0836616	-2.7754	-3.15106	-0.055432	0.882473	0.982462
1.60278	2.00341	0.233231	1.93988	1.34891	-0.649393	2.15855	0.772571	1.33429	0.138999	-0.673631	1.58464	-0.394626	1.02415	2.34984	-2.16892	NaN	-2.23088	0.776651	0.997131	S	___2	0.902714	344	Q9QYG0	Protein NDRG2	Ndrg2	RTASLTSAASIDGSRSRSRTLSQSSESGTLP	1.42564	0.751003	0.778075	-0.656504	-0.674639	0.370132	0.6896	-0.919599	-5.80267	-0.647568	0.389217	0.705208	-0.882699	-6.07892	-2.08215	0.0155653	0.0954413	-2.67585	-3.31968	1.40751	0.0874744	0.510758
2.66676	1.30922	1.97504	0.696606	NaN	1.55324	1.86223	1.61613	0.915236	-0.309793	0.878211	0.253236	0.952609	-0.333573	0.150763	-1.46998	1.17884	1.08822	0.615954	-0.100398	S	___2	0.999574	335	Q9QYG0	Protein NDRG2	Ndrg2	SCMTRLSRSRTASLTSAASIDGSRSRSRTLS	1.66191	1.12741	0.380249	0.262527	-0.534498	0.347459	0.675745	-0.965148	-5.70702	-1.28166	0.0328689	0.246561	-2.3143	-4.01671	-1.39938	0.0212612	0.113754	-2.52687	-3.6048	0.864881	0.115229	0.550861
3.24096	3.29645	3.97851	3.72942	3.22591	2.86247	2.40999	3.25711	1.72401	1.50806	2.22844	-2.47976	3.82544	2.93219	NaN	3.02571	1.68171	NaN	-1.91689	0.684376	S	___3	0.8213	346	Q9QYG0	Protein NDRG2	Ndrg2	ASLTSAASIDGSRSRSRTLSQSSESGTLPSG	3.49425	2.35233	1.62658	0.868726	-1.14192	0.261934	0.59659	-1.16104	-5.56236	-1.86767	0.0915228	0.368463	-1.79034	-4.90523	-2.62552	0.0223619	0.116697	-2.51681	-3.63842	1.4836	0.173364	0.63091
6.95781	7.4359	7.73508	7.72208	7.33267	5.17866	6.55463	6.75302	5.87215	6.7382	5.96115	7.72546	8.36592	5.75977	7.34439	6.23934	6.68386	6.47942	5.53376	6.74946	S	___3	1	328	Q9QYG0	Protein NDRG2	Ndrg2	GMGYMASSCMTRLSRSRTASLTSAASIDGSR	7.43671	6.21933	7.03134	6.33717	-1.21738	0.013299	0.175133	-2.73416	-3.05983	-0.40537	0.374166	0.698619	-0.910437	-6.05508	-1.09954	0.0233379	0.119909	-2.4695	-3.74823	-0.117836	0.794169	0.948712
3.86739	-1.61817	1.36891	0.502665	4.35074	0.281788	-0.977481	0.760536	0.000576583	3.72988	-0.584141	-0.754019	0.912151	0.745729	-0.878319	0.371322	-1.0432	-1.1105	-0.369613	-0.510037	S	___3	0.848877	342	Q9QYG0	Protein NDRG2	Ndrg2	RSRTASLTSAASIDGSRSRSRTLSQSSESGT	1.69431	0.75906	-0.11172	-0.532406	-0.935247	0.337657	0.664377	-0.984013	-5.74422	-1.80603	0.0729215	0.329843	-1.9002	-4.77748	-2.22671	0.030351	0.144959	-2.34282	-3.98566	1.29147	0.190356	0.65811
5.87063	6.21499	6.41415	6.35914	6.46591	5.88564	5.73457	5.79042	5.87661	5.16312	5.92024	6.85507	6.82583	5.45872	5.72695	5.13458	6.13928	5.62777	5.65723	5.5411	S	___3	0.999762	338	Q9QYG0	Protein NDRG2	Ndrg2	TRLSRSRTASLTSAASIDGSRSRSRTLSQSS	6.26496	5.69007	6.15736	5.61999	-0.574892	0.0545362	0.317924	-2.05095	-4.30846	-0.107602	0.705397	0.89134	-0.383874	-6.39656	-0.644972	0.0330694	0.153182	-2.30096	-4.06267	0.07008	0.805301	0.952923
2.93742	3.20052	3.70372	3.39161	4.23304	3.61773	3.14527	3.00344	3.41492	2.769	2.98314	3.91967	3.79914	3.52675	3.46492	2.893	3.08358	2.9125	3.22041	2.47116	S	___2	0.999762	338	Q9QYG0	Protein NDRG2	Ndrg2	TRLSRSRTASLTSAASIDGSRSRSRTLSQSS	3.49326	3.19007	3.53872	2.91613	-0.30319	0.26078	0.596287	-1.15962	-5.56512	0.045462	0.863826	0.963112	0.17388	-6.45652	-0.577132	0.0399788	0.166238	-2.20738	-4.23202	0.273942	0.30809	0.737083
5.52574	7.22984	7.06532	7.17446	7.10942	6.47276	5.20924	6.56704	6.3036	6.16383	5.47441	6.05455	7.17625	6.85788	6.76387	5.75928	6.38372	5.99705	6.15893	6.1189	S	___2	0.999979	332	Q9QYG0	Protein NDRG2	Ndrg2	MASSCMTRLSRSRTASLTSAASIDGSRSRSR	6.82096	6.14329	6.46539	6.08358	-0.677662	0.0809932	0.374507	-1.84451	-4.64427	-0.355564	0.345483	0.677161	-0.9678	-6.00222	-0.73738	0.0594047	0.206645	-2.00705	-4.58052	0.059718	0.872619	0.97613
2.38481	1.21828	-0.125591	0.939072	1.30753	0.654131	0.862757	3.37882	0.602838	-0.0245635	-0.389374	2.92723	5.7568	2.81223	4.67015	3.45619	2.96117	3.85163	4.02214	0.170542	S	___3	0.902714	344	Q9QYG0	Protein NDRG2	Ndrg2	RTASLTSAASIDGSRSRSRTLSQSSESGTLP	1.14482	1.0948	3.15541	2.89233	-0.0500237	0.958846	0.989281	-0.0522976	-6.2204	2.01059	0.0493299	0.285683	2.10198	-4.43711	1.74751	0.0836964	0.255619	1.82695	-4.8756	-1.79754	0.0758709	0.500425
6.14952	6.13085	6.25424	6.37463	5.65676	5.7842	4.43986	5.48625	5.28206	5.66544	6.20816	6.3826	5.99943	5.99678	6.2417	5.69728	6.08789	5.4966	6.10909	4.55039	S	___2	0.992195	350	Q9QYG0	Protein NDRG2	Ndrg2	SAASIDGSRSRSRTLSQSSESGTLPSGPPGH	6.1132	5.33156	6.16573	5.58825	-0.781638	0.0159574	0.183977	-2.64925	-3.22424	0.052534	0.860591	0.963112	0.178056	-6.45576	-0.52495	0.0914425	0.269503	-1.77924	-4.9506	-0.256688	0.395316	0.79454
5.46984	5.32282	NaN	5.57786	5.24057	0.489933	4.33323	4.53617	4.61143	4.24978	-0.990063	6.0676	6.25139	4.78292	4.22027	0.554508	0.418668	5.15259	4.6368	4.3486	T	___2	0.988157	348	Q9QYG0	Protein NDRG2	Ndrg2	LTSAASIDGSRSRSRTLSQSSESGTLPSGPP	5.40277	3.64411	4.06642	3.02223	-1.75866	0.204425	0.533271	-1.31758	-5.33008	-1.33635	0.330213	0.664705	-1.00119	-5.91349	-2.38054	0.0916432	0.269503	-1.78349	-4.89376	0.621875	0.627257	0.902053
5.27441	7.15633	7.00628	7.14181	7.10367	6.41477	5.11738	6.55801	6.27645	6.14308	5.48881	5.85708	7.10966	6.8287	6.76218	5.72287	6.4492	5.96402	6.21336	6.03537	T	___2	0.999999	330	Q9QYG0	Protein NDRG2	Ndrg2	GYMASSCMTRLSRSRTASLTSAASIDGSRSR	6.7365	6.10194	6.40929	6.07696	-0.634562	0.121016	0.412409	-1.62437	-4.9752	-0.327214	0.412816	0.723318	-0.83761	-6.11793	-0.659536	0.107944	0.296929	-1.6883	-5.08966	0.024974	0.949704	0.993942
[truncated: 1,146 more rows]
[truncated: 12 more columns]

## Sheet: ErbB2 KI vs WT_p0.05_FC1.5_283
Multiplicity	PhosphoSite	Proteins	Protein names	Gene names	Sequence window	ErbB2 KI vs WT Log2 FC	ErbB2 KI vs WT FC	Limma_P.Value_ErbB2 KI_WT	Limma_adj.P.Val_ErbB2 KI_WT		Mouse Phosphosite	Human Phosphosite conversion
[truncated: 283 more rows]

## Sheet: ERRa KO vs WT_p 0.05_FC1.5_313
Multiplicity	PhosphoSite	Proteins	Protein names	Gene names	Sequence window	ERRα KO vs WT Log2 FC	ERRα KO vs WT FC	Limma_P.Value_ERRα KO_WT	Limma_adj.P.Val_ERRα KO_WT		Mouse Phosphosite	Human Phosphosite conversion
[truncated: 313 more rows]

[truncated: 3 more sheets: KI KO vs WT_p 0.05_FC1.5_462, GO_CC, IPA]
