# Supplementary material for: Integrated multi-omics analysis of adverse cardiac remodeling and metabolic inflexibility upon ErbB2 and ERRα deficiency
Source: Commun Biol. 2022 Sep 12;5:955. doi: 10.1038/s42003-022-03942-4 (PMC9467976; doi:10.1038/s42003-022-03942-4)
Supplement: Supplementary file 5 — Supplementary Data 2 [file 42003_2022_3942_MOESM5_ESM.xlsx]

## Sheet: Data S2
Supplementary Data 2: Transcriptomics profiling and functional analysis of ErbB2 KI, ERR⍺ KO and KI:KO mouse hearts versus WT (related to Figures 3, 4, S3, and S4).
OVERVIEW OF TRANSCRIPTOMICS EXPERIMENTS				OVERVIEW OF TRANSCRIPTOMICS FUNCTIONAL ANALYSIS
Mouse Model	n			Datasets (ANOVA p < 0.05, |FC| ≥ 1.2; n=3)
WT males 15w old	n=3			ErbB2 KI vs WT
ErbB2 KI males 15w old	n=3			ERR⍺ KO vs WT
ERRα KO males 15w old	n=3			KI:KO vs WT
KI:KO males 15w old	n=3
				Functional tools
				IPA: Cardiac toxicological functional enrichment analysis
				GSEA: Enrichment analysis of MSigSB hallmark signatures

## Sheet: All_data
Transcript Cluster ID	WT Bi-weight Avg Signal (log2)	ERR⍺ KO Bi-weight Avg Signal (log2)	ErbB2 KI Bi-weight Avg Signal (log2)	KI:KO Bi-weight Avg Signal (log2)	WT Standard Deviation	ERR⍺ KO Standard Deviation	ErbB2 KI Standard Deviation	KI:KO Standard Deviation	FC (linear) (ErbB2 KI vs WT)	ANOVA p-value (ErbB2 KI vs WT)	FDR p-value (ErbB2 KI vs WT)	FC (linear) (ERR⍺ KO vs WT)	ANOVA p-value (ERR⍺ KO vs WT)	FDR p-value (ERR⍺ KO vs WT)	FC (linear) (KI:KO vs WT)	ANOVA p-value (KI:KO vs WT)	FDR p-value (KI:KO vs WT)	FC (linear) (KI:KO vs ERR⍺ KO)	ANOVA p-value (KI:KO vs ERR⍺ KO)	FDR p-value (KI:KO vs ERR⍺ KO)	FC (linear) (KI:KO vs ErbB2 KI)	ANOVA p-value (KI:KO vs ErbB2 KI)	FDR p-value (KI:KO vs ErbB2 KI)	FC (linear) (ErbB2 KI vs ERR⍺ KO)	ANOVA p-value (ErbB2 KI vs ERR⍺ KO)	FDR p-value (ErbB2 KI vs ERR⍺ KO)	Gene Symbol	Description	mRNA Accession	mRNA Source	mRNA Description	SwissProt mRNA Accession	Chromosome
17210850	1.68	1.36	1.55	1.67	0.29	0.29	0.3	0.34	-1.1	0.921157	0.994908	-1.25	0.358309	0.84498	-1	0.918299	0.98326	1.24	0.447381	0.924756	1.09	0.848452	0.968022	1.14	0.327152	0.860463	Gm26206	predicted gene, 26206	ENSMUST00000082908; NONMMUT000002	ENSEMBL; NONCODE	ncrna:known chromosome:GRCm38:1:3102016:3102125:1 gene:ENSMUSG00000064842 gene_biotype:snRNA transcript_biotype:snRNA; Non-coding transcript identified by NONCODE		chr1
17210852	2.18	1.98	2.27	2.12	0.1	0.19	0.33	0.11	1.06	0.600051	0.969324	-1.15	0.183486	0.717114	-1.04	0.490595	0.862397	1.1	0.351805	0.897327	-1.11	0.822298	0.961379	1.22	0.719432	0.967942	LOC102640548; Gm1992	uncharacterized LOC102640548; predicted gene 1992	XR_398539; ENSMUST00000161581; NONMMUT000009; GENSCAN00000033732	RefSeq; ENSEMBL; NONCODE	PREDICTED: Mus musculus uncharacterized LOC102640548 (LOC102640548), ncRNA.; havana:known chromosome:GRCm38:1:3466587:3513553:1 gene:ENSMUSG00000089699 gene_biotype:antisense transcript_biotype:antisense; Non-coding transcript identified by NONCODE: Antisense; cdna:genscan chromosome:GRCm38:1:3466592:3506934:1 transcript_biotype:protein_coding		chr1
17210855	9.01	8.99	8.92	9.03	0.05	0.05	0.05	0.02	-1.06	0.081864	0.945976	-1.01	0.823038	0.976336	1.02	0.715967	0.935943	1.03	0.493025	0.934838	1.08	0.025926	0.378382	-1.05	0.095822	0.658308	Lypla1	lysophospholipase 1	NM_008866; XM_006495471; ENSMUST00000027036; ENSMUST00000115529; ENSMUST00000131119; ENSMUST00000137887; ENSMUST00000150971; ENSMUST00000155020; AK050549; AK167231; BC013536; BC052848; CT010201; U89352; ENSMUST00000119612; ENSMUST00000134384; AK016021; GENSCAN00000004993	RefSeq; ENSEMBL; GenBank HTC; GenBank	PREDICTED: Mus musculus uncharacterized LOC102640548 (LOC102640548), ncRNA.; havana:known chromosome:GRCm38:1:3466587:3513553:1 gene:ENSMUSG00000089699 gene_biotype:antisense transcript_biotype:antisense; Non-coding transcript identified by NONCODE: Antisense; cdna:genscan chromosome:GRCm38:1:3466592:3506934:1 transcript_biotype:protein_coding	NM_008866; XM_006495471; ENSMUST00000027036; ENSMUST00000115529; ENSMUST00000131119; ENSMUST00000137887; ENSMUST00000150971; ENSMUST00000155020; AK050549; AK167231; BC013536; BC052848; CT010201; U89352; ENSMUST00000119612; ENSMUST00000134384; AK016021	chr1
17210869	7.88	7.91	7.76	7.89	0.04	0.06	0.18	0.15	-1.08	0.934934	0.995402	1.02	0.340908	0.836425	1.01	0.766859	0.950945	-1.01	0.835679	0.985425	1.09	0.895669	0.978985	-1.1	0.740542	0.970157	Tcea1	transcription elongation factor A (SII) 1	NM_001159750; NM_001159751; NM_011541; ENSMUST00000081551; ENSMUST00000165720; AK131928; BC006022; BC061490; BC083127; M18210; D00925	RefSeq; ENSEMBL; GenBank HTC; GenBank	PREDICTED: Mus musculus uncharacterized LOC102640548 (LOC102640548), ncRNA.; havana:known chromosome:GRCm38:1:3466587:3513553:1 gene:ENSMUSG00000089699 gene_biotype:antisense transcript_biotype:antisense; Non-coding transcript identified by NONCODE: Antisense; cdna:genscan chromosome:GRCm38:1:3466592:3506934:1 transcript_biotype:protein_coding	NM_001159750; NM_001159751; NM_011541; ENSMUST00000081551; ENSMUST00000165720; AK131928; BC006022; BC061490; BC083127; M18210; D00925	chr1
17210883	3.2	3.18	3.28	3.03	0.25	0.06	0.19	0.14	1.05	0.880907	0.990802	-1.01	0.34435	0.838485	-1.13	0.193086	0.66574	-1.11	0.320561	0.887445	-1.19	0.16839	0.664919	1.07	0.324964	0.85947	LOC102631647; Gm16041	uncharacterized LOC102631647; predicted gene 16041	XR_373197; ENSMUST00000144339; AK044237; NONMMUT000044	RefSeq; ENSEMBL; GenBank HTC; NONCODE	PREDICTED: Mus musculus uncharacterized LOC102640548 (LOC102640548), ncRNA.; havana:known chromosome:GRCm38:1:3466587:3513553:1 gene:ENSMUSG00000089699 gene_biotype:antisense transcript_biotype:antisense; Non-coding transcript identified by NONCODE: Antisense; cdna:genscan chromosome:GRCm38:1:3466592:3506934:1 transcript_biotype:protein_coding		chr1
17210887	6.28	6.4	6.41	6.63	0.19	0.06	0.1	0.25	1.09	0.360009	0.949163	1.09	0.499399	0.901609	1.28	0.121345	0.568383	1.17	0.142669	0.812772	1.17	0.213684	0.710149	1.01	0.55992	0.93348	Atp6v1h	ATPase, H+ transporting, lysosomal V1 subunit H	NM_133826; XM_006495437; XM_006495438; ENSMUST00000044369; BC009154; AK034165; AK081492; GENSCAN00000045875	RefSeq; ENSEMBL; GenBank; GenBank HTC	PREDICTED: Mus musculus uncharacterized LOC102640548 (LOC102640548), ncRNA.; havana:known chromosome:GRCm38:1:3466587:3513553:1 gene:ENSMUSG00000089699 gene_biotype:antisense transcript_biotype:antisense; Non-coding transcript identified by NONCODE: Antisense; cdna:genscan chromosome:GRCm38:1:3466592:3506934:1 transcript_biotype:protein_coding	NM_133826; XM_006495437; XM_006495438; ENSMUST00000044369; BC009154; AK034165; AK081492	chr1
17210904	3.66	3.68	3.82	3.86	0.12	0.14	0.14	0.25	1.12	0.168798	0.945976	1.01	0.74636	0.962965	1.15	0.128062	0.579987	1.13	0.17769	0.832817	1.03	0.487213	0.859364	1.1	0.281209	0.837783	Oprk1	opioid receptor, kappa 1	NM_001204371; NM_011011; ENSMUST00000027038; ENSMUST00000160339; ENSMUST00000160777; BC116795; BC119026; L11065; AK039151; GENSCAN00000045874	RefSeq; ENSEMBL; GenBank; GenBank HTC	PREDICTED: Mus musculus uncharacterized LOC102640548 (LOC102640548), ncRNA.; havana:known chromosome:GRCm38:1:3466587:3513553:1 gene:ENSMUSG00000089699 gene_biotype:antisense transcript_biotype:antisense; Non-coding transcript identified by NONCODE: Antisense; cdna:genscan chromosome:GRCm38:1:3466592:3506934:1 transcript_biotype:protein_coding	NM_001204371; NM_011011; ENSMUST00000027038; ENSMUST00000160339; ENSMUST00000160777; BC116795; BC119026; L11065; AK039151	chr1
17210912	8.53	8.51	8.46	8.61	0.02	0.08	0.15	0.1	-1.05	0.289601	0.946938	-1.01	0.949127	0.993307	1.06	0.182957	0.653078	1.07	0.265418	0.868979	1.11	0.125974	0.61553	-1.03	0.357709	0.874166	Rb1cc1	RB1-inducible coiled-coil 1	XM_006495444; ENSMUST00000162795; BC150774; NM_009826; ENSMUST00000027040; AB050017; AB070619; ENSMUST00000161327; GENSCAN00000007874	RefSeq; ENSEMBL; GenBank	PREDICTED: Mus musculus uncharacterized LOC102640548 (LOC102640548), ncRNA.; havana:known chromosome:GRCm38:1:3466587:3513553:1 gene:ENSMUSG00000089699 gene_biotype:antisense transcript_biotype:antisense; Non-coding transcript identified by NONCODE: Antisense; cdna:genscan chromosome:GRCm38:1:3466592:3506934:1 transcript_biotype:protein_coding	XM_006495444; ENSMUST00000162795; BC150774; NM_009826; ENSMUST00000027040; AB050017; AB070619; ENSMUST00000161327	chr1
17210947	2.82	3	2.64	2.89	0.07	0.22	0.09	0.08	-1.13	0.121632	0.945976	1.13	0.210402	0.74433	1.05	0.814848	0.962872	-1.08	0.243781	0.858762	1.18	0.100077	0.57986	-1.28	0.073174	0.613451	Fam150a	family with sequence similarity 150, member A	NM_001195732; XM_006495555; ENSMUST00000133144; GENSCAN00000007874	RefSeq; ENSEMBL	PREDICTED: Mus musculus uncharacterized LOC102640548 (LOC102640548), ncRNA.; havana:known chromosome:GRCm38:1:3466587:3513553:1 gene:ENSMUSG00000089699 gene_biotype:antisense transcript_biotype:antisense; Non-coding transcript identified by NONCODE: Antisense; cdna:genscan chromosome:GRCm38:1:3466592:3506934:1 transcript_biotype:protein_coding	NM_001195732; XM_006495555; ENSMUST00000133144	chr1
17210953	3.06	3.14	3.2	3.37	0.25	0.17	0.13	0.21	1.1	0.836635	0.988452	1.05	0.808846	0.974067	1.23	0.443144	0.844102	1.17	0.493407	0.934838	1.12	0.426589	0.835695	1.04	0.943549	0.994791	St18	suppression of tumorigenicity 18	NM_001244692; NM_001244693; NM_173868; NR_045188; NR_045189; ENSMUST00000043578; ENSMUST00000131494; ENSMUST00000140079; ENSMUST00000150761; ENSMUST00000151281; ENSMUST00000163727; AB097467; AK122303; BC118528; GENSCAN00000007892	RefSeq; ENSEMBL; GenBank	PREDICTED: Mus musculus uncharacterized LOC102640548 (LOC102640548), ncRNA.; havana:known chromosome:GRCm38:1:3466587:3513553:1 gene:ENSMUSG00000089699 gene_biotype:antisense transcript_biotype:antisense; Non-coding transcript identified by NONCODE: Antisense; cdna:genscan chromosome:GRCm38:1:3466592:3506934:1 transcript_biotype:protein_coding	NM_001244692; NM_001244693; NM_173868; NR_045188; NR_045189; ENSMUST00000043578; ENSMUST00000131494; ENSMUST00000140079; ENSMUST00000150761; ENSMUST00000151281; ENSMUST00000163727; AB097467; AK122303; BC118528	chr1
17210984	9.34	9.34	9.33	9.29	0.08	0.12	0.08	0.17	-1.01	0.793713	0.985231	-1	0.839284	0.978522	-1.04	0.64672	0.915013	-1.03	0.580362	0.951464	-1.03	0.754875	0.943478	-1.01	0.680647	0.962263	Pcmtd1	protein-L-isoaspartate (D-aspartate) O-methyltransferase domain containing 1	NM_183028; XM_006495535; XM_006495538; XR_373188; ENSMUST00000061280; ENSMUST00000182114; ENSMUST00000182675; ENSMUST00000182892; ENSMUST00000183204; AK161921; BC052741; BC064801; BC110360; BC117941; BC117942; GENSCAN00000032349	RefSeq; ENSEMBL; GenBank HTC; GenBank	PREDICTED: Mus musculus uncharacterized LOC102640548 (LOC102640548), ncRNA.; havana:known chromosome:GRCm38:1:3466587:3513553:1 gene:ENSMUSG00000089699 gene_biotype:antisense transcript_biotype:antisense; Non-coding transcript identified by NONCODE: Antisense; cdna:genscan chromosome:GRCm38:1:3466592:3506934:1 transcript_biotype:protein_coding	NM_183028; XM_006495535; XM_006495538; XR_373188; ENSMUST00000061280; ENSMUST00000182114; ENSMUST00000182675; ENSMUST00000182892; ENSMUST00000183204; AK161921; BC052741; BC064801; BC110360; BC117941; BC117942	chr1
17210994	2.86	2.45	2.53	2.98	0.2	0.35	0.31	0.48	-1.26	0.87437	0.990802	-1.33	0.273503	0.79731	1.08	0.459682	0.849598	1.44	0.190922	0.833453	1.36	0.444451	0.842522	1.06	0.393782	0.885239	Gm23274	predicted gene, 23274	ENSMUST00000104056; NONMMUT000078	ENSEMBL; NONCODE	PREDICTED: Mus musculus uncharacterized LOC102640548 (LOC102640548), ncRNA.; havana:known chromosome:GRCm38:1:3466587:3513553:1 gene:ENSMUSG00000089699 gene_biotype:antisense transcript_biotype:antisense; Non-coding transcript identified by NONCODE: Antisense; cdna:genscan chromosome:GRCm38:1:3466592:3506934:1 transcript_biotype:protein_coding		chr1
17210996	3.75	4.2	3.4	3.47	0.56	0.39	0.48	0.11	-1.28	0.610214	0.969888	1.37	0.239131	0.768637	-1.22	0.948683	0.990837	-1.67	0.089421	0.773818	1.05	0.497653	0.864213	-1.74	0.438935	0.901089	Gm24276	predicted gene, 24276	ENSMUST00000102181; NONMMUT000092	ENSEMBL; NONCODE	PREDICTED: Mus musculus uncharacterized LOC102640548 (LOC102640548), ncRNA.; havana:known chromosome:GRCm38:1:3466587:3513553:1 gene:ENSMUSG00000089699 gene_biotype:antisense transcript_biotype:antisense; Non-coding transcript identified by NONCODE: Antisense; cdna:genscan chromosome:GRCm38:1:3466592:3506934:1 transcript_biotype:protein_coding		chr1
17210998	1.67	1.59	1.89	1.83	0.14	0.28	0.22	0.38	1.17	0.595267	0.969324	-1.06	0.695576	0.954658	1.12	0.57854	0.894845	1.18	0.826091	0.98323	-1.04	0.842239	0.966382	1.23	0.963084	0.996872	Gm24765	predicted gene, 24765	ENSMUST00000083691; NONMMUT000099	ENSEMBL; NONCODE	PREDICTED: Mus musculus uncharacterized LOC102640548 (LOC102640548), ncRNA.; havana:known chromosome:GRCm38:1:3466587:3513553:1 gene:ENSMUSG00000089699 gene_biotype:antisense transcript_biotype:antisense; Non-coding transcript identified by NONCODE: Antisense; cdna:genscan chromosome:GRCm38:1:3466592:3506934:1 transcript_biotype:protein_coding		chr1
17211000	6.67	6.58	6.65	6.7	0.1	0.2	0.03	0.05	-1.01	0.54071	0.966808	-1.06	0.42591	0.873239	1.03	0.931908	0.986682	1.09	0.415095	0.914586	1.04	0.370304	0.809738	1.05	0.558982	0.933088	Rrs1	RRS1 ribosome biogenesis regulator homolog (S. cerevisiae)	NM_021511; ENSMUST00000072079; BC003481; BC055925	RefSeq; ENSEMBL; GenBank	PREDICTED: Mus musculus uncharacterized LOC102640548 (LOC102640548), ncRNA.; havana:known chromosome:GRCm38:1:3466587:3513553:1 gene:ENSMUSG00000089699 gene_biotype:antisense transcript_biotype:antisense; Non-coding transcript identified by NONCODE: Antisense; cdna:genscan chromosome:GRCm38:1:3466592:3506934:1 transcript_biotype:protein_coding	NM_021511; ENSMUST00000072079; BC003481; BC055925	chr1
17211004	9.22	9.1	9.07	8.87	0.08	0.04	0.05	0.22	-1.11	0.059182	0.94303	-1.09	0.098288	0.591707	-1.27	0.027887	0.329671	-1.17	0.054143	0.717171	-1.15	0.070698	0.523996	-1.02	0.418084	0.894623	Adhfe1	alcohol dehydrogenase, iron containing, 1	NM_175236; NR_027664; XM_006495585; ENSMUST00000027044; ENSMUST00000130927; ENSMUST00000144177; AK084104; BC026584; ENSMUST00000186467; ENSMUST00000190654; GENSCAN00000029944	RefSeq; ENSEMBL; GenBank HTC; GenBank	PREDICTED: Mus musculus uncharacterized LOC102640548 (LOC102640548), ncRNA.; havana:known chromosome:GRCm38:1:3466587:3513553:1 gene:ENSMUSG00000089699 gene_biotype:antisense transcript_biotype:antisense; Non-coding transcript identified by NONCODE: Antisense; cdna:genscan chromosome:GRCm38:1:3466592:3506934:1 transcript_biotype:protein_coding	NM_175236; NR_027664; XM_006495585; ENSMUST00000027044; ENSMUST00000130927; ENSMUST00000144177; AK084104; BC026584	chr1
17211023	4.11	4.06	4.27	4.21	0.03	0.16	0.38	0.09	1.12	0.157852	0.945976	-1.03	0.649557	0.943417	1.08	0.045061	0.400046	1.11	0.123751	0.796587	-1.04	0.37762	0.81334	1.16	0.146658	0.729086	3110035E14Rik	RIKEN cDNA 3110035E14 gene	NM_178399; ENSMUST00000088666; BC066997	RefSeq; ENSEMBL; GenBank	PREDICTED: Mus musculus uncharacterized LOC102640548 (LOC102640548), ncRNA.; havana:known chromosome:GRCm38:1:3466587:3513553:1 gene:ENSMUSG00000089699 gene_biotype:antisense transcript_biotype:antisense; Non-coding transcript identified by NONCODE: Antisense; cdna:genscan chromosome:GRCm38:1:3466592:3506934:1 transcript_biotype:protein_coding	NM_178399; ENSMUST00000088666; BC066997	chr1
17211033	3.48	3.65	3.73	3.57	0.1	0.01	0.19	0.11	1.19	0.102948	0.945976	1.13	0.054211	0.485525	1.07	0.198693	0.671514	-1.06	0.682351	0.965384	-1.12	0.352407	0.801959	1.06	0.39462	0.885239	1700034P13Rik	RIKEN cDNA 1700034P13 gene	NR_040462; AK006607; AK159293; ENSMUST00000181358; ENSMUST00000181821; ENSMUST00000191287; NONMMUT000108; NONMMUT000110; NONMMUT000109	RefSeq; GenBank HTC; ENSEMBL; NONCODE	PREDICTED: Mus musculus uncharacterized LOC102640548 (LOC102640548), ncRNA.; havana:known chromosome:GRCm38:1:3466587:3513553:1 gene:ENSMUSG00000089699 gene_biotype:antisense transcript_biotype:antisense; Non-coding transcript identified by NONCODE: Antisense; cdna:genscan chromosome:GRCm38:1:3466592:3506934:1 transcript_biotype:protein_coding	ENSMUST00000181358; ENSMUST00000181821	chr1
17211043	6.9	7.02	6.8	7	0.11	0.16	0.09	0.08	-1.07	0.127402	0.945976	1.09	0.456065	0.884541	1.08	0.978141	0.996433	-1.02	0.40395	0.913694	1.15	0.080017	0.54266	-1.17	0.075836	0.623117	Sgk3	serum/glucocorticoid regulated kinase 3	NM_001037759; NM_133220; NM_177547; ENSMUST00000097826; ENSMUST00000171265; AK028722; AK030314; AK151996; AK171959; BC018363; ENSMUST00000166384; ENSMUST00000168907; AF312007; ENSMUST00000188298; ENSMUST00000188738; ENSMUST00000188782; ENSMUST00000189050; GENSCAN00000029933	RefSeq; ENSEMBL; GenBank HTC; GenBank	PREDICTED: Mus musculus uncharacterized LOC102640548 (LOC102640548), ncRNA.; havana:known chromosome:GRCm38:1:3466587:3513553:1 gene:ENSMUSG00000089699 gene_biotype:antisense transcript_biotype:antisense; Non-coding transcript identified by NONCODE: Antisense; cdna:genscan chromosome:GRCm38:1:3466592:3506934:1 transcript_biotype:protein_coding	NM_001037759; NM_133220; NM_177547; ENSMUST00000097826; ENSMUST00000171265; AK028722; AK030314; AK151996; AK171959; BC018363; ENSMUST00000166384; ENSMUST00000168907; AF312007	chr1
17211066	3.07	3.09	3.12	3.2	0.1	0.18	0.24	0.04	1.03	0.392464	0.949163	1.01	0.995072	0.998908	1.09	0.157711	0.625778	1.08	0.380284	0.905442	1.06	0.793754	0.954088	1.02	0.452788	0.904232	Mcmdc2	minichromosome maintenance domain containing 2	NM_177722; XM_006495505; XM_006495506; XM_006495507; ENSMUST00000052843; ENSMUST00000118098; ENSMUST00000125294; ENSMUST00000171802; AK031395; ENSMUST00000140948; GENSCAN00000029933	RefSeq; ENSEMBL; GenBank HTC	PREDICTED: Mus musculus uncharacterized LOC102640548 (LOC102640548), ncRNA.; havana:known chromosome:GRCm38:1:3466587:3513553:1 gene:ENSMUSG00000089699 gene_biotype:antisense transcript_biotype:antisense; Non-coding transcript identified by NONCODE: Antisense; cdna:genscan chromosome:GRCm38:1:3466592:3506934:1 transcript_biotype:protein_coding	NM_177722; XM_006495505; XM_006495506; XM_006495507; ENSMUST00000052843; ENSMUST00000118098; ENSMUST00000125294; ENSMUST00000171802; AK031395; ENSMUST00000140948	chr1
17211087	4.66	4.49	4.79	4.61	0.2	0.28	0.35	0.16	1.09	0.365167	0.949163	-1.12	0.76064	0.965063	-1.04	0.554676	0.886543	1.08	0.438767	0.92257	-1.13	0.55963	0.887663	1.23	0.307668	0.850881	Gm15818	predicted gene 15818	ENSMUST00000134692; NONMMUT000133	ENSEMBL; NONCODE	PREDICTED: Mus musculus uncharacterized LOC102640548 (LOC102640548), ncRNA.; havana:known chromosome:GRCm38:1:3466587:3513553:1 gene:ENSMUSG00000089699 gene_biotype:antisense transcript_biotype:antisense; Non-coding transcript identified by NONCODE: Antisense; cdna:genscan chromosome:GRCm38:1:3466592:3506934:1 transcript_biotype:protein_coding		chr1
17211090	5.43	5.35	5.46	5.37	0.08	0.05	0.11	0.38	1.02	0.444827	0.959145	-1.06	0.191308	0.726289	-1.04	0.685199	0.927566	1.02	0.464395	0.929276	-1.06	0.892367	0.978425	1.08	0.099477	0.666186	Cspp1	centrosome and spindle pole associated protein 1	NM_026493; ENSMUST00000071087; ENSMUST00000118263; ENSMUST00000119714; ENSMUST00000122156; AK032310; BC055915; BC151042; FJ008676; FJ008677; ENSMUST00000186294; ENSMUST00000187226; GENSCAN00000031241	RefSeq; ENSEMBL; GenBank HTC; GenBank	PREDICTED: Mus musculus uncharacterized LOC102640548 (LOC102640548), ncRNA.; havana:known chromosome:GRCm38:1:3466587:3513553:1 gene:ENSMUSG00000089699 gene_biotype:antisense transcript_biotype:antisense; Non-coding transcript identified by NONCODE: Antisense; cdna:genscan chromosome:GRCm38:1:3466592:3506934:1 transcript_biotype:protein_coding	NM_026493; ENSMUST00000071087; ENSMUST00000118263; ENSMUST00000119714; ENSMUST00000122156; AK032310; BC055915; BC151042; FJ008676; FJ008677	chr1
17211127	3.44	3.26	3.47	3.07	0.28	0.34	0.16	0.52	1.02	0.899233	0.99376	-1.13	0.513438	0.905602	-1.29	0.638234	0.912572	-1.14	0.981216	0.998441	-1.31	0.562485	0.888285	1.15	0.394292	0.885239	Gm26348	predicted gene, 26348	ENSMUST00000157528; NONMMUT000149	ENSEMBL; NONCODE	PREDICTED: Mus musculus uncharacterized LOC102640548 (LOC102640548), ncRNA.; havana:known chromosome:GRCm38:1:3466587:3513553:1 gene:ENSMUSG00000089699 gene_biotype:antisense transcript_biotype:antisense; Non-coding transcript identified by NONCODE: Antisense; cdna:genscan chromosome:GRCm38:1:3466592:3506934:1 transcript_biotype:protein_coding		chr1
17211129	1.83	1.91	1.89	1.99	0.25	0.03	0.14	0.11	1.04	0.988384	0.998711	1.06	0.626545	0.939313	1.12	0.879936	0.975955	1.06	0.185155	0.832817	1.07	0.79575	0.954636	-1.01	0.412628	0.892987	Gm22963	predicted gene, 22963	ENSMUST00000157960	ENSEMBL	PREDICTED: Mus musculus uncharacterized LOC102640548 (LOC102640548), ncRNA.; havana:known chromosome:GRCm38:1:3466587:3513553:1 gene:ENSMUSG00000089699 gene_biotype:antisense transcript_biotype:antisense; Non-coding transcript identified by NONCODE: Antisense; cdna:genscan chromosome:GRCm38:1:3466592:3506934:1 transcript_biotype:protein_coding		chr1
17211131	8.42	8.45	8.48	8.17	0.09	0.13	0.02	0.21	1.04	0.318374	0.946938	1.02	0.824373	0.976562	-1.19	0.376098	0.807645	-1.21	0.338147	0.892884	-1.24	0.18166	0.678796	1.02	0.600545	0.943529	Prex2	phosphatidylinositol-3,4,5-trisphosphate-dependent Rac exchange factor 2	NM_001033636; NM_029525; ENSMUST00000027056; AK018093; BC139253; BC139255; ENSMUST00000187745; ENSMUST00000188189; ENSMUST00000189385; ENSMUST00000189822; GENSCAN00000021627; GENSCAN00000021626	RefSeq; ENSEMBL; GenBank HTC; GenBank	PREDICTED: Mus musculus uncharacterized LOC102640548 (LOC102640548), ncRNA.; havana:known chromosome:GRCm38:1:3466587:3513553:1 gene:ENSMUSG00000089699 gene_biotype:antisense transcript_biotype:antisense; Non-coding transcript identified by NONCODE: Antisense; cdna:genscan chromosome:GRCm38:1:3466592:3506934:1 transcript_biotype:protein_coding	NM_001033636; NM_029525; ENSMUST00000027056; AK018093; BC139253; BC139255	chr1
17211174	3.85	4.3	4.28	4.26	0.21	0.3	0.22	0.13	1.35	0.14658	0.945976	1.36	0.217574	0.750467	1.33	0.134525	0.591211	-1.03	0.846968	0.987018	-1.01	0.769775	0.947602	-1.01	0.973406	0.998088	A830018L16Rik	RIKEN cDNA A830018L16 gene	NM_001160369; NM_001160370; NM_001160371; NM_177173; XM_006495543; ENSMUST00000048613; ENSMUST00000135014; ENSMUST00000137824; ENSMUST00000141339; ENSMUST00000141512; ENSMUST00000171690; ENSMUST00000179089; AK081622; BC137903; BC145022; BC145023; ENSMUST00000185882; GENSCAN00000021630	RefSeq; ENSEMBL; GenBank HTC; GenBank	PREDICTED: Mus musculus uncharacterized LOC102640548 (LOC102640548), ncRNA.; havana:known chromosome:GRCm38:1:3466587:3513553:1 gene:ENSMUSG00000089699 gene_biotype:antisense transcript_biotype:antisense; Non-coding transcript identified by NONCODE: Antisense; cdna:genscan chromosome:GRCm38:1:3466592:3506934:1 transcript_biotype:protein_coding	NM_001160369; NM_001160370; NM_001160371; NM_177173; XM_006495543; ENSMUST00000048613; ENSMUST00000135014; ENSMUST00000137824; ENSMUST00000141339; ENSMUST00000141512; ENSMUST00000171690; ENSMUST00000179089; AK081622; BC137903; BC145022; BC145023	chr1
17211194	4.16	4.27	4.21	4.25	0.12	0.2	0.21	0.09	1.04	0.650785	0.975032	1.07	0.181998	0.714887	1.06	0.699081	0.931508	-1.02	0.22536	0.848978	1.02	0.816995	0.959185	-1.04	0.431206	0.899177	Gm17644	predicted gene, 17644	NR_045297; ENSMUST00000181272; KnowTID_00000011; NONMMUT000170	RefSeq; ENSEMBL; Luo lincRNA; NONCODE	PREDICTED: Mus musculus uncharacterized LOC102640548 (LOC102640548), ncRNA.; havana:known chromosome:GRCm38:1:3466587:3513553:1 gene:ENSMUSG00000089699 gene_biotype:antisense transcript_biotype:antisense; Non-coding transcript identified by NONCODE: Antisense; cdna:genscan chromosome:GRCm38:1:3466592:3506934:1 transcript_biotype:protein_coding		chr1
17211198	8.08	8.3	8.02	8.5	0.14	0.01	0.03	0.23	-1.04	0.85063	0.989434	1.17	0.020438	0.333548	1.34	0.01581	0.273314	1.15	0.070975	0.753423	1.39	0.010495	0.288715	-1.21	0.000114	0.076588	Sulf1	sulfatase 1	NM_001198565; NM_172294; ENSMUST00000088585; ENSMUST00000177608; AY101178; BC034547; BC049276; NM_001198566; ENSMUST00000180062; AK045002; XM_006495515; AK037389; GENSCAN00000021130; ENSMUST00000186051; ENSMUST00000187376	RefSeq; ENSEMBL; GenBank; GenBank HTC	PREDICTED: Mus musculus uncharacterized LOC102640548 (LOC102640548), ncRNA.; havana:known chromosome:GRCm38:1:3466587:3513553:1 gene:ENSMUSG00000089699 gene_biotype:antisense transcript_biotype:antisense; Non-coding transcript identified by NONCODE: Antisense; cdna:genscan chromosome:GRCm38:1:3466592:3506934:1 transcript_biotype:protein_coding	NM_001198565; NM_172294; ENSMUST00000088585; ENSMUST00000177608; AY101178; BC034547; BC049276; NM_001198566; ENSMUST00000180062; AK045002; XM_006495515; AK037389	chr1
17211223	2.39	2.31	2.61	2.36	0.15	0.35	0.22	0.16	1.16	0.818368	0.986886	-1.06	0.8955	0.988332	-1.02	0.380484	0.810232	1.03	0.517697	0.93873	-1.19	0.353034	0.802079	1.23	0.977062	0.998702	Xkr9	X Kell blood group precursor related family member 9 homolog	NM_001011873; XM_006495547; XM_006495548; ENSMUST00000088542; AY534255; BC147699; BC158121	RefSeq; ENSEMBL; GenBank	PREDICTED: Mus musculus uncharacterized LOC102640548 (LOC102640548), ncRNA.; havana:known chromosome:GRCm38:1:3466587:3513553:1 gene:ENSMUSG00000089699 gene_biotype:antisense transcript_biotype:antisense; Non-coding transcript identified by NONCODE: Antisense; cdna:genscan chromosome:GRCm38:1:3466592:3506934:1 transcript_biotype:protein_coding	NM_001011873; XM_006495547; XM_006495548; ENSMUST00000088542; AY534255; BC147699; BC158121	chr1
17211230	3.7	3.48	3.41	3.41	0.13	0.09	0.08	0.32	-1.22	0.035766	0.926072	-1.17	0.049114	0.469976	-1.23	0.310386	0.764184	-1.05	0.90837	0.992094	-1	0.835488	0.964944	-1.05	0.801581	0.978177	Gm25491	predicted gene, 25491	ENSMUST00000158733; NONMMUT000198	ENSEMBL; NONCODE	PREDICTED: Mus musculus uncharacterized LOC102640548 (LOC102640548), ncRNA.; havana:known chromosome:GRCm38:1:3466587:3513553:1 gene:ENSMUSG00000089699 gene_biotype:antisense transcript_biotype:antisense; Non-coding transcript identified by NONCODE: Antisense; cdna:genscan chromosome:GRCm38:1:3466592:3506934:1 transcript_biotype:protein_coding		chr1
17211232	4.95	4.74	4.88	4.83	0.17	0.1	0.24	0.22	-1.05	0.610638	0.970022	-1.16	0.638336	0.941496	-1.09	0.884274	0.97687	1.06	0.82527	0.98323	-1.04	0.561694	0.888155	1.1	0.363547	0.875993	Gm9947	predicted gene 9947	ENSMUST00000067599; AK053413	ENSEMBL; GenBank HTC	PREDICTED: Mus musculus uncharacterized LOC102640548 (LOC102640548), ncRNA.; havana:known chromosome:GRCm38:1:3466587:3513553:1 gene:ENSMUSG00000089699 gene_biotype:antisense transcript_biotype:antisense; Non-coding transcript identified by NONCODE: Antisense; cdna:genscan chromosome:GRCm38:1:3466592:3506934:1 transcript_biotype:protein_coding	ENSMUST00000067599; AK053413	chr1
17211235	3.84	3.77	3.83	3.66	0.17	0.29	0.16	0.29	-1.01	0.460418	0.961684	-1.05	0.976818	0.997008	-1.13	0.541639	0.882034	-1.08	0.626103	0.957883	-1.12	0.914846	0.982518	1.04	0.613354	0.946597	Kcnb2	potassium voltage gated channel, Shab-related subfamily, member 2	NM_001098528; XM_006495596; ENSMUST00000170146; ENSMUST00000175681; AK162605; BC146609	RefSeq; ENSEMBL; GenBank HTC; GenBank	PREDICTED: Mus musculus uncharacterized LOC102640548 (LOC102640548), ncRNA.; havana:known chromosome:GRCm38:1:3466587:3513553:1 gene:ENSMUSG00000089699 gene_biotype:antisense transcript_biotype:antisense; Non-coding transcript identified by NONCODE: Antisense; cdna:genscan chromosome:GRCm38:1:3466592:3506934:1 transcript_biotype:protein_coding	NM_001098528; XM_006495596; ENSMUST00000170146; ENSMUST00000175681; AK162605; BC146609	chr1
17211241	2.1	2.06	1.7	1.59	0.26	0.53	0.49	0.54	-1.33	0.692833	0.976294	-1.03	0.609991	0.935225	-1.43	0.580338	0.895337	-1.39	0.416314	0.915308	-1.08	0.871749	0.973034	-1.29	0.480115	0.912104	Gm25168	predicted gene, 25168	ENSMUST00000104189; NONMMUT000219	ENSEMBL; NONCODE	PREDICTED: Mus musculus uncharacterized LOC102640548 (LOC102640548), ncRNA.; havana:known chromosome:GRCm38:1:3466587:3513553:1 gene:ENSMUSG00000089699 gene_biotype:antisense transcript_biotype:antisense; Non-coding transcript identified by NONCODE: Antisense; cdna:genscan chromosome:GRCm38:1:3466592:3506934:1 transcript_biotype:protein_coding		chr1
17211243	6.25	6.17	6.14	6.18	0.21	0.1	0.16	0.06	-1.08	0.389818	0.949163	-1.06	0.403754	0.865914	-1.05	0.329159	0.777512	1.01	0.830514	0.984	1.03	0.932552	0.985614	-1.02	0.838158	0.983177	Terf1	telomeric repeat binding factor 1	NM_001286628; NM_009352; ENSMUST00000027057; AB109563; BC034866; U65586; XM_006495496; AK036615; ENSMUST00000186565; ENSMUST00000188371; GENSCAN00000016147; ENSMUST00000188684	RefSeq; ENSEMBL; GenBank; GenBank HTC	PREDICTED: Mus musculus uncharacterized LOC102640548 (LOC102640548), ncRNA.; havana:known chromosome:GRCm38:1:3466587:3513553:1 gene:ENSMUSG00000089699 gene_biotype:antisense transcript_biotype:antisense; Non-coding transcript identified by NONCODE: Antisense; cdna:genscan chromosome:GRCm38:1:3466592:3506934:1 transcript_biotype:protein_coding	NM_001286628; NM_009352; ENSMUST00000027057; AB109563; BC034866; U65586; XM_006495496; AK036615	chr1
17211256	3.34	3.08	3.22	3.17	0.11	0.06	0.22	0.17	-1.09	0.160325	0.945976	-1.2	0.012756	0.282299	-1.13	0.180261	0.651357	1.07	0.291357	0.877777	-1.03	0.748696	0.941511	1.1	0.614145	0.946764	Gm23259	predicted gene, 23259	ENSMUST00000158318; NONMMUT000224	ENSEMBL; NONCODE	PREDICTED: Mus musculus uncharacterized LOC102640548 (LOC102640548), ncRNA.; havana:known chromosome:GRCm38:1:3466587:3513553:1 gene:ENSMUSG00000089699 gene_biotype:antisense transcript_biotype:antisense; Non-coding transcript identified by NONCODE: Antisense; cdna:genscan chromosome:GRCm38:1:3466592:3506934:1 transcript_biotype:protein_coding		chr1
17211258	6.54	6.18	6.5	6.51	0.21	0.19	0.27	0.09	-1.03	0.731673	0.97836	-1.29	0.125493	0.640632	-1.02	0.859058	0.971697	1.26	0.047736	0.710428	1.01	0.584764	0.896086	1.25	0.272843	0.832672	Rdh10	retinol dehydrogenase 10 (all-trans)	NM_133832; ENSMUST00000027053; ENSMUST00000152626; AF456767; AK014244; BC019796; GENSCAN00000030176; NONMMUT000226	RefSeq; ENSEMBL; GenBank; GenBank HTC; NONCODE	PREDICTED: Mus musculus uncharacterized LOC102640548 (LOC102640548), ncRNA.; havana:known chromosome:GRCm38:1:3466587:3513553:1 gene:ENSMUSG00000089699 gene_biotype:antisense transcript_biotype:antisense; Non-coding transcript identified by NONCODE: Antisense; cdna:genscan chromosome:GRCm38:1:3466592:3506934:1 transcript_biotype:protein_coding	NM_133832; ENSMUST00000027053; ENSMUST00000152626; AF456767; AK014244; BC019796	chr1
17211268	3.54	3.35	3.43	3.17	0.07	0.16	0.2	0.11	-1.08	0.121621	0.945976	-1.14	0.10065	0.59696	-1.29	0.012572	0.249555	-1.13	0.368453	0.90189	-1.2	0.555519	0.886686	1.06	0.860359	0.986961	Gm7568	predicted gene 7568	ENSMUST00000159190; ENSMUST00000161626; ENSMUST00000160446; NONMMUT000233; NONMMUT000234; NONMMUT000229; NONMMUT000230; NONMMUT000232; NONMMUT000231; NONMMUT000235	ENSEMBL; NONCODE	PREDICTED: Mus musculus uncharacterized LOC102640548 (LOC102640548), ncRNA.; havana:known chromosome:GRCm38:1:3466587:3513553:1 gene:ENSMUSG00000089699 gene_biotype:antisense transcript_biotype:antisense; Non-coding transcript identified by NONCODE: Antisense; cdna:genscan chromosome:GRCm38:1:3466592:3506934:1 transcript_biotype:protein_coding		chr1
17211275	1.85	1.78	1.86	1.74	0.08	0.08	0.1	0.14	1.01	0.848689	0.989381	-1.05	0.15327	0.681719	-1.08	0.170704	0.640806	-1.03	0.703114	0.968968	-1.08	0.153954	0.6488	1.06	0.140005	0.72314	D030040B21Rik	RIKEN cDNA D030040B21 gene	NR_037998; ENSMUST00000181371; KnowTID_00000018	RefSeq; ENSEMBL; Luo lincRNA	PREDICTED: Mus musculus uncharacterized LOC102640548 (LOC102640548), ncRNA.; havana:known chromosome:GRCm38:1:3466587:3513553:1 gene:ENSMUSG00000089699 gene_biotype:antisense transcript_biotype:antisense; Non-coding transcript identified by NONCODE: Antisense; cdna:genscan chromosome:GRCm38:1:3466592:3506934:1 transcript_biotype:protein_coding		chr1
17211280	7.92	7.91	7.96	7.94	0.05	0.07	0.15	0.07	1.03	0.487704	0.963116	-1.01	0.621314	0.938066	1.01	0.853503	0.970467	1.02	0.549144	0.946875	-1.02	0.448004	0.843025	1.04	0.679102	0.96193	Tmem70	transmembrane protein 70	NM_026392; NM_027415; ENSMUST00000065373; ENSMUST00000177501; ENSMUST00000177532; BC011320; NONMMUT000251	RefSeq; ENSEMBL; GenBank; NONCODE	PREDICTED: Mus musculus uncharacterized LOC102640548 (LOC102640548), ncRNA.; havana:known chromosome:GRCm38:1:3466587:3513553:1 gene:ENSMUSG00000089699 gene_biotype:antisense transcript_biotype:antisense; Non-coding transcript identified by NONCODE: Antisense; cdna:genscan chromosome:GRCm38:1:3466592:3506934:1 transcript_biotype:protein_coding	NM_026392; NM_027415; ENSMUST00000065373; ENSMUST00000177501; ENSMUST00000177532; BC011320	chr1
17211286	7.53	7.91	7.57	8.32	0.09	0.11	0.09	0.18	1.03	0.57681	0.967839	1.3	0.008353	0.240345	1.72	0.002003	0.129698	1.33	0.02072	0.657729	1.67	0.002632	0.210073	-1.26	0.014613	0.361073	Ly96	lymphocyte antigen 96	NM_001159711; NM_016923; ENSMUST00000026881; AB018550; AF168120; AY641431; BC116785; XM_006495457; ENSMUST00000190366; ENSMUST00000191260; GENSCAN00000030159	RefSeq; ENSEMBL; GenBank	PREDICTED: Mus musculus uncharacterized LOC102640548 (LOC102640548), ncRNA.; havana:known chromosome:GRCm38:1:3466587:3513553:1 gene:ENSMUSG00000089699 gene_biotype:antisense transcript_biotype:antisense; Non-coding transcript identified by NONCODE: Antisense; cdna:genscan chromosome:GRCm38:1:3466592:3506934:1 transcript_biotype:protein_coding	NM_001159711; NM_016923; ENSMUST00000026881; AB018550; AF168120; AY641431; BC116785; XM_006495457	chr1
17211294	3.03	3.17	2.97	3.03	0.16	0.21	0.18	0.17	-1.05	0.42612	0.955281	1.1	0.209702	0.743695	-1	0.500207	0.866521	-1.1	0.449307	0.924756	1.05	0.864906	0.971566	-1.15	0.555057	0.932899	Gdap1	ganglioside-induced differentiation-associated-protein 1	NM_010267; ENSMUST00000026879; BC048177; BC051135; ENSMUST00000150457; AK049655; AK039016; ENSMUST00000189736; ENSMUST00000189465; GENSCAN00000037332	RefSeq; ENSEMBL; GenBank; GenBank HTC	PREDICTED: Mus musculus uncharacterized LOC102640548 (LOC102640548), ncRNA.; havana:known chromosome:GRCm38:1:3466587:3513553:1 gene:ENSMUSG00000089699 gene_biotype:antisense transcript_biotype:antisense; Non-coding transcript identified by NONCODE: Antisense; cdna:genscan chromosome:GRCm38:1:3466592:3506934:1 transcript_biotype:protein_coding	NM_010267; ENSMUST00000026879; BC048177; BC051135; ENSMUST00000150457; AK049655; AK039016	chr1
17211303	3.35	3.74	3.75	3.5	0.06	0.04	0.15	0.22	1.32	0.013203	0.90253	1.31	0.001134	0.111067	1.11	0.345444	0.788428	-1.18	0.161642	0.822455	-1.19	0.166717	0.66302	1.01	0.6941	0.965228	Gm25166	predicted gene, 25166	ENSMUST00000158909; NONMMUT000267	ENSEMBL; NONCODE	PREDICTED: Mus musculus uncharacterized LOC102640548 (LOC102640548), ncRNA.; havana:known chromosome:GRCm38:1:3466587:3513553:1 gene:ENSMUSG00000089699 gene_biotype:antisense transcript_biotype:antisense; Non-coding transcript identified by NONCODE: Antisense; cdna:genscan chromosome:GRCm38:1:3466592:3506934:1 transcript_biotype:protein_coding		chr1
17211305	5.83	6.07	5.69	5.73	0.19	0.12	0.15	0.16	-1.1	0.213193	0.945976	1.18	0.197739	0.73259	-1.07	0.629172	0.90936	-1.26	0.078201	0.764537	1.03	0.359586	0.805334	-1.3	0.02277	0.424277	Pi15	peptidase inhibitor 15	NM_053191; ENSMUST00000088476; AF329196; BC116705; GENSCAN00000037343	RefSeq; ENSEMBL; GenBank	PREDICTED: Mus musculus uncharacterized LOC102640548 (LOC102640548), ncRNA.; havana:known chromosome:GRCm38:1:3466587:3513553:1 gene:ENSMUSG00000089699 gene_biotype:antisense transcript_biotype:antisense; Non-coding transcript identified by NONCODE: Antisense; cdna:genscan chromosome:GRCm38:1:3466592:3506934:1 transcript_biotype:protein_coding	NM_053191; ENSMUST00000088476; AF329196; BC116705	chr1
17211313	5.15	5.13	4.97	4.93	0.12	0.04	0.11	0.12	-1.14	0.561926	0.966936	-1.02	0.863242	0.981941	-1.17	0.373354	0.806004	-1.15	0.19382	0.833453	-1.03	0.71974	0.933828	-1.12	0.347793	0.870416	Crispld1	cysteine-rich secretory protein LCCL domain containing 1	NM_031402; ENSMUST00000095075; ENSMUST00000159958; AF329198; BC034334; BC040768; ENSMUST00000160305; GENSCAN00000037336	RefSeq; ENSEMBL; GenBank	PREDICTED: Mus musculus uncharacterized LOC102640548 (LOC102640548), ncRNA.; havana:known chromosome:GRCm38:1:3466587:3513553:1 gene:ENSMUSG00000089699 gene_biotype:antisense transcript_biotype:antisense; Non-coding transcript identified by NONCODE: Antisense; cdna:genscan chromosome:GRCm38:1:3466592:3506934:1 transcript_biotype:protein_coding	NM_031402; ENSMUST00000095075; ENSMUST00000159958; AF329198; BC034334; BC040768; ENSMUST00000160305	chr1
17211335	3.68	3.6	3.63	3.72	0.25	0.07	0.28	0.32	-1.03	0.678386	0.975891	-1.06	0.90592	0.989229	1.03	0.517988	0.87371	1.09	0.480885	0.933202	1.06	0.790932	0.95362	1.02	0.665023	0.958437	Tfap2d	transcription factor AP-2, delta	NM_153154; XM_006495497; XM_006495498; XM_006495499; ENSMUST00000149505; AF421891; BC152324; BC152325; ENSMUST00000037294; GENSCAN00000047068	RefSeq; ENSEMBL; GenBank	PREDICTED: Mus musculus uncharacterized LOC102640548 (LOC102640548), ncRNA.; havana:known chromosome:GRCm38:1:3466587:3513553:1 gene:ENSMUSG00000089699 gene_biotype:antisense transcript_biotype:antisense; Non-coding transcript identified by NONCODE: Antisense; cdna:genscan chromosome:GRCm38:1:3466592:3506934:1 transcript_biotype:protein_coding	NM_153154; XM_006495497; XM_006495498; XM_006495499; ENSMUST00000149505; AF421891; BC152324; BC152325; ENSMUST00000037294	chr1
17211347	3.24	3.33	3.29	3.21	0.18	0.13	0.3	0.37	1.04	0.340214	0.947617	1.07	0.58289	0.927587	-1.02	0.99842	0.999699	-1.09	0.755305	0.976168	-1.05	0.474773	0.853629	-1.03	0.49673	0.9174	Tfap2b	transcription factor AP-2 beta	NM_001025305; NM_001286340; NM_009334; XM_006495495; ENSMUST00000027059; ENSMUST00000064976; ENSMUST00000187754; GENSCAN00000047081	RefSeq; ENSEMBL	PREDICTED: Mus musculus uncharacterized LOC102640548 (LOC102640548), ncRNA.; havana:known chromosome:GRCm38:1:3466587:3513553:1 gene:ENSMUSG00000089699 gene_biotype:antisense transcript_biotype:antisense; Non-coding transcript identified by NONCODE: Antisense; cdna:genscan chromosome:GRCm38:1:3466592:3506934:1 transcript_biotype:protein_coding	NM_001025305; NM_001286340; NM_009334; XM_006495495; ENSMUST00000027059; ENSMUST00000064976	chr1
17211361	2.81	2.56	2.83	2.67	0.35	0.21	0.18	0.09	1.01	0.800963	0.98597	-1.19	0.377845	0.853625	-1.1	0.780466	0.95411	1.09	0.270024	0.869588	-1.11	0.992473	0.998615	1.21	0.342697	0.866815	4930486I03Rik	RIKEN cDNA 4930486I03 gene	NR_045734; ENSMUST00000161509; NONMMUT000295; NONMMUT000297; NONMMUT000293; NONMMUT000294; NONMMUT000296	RefSeq; ENSEMBL; NONCODE	PREDICTED: Mus musculus uncharacterized LOC102640548 (LOC102640548), ncRNA.; havana:known chromosome:GRCm38:1:3466587:3513553:1 gene:ENSMUSG00000089699 gene_biotype:antisense transcript_biotype:antisense; Non-coding transcript identified by NONCODE: Antisense; cdna:genscan chromosome:GRCm38:1:3466592:3506934:1 transcript_biotype:protein_coding		chr1
17211365	1.64	1.61	1.67	1.63	0.43	0.55	0.1	0.18	1.02	0.334169	0.947339	-1.02	0.937372	0.992343	-1.01	0.372187	0.804997	1.02	0.412149	0.914044	-1.02	0.941824	0.988017	1.04	0.384046	0.882143	Mir206	microRNA 206	NR_029593; ENSMUST00000083625; ENSMUST00000185494; mmu-mir-206; NONMMUT000299; NONMMUT000300	RefSeq; ENSEMBL; miRBase Micro RNA Database; NONCODE	PREDICTED: Mus musculus uncharacterized LOC102640548 (LOC102640548), ncRNA.; havana:known chromosome:GRCm38:1:3466587:3513553:1 gene:ENSMUSG00000089699 gene_biotype:antisense transcript_biotype:antisense; Non-coding transcript identified by NONCODE: Antisense; cdna:genscan chromosome:GRCm38:1:3466592:3506934:1 transcript_biotype:protein_coding		chr1
17211367	4.33	4.34	4.92	4.45	0.4	0.4	0.73	0.21	1.51	0.76302	0.981871	1.01	0.945009	0.992635	1.09	0.484623	0.859681	1.08	0.440033	0.923201	-1.39	0.92381	0.983999	1.5	0.728776	0.968641	Mir133b	microRNA 133b	NR_029902; ENSMUST00000083546; ENSMUST00000185494; GENSCAN00000047083; JN699052; mmu-mir-133b; NONMMUT000300; NONMMUT000302	RefSeq; ENSEMBL; GenBank; miRBase Micro RNA Database; NONCODE	PREDICTED: Mus musculus uncharacterized LOC102640548 (LOC102640548), ncRNA.; havana:known chromosome:GRCm38:1:3466587:3513553:1 gene:ENSMUSG00000089699 gene_biotype:antisense transcript_biotype:antisense; Non-coding transcript identified by NONCODE: Antisense; cdna:genscan chromosome:GRCm38:1:3466592:3506934:1 transcript_biotype:protein_coding		chr1
17211369	4.34	4.2	4.17	4.11	0.15	0.18	0.22	0.23	-1.12	0.640313	0.973847	-1.1	0.227584	0.759663	-1.17	0.336103	0.783187	-1.06	0.92559	0.993375	-1.04	0.622036	0.906596	-1.02	0.517558	0.92179	Il17a	interleukin 17A	NM_010552; ENSMUST00000027061; BC119303; BC119309; U43088	RefSeq; ENSEMBL; GenBank	PREDICTED: Mus musculus uncharacterized LOC102640548 (LOC102640548), ncRNA.; havana:known chromosome:GRCm38:1:3466587:3513553:1 gene:ENSMUSG00000089699 gene_biotype:antisense transcript_biotype:antisense; Non-coding transcript identified by NONCODE: Antisense; cdna:genscan chromosome:GRCm38:1:3466592:3506934:1 transcript_biotype:protein_coding	NM_010552; ENSMUST00000027061; BC119303; BC119309; U43088	chr1
17211375	4.94	5.03	4.93	5	0.15	0.22	0.06	0.1	-1	0.81061	0.986485	1.06	0.855765	0.981093	1.04	0.898683	0.979585	-1.02	0.917328	0.993274	1.05	0.898378	0.979625	-1.07	0.964698	0.996967	Paqr8	progestin and adipoQ receptor family member VIII	NM_028829; ENSMUST00000068880; ENSMUST00000167119; AF313617; AY424297; BC059813; ENSMUST00000187651; ENSMUST00000189400	RefSeq; ENSEMBL; GenBank	PREDICTED: Mus musculus uncharacterized LOC102640548 (LOC102640548), ncRNA.; havana:known chromosome:GRCm38:1:3466587:3513553:1 gene:ENSMUSG00000089699 gene_biotype:antisense transcript_biotype:antisense; Non-coding transcript identified by NONCODE: Antisense; cdna:genscan chromosome:GRCm38:1:3466592:3506934:1 transcript_biotype:protein_coding	NM_028829; ENSMUST00000068880; ENSMUST00000167119; AF313617; AY424297; BC059813	chr1
17211382	4.36	4.3	4.62	4.58	0.28	0.19	0.35	0.2	1.2	0.428823	0.956182	-1.04	0.651103	0.943794	1.17	0.23812	0.709174	1.22	0.31431	0.883746	-1.02	0.837079	0.965335	1.25	0.594132	0.942345	Efhc1	EF-hand domain (C-terminal) containing 1	NM_027974; XM_006495576; ENSMUST00000038447; EU520262; GENSCAN00000026605	RefSeq; ENSEMBL; GenBank	PREDICTED: Mus musculus uncharacterized LOC102640548 (LOC102640548), ncRNA.; havana:known chromosome:GRCm38:1:3466587:3513553:1 gene:ENSMUSG00000089699 gene_biotype:antisense transcript_biotype:antisense; Non-coding transcript identified by NONCODE: Antisense; cdna:genscan chromosome:GRCm38:1:3466592:3506934:1 transcript_biotype:protein_coding	NM_027974; XM_006495576; ENSMUST00000038447; EU520262	chr1
17211396	5.4	5.26	5.25	5.13	0.09	0.17	0.13	0.08	-1.11	0.200468	0.945976	-1.1	0.12114	0.634289	-1.2	0.025473	0.318067	-1.09	0.903474	0.992002	-1.08	0.3311	0.791242	-1.01	0.54706	0.930805	Tmem14a	transmembrane protein 14A	NM_001290679; NM_029398; XM_006495579; ENSMUST00000027064; ENSMUST00000027065; BC034768; BC060034; GENSCAN00000026620	RefSeq; ENSEMBL; GenBank	PREDICTED: Mus musculus uncharacterized LOC102640548 (LOC102640548), ncRNA.; havana:known chromosome:GRCm38:1:3466587:3513553:1 gene:ENSMUSG00000089699 gene_biotype:antisense transcript_biotype:antisense; Non-coding transcript identified by NONCODE: Antisense; cdna:genscan chromosome:GRCm38:1:3466592:3506934:1 transcript_biotype:protein_coding	NM_001290679; NM_029398; XM_006495579; ENSMUST00000027064; ENSMUST00000027065; BC034768; BC060034	chr1
17211405	5.6	5.63	5.36	5.77	0.12	0.1	0.26	0.3	-1.18	0.155681	0.945976	1.02	0.926572	0.991119	1.12	0.993574	0.99898	1.1	0.956255	0.996798	1.33	0.276414	0.758341	-1.21	0.137795	0.719244	Gsta3	glutathione S-transferase, alpha 3	NM_001077353; NM_001288617; NM_010356; ENSMUST00000027067; ENSMUST00000121676; ENSMUST00000124990; BC147272; BC147273; M73483; BC009805	RefSeq; ENSEMBL; GenBank; GenBank HTC	PREDICTED: Mus musculus uncharacterized LOC102640548 (LOC102640548), ncRNA.; havana:known chromosome:GRCm38:1:3466587:3513553:1 gene:ENSMUSG00000089699 gene_biotype:antisense transcript_biotype:antisense; Non-coding transcript identified by NONCODE: Antisense; cdna:genscan chromosome:GRCm38:1:3466592:3506934:1 transcript_biotype:protein_coding	NM_001077353; NM_001288617; NM_010356; ENSMUST00000027067; ENSMUST00000121676; ENSMUST00000124990; BC147272; BC147273; M73483	chr1
17211416	2.9	3.88	3.58	3.6	0.83	0.59	0.32	1.34	1.6	0.708083	0.976784	1.97	0.417333	0.871557	1.62	0.933096	0.986682	-1.22	0.508861	0.937576	1.01	0.735761	0.938383	-1.23	0.451481	0.904158	Khdc1a	KH domain containing 1A	NM_183322; ENSMUST00000088407; AY238603; NONMMUT000317	RefSeq; ENSEMBL; GenBank; NONCODE	PREDICTED: Mus musculus uncharacterized LOC102640548 (LOC102640548), ncRNA.; havana:known chromosome:GRCm38:1:3466587:3513553:1 gene:ENSMUSG00000089699 gene_biotype:antisense transcript_biotype:antisense; Non-coding transcript identified by NONCODE: Antisense; cdna:genscan chromosome:GRCm38:1:3466592:3506934:1 transcript_biotype:protein_coding	NM_183322; ENSMUST00000088407; AY238603	chr1
17211423	2.32	2.84	2.7	2.65	0.44	0.48	0.5	0.98	1.3	0.576235	0.967839	1.43	0.329148	0.829946	1.25	0.847992	0.969955	-1.14	0.671072	0.96292	-1.03	0.875726	0.97394	-1.11	0.671547	0.959693	Khdc1c	KH domain containing 1C	ENSMUST00000070223	ENSEMBL	PREDICTED: Mus musculus uncharacterized LOC102640548 (LOC102640548), ncRNA.; havana:known chromosome:GRCm38:1:3466587:3513553:1 gene:ENSMUSG00000089699 gene_biotype:antisense transcript_biotype:antisense; Non-coding transcript identified by NONCODE: Antisense; cdna:genscan chromosome:GRCm38:1:3466592:3506934:1 transcript_biotype:protein_coding	ENSMUST00000070223	chr1
17211429	2.41	2.3	2.53	2.41	0.17	0.2	0.11	0.19	1.08	0.178707	0.945976	-1.08	0.462019	0.887281	-1	0.985653	0.998278	1.08	0.472042	0.931225	-1.09	0.211295	0.708324	1.17	0.072244	0.611784	Khdc1b	KH domain containing 1B	NM_001113187; ENSMUST00000147615	RefSeq; ENSEMBL	PREDICTED: Mus musculus uncharacterized LOC102640548 (LOC102640548), ncRNA.; havana:known chromosome:GRCm38:1:3466587:3513553:1 gene:ENSMUSG00000089699 gene_biotype:antisense transcript_biotype:antisense; Non-coding transcript identified by NONCODE: Antisense; cdna:genscan chromosome:GRCm38:1:3466592:3506934:1 transcript_biotype:protein_coding	NM_001113187; ENSMUST00000147615	chr1
17211435	4.09	3.74	3.71	3.97	0.35	0.26	0.35	0.22	-1.3	0.84548	0.989345	-1.27	0.985766	0.998637	-1.09	0.729701	0.939972	1.17	0.658866	0.960802	1.19	0.571949	0.892016	-1.02	0.838378	0.983179	Gm26580	predicted gene, 26580	ENSMUST00000181002; NONMMUT000336	ENSEMBL; NONCODE	PREDICTED: Mus musculus uncharacterized LOC102640548 (LOC102640548), ncRNA.; havana:known chromosome:GRCm38:1:3466587:3513553:1 gene:ENSMUSG00000089699 gene_biotype:antisense transcript_biotype:antisense; Non-coding transcript identified by NONCODE: Antisense; cdna:genscan chromosome:GRCm38:1:3466592:3506934:1 transcript_biotype:protein_coding		chr1
17211439	3.19	3.58	3.51	3.72	0.47	0.35	0.36	0.7	1.25	0.698106	0.976784	1.31	0.285092	0.805482	1.44	0.353702	0.794943	1.1	0.847484	0.987127	1.15	0.465442	0.850663	-1.05	0.401454	0.888476	Gm24176	predicted gene, 24176	ENSMUST00000158928; NONMMUT000346	ENSEMBL; NONCODE	PREDICTED: Mus musculus uncharacterized LOC102640548 (LOC102640548), ncRNA.; havana:known chromosome:GRCm38:1:3466587:3513553:1 gene:ENSMUSG00000089699 gene_biotype:antisense transcript_biotype:antisense; Non-coding transcript identified by NONCODE: Antisense; cdna:genscan chromosome:GRCm38:1:3466592:3506934:1 transcript_biotype:protein_coding		chr1
17211441	2.9	2.43	2.41	2.9	0.16	0.09	0.34	0.31	-1.4	0.178653	0.945976	-1.39	0.022954	0.3486	-1	0.692236	0.930032	1.38	0.186969	0.832817	1.4	0.36853	0.808684	-1.01	0.904175	0.991023	Mir30a	microRNA 30a	NR_029533; ENSMUST00000083471; mmu-mir-30a; NONMMUT000349	RefSeq; ENSEMBL; miRBase Micro RNA Database; NONCODE	PREDICTED: Mus musculus uncharacterized LOC102640548 (LOC102640548), ncRNA.; havana:known chromosome:GRCm38:1:3466587:3513553:1 gene:ENSMUSG00000089699 gene_biotype:antisense transcript_biotype:antisense; Non-coding transcript identified by NONCODE: Antisense; cdna:genscan chromosome:GRCm38:1:3466592:3506934:1 transcript_biotype:protein_coding		chr1
17211443	4.22	4.29	4.38	4.31	0.36	0.35	0.05	0.12	1.12	0.73064	0.97836	1.05	0.303476	0.816024	1.06	0.742684	0.943692	1.01	0.28178	0.873686	-1.05	0.997442	0.999601	1.07	0.262381	0.828691	Mir30c-2; Gm27028	microRNA 30c-2; predicted gene, 27028	NR_029717; ENSMUST00000083633; ENSMUST00000182303; mmu-mir-30c-2; NONMMUT000351; NONMMUT000352	RefSeq; ENSEMBL; miRBase Micro RNA Database; NONCODE	PREDICTED: Mus musculus uncharacterized LOC102640548 (LOC102640548), ncRNA.; havana:known chromosome:GRCm38:1:3466587:3513553:1 gene:ENSMUSG00000089699 gene_biotype:antisense transcript_biotype:antisense; Non-coding transcript identified by NONCODE: Antisense; cdna:genscan chromosome:GRCm38:1:3466592:3506934:1 transcript_biotype:protein_coding		chr1
17211445	4.78	4.81	5.03	4.82	0.23	0.12	0.38	0.1	1.19	0.742773	0.979999	1.02	0.815556	0.975859	1.03	0.840726	0.968672	1	0.948862	0.995532	-1.16	0.807081	0.957387	1.17	0.828739	0.98216	B3gat2	beta-1,3-glucuronyltransferase 2 (glucuronosyltransferase S)	NM_172124; ENSMUST00000063663; ENSMUST00000140583; AB055902; AK048146; AK052640; AK220433; BC056368; BC058082; ENSMUST00000144602; BC092280	RefSeq; ENSEMBL; GenBank; GenBank HTC	PREDICTED: Mus musculus uncharacterized LOC102640548 (LOC102640548), ncRNA.; havana:known chromosome:GRCm38:1:3466587:3513553:1 gene:ENSMUSG00000089699 gene_biotype:antisense transcript_biotype:antisense; Non-coding transcript identified by NONCODE: Antisense; cdna:genscan chromosome:GRCm38:1:3466592:3506934:1 transcript_biotype:protein_coding	NM_172124; ENSMUST00000063663; ENSMUST00000140583; AB055902; AK048146; AK052640; AK220433; BC056368; BC058082; ENSMUST00000144602; BC092280	chr1
17211458	4.45	4.59	4.4	4.65	0.21	0.03	0.04	0.16	-1.03	0.581773	0.96841	1.1	0.086817	0.569104	1.15	0.212484	0.683724	1.04	0.633879	0.959105	1.19	0.187797	0.684527	-1.14	0.002255	0.190815	Col9a1	collagen, type IX, alpha 1	NM_001290691; NM_007740; XM_006495649; ENSMUST00000054588; ENSMUST00000088349; BC038017; BC046970; D17511; L12215; GENSCAN00000038783	RefSeq; ENSEMBL; GenBank	PREDICTED: Mus musculus uncharacterized LOC102640548 (LOC102640548), ncRNA.; havana:known chromosome:GRCm38:1:3466587:3513553:1 gene:ENSMUSG00000089699 gene_biotype:antisense transcript_biotype:antisense; Non-coding transcript identified by NONCODE: Antisense; cdna:genscan chromosome:GRCm38:1:3466592:3506934:1 transcript_biotype:protein_coding	NM_001290691; NM_007740; XM_006495649; ENSMUST00000054588; ENSMUST00000088349; BC038017; BC046970; D17511; L12215	chr1
17211498	8.97	8.83	8.92	8.77	0.06	0.01	0.08	0.01	-1.03	0.224728	0.945976	-1.1	0.009418	0.251091	-1.15	0.003302	0.152719	-1.04	0.00576	0.558848	-1.11	0.036287	0.424893	1.07	0.131614	0.711909	Lmbrd1	LMBR1 domain containing 1	NM_026719; XM_006496240; ENSMUST00000095062; AK032560; BC025579; BC027774; BC031902; BC039053; ENSMUST00000186096; ENSMUST00000191471; GENSCAN00000038772	RefSeq; ENSEMBL; GenBank HTC; GenBank	PREDICTED: Mus musculus uncharacterized LOC102640548 (LOC102640548), ncRNA.; havana:known chromosome:GRCm38:1:3466587:3513553:1 gene:ENSMUSG00000089699 gene_biotype:antisense transcript_biotype:antisense; Non-coding transcript identified by NONCODE: Antisense; cdna:genscan chromosome:GRCm38:1:3466592:3506934:1 transcript_biotype:protein_coding	NM_026719; XM_006496240; ENSMUST00000095062; AK032560; BC025579; BC027774; BC031902; BC039053	chr1
17211517	2.36	2.02	2.02	2.48	0.6	0.06	0.17	0.17	-1.26	0.352974	0.948068	-1.26	0.311334	0.821621	1.09	0.907442	0.981213	1.37	0.013367	0.608146	1.37	0.039252	0.436705	-1	0.820587	0.980634	Gm25294	predicted gene, 25294	ENSMUST00000122791; NONMMUT000398	ENSEMBL; NONCODE	PREDICTED: Mus musculus uncharacterized LOC102640548 (LOC102640548), ncRNA.; havana:known chromosome:GRCm38:1:3466587:3513553:1 gene:ENSMUSG00000089699 gene_biotype:antisense transcript_biotype:antisense; Non-coding transcript identified by NONCODE: Antisense; cdna:genscan chromosome:GRCm38:1:3466592:3506934:1 transcript_biotype:protein_coding		chr1
17211519	3.87	4.13	4.08	4.22	0.33	0.12	0.21	0.09	1.16	0.701023	0.976784	1.2	0.186937	0.721084	1.27	0.15121	0.615511	1.06	0.76291	0.97652	1.1	0.115896	0.597673	-1.03	0.167097	0.752309	LOC102633099; Gm9884	uncharacterized LOC102633099; predicted gene 9884	XR_373278; AK048705	RefSeq; GenBank HTC	PREDICTED: Mus musculus uncharacterized LOC102640548 (LOC102640548), ncRNA.; havana:known chromosome:GRCm38:1:3466587:3513553:1 gene:ENSMUSG00000089699 gene_biotype:antisense transcript_biotype:antisense; Non-coding transcript identified by NONCODE: Antisense; cdna:genscan chromosome:GRCm38:1:3466592:3506934:1 transcript_biotype:protein_coding	AK048705	chr1
17211522	2.02	2.11	1.92	1.93	0.37	0.32	0.11	0.27	-1.07	0.627555	0.972599	1.07	0.619115	0.937322	-1.06	0.503129	0.867456	-1.13	0.225927	0.849366	1.01	0.666636	0.920086	-1.14	0.240719	0.815784	Gm24064	predicted gene, 24064	ENSMUST00000157486; NONMMUT000412	ENSEMBL; NONCODE	PREDICTED: Mus musculus uncharacterized LOC102640548 (LOC102640548), ncRNA.; havana:known chromosome:GRCm38:1:3466587:3513553:1 gene:ENSMUSG00000089699 gene_biotype:antisense transcript_biotype:antisense; Non-coding transcript identified by NONCODE: Antisense; cdna:genscan chromosome:GRCm38:1:3466592:3506934:1 transcript_biotype:protein_coding		chr1
17211524	5.46	5.43	5.77	5.55	0.45	0.08	0.73	0.46	1.24	0.78419	0.984174	-1.02	0.439211	0.878156	1.06	0.584227	0.895459	1.09	0.984405	0.998942	-1.16	0.888454	0.977368	1.26	0.859847	0.986887							chr1
17211526	3.53	3.78	3.82	3.53	0.15	0.38	0.09	0.01	1.22	0.080739	0.945976	1.19	0.379235	0.854648	1	0.973526	0.995891	-1.19	0.353666	0.898003	-1.22	0.01091	0.293592	1.02	0.993278	0.99975	Gm5524	predicted gene 5524	XR_104583; AK050085; ENSMUST00000185409; KnowTID_00000034; NONMMUT000420	RefSeq; GenBank HTC; ENSEMBL; Luo lincRNA; NONCODE	PREDICTED: Mus musculus predicted gene 5524 (Gm5524), misc_RNA.; Mus musculus adult male liver tumor cDNA, RIKEN full-length enriched library, clone:C730014A19 product:unclassifiable, full insert sequence.; havana:known chromosome:GRCm38:1:27884046:27902396:1 gene:ENSMUSG00000101514 gene_biotype:lincRNA transcript_biotype:lincRNA; Non-coding transcript identified by Luo, et al.; Non-coding transc…		chr1
17211529	1.63	1.73	1.72	1.73	0.14	0.06	0.11	0.27	1.06	0.390651	0.949163	1.08	0.387743	0.859457	1.07	0.768313	0.951473	-1	0.864396	0.988035	1.01	0.816262	0.959006	-1.01	0.86765	0.987933	Gm22679	predicted gene, 22679	ENSMUST00000116975; NONMMUT000427	ENSEMBL; NONCODE	ncrna:known chromosome:GRCm38:1:29301480:29301579:1 gene:ENSMUSG00000080625 gene_biotype:miRNA transcript_biotype:miRNA; Non-coding transcript identified by NONCODE		chr1
17211531	3.32	3.36	3.2	3.28	0.25	0.06	0.41	0.48	-1.09	0.692283	0.976294	1.03	0.925842	0.991087	-1.03	0.511621	0.871499	-1.06	0.440894	0.923589	1.06	0.40073	0.824866	-1.12	0.688741	0.963905	Gm23771	predicted gene, 23771	ENSMUST00000178702; NONMMUT000431	ENSEMBL; NONCODE	ncrna:known chromosome:GRCm38:1:29985934:29986043:1 gene:ENSMUSG00000096829 gene_biotype:miRNA transcript_biotype:miRNA; Non-coding transcript identified by NONCODE		chr1
17211533	4.64	4.68	4.45	4.45	0.12	0.13	0.16	0.18	-1.14	0.356689	0.948068	1.03	0.744494	0.962582	-1.14	0.861536	0.972485	-1.17	0.670366	0.96292	-1	0.524669	0.876388	-1.17	0.260807	0.828691	Lgsn	lengsin, lens protein with glutamine synthetase domain	NM_153601; ENSMUST00000062560; ENSMUST00000161773; AF545851; BC117745; BC117746; BC128067; GENSCAN00000010522	RefSeq; ENSEMBL; GenBank	Mus musculus lengsin, lens protein with glutamine synthetase domain (Lgsn), mRNA.; ensembl_havana_transcript:known chromosome:GRCm38:1:31176401:31204725:1 gene:ENSMUSG00000050217 gene_biotype:protein_coding transcript_biotype:protein_coding; havana:novel chromosome:GRCm38:1:31189470:31204725:1 gene:ENSMUSG00000050217 gene_biotype:protein_coding transcript_biotype:protein_coding; Mus musculus leng…	NM_153601; ENSMUST00000062560; ENSMUST00000161773; AF545851; BC117745; BC117746; BC128067	chr1
17211541	1.63	1.96	1.99	1.9	0.49	0.2	0.28	0.41	1.28	0.772425	0.983597	1.25	0.836115	0.977923	1.2	0.715575	0.935939	-1.04	0.469316	0.929908	-1.07	0.886672	0.97688	1.03	0.447908	0.903875	Pih1d3	PIH1 domain containing 3	NM_029062; ENSMUST00000027230; BC107262	RefSeq; ENSEMBL; GenBank	Mus musculus PIH1 domain containing 3 (Pih1d3), mRNA.; ensembl_havana_transcript:known chromosome:GRCm38:1:31222838:31224288:1 gene:ENSMUSG00000026063 gene_biotype:protein_coding transcript_biotype:protein_coding; Mus musculus RIKEN cDNA 4930521A18 gene, mRNA (cDNA clone MGC:130206 IMAGE:40052516), complete cds.	NM_029062; ENSMUST00000027230; BC107262	chr1
17211545	2.71	2.89	2.42	2.55	0.15	0.33	0.45	0.25	-1.22	0.973881	0.997765	1.14	0.890426	0.987086	-1.11	0.892149	0.978651	-1.26	0.980385	0.998283	1.09	0.962799	0.992656	-1.38	0.95107	0.996391	Gm4850	THO complex 4 pseudogene	NR_015347	RefSeq	Mus musculus predicted pseudogene 4850 (Gm4850), non-coding RNA.		chr1
17211548	4.26	4.47	4.37	4.1	0.23	0.39	0.18	0.1	1.08	0.48437	0.963116	1.15	0.626598	0.939313	-1.12	0.111593	0.552265	-1.29	0.136252	0.806602	-1.2	0.233603	0.727461	-1.07	0.340791	0.866068	Khdrbs2	KH domain containing, RNA binding, signal transduction associated 2	NM_133235; XR_373242; ENSMUST00000027226; AK078160; BC132117; BC132119; AK051938; BC066814; AF098796; ENSMUST00000188257; ENSMUST00000189878; GENSCAN00000040890; GENSCAN00000040896	RefSeq; ENSEMBL; GenBank HTC; GenBank	Mus musculus KH domain containing, RNA binding, signal transduction associated 2 (Khdrbs2), mRNA.; PREDICTED: Mus musculus KH domain containing, RNA binding, signal transduction associated 2 (Khdrbs2), transcript variant X1, misc_RNA.; ensembl_havana_transcript:known chromosome:GRCm38:1:32172720:32658564:1 gene:ENSMUSG00000026058 gene_biotype:protein_coding transcript_biotype:protein_coding; Mus …	NM_133235; XR_373242; ENSMUST00000027226; AK078160; BC132117; BC132119; AK051938; BC066814; AF098796	chr1
17211560	2.47	2.2	2.51	2.31	0.07	0.19	0.12	0.14	1.03	0.960624	0.996706	-1.2	0.116486	0.624659	-1.12	0.155877	0.623046	1.08	0.618059	0.957321	-1.15	0.197852	0.692094	1.24	0.138587	0.721035	Gm23024	predicted gene, 23024	ENSMUST00000158770; NONMMUT000473	ENSEMBL; NONCODE	ncrna:known chromosome:GRCm38:1:32726639:32726930:1 gene:ENSMUSG00000089395 gene_biotype:misc_RNA transcript_biotype:misc_RNA; Non-coding transcript identified by NONCODE: Linc		chr1
17211562	3.44	2.77	2.92	2.96	0.45	0.9	0.44	0.45	-1.43	0.285694	0.946938	-1.58	0.812146	0.975117	-1.39	0.631327	0.910151	1.14	0.945018	0.995351	1.03	0.518729	0.873923	1.1	0.632683	0.951887	Gm24901	predicted gene, 24901	ENSMUST00000158125; NONMMUT000475	ENSEMBL; NONCODE	ncrna:known chromosome:GRCm38:1:33191993:33192102:1 gene:ENSMUSG00000088750 gene_biotype:snRNA transcript_biotype:snRNA; Non-coding transcript identified by NONCODE		chr1
17211564	2.88	3.02	2.72	2.98	0.15	0.45	0.36	0.19	-1.11	0.406158	0.950666	1.11	0.509238	0.903984	1.08	0.605215	0.901519	-1.03	0.695553	0.96703	1.2	0.614835	0.904915	-1.23	0.981752	0.998939	Gm25792	predicted gene, 25792	ENSMUST00000083289; NONMMUT000476	ENSEMBL; NONCODE	ncrna:known chromosome:GRCm38:1:33293676:33293775:1 gene:ENSMUSG00000065223 gene_biotype:snRNA transcript_biotype:snRNA; Non-coding transcript identified by NONCODE		chr1
17211566	2.84	2.94	2.72	2.75	0.16	0.35	0.23	0.2	-1.09	0.563668	0.966936	1.07	0.690632	0.954468	-1.06	0.663637	0.919456	-1.14	0.516902	0.938367	1.02	0.384556	0.816584	-1.17	0.973677	0.998088	Gm23453	predicted gene, 23453	ENSMUST00000083326; NONMMUT000479	ENSEMBL; NONCODE	ncrna:known chromosome:GRCm38:1:33422733:33422838:1 gene:ENSMUSG00000065260 gene_biotype:snRNA transcript_biotype:snRNA; Non-coding transcript identified by NONCODE		chr1
17211568	4.95	5.34	4.97	5.06	0.28	0.46	0.44	0.14	1.01	0.834267	0.988452	1.31	0.545404	0.91679	1.08	0.682924	0.927169	-1.21	0.363624	0.901553	1.07	0.60969	0.903097	-1.29	0.723981	0.968641	1700001G17Rik	RIKEN cDNA 1700001G17 gene	NR_033199	RefSeq	Mus musculus RIKEN cDNA 1700001G17 gene (1700001G17Rik), long non-coding RNA.	NR_033199	chr1
17211572	6.65	6.64	6.41	6.68	0.16	0.01	0.11	0.2	-1.18	0.18655	0.945976	-1.01	0.485074	0.89586	1.02	0.951692	0.991776	1.03	0.621509	0.957697	1.21	0.225808	0.72063	-1.17	0.01808	0.390382	Rab23	RAB23, member RAS oncogene family	NM_001159729; NM_008999; ENSMUST00000088287; ENSMUST00000115174; ENSMUST00000122822; ENSMUST00000132066; ENSMUST00000138024; AB232618; AK019666; BC025578; ENSMUST00000135330; ENSMUST00000140354; ENSMUST00000150593; ENSMUST00000151482; AK045454; AK054079; AK163909; NONMMUT000485; NONMMUT000486; GENSCAN00000042857; NONMMUT000484	RefSeq; ENSEMBL; GenBank; GenBank HTC; NONCODE	Mus musculus RAB23, member RAS oncogene family (Rab23), transcript variant 2, mRNA.; Mus musculus RAB23, member RAS oncogene family (Rab23), transcript variant 1, mRNA.; ensembl_havana_transcript:known chromosome:GRCm38:1:33719887:33742564:1 gene:ENSMUSG00000004768 gene_biotype:protein_coding transcript_biotype:protein_coding; ensembl_havana_transcript:known chromosome:GRCm38:1:33720407:33742557:…	NM_001159729; NM_008999; ENSMUST00000088287; ENSMUST00000115174; ENSMUST00000122822; ENSMUST00000132066; ENSMUST00000138024; AB232618; AK019666; BC025578; ENSMUST00000135330; ENSMUST00000140354; ENSMUST00000150593; ENSMUST00000151482; AK045454; AK054079; AK163909	chr1
17211587	10.47	10.41	10.54	10.45	0.05	0.03	0.05	0.14	1.04	0.464247	0.961684	-1.04	0.036307	0.420827	-1.02	0.542108	0.88234	1.02	0.594602	0.95245	-1.06	0.349322	0.799955	1.09	0.016235	0.374108	Dst	dystonin	NM_001276764; NM_010081; NM_133833; NM_134448; XM_006495679; XM_006495680; ENSMUST00000097785; ENSMUST00000097786; ENSMUST00000115104; ENSMUST00000182018; ENSMUST00000182513; ENSMUST00000183006; ENSMUST00000183034; ENSMUST00000183302; ENSMUST00000183331; AF396877; AF396878; AF396879; ENSMUST00000185269; ENSMUST00000187486; ENSMUST00000190163; GENSCAN00000040874; ENSMUST00000185897	RefSeq; ENSEMBL; GenBank	Mus musculus dystonin (Dst), transcript variant 1, mRNA.; Mus musculus dystonin (Dst), transcript variant 4, mRNA.; Mus musculus dystonin (Dst), transcript variant 3, mRNA.; Mus musculus dystonin (Dst), transcript variant 2, mRNA.; PREDICTED: Mus musculus dystonin (Dst), transcript variant X18, mRNA.; PREDICTED: Mus musculus dystonin (Dst), transcript variant X19, mRNA.; ensembl_havana_transcript…	NM_001276764; NM_010081; NM_133833; NM_134448; XM_006495679; XM_006495680; ENSMUST00000097785; ENSMUST00000097786; ENSMUST00000115104; ENSMUST00000182018; ENSMUST00000182513; ENSMUST00000183006; ENSMUST00000183034; ENSMUST00000183302; ENSMUST00000183331; AF396877; AF396878; AF396879	chr1
17211700	7.25	7.18	7.28	7.59	0.04	0.13	0.03	0.14	1.02	0.193591	0.945976	-1.05	0.48128	0.893887	1.27	0.0381	0.374501	1.33	0.045985	0.70681	1.24	0.061156	0.499683	1.08	0.256081	0.82648	Imp4	IMP4, U3 small nucleolar ribonucleoprotein, homolog (yeast)	NM_178601; ENSMUST00000027303; ENSMUST00000128086; ENSMUST00000134327; ENSMUST00000136770; ENSMUST00000137794; ENSMUST00000149962; AF334609; BC069930; GENSCAN00000040864	RefSeq; ENSEMBL; GenBank	Mus musculus IMP4, U3 small nucleolar ribonucleoprotein, homolog (yeast) (Imp4), mRNA.; ensembl_havana_transcript:known chromosome:GRCm38:1:34439851:34449356:1 gene:ENSMUSG00000026127 gene_biotype:protein_coding transcript_biotype:protein_coding; havana:known chromosome:GRCm38:1:34439953:34443455:1 gene:ENSMUSG00000026127 gene_biotype:protein_coding transcript_biotype:processed_transcript; havana…	NM_178601; ENSMUST00000027303; ENSMUST00000128086; ENSMUST00000134327; ENSMUST00000136770; ENSMUST00000137794; ENSMUST00000149962; AF334609; BC069930	chr1
17211713	5.23	5.27	5.34	5.36	0.12	0.01	0.01	0.07	1.08	0.200593	0.945976	1.03	0.539933	0.914501	1.1	0.149309	0.6142	1.06	0.077897	0.764501	1.02	0.415667	0.831025	1.04	0.002158	0.189114	Ptpn18	protein tyrosine phosphatase, non-receptor type 18	NM_011206; ENSMUST00000027302; BC008512; U35124; U49853; U52523; ENSMUST00000188884; ENSMUST00000190122; GENSCAN00000040844	RefSeq; ENSEMBL; GenBank	Mus musculus protein tyrosine phosphatase, non-receptor type 18 (Ptpn18), mRNA.; ensembl_havana_transcript:known chromosome:GRCm38:1:34459765:34473784:1 gene:ENSMUSG00000026126 gene_biotype:protein_coding transcript_biotype:protein_coding; Mus musculus protein tyrosine phosphatase, non-receptor type 18, mRNA (cDNA clone MGC:5834 IMAGE:3591418), complete cds.; Mus musculus nonreceptor protein tyro…	NM_011206; ENSMUST00000027302; BC008512; U35124; U49853; U52523	chr1
17211731	4.01	4.15	3.8	3.62	0.16	0.11	0.15	0.23	-1.15	0.212737	0.945976	1.1	0.245128	0.771806	-1.31	0.099697	0.532157	-1.44	0.02715	0.657729	-1.13	0.370936	0.810169	-1.27	0.032086	0.487476	Prss39	protease, serine 39	NM_009355; ENSMUST00000027299; AB008910; BC049616; BC115665; BC115666; ENSMUST00000191604; GENSCAN00000040845	RefSeq; ENSEMBL; GenBank	Mus musculus protease, serine 39 (Prss39), mRNA.; ensembl_havana_transcript:known chromosome:GRCm38:1:34498410:34503063:1 gene:ENSMUSG00000026125 gene_biotype:protein_coding transcript_biotype:protein_coding; Mus musculus mRNA for TESP1, complete cds.; Mus musculus testicular serine protease 1, mRNA (cDNA clone MGC:58320 IMAGE:6773970), complete cds.; Mus musculus testicular serine protease 1, mR…	NM_009355; ENSMUST00000027299; AB008910; BC049616; BC115665; BC115666	chr1
17211739	5.04	5.03	5.07	5.03	0.06	0.12	0.16	0.06	1.02	0.97514	0.997808	-1	0.68825	0.953936	-1	0.365198	0.800837	1	0.848384	0.98739	-1.02	0.669013	0.920317	1.03	0.80839	0.979213	Cfc1	cripto, FRL-1, cryptic family 1	NM_007685; ENSMUST00000027298; BC100705; BC100706; BC100708; BC100711; U57720; GENSCAN00000040845	RefSeq; ENSEMBL; GenBank	Mus musculus cripto, FRL-1, cryptic family 1 (Cfc1), mRNA.; ensembl_havana_transcript:known chromosome:GRCm38:1:34535648:34544311:1 gene:ENSMUSG00000026124 gene_biotype:protein_coding transcript_biotype:protein_coding; Mus musculus cripto, FRL-1, cryptic family 1, mRNA (cDNA clone MGC:123898 IMAGE:40044593), complete cds.; Mus musculus cripto, FRL-1, cryptic family 1, mRNA (cDNA clone MGC:123899 …	NM_007685; ENSMUST00000027298; BC100705; BC100706; BC100708; BC100711; U57720	chr1
17211748	3.22	3.22	2.91	3.15	0.24	0.23	0.52	0.05	-1.24	0.726648	0.97836	-1	0.557366	0.920541	-1.05	0.774208	0.95243	-1.05	0.588925	0.951948	1.17	0.802539	0.956281	-1.23	0.998297	0.999855	Amer3	APC membrane recruitment 3	NM_213727; XM_006495820; ENSMUST00000052670; BC070435	RefSeq; ENSEMBL; GenBank	Mus musculus APC membrane recruitment 3 (Amer3), mRNA.; PREDICTED: Mus musculus APC membrane recruitment 3 (Amer3), transcript variant X1, mRNA.; ensembl_havana_transcript:known chromosome:GRCm38:1:34579727:34590944:1 gene:ENSMUSG00000045174 gene_biotype:protein_coding transcript_biotype:protein_coding; Mus musculus family with sequence similarity 123, member C, mRNA (cDNA clone MGC:79165 IMAGE:6…	NM_213727; XM_006495820; ENSMUST00000052670; BC070435	chr1
17211752	4.61	5.07	4.82	4.85	0.19	0.33	0.23	0.06	1.15	0.163369	0.945976	1.38	0.357548	0.84461	1.18	0.153687	0.619708	-1.17	0.891216	0.990421	1.02	0.546975	0.884138	-1.2	0.808361	0.979213	Arhgef4	Rho guanine nucleotide exchange factor (GEF) 4	NM_183019; ENSMUST00000047664; ENSMUST00000162599; AK122448; BC139371; BC139397; ENSMUST00000159747; GENSCAN00000040840; GENSCAN00000040853	RefSeq; ENSEMBL; GenBank	Mus musculus Rho guanine nucleotide exchange factor (GEF) 4 (Arhgef4), mRNA.; ensembl_havana_transcript:known chromosome:GRCm38:1:34801704:34813309:1 gene:ENSMUSG00000037509 gene_biotype:protein_coding transcript_biotype:protein_coding; havana:novel chromosome:GRCm38:1:34732115:34811829:1 gene:ENSMUSG00000037509 gene_biotype:protein_coding transcript_biotype:protein_coding; Mus musculus mRNA for …	NM_183019; ENSMUST00000047664; ENSMUST00000162599; AK122448; BC139371; BC139397; ENSMUST00000159747	chr1
17211774	8.49	8.32	8.38	8.39	0.08	0.1	0.07	0.17	-1.08	0.354377	0.948068	-1.13	0.036078	0.419884	-1.07	0.994399	0.999095	1.05	0.111577	0.790337	1.01	0.559453	0.887621	1.04	0.084984	0.642038	Plekhb2	pleckstrin homology domain containing, family B (evectins) member 2	NM_145516; NM_175421; XM_006495898; ENSMUST00000027297; AF189817; AK039771; BC057994; ENSMUST00000156687; GENSCAN00000040850	RefSeq; ENSEMBL; GenBank; GenBank HTC	Mus musculus pleckstrin homology domain containing, family B (evectins) member 2 (Plekhb2), transcript variant 1, mRNA.; Mus musculus pleckstrin homology domain containing, family B (evectins) member 2 (Plekhb2), transcript variant 2, mRNA.; PREDICTED: Mus musculus pleckstrin homology domain containing, family B (evectins) member 2 (Plekhb2), transcript variant X1, mRNA.; ensembl_havana_transcrip…	NM_145516; NM_175421; XM_006495898; ENSMUST00000027297; AF189817; AK039771; BC057994; ENSMUST00000156687	chr1
17211788	1.99	1.93	1.85	1.54	0.37	0.41	0.21	0.48	-1.1	0.741829	0.979583	-1.05	0.979102	0.997519	-1.37	0.729211	0.939972	-1.31	0.756928	0.976168	-1.24	0.892221	0.978358	-1.05	0.78533	0.976042	Gm25634	predicted gene, 25634	ENSMUST00000082667; NONMMUT000529	ENSEMBL; NONCODE	ncrna:known chromosome:GRCm38:1:35761602:35761706:1 gene:ENSMUSG00000064601 gene_biotype:snRNA transcript_biotype:snRNA; Non-coding transcript identified by NONCODE		chr1
17211790	7.73	7.49	7.29	7.46	0.13	0.28	0.21	0.17	-1.35	0.126443	0.945976	-1.18	0.223821	0.756846	-1.21	0.381785	0.811032	-1.02	0.513626	0.937577	1.12	0.38948	0.818418	-1.15	0.955475	0.996709	Hs6st1	heparan sulfate 6-O-sulfotransferase 1	NM_015818; ENSMUST00000088174; AB024566; AK166962; BC052316; GENSCAN00000009251	RefSeq; ENSEMBL; GenBank; GenBank HTC	Mus musculus heparan sulfate 6-O-sulfotransferase 1 (Hs6st1), mRNA.; ensembl_havana_transcript:known chromosome:GRCm38:1:36068400:36106446:1 gene:ENSMUSG00000045216 gene_biotype:protein_coding transcript_biotype:protein_coding; Mus musculus mRNA for heparan sulfate 6-sulfotransferase 1, complete cds.; Mus musculus blastocyst blastocyst cDNA, RIKEN full-length enriched library, clone:I1C0025K13 pr…	NM_015818; ENSMUST00000088174; AB024566; AK166962; BC052316	chr1
17211795	5.36	5.77	5.62	5.72	0.13	0.27	0.18	0.32	1.19	0.175382	0.945976	1.33	0.272357	0.796327	1.28	0.199651	0.671998	-1.04	0.735334	0.972897	1.07	0.675766	0.922114	-1.11	0.967732	0.99793	Arid5a	AT rich interactive domain 5A (MRF1-like)	NM_001172205; NM_001172206; NM_001290726; NM_001290727; NM_145996; NR_033310; XM_006495849; ENSMUST00000097778; ENSMUST00000115029; ENSMUST00000115031; ENSMUST00000115032; ENSMUST00000116629; ENSMUST00000126413; ENSMUST00000137906; ENSMUST00000145179; ENSMUST00000147123; ENSMUST00000150747; AK156622; BC027152; ENSMUST00000124280; AK156934; GENSCAN00000009248; NONMMUT000549; NONMMUT000551	RefSeq; ENSEMBL; GenBank HTC; GenBank; NONCODE	Mus musculus AT rich interactive domain 5A (MRF1-like) (Arid5a), transcript variant 1, mRNA.; Mus musculus AT rich interactive domain 5A (MRF1-like) (Arid5a), transcript variant 2, mRNA.; Mus musculus AT rich interactive domain 5A (MRF1-like) (Arid5a), transcript variant 5, mRNA.; Mus musculus AT rich interactive domain 5A (MRF1-like) (Arid5a), transcript variant 6, mRNA.; Mus musculus AT rich in…	NM_001172205; NM_001172206; NM_001290726; NM_001290727; NM_145996; NR_033310; XM_006495849; ENSMUST00000097778; ENSMUST00000115029; ENSMUST00000115031; ENSMUST00000115032; ENSMUST00000116629; ENSMUST00000126413; ENSMUST00000137906; ENSMUST00000145179; ENSMUST00000147123; ENSMUST00000150747; AK156622; BC027152; ENSMUST00000124280; AK156934	chr1
17211809	4.19	4.04	4.23	4.17	0.08	0.35	0.15	0.02	1.03	0.674337	0.975575	-1.11	0.916283	0.989229	-1.02	0.194749	0.666723	1.09	0.826841	0.983247	-1.05	0.257393	0.74659	1.14	0.777041	0.974792	Fer1l5	fer-1-like 5 (C. elegans)	NM_001277076; ENSMUST00000140452; ENSMUST00000179162; KC440916; GENSCAN00000009235	RefSeq; ENSEMBL; GenBank	Mus musculus fer-1-like 5 (C. elegans) (Fer1l5), mRNA.; havana:known chromosome:GRCm38:1:36416888:36422110:1 gene:ENSMUSG00000037432 gene_biotype:pseudogene transcript_biotype:processed_transcript; havana:known chromosome:GRCm38:1:36372291:36421909:1 gene:ENSMUSG00000037432 gene_biotype:pseudogene transcript_biotype:unitary_pseudogene; Mus musculus clone fl-1 fer-1-like 5 protein (Fer1l5) mRNA, c…	NM_001277076; KC440916	chr1
17211822	5.93	5.68	5.74	5.88	0.04	0.09	0.08	0.21	-1.14	0.02057	0.917176	-1.19	0.011189	0.268099	-1.04	0.626962	0.908986	1.15	0.206547	0.840358	1.1	0.395227	0.822026	1.05	0.331293	0.861816	Cnnm4	cyclin M4	NM_033570; ENSMUST00000153128; AF216963; GU390541; GENSCAN00000009245	RefSeq; ENSEMBL; GenBank	Mus musculus cyclin M4 (Cnnm4), mRNA.; ensembl_havana_transcript:known chromosome:GRCm38:1:36471620:36508764:1 gene:ENSMUSG00000037408 gene_biotype:protein_coding transcript_biotype:protein_coding; Mus musculus ancient conserved domain protein 4 (Acdp4) mRNA, complete cds.; Mus musculus cyclin-like protein 4 mRNA, complete cds.; cdna:genscan chromosome:GRCm38:1:36471693:36506606:1 transcript_biot…	NM_033570; ENSMUST00000153128; AF216963; GU390541	chr1
17211832	6.5	6.32	6.48	6.17	0.1	0.24	0.12	0.09	-1.01	0.450731	0.960737	-1.13	0.306778	0.818478	-1.25	0.029588	0.337502	-1.11	0.59674	0.952916	-1.24	0.103933	0.583696	1.12	0.555085	0.932899	Cnnm3	cyclin M3	NM_001039551; NM_053186; ENSMUST00000001166; ENSMUST00000097776; ENSMUST00000135100; AF216964; GQ225746; GENSCAN00000009240; NONMMUT000570	RefSeq; ENSEMBL; GenBank; NONCODE	Mus musculus cyclin M3 (Cnnm3), transcript variant 2, mRNA.; Mus musculus cyclin M3 (Cnnm3), transcript variant 1, mRNA.; ensembl_havana_transcript:known chromosome:GRCm38:1:36511867:36528237:1 gene:ENSMUSG00000001138 gene_biotype:protein_coding transcript_biotype:protein_coding; havana:known chromosome:GRCm38:1:36520761:36525600:1 gene:ENSMUSG00000001138 gene_biotype:protein_coding transcript_bi…	NM_001039551; NM_053186; ENSMUST00000001166; ENSMUST00000097776; ENSMUST00000135100; AF216964; GQ225746	chr1
17211844	4.53	4.73	4.28	4.66	0.03	0.13	0.36	0.29	-1.19	0.272779	0.946938	1.15	0.152701	0.681334	1.1	0.147682	0.611667	-1.05	0.413895	0.914073	1.3	0.101621	0.581539	-1.37	0.145723	0.728487	D430040D24Rik	RIKEN cDNA D430040D24 gene	ENSMUST00000149224; AK052542; NONMMUT000576; NONMMUT000574	ENSEMBL; GenBank HTC; NONCODE	havana:known chromosome:GRCm38:1:36558359:36565613:1 gene:ENSMUSG00000087589 gene_biotype:processed_transcript transcript_biotype:processed_transcript; Mus musculus 13 days embryo lung cDNA, RIKEN full-length enriched library, clone:D430047J20 product:unclassifiable, full insert sequence.; Non-coding transcript identified by NONCODE: Antisense		chr1
17211848	2.3	2.45	2.41	2.27	0.29	0.26	0.17	0.19	1.08	0.705672	0.976784	1.11	0.872223	0.983385	-1.02	0.60158	0.901247	-1.14	0.457391	0.927393	-1.1	0.821949	0.961166	-1.03	0.545379	0.930287	Gm24133	predicted gene, 24133	ENSMUST00000104746; NONMMUT000578	ENSEMBL; NONCODE	ncrna:known chromosome:GRCm38:1:36663965:36664039:1 gene:ENSMUSG00000077939 gene_biotype:miRNA transcript_biotype:miRNA; Non-coding transcript identified by NONCODE		chr1
17211850	4.89	4.92	5.02	4.97	0.27	0.16	0.06	0.26	1.09	0.728474	0.97836	1.02	0.459295	0.88561	1.06	0.3989	0.819547	1.04	0.762671	0.97652	-1.03	0.400728	0.824866	1.07	0.414865	0.893466	Cox5b	cytochrome c oxidase subunit Vb	NM_009942; ENSMUST00000081180	RefSeq; ENSEMBL	Mus musculus cytochrome c oxidase subunit Vb (Cox5b), mRNA.; ensembl:known chromosome:GRCm38:1:36691487:36693385:1 gene:ENSMUSG00000061518 gene_biotype:protein_coding transcript_biotype:protein_coding	NM_009942; ENSMUST00000081180	chr1
17211857	5.16	4.82	4.82	4.9	0.26	0.32	0.12	0.27	-1.27	0.298059	0.946938	-1.27	0.189304	0.723255	-1.2	0.875486	0.97527	1.05	0.164518	0.826056	1.05	0.24531	0.735487	-1	0.414948	0.893466	4933424G06Rik	RIKEN cDNA 4933424G06 gene	NR_040290	RefSeq	Mus musculus RIKEN cDNA 4933424G06 gene (4933424G06Rik), long non-coding RNA.		chr1
17211867	4.97	5.1	5.28	5.12	0.39	0.19	0.07	0.41	1.23	0.886012	0.992349	1.09	0.456488	0.884541	1.11	0.688777	0.928679	1.01	0.809911	0.981288	-1.11	0.503024	0.866869	1.13	0.110665	0.684132	Zap70	zeta-chain (TCR) associated protein kinase	NM_001289612; NM_001289765; NM_001289766; NM_009539; ENSMUST00000027291; AB083210; AB084383; BC029727; U04379; U77667; ENSMUST00000190128; GENSCAN00000009215	RefSeq; ENSEMBL; GenBank	Mus musculus zeta-chain (TCR) associated protein kinase (Zap70), transcript variant 2, mRNA.; Mus musculus zeta-chain (TCR) associated protein kinase (Zap70), transcript variant 3, mRNA.; Mus musculus zeta-chain (TCR) associated protein kinase (Zap70), transcript variant 4, mRNA.; Mus musculus zeta-chain (TCR) associated protein kinase (Zap70), transcript variant 1, mRNA.; ensembl_havana_transcri…	NM_001289612; NM_001289765; NM_001289766; NM_009539; ENSMUST00000027291; AB083210; AB084383; BC029727; U04379; U77667	chr1
17211883	2.13	1.93	1.75	1.77	0.47	0.72	0.62	0.22	-1.3	0.920354	0.994908	-1.15	0.857249	0.981093	-1.29	0.455543	0.848506	-1.12	0.474016	0.931413	1.02	0.623185	0.906929	-1.13	0.806735	0.978946	n-R5s210	nuclear encoded rRNA 5S 210	ENSMUST00000177688; NONMMUT000598	ENSEMBL; NONCODE	ncrna:known chromosome:GRCm38:1:37005439:37005557:1 gene:ENSMUSG00000095944 gene_biotype:rRNA transcript_biotype:rRNA; Non-coding transcript identified by NONCODE		chr1
17211885	4.44	4.44	4.48	4.32	0.25	0.28	0.31	0.05	1.02	0.998714	0.999834	-1	0.941994	0.992549	-1.09	0.76547	0.950448	-1.09	0.712903	0.970132	-1.12	0.810155	0.958166	1.03	0.94679	0.995387	Vwa3b	von Willebrand factor A domain containing 3B	XM_006496378; XM_006496380; XM_006496381; XM_006543487; XR_373322; ENSMUST00000027289; ENSMUST00000067178; ENSMUST00000117172; ENSMUST00000162449; ENSMUST00000169057; BC050813; BC147491; GENSCAN00000029016	RefSeq; ENSEMBL; GenBank	PREDICTED: Mus musculus von Willebrand factor A domain containing 3B (Vwa3b), transcript variant X1, mRNA.; PREDICTED: Mus musculus von Willebrand factor A domain containing 3B (Vwa3b), transcript variant X3, mRNA.; PREDICTED: Mus musculus von Willebrand factor A domain containing 3B (Vwa3b), transcript variant X4, mRNA.; PREDICTED: Mus musculus von Willebrand factor A domain containing 3B (Vwa3b…	XM_006496378; XM_006496380; XM_006496381; XM_006543487; XR_373322; ENSMUST00000027289; ENSMUST00000067178; ENSMUST00000117172; ENSMUST00000162449; ENSMUST00000169057; BC050813; BC147491	chr1
17211927	4.61	4.12	4.65	4.61	0.05	0.15	0.12	0.03	1.03	0.510571	0.965852	-1.41	0.008323	0.24029	1	0.908834	0.981438	1.41	0.007601	0.564841	-1.03	0.459518	0.847665	1.45	0.011133	0.324154	Cnga3	cyclic nucleotide gated channel alpha 3	NM_001282010; NM_009918; ENSMUST00000027288; BC035272; BC049145; GENSCAN00000028997	RefSeq; ENSEMBL; GenBank	Mus musculus cyclic nucleotide gated channel alpha 3 (Cnga3), transcript variant 1, mRNA.; Mus musculus cyclic nucleotide gated channel alpha 3 (Cnga3), transcript variant 2, mRNA.; ensembl:known chromosome:GRCm38:1:37219261:37263383:1 gene:ENSMUSG00000026114 gene_biotype:protein_coding transcript_biotype:protein_coding; Mus musculus cyclic nucleotide gated channel alpha 3, mRNA (cDNA clone MGC:3…	NM_001282010; NM_009918; ENSMUST00000027288; BC035272; BC049145	chr1
17211939	7.88	7.89	7.87	7.89	0.06	0.1	0.1	0.09	-1.01	0.815564	0.986485	1.01	0.888694	0.987086	1.01	0.840329	0.968672	-1	0.970109	0.997114	1.02	0.709016	0.93061	-1.02	0.755402	0.971812	Inpp4a	inositol polyphosphate-4-phosphatase, type I	NM_001290797; NM_001290798; NM_001290799; NM_030266; NM_172971; ENSMUST00000027287; ENSMUST00000058307; ENSMUST00000114933; ENSMUST00000132401; ENSMUST00000132615; ENSMUST00000136846; ENSMUST00000137266; ENSMUST00000140264; ENSMUST00000168546; AF317838; AK149414; BC120541; BC144748; XM_006496006; XM_006496007; GENSCAN00000029006	RefSeq; ENSEMBL; GenBank; GenBank HTC	Mus musculus inositol polyphosphate-4-phosphatase, type I (Inpp4a), transcript variant 3, mRNA.; Mus musculus inositol polyphosphate-4-phosphatase, type I (Inpp4a), transcript variant 4, mRNA.; Mus musculus inositol polyphosphate-4-phosphatase, type I (Inpp4a), transcript variant 5, mRNA.; Mus musculus inositol polyphosphate-4-phosphatase, type I (Inpp4a), transcript variant 1, mRNA.; Mus musculu…	NM_001290797; NM_001290798; NM_001290799; NM_030266; NM_172971; ENSMUST00000027287; ENSMUST00000058307; ENSMUST00000114933; ENSMUST00000132401; ENSMUST00000132615; ENSMUST00000136846; ENSMUST00000137266; ENSMUST00000140264; ENSMUST00000168546; AF317838; AK149414; BC120541; BC144748; XM_006496006; XM_006496007	chr1
17211973	6.79	6.82	6.85	6.74	0.07	0.07	0.09	0.08	1.04	0.588208	0.969292	1.02	0.382934	0.856564	-1.04	0.194506	0.666539	-1.06	0.579796	0.951385	-1.08	0.433096	0.838472	1.02	0.766048	0.974185	Unc50	unc-50 homolog (C. elegans)	NM_026123; XM_006496219; ENSMUST00000027285; ENSMUST00000114925; ENSMUST00000118059; ENSMUST00000134184; ENSMUST00000144617; AK003273; AY017214; BC019484; GENSCAN00000029011	RefSeq; ENSEMBL; GenBank HTC; GenBank	Mus musculus unc-50 homolog (C. elegans) (Unc50), mRNA.; PREDICTED: Mus musculus unc-50 homolog (C. elegans) (Unc50), transcript variant X1, mRNA.; ensembl_havana_transcript:known chromosome:GRCm38:1:37430170:37439124:1 gene:ENSMUSG00000026111 gene_biotype:protein_coding transcript_biotype:protein_coding; havana:known chromosome:GRCm38:1:37430186:37438984:1 gene:ENSMUSG00000026111 gene_biotype:pr…	NM_026123; XM_006496219; ENSMUST00000027285; ENSMUST00000114925; ENSMUST00000118059; ENSMUST00000134184; ENSMUST00000144617; AK003273; AY017214; BC019484	chr1
17211984	3.65	3.13	3.52	3.47	0.24	0.35	0.23	0.25	-1.09	0.645967	0.975032	-1.43	0.29581	0.810513	-1.13	0.56584	0.890928	1.26	0.534696	0.943948	-1.04	0.889435	0.977649	1.31	0.460761	0.907025	LOC102637491; 4930556I23Rik	uncharacterized LOC102637491; RIKEN cDNA 4930556I23 gene	XR_398628; XR_398629; ENSMUST00000160659; NONMMUT000620; NONMMUT000621; NONMMUT000622	RefSeq; ENSEMBL; NONCODE	PREDICTED: Mus musculus uncharacterized LOC102637491 (LOC102637491), transcript variant X1, ncRNA.; PREDICTED: Mus musculus uncharacterized LOC102637491 (LOC102637491), transcript variant X2, ncRNA.; havana:known chromosome:GRCm38:1:37614259:37615372:1 gene:ENSMUSG00000089767 gene_biotype:antisense transcript_biotype:antisense; Non-coding transcript identified by NONCODE: Antisense		chr1
17211987	4.52	4.46	4.44	4.26	0.11	0.11	0.39	0.12	-1.06	0.828212	0.987062	-1.04	0.624207	0.939109	-1.2	0.113139	0.554863	-1.15	0.207055	0.840706	-1.13	0.608986	0.903097	-1.01	0.975562	0.998528	Lipt1; Gm26805	lipoyltransferase 1; predicted gene, 26805	XM_006496175; ENSMUST00000181885; AK039030; KnowTID_00000045; NONMMUT000633	RefSeq; ENSEMBL; GenBank HTC; Luo lincRNA; NONCODE	PREDICTED: Mus musculus lipoyltransferase 1 (Lipt1), transcript variant X2, mRNA.; ensembl_lincrna:known chromosome:GRCm38:1:37865299:37871388:1 gene:ENSMUSG00000097268 gene_biotype:lincRNA transcript_biotype:lincRNA; Mus musculus adult male hypothalamus cDNA, RIKEN full-length enriched library, clone:A230088E03 product:unclassifiable, full insert sequence.; Non-coding transcript identified by Lu…	XM_006496175	chr1
17211990	5.76	5.53	5.54	5.42	0.18	0.29	0.17	0.23	-1.16	0.446445	0.959674	-1.17	0.210158	0.74433	-1.27	0.105588	0.541883	-1.08	0.811438	0.981644	-1.09	0.232838	0.727058	1.01	0.41881	0.895219	Lipt1	lipoyltransferase 1	XM_006496176; XM_006496177; ENSMUST00000041621; NM_001037918; XM_006496175; BC019519	RefSeq; ENSEMBL; GenBank	PREDICTED: Mus musculus lipoyltransferase 1 (Lipt1), transcript variant X3, mRNA.; PREDICTED: Mus musculus lipoyltransferase 1 (Lipt1), transcript variant X4, mRNA.; ensembl_havana_transcript:known chromosome:GRCm38:1:37872206:37877387:1 gene:ENSMUSG00000037216 gene_biotype:protein_coding transcript_biotype:protein_coding; Mus musculus lipoyltransferase 1 (Lipt1), mRNA.; PREDICTED: Mus musculus l…	XM_006496176; XM_006496177; ENSMUST00000041621; NM_001037918; XM_006496175; BC019519	chr1
17211998	6.13	5.82	6.06	5.95	0.13	0.21	0.22	0.08	-1.05	0.599487	0.969324	-1.24	0.169146	0.700089	-1.13	0.063034	0.453921	1.1	0.974736	0.9975	-1.08	0.331535	0.79168	1.18	0.425849	0.896754	Gm6238; Mrpl30	predicted pseudogene 6238; mitochondrial ribosomal protein L30	ENSMUST00000027256	ENSEMBL	ensembl_havana_transcript:known chromosome:GRCm38:1:37890477:37898535:1 gene:ENSMUSG00000026087 gene_biotype:protein_coding transcript_biotype:protein_coding	ENSMUST00000027256	chr1
17212009	3.32	3.19	3.32	3.31	0.25	0.15	0.08	0.07	-1	0.831021	0.987894	-1.09	0.488692	0.89816	-1.01	0.917138	0.982674	1.09	0.296445	0.878361	-1	0.774856	0.948987	1.09	0.378406	0.88039	LOC102643266; Gm15457	uncharacterized LOC102643266; predicted gene 15457	XR_398630; ENSMUST00000129513; AK030081; NONMMUT000639	RefSeq; ENSEMBL; GenBank HTC; NONCODE	PREDICTED: Mus musculus uncharacterized LOC102643266 (LOC102643266), ncRNA.; havana:known chromosome:GRCm38:1:37933596:37954136:1 gene:ENSMUSG00000087374 gene_biotype:antisense transcript_biotype:antisense; Mus musculus adult male testis cDNA, RIKEN full-length enriched library, clone:4932436B18 product:similar to PMS1 PROTEIN HOMOLOG 1 (DNA MISMATCH REPAIR PROTEIN PMS1) [Homo sapiens], full inse…		chr1
17212016	3.76	4.21	3.92	3.7	0.2	0.27	0.32	0.31	1.11	0.551423	0.966936	1.36	0.39714	0.864323	-1.05	0.592987	0.898462	-1.42	0.268617	0.869588	-1.16	0.945461	0.988773	-1.22	0.25399	0.824283	Gm23409	predicted gene, 23409	ENSMUST00000158516; NONMMUT000641	ENSEMBL; NONCODE	ncrna:known chromosome:GRCm38:1:37973967:37974203:1 gene:ENSMUSG00000089141 gene_biotype:misc_RNA transcript_biotype:misc_RNA; Non-coding transcript identified by NONCODE: Linc		chr1
17212018	8.61	8.48	8.66	8.47	0.08	0.12	0.11	0.11	1.03	0.542591	0.966843	-1.09	0.145023	0.671492	-1.1	0.077595	0.487153	-1.01	0.721687	0.971372	-1.14	0.059229	0.495884	1.13	0.0997	0.666251	Eif5b	eukaryotic translation initiation factor 5B	NM_198303; ENSMUST00000027252; BC055393; BC103806; GENSCAN00000032645	RefSeq; ENSEMBL; GenBank; GenBank HTC	Mus musculus eukaryotic translation initiation factor 5B (Eif5b), mRNA.; ensembl:known chromosome:GRCm38:1:37998010:38055579:1 gene:ENSMUSG00000026083 gene_biotype:protein_coding transcript_biotype:protein_coding; Mus musculus eukaryotic translation initiation factor 5B, mRNA (cDNA clone IMAGE:5690155), complete cds.; Mus musculus eukaryotic translation initiation factor 5B, mRNA (cDNA clone IMAG…	NM_198303; ENSMUST00000027252; BC055393; BC103806	chr1
17212045	3.71	3.73	3.91	3.66	0.11	0.05	0.53	0.03	1.15	0.896235	0.99376	1.02	0.930637	0.992125	-1.04	0.75785	0.947978	-1.05	0.481004	0.933204	-1.2	0.843811	0.966992	1.13	0.910056	0.991187	Gm5099	predicted gene 5099	XR_398633; AK133094; KnowTID_00000046; NONMMUT000646; NONMMUT000647	RefSeq; GenBank HTC; Luo lincRNA; NONCODE	PREDICTED: Mus musculus predicted gene 5099 (Gm5099), misc_RNA.; Mus musculus adult male testis cDNA, RIKEN full-length enriched library, clone:4930572B09 product:unclassifiable, full insert sequence.; Non-coding transcript identified by Luo, et al.; Non-coding transcript identified by NONCODE: Linc		chr1
17212049	3.4	3.71	3.83	3.49	0.19	0.14	0.35	0.24	1.34	0.253676	0.946938	1.24	0.045307	0.457548	1.07	0.409103	0.825002	-1.16	0.223567	0.848978	-1.26	0.593713	0.898652	1.09	0.698362	0.965517	LOC102638318; Gm16150	uncharacterized LOC102638318; predicted gene 16150	XR_398640; ENSMUST00000133299; NONMMUT000651	RefSeq; ENSEMBL; NONCODE	PREDICTED: Mus musculus uncharacterized LOC102638318 (LOC102638318), transcript variant X2, ncRNA.; havana:known chromosome:GRCm38:1:38239700:38246666:1 gene:ENSMUSG00000085391 gene_biotype:antisense transcript_biotype:antisense; Non-coding transcript identified by NONCODE: Antisense		chr1
17212057	2.91	3.08	3.38	3.05	0.23	0.36	0.37	0.25	1.38	0.398078	0.94945	1.12	0.846894	0.978842	1.1	0.967272	0.995337	-1.02	0.8757	0.989489	-1.26	0.394026	0.821275	1.23	0.388398	0.883438	Gm16151	predicted gene 16151	ENSMUST00000129696; NONMMUT000654	ENSEMBL; NONCODE	havana:known chromosome:GRCm38:1:38307902:38311930:1 gene:ENSMUSG00000085280 gene_biotype:antisense transcript_biotype:antisense; Non-coding transcript identified by NONCODE: Antisense		chr1
17212061	4	4.31	4.24	4.01	0.23	0.18	0.08	0.37	1.19	0.268076	0.946938	1.24	0.153138	0.681334	1.01	0.963285	0.994411	-1.23	0.258116	0.863983	-1.18	0.422718	0.833778	-1.05	0.359159	0.874377	Gm16152; LOC102638209	predicted gene 16152; uncharacterized LOC102638209	ENSMUST00000131663; ENSMUST00000143261; AK040668; XR_373338; AK048050; NONMMUT000657; NONMMUT000658	ENSEMBL; GenBank HTC; RefSeq; NONCODE	havana:known chromosome:GRCm38:1:38388829:38390244:1 gene:ENSMUSG00000087131 gene_biotype:antisense transcript_biotype:antisense; havana:known chromosome:GRCm38:1:38384949:38393974:1 gene:ENSMUSG00000087131 gene_biotype:antisense transcript_biotype:antisense; Mus musculus adult male aorta and vein cDNA, RIKEN full-length enriched library, clone:A530010N14 product:unclassifiable, full insert seque…		chr1
17212069	4.48	4.08	4.34	4.43	0.16	0.25	0.04	0.15	-1.11	0.734323	0.97836	-1.32	0.400877	0.864911	-1.04	0.988456	0.998717	1.27	0.390269	0.90881	1.07	0.708616	0.93057	1.19	0.434568	0.900066	Nms	neuromedin S	NM_001011684; ENSMUST00000088029; ENSMUST00000160214; AB164466; BC138922	RefSeq; ENSEMBL; GenBank	Mus musculus neuromedin S (Nms), mRNA.; ensembl_havana_transcript:known chromosome:GRCm38:1:38939149:38950278:1 gene:ENSMUSG00000067604 gene_biotype:protein_coding transcript_biotype:protein_coding; havana:novel chromosome:GRCm38:1:38939203:38948643:1 gene:ENSMUSG00000067604 gene_biotype:protein_coding transcript_biotype:protein_coding; Mus musculus NMS mRNA for neuromedin S precursor, complete c…	NM_001011684; ENSMUST00000088029; ENSMUST00000160214; AB164466; BC138922	chr1
17212080	8.6	8.38	8.49	8.45	0.06	0.11	0.05	0.11	-1.08	0.145099	0.945976	-1.17	0.034883	0.415679	-1.11	0.043269	0.393349	1.05	0.895274	0.990973	-1.03	0.128514	0.61882	1.08	0.10074	0.668592	Pdcl3	phosducin-like 3	NM_026850; ENSMUST00000027247; AF110512; AK168509; BC005601; GENSCAN00000020003	RefSeq; ENSEMBL; GenBank; GenBank HTC	Mus musculus phosducin-like 3 (Pdcl3), mRNA.; ensembl:known chromosome:GRCm38:1:38987814:38997236:1 gene:ENSMUSG00000026078 gene_biotype:protein_coding transcript_biotype:protein_coding; Mus musculus IAP-associated factor VIAF1 (Viaf1) mRNA, complete cds.; Mus musculus 17 days embryo kidney cDNA, RIKEN full-length enriched library, clone:I920028N15 product:phosducin-like 3, full insert sequence.;…	NM_026850; ENSMUST00000027247; AF110512; AK168509; BC005601	chr1
17212087	6.93	6.69	6.49	5.81	0.13	0.3	0.32	0.63	-1.36	0.067649	0.945976	-1.18	0.162983	0.69435	-2.18	0.087075	0.508063	-1.84	0.267211	0.869588	-1.61	0.444435	0.842522	-1.14	0.528223	0.924263	Npas2	neuronal PAS domain protein 2	NM_008719; ENSMUST00000056815; BC109166; U77969; GENSCAN00000019995	RefSeq; ENSEMBL; GenBank	Mus musculus neuronal PAS domain protein 2 (Npas2), mRNA.; ensembl_havana_transcript:known chromosome:GRCm38:1:39194212:39363234:1 gene:ENSMUSG00000026077 gene_biotype:protein_coding transcript_biotype:protein_coding; Mus musculus neuronal PAS domain protein 2, mRNA (cDNA clone MGC:129355 IMAGE:40048145), complete cds.; Mus musculus neuronal PAS2 (Npas2) mRNA, complete cds.; cdna:genscan chromoso…	NM_008719; ENSMUST00000056815; BC109166; U77969	chr1
17212114	6.12	5.99	6.1	6.04	0.1	0.08	0.14	0.08	-1.02	0.700679	0.976784	-1.1	0.146428	0.673348	-1.05	0.330605	0.77839	1.04	0.467722	0.929725	-1.04	0.693316	0.926506	1.08	0.383913	0.882139	Rpl31; Rpl31-ps12	ribosomal protein L31; ribosomal protein L31, pseudogene 1 2	NM_001252218; NM_001252219; NM_053257; ENSMUST00000086535; ENSMUST00000178079; ENSMUST00000179954	RefSeq; ENSEMBL	Mus musculus ribosomal protein L31 (Rpl31), transcript variant 1, mRNA.; Mus musculus ribosomal protein L31 (Rpl31), transcript variant 2, mRNA.; Mus musculus ribosomal protein L31 (Rpl31), transcript variant 3, mRNA.; ensembl:known chromosome:GRCm38:1:39367851:39371908:1 gene:ENSMUSG00000073702 gene_biotype:protein_coding transcript_biotype:protein_coding	NM_001252218; NM_001252219; NM_053257; ENSMUST00000086535; ENSMUST00000178079; ENSMUST00000179954	chr1
17212121	4.24	4.13	4.32	4.64	0.28	0.52	0.13	0.12	1.06	0.699682	0.976784	-1.08	0.757969	0.964731	1.32	0.162247	0.631973	1.42	0.572566	0.950585	1.24	0.092972	0.56624	1.14	0.907579	0.991023	Gm24826	predicted gene, 24826	ENSMUST00000083695; NONMMUT000676	ENSEMBL; NONCODE	ncrna:known chromosome:GRCm38:1:39519533:39519747:1 gene:ENSMUSG00000065629 gene_biotype:snoRNA transcript_biotype:snoRNA; Non-coding transcript identified by NONCODE: Linc		chr1
17212123	7.12	6.97	6.91	7.02	0.03	0.15	0.07	0.07	-1.15	0.011813	0.90253	-1.11	0.542467	0.915299	-1.07	0.311347	0.764628	1.04	0.945742	0.995351	1.08	0.060357	0.497768	-1.04	0.206926	0.790023	Cnot11	CCR4-NOT transcription complex, subunit 11	NM_028043; ENSMUST00000003219; ENSMUST00000160145; ENSMUST00000161515; AK162118; BC049091; BC050812; GENSCAN00000020001	RefSeq; ENSEMBL; GenBank HTC; GenBank	Mus musculus CCR4-NOT transcription complex, subunit 11 (Cnot11), mRNA.; ensembl:known chromosome:GRCm38:1:39535802:39546873:1 gene:ENSMUSG00000003135 gene_biotype:protein_coding transcript_biotype:protein_coding; havana:known chromosome:GRCm38:1:39538245:39546483:1 gene:ENSMUSG00000003135 gene_biotype:protein_coding transcript_biotype:processed_transcript; havana:known chromosome:GRCm38:1:395349…	NM_028043; ENSMUST00000003219; ENSMUST00000160145; ENSMUST00000161515; AK162118; BC049091; BC050812	chr1
17212135	4.86	4.56	4.59	4.68	0.14	0.12	0.02	0.11	-1.21	0.078142	0.945976	-1.24	0.204277	0.738391	-1.14	0.170496	0.640745	1.09	0.937775	0.995351	1.06	0.730172	0.936611	1.02	0.684766	0.962522	D930019O06Rik	RIKEN cDNA D930019O06	ENSMUST00000181841; AK086303; XR_373349; NONMMUT000686	ENSEMBL; GenBank HTC; RefSeq; NONCODE	ensembl_lincrna:known chromosome:GRCm38:1:39650176:39657390:1 gene:ENSMUSG00000097083 gene_biotype:lincRNA transcript_biotype:lincRNA; Mus musculus 15 days embryo head cDNA, RIKEN full-length enriched library, clone:D930019O06 product:unclassifiable, full insert sequence.; PREDICTED: Mus musculus RIKEN cDNA D930019O06 (D930019O06Rik), ncRNA.; Non-coding transcript identified by NONCODE: Antisense		chr1
17212138	9.27	9.17	9.42	9.09	0.03	0.04	0.07	0.05	1.1	0.084593	0.945976	-1.07	0.037207	0.424382	-1.14	0.003225	0.152206	-1.06	0.038086	0.683567	-1.25	0.002849	0.212482	1.18	0.0132	0.349595	Map4k4	mitogen-activated protein kinase kinase kinase kinase 4	NM_001252200; NM_001252201; NM_001252202; NM_008696; ENSMUST00000163854; ENSMUST00000168431; BC141109; BC145390; BC145391; U88984; GENSCAN00000016371	RefSeq; ENSEMBL; GenBank	Mus musculus mitogen-activated protein kinase kinase kinase kinase 4 (Map4k4), transcript variant 1, mRNA.; Mus musculus mitogen-activated protein kinase kinase kinase kinase 4 (Map4k4), transcript variant 3, mRNA.; Mus musculus mitogen-activated protein kinase kinase kinase kinase 4 (Map4k4), transcript variant 4, mRNA.; Mus musculus mitogen-activated protein kinase kinase kinase kinase 4 (Map4k…	NM_001252200; NM_001252201; NM_001252202; NM_008696; ENSMUST00000163854; ENSMUST00000168431; BC141109; BC145390; BC145391; U88984	chr1
17212174	4.12	3.54	3.96	4.39	0.05	0.18	0.1	0.24	-1.12	0.103404	0.945976	-1.5	0.012719	0.281962	1.2	0.355717	0.795748	1.8	0.02444	0.657729	1.35	0.129385	0.620211	1.34	0.054568	0.573308	Il1r2	interleukin 1 receptor, type II	NM_010555; XM_006495726; ENSMUST00000027243; CT010182; BC032962; GENSCAN00000016371	RefSeq; ENSEMBL; GenBank	Mus musculus interleukin 1 receptor, type II (Il1r2), mRNA.; PREDICTED: Mus musculus interleukin 1 receptor, type II (Il1r2), transcript variant X3, mRNA.; ensembl:known chromosome:GRCm38:1:40084768:40125219:1 gene:ENSMUSG00000026073 gene_biotype:protein_coding transcript_biotype:protein_coding; Mus musculus full open reading frame cDNA clone RZPDo836C0950D for gene Il1r2, Interleukin 1 receptor,…	NM_010555; XM_006495726; ENSMUST00000027243; CT010182; BC032962	chr1
17212185	7.12	7.29	7.17	7.34	0.06	0.15	0.13	0.46	1.03	0.151345	0.945976	1.13	0.297076	0.812046	1.17	0.130858	0.585039	1.03	0.231519	0.851661	1.13	0.265737	0.751474	-1.09	0.770317	0.974567	Il1r1	interleukin 1 receptor, type I	NM_001123382; NM_008362; ENSMUST00000027241; ENSMUST00000114795; M20658; BC109135; GENSCAN00000016354	RefSeq; ENSEMBL; GenBank	Mus musculus interleukin 1 receptor, type I (Il1r1), transcript variant 2, mRNA.; Mus musculus interleukin 1 receptor, type I (Il1r1), transcript variant 1, mRNA.; ensembl:known chromosome:GRCm38:1:40225080:40316177:1 gene:ENSMUSG00000026072 gene_biotype:protein_coding transcript_biotype:protein_coding; ensembl:known chromosome:GRCm38:1:40266586:40316198:1 gene:ENSMUSG00000026072 gene_biotype:pro…	NM_001123382; NM_008362; ENSMUST00000027241; ENSMUST00000114795; M20658; BC109135	chr1
17212199	4.64	4.39	4.39	4.51	0.18	0.39	0.09	0.43	-1.19	0.133961	0.945976	-1.19	0.929983	0.991976	-1.09	0.660402	0.919089	1.09	0.676689	0.963997	1.09	0.245661	0.735487	1	0.451825	0.904158	Il1rl2	interleukin 1 receptor-like 2	NM_133193; XM_006495608; XM_006495609; XM_006495610; XM_006495611; ENSMUST00000095020; AF284433; AK085780; BC117797; AK054530; GENSCAN00000016370	RefSeq; ENSEMBL; GenBank; GenBank HTC	Mus musculus interleukin 1 receptor-like 2 (Il1rl2), mRNA.; PREDICTED: Mus musculus interleukin 1 receptor-like 2 (Il1rl2), transcript variant X1, mRNA.; PREDICTED: Mus musculus interleukin 1 receptor-like 2 (Il1rl2), transcript variant X2, mRNA.; PREDICTED: Mus musculus interleukin 1 receptor-like 2 (Il1rl2), transcript variant X3, mRNA.; PREDICTED: Mus musculus interleukin 1 receptor-like 2 (Il…	NM_133193; XM_006495608; XM_006495609; XM_006495610; XM_006495611; ENSMUST00000095020; AF284433; AK085780; BC117797; AK054530	chr1
17212211	3.49	3.32	3.43	3.41	0.18	0.14	0.22	0.18	-1.05	0.152115	0.945976	-1.13	0.129294	0.646446	-1.06	0.352019	0.794006	1.07	0.509869	0.937576	-1.01	0.460295	0.84801	1.08	0.807023	0.979061	Il1rl1	interleukin 1 receptor-like 1	NM_001025602; NM_010743; ENSMUST00000053043; ENSMUST00000097772; ENSMUST00000173514; BC051445; D13695; M24843; NM_001294171; ENSMUST00000174335	RefSeq; ENSEMBL; GenBank	Mus musculus interleukin 1 receptor-like 1 (Il1rl1), transcript variant 1, mRNA.; Mus musculus interleukin 1 receptor-like 1 (Il1rl1), transcript variant 2, mRNA.; ensembl:known chromosome:GRCm38:1:40440628:40465396:1 gene:ENSMUSG00000026069 gene_biotype:protein_coding transcript_biotype:protein_coding; havana:known chromosome:GRCm38:1:40439627:40465415:1 gene:ENSMUSG00000026069 gene_biotype:prot…	NM_001025602; NM_010743; ENSMUST00000053043; ENSMUST00000097772; ENSMUST00000173514; BC051445; D13695; M24843; NM_001294171; ENSMUST00000174335	chr1
17212229	4.63	4.44	4.13	4.42	0.11	0.59	0.26	0.19	-1.41	0.095372	0.945976	-1.13	0.206851	0.741301	-1.16	0.181116	0.651803	-1.02	0.428395	0.919146	1.22	0.484733	0.857994	-1.24	0.665414	0.958552	Il18r1	interleukin 18 receptor 1	NM_001161842; NM_001161843; NM_008365; XM_006495729; XM_006495731; ENSMUST00000087983; ENSMUST00000108044; ENSMUST00000167723; AK087129; BC023240; U43673; BC020296; AK170705	RefSeq; ENSEMBL; GenBank HTC; GenBank	Mus musculus interleukin 18 receptor 1 (Il18r1), transcript variant 2, mRNA.; Mus musculus interleukin 18 receptor 1 (Il18r1), transcript variant 3, mRNA.; Mus musculus interleukin 18 receptor 1 (Il18r1), transcript variant 1, mRNA.; PREDICTED: Mus musculus interleukin 18 receptor 1 (Il18r1), transcript variant X3, mRNA.; PREDICTED: Mus musculus interleukin 18 receptor 1 (Il18r1), transcript vari…	NM_001161842; NM_001161843; NM_008365; XM_006495729; XM_006495731; ENSMUST00000087983; ENSMUST00000108044; ENSMUST00000167723; AK087129; BC023240; U43673; BC020296; AK170705	chr1
17212252	3.47	3.34	3.49	3.54	0.21	0.29	0.35	0.05	1.02	0.999638	0.999842	-1.09	0.849392	0.979536	1.05	0.448534	0.847063	1.15	0.727404	0.971516	1.04	0.631689	0.909172	1.11	0.880309	0.988883	Il18rap	interleukin 18 receptor accessory protein	NM_010553; XM_006495711; ENSMUST00000027237; ENSMUST00000163057; AF077347; AK137541; BC120598; BC120600; ENSMUST00000159724; AK053176; GENSCAN00000016362; NONMMUT000710	RefSeq; ENSEMBL; GenBank; GenBank HTC; NONCODE	Mus musculus interleukin 18 receptor accessory protein (Il18rap), mRNA.; PREDICTED: Mus musculus interleukin 18 receptor accessory protein (Il18rap), transcript variant X4, mRNA.; ensembl_havana_transcript:known chromosome:GRCm38:1:40515362:40551705:1 gene:ENSMUSG00000026068 gene_biotype:protein_coding transcript_biotype:protein_coding; havana:known chromosome:GRCm38:1:40515405:40539485:1 gene:EN…	NM_010553; XM_006495711; ENSMUST00000027237; ENSMUST00000163057; AF077347; AK137541; BC120598; BC120600; ENSMUST00000159724; AK053176	chr1
17212269	3.26	3.5	3.25	3.41	0.13	0.38	0.25	0.18	-1.01	0.704699	0.976784	1.18	0.790531	0.972094	1.11	0.329242	0.777512	-1.06	0.775892	0.977237	1.12	0.308125	0.777805	-1.19	0.642165	0.953265	Slc9a4	solute carrier family 9 (sodium/hydrogen exchanger), member 4	NM_177084; XM_006495626; ENSMUST00000027233; BC120543; XM_006495625; GENSCAN00000016368	RefSeq; ENSEMBL; GenBank	Mus musculus solute carrier family 9 (sodium/hydrogen exchanger), member 4 (Slc9a4), mRNA.; PREDICTED: Mus musculus solute carrier family 9 (sodium/hydrogen exchanger), member 4 (Slc9a4), transcript variant X2, mRNA.; ensembl:known chromosome:GRCm38:1:40580227:40630731:1 gene:ENSMUSG00000026065 gene_biotype:protein_coding transcript_biotype:protein_coding; Mus musculus solute carrier family 9 (so…	NM_177084; XM_006495626; ENSMUST00000027233; BC120543; XM_006495625	chr1
17212284	2.92	2.65	2.64	2.46	0.29	0.2	0.21	0.15	-1.21	0.688849	0.976266	-1.2	0.997479	0.999335	-1.37	0.2551	0.726004	-1.14	0.155845	0.818649	-1.13	0.34462	0.799021	-1.01	0.621363	0.948358			NONMMUT000713	NONCODE	Non-coding transcript identified by NONCODE		chr1
17212286	6.33	5.67	5.96	5.3	0.04	0.18	0.24	0.18	-1.29	0.046631	0.929171	-1.58	0.004673	0.191763	-2.04	0.000816	0.093697	-1.29	0.062951	0.736237	-1.57	0.025566	0.377237	1.22	0.271032	0.832264	Slc9a2	solute carrier family 9 (sodium/hydrogen exchanger), member 2	NM_001033289; ENSMUST00000027231; AK138779; BC103685; BC104737; GENSCAN00000016364	RefSeq; ENSEMBL; GenBank HTC; GenBank	Mus musculus solute carrier family 9 (sodium/hydrogen exchanger), member 2 (Slc9a2), mRNA.; ensembl:known chromosome:GRCm38:1:40681712:40768885:1 gene:ENSMUSG00000026062 gene_biotype:protein_coding transcript_biotype:protein_coding; Mus musculus 0 day neonate thymus cDNA, RIKEN full-length enriched library, clone:A430063P06 product:solute carrier family 9 (sodium/hydrogen exchanger), member 2, fu…	NM_001033289; ENSMUST00000027231; AK138779; BC103685; BC104737	chr1
17212301	11.4	11.04	11.4	11	0.12	0.09	0.04	0.14	-1	0.794316	0.985241	-1.28	0.025492	0.365544	-1.32	0.020024	0.293629	-1.03	0.359973	0.901553	-1.32	0.007543	0.26093	1.28	0.004696	0.24404	Tmem182	transmembrane protein 182	NM_001081198; XM_006496124; ENSMUST00000114765; BC147440; BC147458; BC147740; BC147743	RefSeq; ENSEMBL; GenBank	Mus musculus transmembrane protein 182 (Tmem182), mRNA.; PREDICTED: Mus musculus transmembrane protein 182 (Tmem182), transcript variant X1, mRNA.; ensembl_havana_transcript:known chromosome:GRCm38:1:40805601:40855944:1 gene:ENSMUSG00000079588 gene_biotype:protein_coding transcript_biotype:protein_coding; Mus musculus transmembrane protein 182, mRNA (cDNA clone MGC:182188 IMAGE:9056082), complete…	NM_001081198; XM_006496124; ENSMUST00000114765; BC147440; BC147458; BC147740; BC147743	chr1
17212309	3.9	4	3.7	4.08	0.21	0.2	0.35	0.2	-1.15	0.953162	0.996138	1.07	0.538417	0.914009	1.13	0.341975	0.786989	1.06	0.706454	0.969037	1.3	0.518873	0.873923	-1.23	0.696456	0.965499	Gm9915	predicted gene 9915	ENSMUST00000066196; AK048997; ENSMUST00000188087	ENSEMBL; GenBank HTC	ensembl:known chromosome:GRCm38:1:42229726:42231108:1 gene:ENSMUSG00000053640 gene_biotype:lincRNA transcript_biotype:lincRNA; Mus musculus 0 day neonate cerebellum cDNA, RIKEN full-length enriched library, clone:C230090A06 product:hypothetical protein, full insert sequence.; havana:known chromosome:GRCm38:1:42229727:42231108:1 gene:ENSMUSG00000053640 gene_biotype:lincRNA transcript_biotype:lincR…	ENSMUST00000066196; AK048997	chr1
17212313	5.4	5.2	5.22	5.01	0.24	0.16	0.19	0.2	-1.13	0.477148	0.96282	-1.15	0.752342	0.964082	-1.3	0.506561	0.869428	-1.14	0.634266	0.959105	-1.15	0.964011	0.992852	1.02	0.592581	0.941982	Pou3f3	POU domain, class 3, transcription factor 3	NM_008900; ENSMUST00000054883; BC079869; GENSCAN00000013887	RefSeq; ENSEMBL; GenBank	Mus musculus POU domain, class 3, transcription factor 3 (Pou3f3), mRNA.; ensembl_havana_transcript:known chromosome:GRCm38:1:42695768:42703176:1 gene:ENSMUSG00000045515 gene_biotype:protein_coding transcript_biotype:protein_coding; Mus musculus cDNA clone IMAGE:6822296.; cdna:genscan chromosome:GRCm38:1:42688244:42698969:1 transcript_biotype:protein_coding	NM_008900; ENSMUST00000054883	chr1
17212316	3.54	3.31	3.34	3.47	0.17	0.15	0.32	0.21	-1.14	0.138083	0.945976	-1.17	0.29925	0.81348	-1.05	0.668746	0.921383	1.12	0.601492	0.954929	1.09	0.224935	0.719958	1.03	0.318663	0.857061	2900092D14Rik; Pou3f3	RIKEN cDNA 2900092D14 gene; POU domain, class 3, transcription factor 3	NR_027891; ENSMUST00000054883; NONMMUT000746; NONMMUT000747; NONMMUT000748; NONMMUT000749	RefSeq; ENSEMBL; NONCODE	Mus musculus RIKEN cDNA 2900092D14 gene (2900092D14Rik), long non-coding RNA.; ensembl_havana_transcript:known chromosome:GRCm38:1:42695768:42703176:1 gene:ENSMUSG00000045515 gene_biotype:protein_coding transcript_biotype:protein_coding; Non-coding transcript identified by NONCODE: Sense No Exonic	ENSMUST00000054883	chr1
17212318	8.53	8.47	8.57	8.38	0.12	0.1	0.1	0.19	1.02	0.951204	0.996138	-1.05	0.343015	0.837463	-1.11	0.466265	0.851871	-1.06	0.961518	0.996892	-1.14	0.470907	0.852524	1.07	0.325911	0.859785	Mrps9	mitochondrial ribosomal protein S9	AK144656; BC116437; NM_023514; ENSMUST00000057208; XM_006496257; BC022587; BC083159; ENSMUST00000185523; GENSCAN00000000676; ENSMUST00000185376; ENSMUST00000187414	GenBank HTC; GenBank; RefSeq; ENSEMBL	Mus musculus lung RCB-0558 LLC cDNA, RIKEN full-length enriched library, clone:G730020I03 product:hypothetical Ribosomal protein S9/Winged helix DNA-binding containing protein, full insert sequence.; Mus musculus mitochondrial ribosomal protein S9, mRNA (cDNA clone MGC:144643 IMAGE:40104493), complete cds.; Mus musculus mitochondrial ribosomal protein S9 (Mrps9), mRNA.; ensembl_havana_transcript:…	AK144656; BC116437; NM_023514; ENSMUST00000057208; XM_006496257; BC022587; BC083159	chr1
17212334	3.31	3.25	3.27	3.33	0.2	0.17	0.43	0.14	-1.03	0.866653	0.990027	-1.05	0.780823	0.970664	1.01	0.880883	0.976049	1.06	0.869319	0.988103	1.04	0.799249	0.955906	1.02	0.744118	0.971229	Gpr45	G protein-coupled receptor 45	NM_053107; ENSMUST00000179766; AK035091; ENSMUST00000188621	RefSeq; ENSEMBL; GenBank HTC	Mus musculus G protein-coupled receptor 45 (Gpr45), mRNA.; ensembl_havana_transcript:known chromosome:GRCm38:1:42952963:43035456:1 gene:ENSMUSG00000041907 gene_biotype:protein_coding transcript_biotype:protein_coding; Mus musculus 12 days embryo embryonic body between diaphragm region and neck cDNA, RIKEN full-length enriched library, clone:9430087F20 product:hypothetical protein, full insert seq…	NM_053107; ENSMUST00000179766; AK035091	chr1
17212341	1.44	1.45	1.5	1.76	0.09	0.05	0.37	0.21	1.04	0.822722	0.986886	1.01	0.843372	0.978842	1.25	0.087434	0.508788	1.24	0.069713	0.75206	1.2	0.370853	0.81015	1.03	0.77784	0.974992	Gm24001	predicted gene, 24001	ENSMUST00000158463; NONMMUT000761	ENSEMBL; NONCODE	ncrna:known chromosome:GRCm38:1:43036845:43036929:1 gene:ENSMUSG00000089088 gene_biotype:miRNA transcript_biotype:miRNA; Non-coding transcript identified by NONCODE		chr1
17212343	3.66	3.64	3.56	3.24	0.23	0.15	0.36	0.05	-1.08	0.729632	0.97836	-1.01	0.967264	0.995955	-1.35	0.030521	0.341658	-1.33	0.008306	0.56904	-1.25	0.157221	0.652559	-1.06	0.725227	0.968641	8430432A02Rik	RIKEN cDNA 8430432A02 gene	ENSMUST00000039080; AK018453	ENSEMBL; GenBank HTC	ensembl_havana_transcript:known chromosome:GRCm38:1:43092588:43093835:1 gene:ENSMUSG00000041878 gene_biotype:antisense transcript_biotype:antisense; Mus musculus 16 days embryo lung cDNA, RIKEN full-length enriched library, clone:8430432A02 product:hypothetical protein, full insert sequence.	ENSMUST00000039080; AK018453	chr1
17212346	7.11	6.92	7.1	7.08	0.11	0.1	0.06	0.18	-1.01	0.965493	0.99687	-1.14	0.134455	0.654976	-1.02	0.401966	0.820789	1.11	0.713712	0.970139	-1.01	0.367923	0.808654	1.13	0.078137	0.628906	AI597479	expressed sequence AI597479	NM_133818; ENSMUST00000010434; BC006931; GENSCAN00000000668	RefSeq; ENSEMBL; GenBank	Mus musculus expressed sequence AI597479 (AI597479), mRNA.; ensembl_havana_transcript:known chromosome:GRCm38:1:43098710:43115947:1 gene:ENSMUSG00000010290 gene_biotype:protein_coding transcript_biotype:protein_coding; Mus musculus expressed sequence AI597479, mRNA (cDNA clone MGC:11912 IMAGE:3598975), complete cds.; cdna:genscan chromosome:GRCm38:1:43096962:43115302:1 transcript_biotype:protein_…	NM_133818; ENSMUST00000010434; BC006931	chr1
17212353	11.87	11.88	11.88	11.99	0.02	0.08	0.07	0.11	1.01	0.734642	0.97836	1	0.418731	0.872182	1.08	0.164426	0.63451	1.08	0.447599	0.924756	1.08	0.277874	0.759564	1	0.672783	0.959693	LOC102642233; Gm6344; LOC100503055; Gm12508; Gm14036; Gm13841; Gm8210; Gm15454; Rpl29; Gm10913; Rpl29-ps2; Gm3550; Gm13586; Gm5561; Gm11449; Gm12447; Gm13921; 4931440P22Rik; LOC102640679	60S ribosomal protein L29-like; predicted gene 6344; predicted gene 12508; predicted gene 14036; predicted gene 13841; predicted pseudogene 8210; predicted gene 15454; ribosomal protein L29; predicted pseudogene 10913; ribosomal protein L29, pseudogene 2; predicted gene 3550; predicted gene 13586; predicted gene 5561; predicted gene 11449; predicted gene 12447; predicted gene 13921; RIKEN cDNA 49…	XM_006543542; ENSMUST00000075962; ENSMUST00000098994; ENSMUST00000118248; ENSMUST00000118829; ENSMUST00000178557; ENSMUST00000179718; BC002062; BC082292; BC094039; BC096575; L08651; NM_009082; XM_006511659; XM_006511660; XM_006543303; ENSMUST00000059802; ENSMUST00000086508; ENSMUST00000105038; ENSMUST00000121282; ENSMUST00000121784; ENSMUST00000133732; ENSMUST00000150576; ENSMUST00000178932; AK14…	RefSeq; ENSEMBL; GenBank; GenBank HTC; NONCODE	PREDICTED: Mus musculus 60S ribosomal protein L29-like (LOC102642233), mRNA.; havana:known chromosome:GRCm38:13:55085777:55086259:1 gene:ENSMUSG00000094446 gene_biotype:pseudogene transcript_biotype:processed_pseudogene; ensembl:known chromosome:GRCm38:9:7751672:7752325:1 gene:ENSMUSG00000074516 gene_biotype:protein_coding transcript_biotype:protein_coding; havana:known chromosome:GRCm38:2:134803…	ENSMUST00000098994; BC002062; BC082292; BC094039; BC096575; L08651; NM_009082; XM_006511659; XM_006511660; ENSMUST00000059802; ENSMUST00000105038; ENSMUST00000150576; AK141477; BC081467; BC086897; BC086898; BC087950; BC092262; AK161073	chr1
17212355	5.26	5.27	5.16	5.07	0.04	0.13	0.18	0.05	-1.07	0.304881	0.946938	1.01	0.434894	0.876788	-1.14	0.004375	0.167773	-1.15	0.13888	0.807871	-1.06	0.413829	0.829644	-1.08	0.692129	0.964821	Nck2	non-catalytic region of tyrosine kinase adaptor protein 2	NM_010879; ENSMUST00000086421; ENSMUST00000124817; ENSMUST00000136648; AK014772; AK040577; BC011071; BC034255; NONMMUT000769; NONMMUT000771	RefSeq; ENSEMBL; GenBank HTC; GenBank; NONCODE	Mus musculus non-catalytic region of tyrosine kinase adaptor protein 2 (Nck2), mRNA.; ensembl_havana_transcript:known chromosome:GRCm38:1:43445751:43570515:1 gene:ENSMUSG00000066877 gene_biotype:protein_coding transcript_biotype:protein_coding; havana:known chromosome:GRCm38:1:43457273:43462222:1 gene:ENSMUSG00000066877 gene_biotype:protein_coding transcript_biotype:processed_transcript; havana:k…	NM_010879; ENSMUST00000086421; ENSMUST00000124817; ENSMUST00000136648; AK014772; AK040577; BC011071; BC034255	chr1
17212364	5.63	5.79	5.74	5.23	0.46	0.17	0.19	0.28	1.08	0.710056	0.9772	1.12	0.429143	0.874968	-1.32	0.257775	0.728123	-1.47	0.025038	0.657729	-1.42	0.054594	0.483919	-1.03	0.406768	0.889728	1500015O10Rik	RIKEN cDNA 1500015O10 gene	NM_024283; ENSMUST00000027217; BC002254; GENSCAN00000000703	RefSeq; ENSEMBL; GenBank	Mus musculus RIKEN cDNA 1500015O10 gene (1500015O10Rik), mRNA.; ensembl_havana_transcript:known chromosome:GRCm38:1:43730602:43742578:1 gene:ENSMUSG00000026051 gene_biotype:protein_coding transcript_biotype:protein_coding; Mus musculus RIKEN cDNA 1500015O10 gene, mRNA (cDNA clone MGC:7583 IMAGE:3493553), complete cds.; cdna:genscan chromosome:GRCm38:1:43730885:43742406:1 transcript_biotype:protei…	NM_024283; ENSMUST00000027217; BC002254	chr1
17212371	2.1	2.17	2.24	2.09	0.11	0.06	0.12	0.07	1.1	0.213636	0.945976	1.05	0.363546	0.848548	-1.01	0.602418	0.901247	-1.06	0.099412	0.783841	-1.11	0.090809	0.56006	1.05	0.441051	0.901607	Gm26352	predicted gene, 26352	ENSMUST00000158223; NONMMUT000781	ENSEMBL; NONCODE	ncrna:known chromosome:GRCm38:1:43902928:43903052:1 gene:ENSMUSG00000088848 gene_biotype:snoRNA transcript_biotype:snoRNA; Non-coding transcript identified by NONCODE		chr1
17212373	8.91	8.63	8.82	8.8	0.05	0.06	0.06	0.1	-1.07	0.213558	0.945976	-1.21	0.005424	0.202025	-1.08	0.154579	0.621359	1.12	0.124091	0.796587	-1.01	0.523518	0.875798	1.14	0.022286	0.420037	Tpp2	tripeptidyl peptidase II	NM_009418; ENSMUST00000087933; BC011275; BC058239; X81323; ENSMUST00000188302; ENSMUST00000188313; ENSMUST00000189388; GENSCAN00000002088	RefSeq; ENSEMBL; GenBank	Mus musculus tripeptidyl peptidase II (Tpp2), mRNA.; ensembl_havana_transcript:known chromosome:GRCm38:1:43934007:44002971:1 gene:ENSMUSG00000041763 gene_biotype:protein_coding transcript_biotype:protein_coding; Mus musculus tripeptidyl peptidase II, mRNA (cDNA clone IMAGE:3674891), complete cds.; Mus musculus tripeptidyl peptidase II, mRNA (cDNA clone MGC:65300 IMAGE:6308147), complete cds.; M.m…	NM_009418; ENSMUST00000087933; BC011275; BC058239; X81323	chr1
17212406	6.5	6.44	6.36	6.41	0.06	0.04	0.14	0.09	-1.1	0.479272	0.963116	-1.05	0.42299	0.872816	-1.07	0.122399	0.570079	-1.02	0.213217	0.846979	1.04	0.578193	0.893296	-1.06	0.748	0.971243	Bivm	basic, immunoglobulin-like variable motif containing	NM_144558; XM_006495998; ENSMUST00000035991; ENSMUST00000114709; AF411386; BC082584; GENSCAN00000002094; NONMMUT000788	RefSeq; ENSEMBL; GenBank; NONCODE	Mus musculus basic, immunoglobulin-like variable motif containing (Bivm), mRNA.; PREDICTED: Mus musculus basic, immunoglobulin-like variable motif containing (Bivm), transcript variant X1, mRNA.; ensembl_havana_transcript:known chromosome:GRCm38:1:44119162:44144510:1 gene:ENSMUSG00000041684 gene_biotype:protein_coding transcript_biotype:protein_coding; ensembl_havana_transcript:known chromosome:G…	NM_144558; XM_006495998; ENSMUST00000035991; ENSMUST00000114709; AF411386; BC082584	chr1
17212423	6.88	6.72	6.79	6.8	0.11	0.09	0.11	0.08	-1.06	0.393664	0.949163	-1.12	0.138814	0.661709	-1.06	0.434229	0.839804	1.05	0.283513	0.873786	1	0.832535	0.964308	1.05	0.451244	0.904158	Ercc5	excision repair cross-complementing rodent repair deficiency, complementation group 5	NM_011729; XM_006495890; ENSMUST00000027214; ENSMUST00000131177; ENSMUST00000137380; AK038822; BC060659; BC141070; D16306; U40796; GENSCAN00000002080	RefSeq; ENSEMBL; GenBank HTC; GenBank	Mus musculus excision repair cross-complementing rodent repair deficiency, complementation group 5 (Ercc5), mRNA.; PREDICTED: Mus musculus excision repair cross-complementing rodent repair deficiency, complementation group 5 (Ercc5), transcript variant X1, mRNA.; ensembl_havana_transcript:known chromosome:GRCm38:1:44147847:44181260:1 gene:ENSMUSG00000026048 gene_biotype:protein_coding transcript_…	NM_011729; XM_006495890; ENSMUST00000027214; ENSMUST00000131177; ENSMUST00000137380; AK038822; BC060659; BC141070; D16306; U40796	chr1
17212442	5.84	6.14	5.87	5.84	0.12	0.19	0.12	0.06	1.02	0.378065	0.949163	1.23	0.067948	0.527389	-1	0.451433	0.847651	-1.24	0.085867	0.770443	-1.02	0.69009	0.925444	-1.21	0.157674	0.739904	Gulp1	GULP, engulfment adaptor PTB domain containing 1	ENSMUST00000160854; ENSMUST00000161066; ENSMUST00000161793; ENSMUST00000162600; AK017798; BC032154; ENSMUST00000074525; NM_028450; ENSMUST00000159555; GENSCAN00000002093	ENSEMBL; GenBank HTC; GenBank; RefSeq	havana:known chromosome:GRCm38:1:44551693:44788874:1 gene:ENSMUSG00000056870 gene_biotype:protein_coding transcript_biotype:protein_coding; havana:known chromosome:GRCm38:1:44552597:44708632:1 gene:ENSMUSG00000056870 gene_biotype:protein_coding transcript_biotype:protein_coding; havana:known chromosome:GRCm38:1:44551727:44788495:1 gene:ENSMUSG00000056870 gene_biotype:protein_coding transcript_bio…	ENSMUST00000160854; ENSMUST00000161066; ENSMUST00000161793; ENSMUST00000162600; AK017798; BC032154; ENSMUST00000074525; NM_028450; ENSMUST00000159555	chr1
17212461	8.06	8.26	8.33	8.52	0.04	0.39	0.08	0.95	1.2	0.011907	0.90253	1.15	0.136064	0.657679	1.37	0.150696	0.615511	1.2	0.403708	0.913694	1.14	0.24605	0.73595	1.05	0.444677	0.902844	Col3a1	collagen, type III, alpha 1	NM_009930; ENSMUST00000087883; BC043089; BC052398; BC058724; GENSCAN00000052087	RefSeq; ENSEMBL; GenBank	Mus musculus collagen, type III, alpha 1 (Col3a1), mRNA.; ensembl_havana_transcript:known chromosome:GRCm38:1:45311538:45349706:1 gene:ENSMUSG00000026043 gene_biotype:protein_coding transcript_biotype:protein_coding; Mus musculus collagen, type III, alpha 1, mRNA (cDNA clone MGC:58006 IMAGE:6418299), complete cds.; Mus musculus collagen, type III, alpha 1, mRNA (cDNA clone MGC:63402 IMAGE:5720872…	NM_009930; ENSMUST00000087883; BC043089; BC052398; BC058724	chr1
17212514	4.11	4.85	4.57	4.52	0.68	0.19	0.12	0.07	1.38	0.820725	0.986886	1.67	0.57301	0.924837	1.33	0.942562	0.98909	-1.26	0.130087	0.801925	-1.04	0.449377	0.843248	-1.21	0.293907	0.844212	Gm23974	predicted gene, 23974	ENSMUST00000083321; NONMMUT000811	ENSEMBL; NONCODE	ncrna:known chromosome:GRCm38:1:45746895:45747025:1 gene:ENSMUSG00000065255 gene_biotype:snoRNA transcript_biotype:snoRNA; Non-coding transcript identified by NONCODE		chr1
17212516	3.01	2.68	2.62	2.49	0.16	0.46	0.25	0.38	-1.31	0.415989	0.952262	-1.25	0.463501	0.887536	-1.43	0.414092	0.82774	-1.15	0.969737	0.997114	-1.1	0.825968	0.962792	-1.04	0.816842	0.980634	Gm23984	predicted gene, 23984	ENSMUST00000157139; NONMMUT000814	ENSEMBL; NONCODE	ncrna:known chromosome:GRCm38:1:45772962:45773164:1 gene:ENSMUSG00000087764 gene_biotype:misc_RNA transcript_biotype:misc_RNA; Non-coding transcript identified by NONCODE: Linc		chr1
17212518	7.42	7.17	7.34	7.2	0.05	0.13	0.17	0.13	-1.05	0.556704	0.966936	-1.19	0.048619	0.468175	-1.16	0.21357	0.685022	1.02	0.359543	0.901553	-1.1	0.694717	0.927019	1.13	0.263096	0.828691	Wdr75	WD repeat domain 75	NM_028599; XM_006496307; ENSMUST00000027139; ENSMUST00000143737; ENSMUST00000154436; AK004869; BC117880; BC117881; GENSCAN00000052085	RefSeq; ENSEMBL; GenBank HTC; GenBank	Mus musculus WD repeat domain 75 (Wdr75), mRNA.; PREDICTED: Mus musculus WD repeat domain 75 (Wdr75), transcript variant X1, mRNA.; ensembl_havana_transcript:known chromosome:GRCm38:1:45795166:45823619:1 gene:ENSMUSG00000025995 gene_biotype:protein_coding transcript_biotype:protein_coding; havana:known chromosome:GRCm38:1:45801989:45823515:1 gene:ENSMUSG00000025995 gene_biotype:protein_coding tra…	NM_028599; XM_006496307; ENSMUST00000027139; ENSMUST00000143737; ENSMUST00000154436; AK004869; BC117880; BC117881	chr1
17212546	4.21	4.24	4.22	4.19	0.46	0.19	0.19	0.13	1	0.900707	0.99376	1.02	0.843229	0.978842	-1.02	0.822568	0.96454	-1.04	0.970343	0.997114	-1.02	0.481731	0.85633	-1.02	0.563164	0.935085	Rpl23a-ps1; Gm8290	ribosomal protein 23A, pseudogene 1; predicted gene 8290	ENSMUST00000085632; XM_001002269; GENSCAN00000024328; GENSCAN00000005019; GENSCAN00000005115; GENSCAN00000050060	ENSEMBL; RefSeq	ensembl_havana_transcript:known chromosome:GRCm38:1:45981548:45982012:1 gene:ENSMUSG00000070896 gene_biotype:pseudogene transcript_biotype:processed_pseudogene; PREDICTED: Mus musculus predicted gene 8290 (Gm8290), mRNA.; cdna:genscan chromosome:GRCm38:1:45981548:45982015:1 transcript_biotype:protein_coding; cdna:genscan chromosome:GRCm38:10:82008391:82008858:1 transcript_biotype:protein_coding; …		chr1
17212548	3.96	4.45	3.91	4.19	0.18	0.33	0.35	0.18	-1.04	0.889336	0.993351	1.4	0.216278	0.749345	1.17	0.175278	0.645918	-1.2	0.741605	0.973809	1.21	0.286129	0.763484	-1.45	0.270096	0.831019	Dnah7b; Dnah7c	dynein, axonemal, heavy chain 7B; dynein, axonemal, heavy chain 7C	NM_001160386; XM_006495929; ENSMUST00000069293	RefSeq; ENSEMBL	Mus musculus dynein, axonemal, heavy chain 7B (Dnah7b), mRNA.; PREDICTED: Mus musculus dynein, axonemal, heavy chain 7B (Dnah7b), transcript variant X18, mRNA.; ensembl_havana_transcript:known chromosome:GRCm38:1:46066738:46373546:1 gene:ENSMUSG00000041144 gene_biotype:protein_coding transcript_biotype:protein_coding	NM_001160386; XM_006495929; ENSMUST00000069293	chr1
17212619	2.23	2.13	2.2	2.27	0.1	0.17	0.13	0.07	-1.02	0.750971	0.980992	-1.07	0.436417	0.876944	1.03	0.366003	0.801393	1.1	0.176006	0.832817	1.04	0.270246	0.754089	1.05	0.611018	0.94643	Dnah7c	dynein, axonemal, heavy chain 7C	XM_006496386; XM_006543572; ENSMUST00000189749	RefSeq; ENSEMBL	PREDICTED: Mus musculus dynein, axonemal, heavy chain 7C (Dnah7c), transcript variant X1, mRNA.; PREDICTED: Mus musculus dynein, axonemal, heavy chain 7C (Dnah7c), mRNA.; havana:novel chromosome:GRCm38:1:46425592:46807476:1 gene:ENSMUSG00000101337 gene_biotype:protein_coding transcript_biotype:protein_coding	XM_006496386; XM_006543572	chr1
17212686	2.56	2.46	2.21	2.38	0.12	0.13	0.22	0.19	-1.27	0.189516	0.945976	-1.07	0.167233	0.697672	-1.13	0.649947	0.916084	-1.05	0.447573	0.924756	1.13	0.376817	0.812767	-1.19	0.732082	0.96906	Gm22693	predicted gene, 22693	ENSMUST00000175049; NONMMUT000832	ENSEMBL; NONCODE	ncrna:known chromosome:GRCm38:1:49095444:49095885:1 gene:ENSMUSG00000092790 gene_biotype:miRNA transcript_biotype:miRNA; Non-coding transcript identified by NONCODE: Linc		chr1
17212688	2.7	2.91	3.03	2.81	0.15	0.43	0.34	0.02	1.25	0.196234	0.945976	1.15	0.934909	0.99227	1.08	0.273161	0.740051	-1.07	0.613861	0.956744	-1.16	0.327008	0.788622	1.09	0.325861	0.859785	C230029F24Rik	RIKEN cDNA C230029F24 gene	XR_399126; ENSMUST00000056879; AK082253; ENSMUST00000188673	RefSeq; ENSEMBL; GenBank HTC	PREDICTED: Mus musculus RIKEN cDNA C230029F24 gene (C230029F24Rik), misc_RNA.; ensembl:known chromosome:GRCm38:1:49244616:49338246:1 gene:ENSMUSG00000051616 gene_biotype:lincRNA transcript_biotype:lincRNA; Mus musculus 0 day neonate cerebellum cDNA, RIKEN full-length enriched library, clone:C230029F24 product:weakly similar to HYPOTHETICAL 10.3 KDA PROTEIN [Arabidopsis thaliana], full insert sequ…	XR_399126; ENSMUST00000056879; AK082253	chr1
17212694	2.6	2.69	2.69	2.62	0.4	0.08	0.1	0.13	1.06	0.914626	0.994589	1.06	0.896237	0.988642	1.01	0.888098	0.977818	-1.05	0.967955	0.997114	-1.05	0.928681	0.984969	1	0.945285	0.995266	Gm25843	predicted gene, 25843	ENSMUST00000122582; NONMMUT000834	ENSEMBL; NONCODE	ncrna:known chromosome:GRCm38:1:50559762:50560075:1 gene:ENSMUSG00000084531 gene_biotype:misc_RNA transcript_biotype:misc_RNA; Non-coding transcript identified by NONCODE: Linc		chr1
17212696	3.95	3.83	4.23	4.14	0.06	0.4	0.07	0.16	1.21	0.003845	0.90253	-1.09	0.721155	0.959465	1.14	0.253529	0.724207	1.25	0.879129	0.989848	-1.06	0.138844	0.633183	1.33	0.388742	0.883778	Tmeff2	transmembrane protein with EGF-like and two follistatin-like domains 2	NM_019790; ENSMUST00000081851; ENSMUST00000114565; AK030053; BC034850; XM_006496166; AB017270; ENSMUST00000139157; NONMMUT000838	RefSeq; ENSEMBL; GenBank HTC; GenBank; NONCODE	Mus musculus transmembrane protein with EGF-like and two follistatin-like domains 2 (Tmeff2), mRNA.; ensembl_havana_transcript:known chromosome:GRCm38:1:50927519:51187270:1 gene:ENSMUSG00000026109 gene_biotype:protein_coding transcript_biotype:protein_coding; havana:putative chromosome:GRCm38:1:50909962:50979920:1 gene:ENSMUSG00000026109 gene_biotype:protein_coding transcript_biotype:protein_codi…	NM_019790; ENSMUST00000081851; ENSMUST00000114565; AK030053; BC034850; XM_006496166; AB017270; ENSMUST00000139157	chr1
17212719	9.23	9.2	9.22	8.86	0.04	0.05	0.08	0.23	-1	0.709478	0.977097	-1.02	0.381114	0.85593	-1.29	0.054166	0.429646	-1.27	0.075474	0.759401	-1.29	0.070933	0.524753	1.01	0.759912	0.973136	Sdpr	serum deprivation response	NM_138741; ENSMUST00000051572; BC020008; BC027005; GENSCAN00000017791	RefSeq; ENSEMBL; GenBank	Mus musculus serum deprivation response (Sdpr), mRNA.; ensembl_havana_transcript:known chromosome:GRCm38:1:51289126:51302960:1 gene:ENSMUSG00000045954 gene_biotype:protein_coding transcript_biotype:protein_coding; Mus musculus serum deprivation response, mRNA (cDNA clone MGC:25726 IMAGE:3980310), complete cds.; Mus musculus serum deprivation response, mRNA (cDNA clone MGC:38919 IMAGE:5362530), co…	NM_138741; ENSMUST00000051572; BC020008; BC027005	chr1
17212724	3.34	3.24	3.17	3.27	0.14	0.21	0.31	0.05	-1.13	0.15038	0.945976	-1.08	0.940754	0.992549	-1.06	0.573843	0.893352	1.02	0.624663	0.957828	1.07	0.176001	0.672582	-1.05	0.168034	0.753541	Stat4	signal transducer and activator of transcription 4	NM_011487; ENSMUST00000027277; BC098499; U06923; U09351; XM_006495814; ENSMUST00000168302; AK132675; GENSCAN00000019643; ENSMUST00000185516	RefSeq; ENSEMBL; GenBank; GenBank HTC	Mus musculus signal transducer and activator of transcription 4 (Stat4), mRNA.; ensembl_havana_transcript:known chromosome:GRCm38:1:52008243:52107184:1 gene:ENSMUSG00000062939 gene_biotype:protein_coding transcript_biotype:protein_coding; Mus musculus signal transducer and activator of transcription 4, mRNA (cDNA clone MGC:107491 IMAGE:30074608), complete cds.; Mus musculus signal transducer and …	NM_011487; ENSMUST00000027277; BC098499; U06923; U09351; XM_006495814; ENSMUST00000168302; AK132675	chr1
17212750	8.7	10.23	7.86	8.19	0.74	1.1	0.24	0.12	-1.79	0.132216	0.945976	2.89	0.367218	0.850544	-1.43	0.209525	0.681907	-4.11	0.08939	0.773818	1.26	0.266913	0.752418	-5.18	0.066512	0.599751	Stat1	signal transducer and activator of transcription 1	NM_001205313; NM_001205314; NM_009283; ENSMUST00000070968; BC004808; U06924; AK088874; ENSMUST00000186057; ENSMUST00000186574; ENSMUST00000186857; ENSMUST00000189347; ENSMUST00000191435; ENSMUST00000185516; GENSCAN00000019648; ENSMUST00000185743	RefSeq; ENSEMBL; GenBank; GenBank HTC	Mus musculus signal transducer and activator of transcription 1 (Stat1), transcript variant 1, mRNA.; Mus musculus signal transducer and activator of transcription 1 (Stat1), transcript variant 3, mRNA.; Mus musculus signal transducer and activator of transcription 1 (Stat1), transcript variant 2, mRNA.; ensembl_havana_transcript:known chromosome:GRCm38:1:52119455:52161865:1 gene:ENSMUSG000000261…	NM_001205313; NM_001205314; NM_009283; ENSMUST00000070968; BC004808; U06924; AK088874	chr1
17212778	4.84	4.67	4.71	4.6	0.16	0.06	0.14	0.25	-1.09	0.410089	0.951176	-1.12	0.436969	0.876944	-1.18	0.170508	0.640745	-1.05	0.247532	0.859652	-1.08	0.352641	0.801959	1.03	0.769509	0.974567	Tmem194b	transmembrane protein 194B	NM_001142647; NR_024590; XM_006495936; ENSMUST00000165859; BC028796; BC094370; AK170577; ENSMUST00000185483; ENSMUST00000186903; ENSMUST00000188507; ENSMUST00000190452; ENSMUST00000191076; GENSCAN00000019637; ENSMUST00000185790; ENSMUST00000190108; NONMMUT000892	RefSeq; ENSEMBL; GenBank HTC; NONCODE	Mus musculus transmembrane protein 194B (Tmem194b), transcript variant 1, mRNA.; Mus musculus transmembrane protein 194B (Tmem194b), transcript variant 2, non-coding RNA.; PREDICTED: Mus musculus transmembrane protein 194B (Tmem194b), transcript variant X1, mRNA.; ensembl_havana_transcript:known chromosome:GRCm38:1:52630703:52651919:1 gene:ENSMUSG00000043015 gene_biotype:protein_coding transcript…	NM_001142647; NR_024590; XM_006495936; ENSMUST00000165859; BC028796; BC094370; AK170577	chr1
17212792	8.65	8.41	8.57	8.39	0.04	0.19	0.13	0.13	-1.05	0.4195	0.952313	-1.18	0.081853	0.557783	-1.19	0.02934	0.336006	-1.01	0.990786	0.999385	-1.13	0.153662	0.6488	1.12	0.234581	0.811234	Hibch	3-hydroxyisobutyryl-Coenzyme A hydrolase	NM_146108; ENSMUST00000044478; ENSMUST00000159352; ENSMUST00000159431; ENSMUST00000161125; BC026437; GENSCAN00000038703; NONMMUT000903	RefSeq; ENSEMBL; GenBank; NONCODE	Mus musculus 3-hydroxyisobutyryl-Coenzyme A hydrolase (Hibch), mRNA.; ensembl_havana_transcript:known chromosome:GRCm38:1:52845046:52920986:1 gene:ENSMUSG00000041426 gene_biotype:protein_coding transcript_biotype:protein_coding; havana:putative chromosome:GRCm38:1:52845013:52920981:1 gene:ENSMUSG00000041426 gene_biotype:protein_coding transcript_biotype:protein_coding; havana:known chromosome:GRC…	NM_146108; ENSMUST00000044478; ENSMUST00000159352; ENSMUST00000159431; ENSMUST00000161125; BC026437	chr1
17212813	3.37	3.05	3.19	2.8	0.18	0.18	0.16	0.33	-1.13	0.605016	0.969324	-1.25	0.204161	0.738391	-1.48	0.075542	0.482521	-1.18	0.24582	0.858762	-1.31	0.107003	0.587079	1.1	0.359503	0.874425	Mstn	myostatin	NM_010834; ENSMUST00000027269; BC103676; BC103677; BC103678; BC105674; U84005; ENSMUST00000191197; GENSCAN00000038691	RefSeq; ENSEMBL; GenBank	Mus musculus myostatin (Mstn), mRNA.; ensembl_havana_transcript:known chromosome:GRCm38:1:53061640:53068079:1 gene:ENSMUSG00000026100 gene_biotype:protein_coding transcript_biotype:protein_coding; Mus musculus myostatin, mRNA (cDNA clone MGC:124263 IMAGE:40047210), complete cds.; Mus musculus myostatin, mRNA (cDNA clone MGC:124262 IMAGE:40047209), complete cds.; Mus musculus myostatin, mRNA (cDNA…	NM_010834; ENSMUST00000027269; BC103676; BC103677; BC103678; BC105674; U84005	chr1
17212819	2.31	1.97	1.9	2.15	0.48	0.6	0.26	0.1	-1.33	0.146527	0.945976	-1.26	0.573171	0.924837	-1.12	0.253062	0.723804	1.13	0.776667	0.977237	1.19	0.302595	0.774234	-1.05	0.476418	0.910905	Gm24349	predicted gene, 24349	ENSMUST00000158709; NONMMUT000906	ENSEMBL; NONCODE	ncrna:known chromosome:GRCm38:1:53100050:53100150:1 gene:ENSMUSG00000089334 gene_biotype:snoRNA transcript_biotype:snoRNA; Non-coding transcript identified by NONCODE		chr1
17212821	5.76	5.55	5.53	5.6	0.07	0.06	0.18	0.05	-1.17	0.066213	0.945976	-1.16	0.006631	0.216828	-1.12	0.009083	0.2204	1.03	0.347323	0.897327	1.05	0.673049	0.921674	-1.02	0.996932	0.999855	Ormdl1	ORM1-like 1 (S. cerevisiae)	NM_145517; ENSMUST00000027266; AK077562; BC012315; BC023695; BC025572; ENSMUST00000135746; GENSCAN00000038705; ENSMUST00000190734	RefSeq; ENSEMBL; GenBank HTC; GenBank	Mus musculus ORM1-like 1 (S. cerevisiae) (Ormdl1), mRNA.; ensembl_havana_transcript:known chromosome:GRCm38:1:53297095:53310309:1 gene:ENSMUSG00000026097 gene_biotype:protein_coding transcript_biotype:protein_coding; Mus musculus 8 days embryo whole body cDNA, RIKEN full-length enriched library, clone:5730448B17 product:SIMILAR TO HYPOTHETICAL PROTEIN homolog [Mus musculus], full insert sequence.…	NM_145517; ENSMUST00000027266; AK077562; BC012315; BC023695; BC025572; ENSMUST00000135746	chr1
17212828	8.7	8.77	8.71	8.58	0.12	0.04	0.03	0.13	1.01	0.546943	0.966843	1.05	0.881118	0.985494	-1.09	0.117375	0.561481	-1.14	0.055627	0.718522	-1.1	0.114206	0.595946	-1.04	0.11508	0.691093	Osgepl1	O-sialoglycoprotein endopeptidase-like 1	NM_001285839; NR_104360; NR_104361; XM_006496290; ENSMUST00000027265; ENSMUST00000114484; ENSMUST00000135614; ENSMUST00000135786; ENSMUST00000151296; AK045669; BC058172; ENSMUST00000150115; ENSMUST00000153939; AK137402; BC051211; NONMMUT000914; GENSCAN00000038705; NONMMUT000913	RefSeq; ENSEMBL; GenBank HTC; GenBank; NONCODE	Mus musculus O-sialoglycoprotein endopeptidase-like 1 (Osgepl1), transcript variant 1, mRNA.; Mus musculus O-sialoglycoprotein endopeptidase-like 1 (Osgepl1), transcript variant 2, non-coding RNA.; Mus musculus O-sialoglycoprotein endopeptidase-like 1 (Osgepl1), transcript variant 3, non-coding RNA.; PREDICTED: Mus musculus O-sialoglycoprotein endopeptidase-like 1 (Osgepl1), transcript variant X1…	NM_001285839; NR_104360; NR_104361; XM_006496290; ENSMUST00000027265; ENSMUST00000114484; ENSMUST00000135614; ENSMUST00000135786; ENSMUST00000151296; AK045669; BC058172; ENSMUST00000150115; ENSMUST00000153939; AK137402; BC051211	chr1
17212840	3.91	3.61	3.59	3.49	0.18	0.12	0.02	0.11	-1.25	0.107603	0.945976	-1.24	0.295744	0.810461	-1.34	0.064034	0.456444	-1.09	0.156428	0.818709	-1.07	0.228409	0.722655	-1.01	0.375646	0.87864	Ccdc150	coiled-coil domain containing 150	XM_006496337; XM_006496340; ENSMUST00000159682; ENSMUST00000160472; ENSMUST00000161988; ENSMUST00000163072; AK019675; BC145597; NM_030025; ENSMUST00000027128; GENSCAN00000011029	RefSeq; ENSEMBL; GenBank HTC; GenBank	PREDICTED: Mus musculus coiled-coil domain containing 150 (Ccdc150), transcript variant X8, mRNA.; PREDICTED: Mus musculus coiled-coil domain containing 150 (Ccdc150), transcript variant X11, mRNA.; havana:known chromosome:GRCm38:1:54354596:54368603:1 gene:ENSMUSG00000025983 gene_biotype:protein_coding transcript_biotype:retained_intron; havana:known chromosome:GRCm38:1:54250722:54368470:1 gene:E…	XM_006496337; XM_006496340; ENSMUST00000159682; ENSMUST00000160472; ENSMUST00000161988; ENSMUST00000163072; AK019675; BC145597; NM_030025; ENSMUST00000027128	chr1
17212872	2.34	2.41	2.37	2.21	0.4	0.41	0.23	0.18	1.02	0.836853	0.988452	1.05	0.979661	0.997692	-1.1	0.422237	0.832634	-1.15	0.45271	0.925709	-1.12	0.37809	0.813578	-1.03	0.865479	0.987561	Gm24053	predicted gene, 24053	ENSMUST00000158620; NONMMUT000946	ENSEMBL; NONCODE	ncrna:known chromosome:GRCm38:1:54769218:54769322:1 gene:ENSMUSG00000089245 gene_biotype:miRNA transcript_biotype:miRNA; Non-coding transcript identified by NONCODE		chr1
17212874	8.09	8.06	8.46	8.84	0.07	0.25	0.09	0.17	1.29	0.004559	0.90253	-1.02	0.513024	0.90532	1.68	0.003768	0.161176	1.72	0.038322	0.683757	1.3	0.066331	0.512799	1.32	0.172279	0.759148	Coq10b	coenzyme Q10 homolog B (S. cerevisiae)	NM_001039710; NM_026424; ENSMUST00000027125; ENSMUST00000087617; BC062129; GENSCAN00000000238	RefSeq; ENSEMBL; GenBank	Mus musculus coenzyme Q10 homolog B (S. cerevisiae) (Coq10b), transcript variant 1, mRNA.; Mus musculus coenzyme Q10 homolog B (S. cerevisiae) (Coq10b), transcript variant 2, mRNA.; ensembl_havana_transcript:known chromosome:GRCm38:1:55052770:55072702:1 gene:ENSMUSG00000025981 gene_biotype:protein_coding transcript_biotype:protein_coding; ensembl_havana_transcript:known chromosome:GRCm38:1:550527…	NM_001039710; NM_026424; ENSMUST00000027125; ENSMUST00000087617; BC062129	chr1
17212882	7.88	7.95	7.9	8.34	0.06	0.16	0.21	0.24	1.01	0.651109	0.975032	1.05	0.538502	0.914009	1.38	0.040692	0.38432	1.32	0.099697	0.783841	1.36	0.056975	0.491377	-1.03	0.445641	0.902976	Hspe1	heat shock protein 1 (chaperonin 10)	NM_008303; ENSMUST00000075242; BC024385; BC099385	RefSeq; ENSEMBL; GenBank	Mus musculus heat shock protein 1 (chaperonin 10) (Hspe1), mRNA.; ensembl_havana_transcript:known chromosome:GRCm38:1:55088132:55091307:1 gene:ENSMUSG00000073676 gene_biotype:protein_coding transcript_biotype:protein_coding; Mus musculus heat shock protein 1 (chaperonin 10), mRNA (cDNA clone MGC:36134 IMAGE:5004427), complete cds.; Mus musculus heat shock protein 1 (chaperonin 10), mRNA (cDNA clo…	NM_008303; ENSMUST00000075242; BC024385; BC099385	chr1
17212888	7.8	7.88	7.84	7.94	0.07	0.04	0.1	0.05	1.02	0.95826	0.996706	1.05	0.170985	0.701939	1.1	0.054825	0.431907	1.04	0.225048	0.848978	1.07	0.126889	0.617423	-1.03	0.319162	0.857269	Mob4	MOB family member 4, phocein	ENSMUST00000027122; ENSMUST00000161122; ENSMUST00000162553; ENSMUST00000162930; NM_025283; ENSMUST00000162364; BC037499; BC058168; XM_006495791; ENSMUST00000159311	ENSEMBL; RefSeq; GenBank	havana:novel chromosome:GRCm38:1:55131282:55152999:1 gene:ENSMUSG00000025979 gene_biotype:protein_coding transcript_biotype:protein_coding; havana:known chromosome:GRCm38:1:55131287:55153359:1 gene:ENSMUSG00000025979 gene_biotype:protein_coding transcript_biotype:nonsense_mediated_decay; havana:putative chromosome:GRCm38:1:55131320:55152783:1 gene:ENSMUSG00000025979 gene_biotype:protein_coding tr…	ENSMUST00000027122; ENSMUST00000161122; ENSMUST00000162553; ENSMUST00000162930; NM_025283; ENSMUST00000162364; BC037499; BC058168; XM_006495791; ENSMUST00000159311	chr1
17212900	4.01	3.97	4.2	4.13	0.15	0.11	0.23	0.29	1.14	0.267292	0.946938	-1.03	0.875898	0.984335	1.09	0.188141	0.659447	1.12	0.189442	0.833453	-1.05	0.688618	0.924978	1.17	0.270772	0.831851	Gm10561	predicted gene 10561	ENSMUST00000181563; AK135004; NONMMUT000960	ENSEMBL; GenBank HTC; NONCODE	havana:known chromosome:GRCm38:1:55226251:55235622:1 gene:ENSMUSG00000097649 gene_biotype:antisense transcript_biotype:antisense; Mus musculus adult male olfactory brain cDNA, RIKEN full-length enriched library, clone:6430540D06 product:hypothetical protein, full insert sequence.; Non-coding transcript identified by NONCODE: Antisense	ENSMUST00000181563; AK135004	chr1
17212904	6.53	6.23	6.54	6.3	0.12	0.2	0.22	0.14	1.01	0.42817	0.955646	-1.24	0.078037	0.551207	-1.17	0.061557	0.45003	1.05	0.7456	0.974414	-1.18	0.398168	0.823571	1.24	0.331147	0.861757	Mars2	methionine-tRNA synthetase 2 (mitochondrial)	NM_175439; ENSMUST00000061334; BC099669; BC132343; BC137739; GENSCAN00000000228	RefSeq; ENSEMBL; GenBank	Mus musculus methionine-tRNA synthetase 2 (mitochondrial) (Mars2), mRNA.; ensembl_havana_transcript:known chromosome:GRCm38:1:55237177:55248470:1 gene:ENSMUSG00000046994 gene_biotype:protein_coding transcript_biotype:protein_coding; Mus musculus methionine-tRNA synthetase 2 (mitochondrial), mRNA (cDNA clone MGC:106216 IMAGE:3153138), complete cds.; Mus musculus methionine-tRNA synthetase 2 (mitoc…	NM_175439; ENSMUST00000061334; BC099669; BC132343; BC137739	chr1
17212908	5.39	5.48	5.34	5.45	0.25	0	0.12	0.27	-1.04	0.566338	0.966936	1.07	0.235077	0.765532	1.04	0.509277	0.869702	-1.02	0.776531	0.977237	1.08	0.764925	0.945853	-1.1	0.205933	0.789014	Plcl1	phospholipase C-like 1	NM_001114663; XM_006495945; ENSMUST00000042986; AK048715; GENSCAN00000000240	RefSeq; ENSEMBL; GenBank HTC	Mus musculus phospholipase C-like 1 (Plcl1), mRNA.; PREDICTED: Mus musculus phospholipase C-like 1 (Plcl1), transcript variant X1, mRNA.; ensembl_havana_transcript:known chromosome:GRCm38:1:55405921:55754285:1 gene:ENSMUSG00000038349 gene_biotype:protein_coding transcript_biotype:protein_coding; Mus musculus 0 day neonate cerebellum cDNA, RIKEN full-length enriched library, clone:C230017K02 produ…	NM_001114663; XM_006495945; ENSMUST00000042986; AK048715	chr1
17212916	3.17	3.34	2.91	3.15	0.16	0.15	0.17	0.11	-1.2	0.283649	0.946938	1.13	0.505453	0.903108	-1.01	0.876231	0.97527	-1.14	0.345622	0.896464	1.19	0.263558	0.750866	-1.35	0.112556	0.687137	9130227L01Rik	RIKEN cDNA 9130227L01 gene	NR_045837; AK033706; ENSMUST00000188040; ENSMUST00000189293; KnowTID_00000064; KnowTID_00000065; NONMMUT000980	RefSeq; GenBank HTC; ENSEMBL; Luo lincRNA; NONCODE	Mus musculus RIKEN cDNA 9130227L01 gene (9130227L01Rik), long non-coding RNA.; Mus musculus adult male cecum cDNA, RIKEN full-length enriched library, clone:9130227L01 product:unclassifiable, full insert sequence.; havana:known chromosome:GRCm38:1:55960914:55972328:1 gene:ENSMUSG00000099950 gene_biotype:lincRNA transcript_biotype:lincRNA; havana:known chromosome:GRCm38:1:55931241:55972098:1 gene:…		chr1
17212923	3.57	3.67	3.77	3.77	0.13	0.09	0.02	0.09	1.14	0.054574	0.941116	1.07	0.167522	0.698283	1.14	0.111112	0.551432	1.07	0.68467	0.965605	1	0.755939	0.943778	1.07	0.40476	0.889349	9130024F11Rik; LOC102636041	RIKEN cDNA 9130024F11 gene; uncharacterized LOC102636041	NR_024325; XR_399338; ENSMUST00000135238; AK046727; ENSMUST00000185204; NONMMUT000986; NONMMUT000987; NONMMUT000988; ENSMUST00000187927	RefSeq; ENSEMBL; GenBank HTC; NONCODE	Mus musculus RIKEN cDNA 9130024F11 gene (9130024F11Rik), transcript variant 1, long non-coding RNA.; PREDICTED: Mus musculus uncharacterized LOC102636041 (LOC102636041), ncRNA.; havana:known chromosome:GRCm38:1:56971412:56975197:1 gene:ENSMUSG00000087022 gene_biotype:processed_transcript transcript_biotype:antisense; Mus musculus adult male cortex cDNA, RIKEN full-length enriched library, clone:B…		chr1
17212931	6.04	5.68	5.36	5.67	0.05	0.03	0.24	0.09	-1.6	0.013335	0.90253	-1.28	0.000467	0.082882	-1.29	0.003172	0.152153	-1.01	0.754673	0.976168	1.24	0.18808	0.684527	-1.25	0.146421	0.728871	1700066M21Rik	RIKEN cDNA 1700066M21 gene	NM_028546; XR_373264; ENSMUST00000042734; GENSCAN00000017416	RefSeq; ENSEMBL	Mus musculus RIKEN cDNA 1700066M21 gene (1700066M21Rik), mRNA.; PREDICTED: Mus musculus RIKEN cDNA 1700066M21 gene (1700066M21Rik), transcript variant X3, misc_RNA.; ensembl_havana_transcript:known chromosome:GRCm38:1:57377620:57385423:1 gene:ENSMUSG00000038323 gene_biotype:protein_coding transcript_biotype:protein_coding; cdna:genscan chromosome:GRCm38:1:57377671:57383564:1 transcript_biotype:pr…	NM_028546; XR_373264; ENSMUST00000042734	chr1
17212935	7.13	6.82	6.99	7.05	0.1	0.15	0.17	0.05	-1.1	0.394374	0.949163	-1.24	0.07134	0.53562	-1.06	0.519007	0.87375	1.17	0.088247	0.77178	1.05	0.572289	0.892102	1.12	0.337164	0.864731	9430016H08Rik	RIKEN cDNA 9430016H08 gene	NM_001081181; ENSMUST00000027114; BC024945; BC071241; GENSCAN00000017423	RefSeq; ENSEMBL; GenBank	Mus musculus RIKEN cDNA 9430016H08 gene (9430016H08Rik), mRNA.; ensembl_havana_transcript:known chromosome:GRCm38:1:57406328:57417953:1 gene:ENSMUSG00000025971 gene_biotype:protein_coding transcript_biotype:protein_coding; Mus musculus RIKEN cDNA 9430016H08 gene, mRNA (cDNA clone MGC:28199 IMAGE:3989472), complete cds.; Mus musculus RIKEN cDNA 9430016H08 gene, mRNA (cDNA clone MGC:78239 IMAGE:512…	NM_001081181; ENSMUST00000027114; BC024945; BC071241	chr1
17212945	3.97	3.74	3.9	3.94	0.42	0.59	0.25	0.07	-1.05	0.815102	0.986485	-1.18	0.811259	0.974823	-1.02	0.776512	0.95305	1.15	0.625511	0.957828	1.03	0.384898	0.816736	1.12	0.926003	0.992416	Gm24014	predicted gene, 24014	ENSMUST00000157728; NONMMUT001000	ENSEMBL; NONCODE	ncrna:known chromosome:GRCm38:1:57467870:57468026:1 gene:ENSMUSG00000088353 gene_biotype:snRNA transcript_biotype:snRNA; Non-coding transcript identified by NONCODE		chr1
17212947	6.52	6.56	6.49	6.43	0.16	0.06	0.09	0.15	-1.02	0.994822	0.999315	1.03	0.633939	0.940496	-1.06	0.25051	0.720593	-1.1	0.074931	0.759401	-1.04	0.161152	0.657331	-1.05	0.458205	0.905756	Spats2l	spermatogenesis associated, serine-rich 2-like	NM_001164566; NM_144882; XM_006496210; XM_006496214; ENSMUST00000163239; ENSMUST00000164302; ENSMUST00000167085; ENSMUST00000167971; ENSMUST00000169772; ENSMUST00000170139; ENSMUST00000172068; ENSMUST00000172287; BC014764; BC021879; ENSMUST00000171699; GENSCAN00000036048	RefSeq; ENSEMBL; GenBank	Mus musculus spermatogenesis associated, serine-rich 2-like (Spats2l), transcript variant 2, mRNA.; Mus musculus spermatogenesis associated, serine-rich 2-like (Spats2l), transcript variant 1, mRNA.; PREDICTED: Mus musculus spermatogenesis associated, serine-rich 2-like (Spats2l), transcript variant X5, mRNA.; PREDICTED: Mus musculus spermatogenesis associated, serine-rich 2-like (Spats2l), trans…	NM_001164566; NM_144882; XM_006496210; XM_006496214; ENSMUST00000163239; ENSMUST00000164302; ENSMUST00000167085; ENSMUST00000167971; ENSMUST00000169772; ENSMUST00000170139; ENSMUST00000172068; ENSMUST00000172287; BC014764; BC021879; ENSMUST00000171699	chr1
17212968	3.88	3.79	3.67	3.88	0.17	0.29	0.03	0.46	-1.16	0.170348	0.945976	-1.06	0.921354	0.990176	-1	0.763091	0.949569	1.06	0.740149	0.973609	1.16	0.390311	0.819142	-1.09	0.437872	0.900929			NONMMUT001009	NONCODE	Non-coding transcript identified by NONCODE		chr1
17212970	5.96	5.82	5.86	5.5	0.34	0.22	0.07	0.32	-1.07	0.632437	0.972872	-1.1	0.27765	0.799194	-1.38	0.257203	0.727736	-1.25	0.792778	0.979406	-1.29	0.255258	0.744299	1.03	0.230264	0.807328	Sgol2	shugoshin-like 2 (S. pombe)	NM_001177867; NM_199007; ENSMUST00000027202; BC052742	RefSeq; ENSEMBL; GenBank	Mus musculus shugoshin-like 2 (S. pombe) (Sgol2), transcript variant 2, mRNA.; Mus musculus shugoshin-like 2 (S. pombe) (Sgol2), transcript variant 1, mRNA.; ensembl_havana_transcript:known chromosome:GRCm38:1:57995971:58025899:1 gene:ENSMUSG00000026039 gene_biotype:protein_coding transcript_biotype:protein_coding; Mus musculus shugoshin-like 2 (S. pombe), mRNA (cDNA clone MGC:63378 IMAGE:6833875…	NM_001177867; NM_199007; ENSMUST00000027202; BC052742	chr1
17212982	7.62	7.59	7.68	7.67	0.12	0.1	0.06	0.15	1.04	0.895724	0.99376	-1.02	0.698639	0.954658	1.03	0.580706	0.895459	1.05	0.382869	0.906393	-1.01	0.458144	0.847115	1.06	0.710462	0.966546	Aox1	aldehyde oxidase 1	NM_009676; ENSMUST00000001027; AB017482; AF076216; BC026132; XM_006495630; ENSMUST00000160168; AK137697; GENSCAN00000036047	RefSeq; ENSEMBL; GenBank; GenBank HTC	Mus musculus aldehyde oxidase 1 (Aox1), mRNA.; ensembl_havana_transcript:known chromosome:GRCm38:1:58029931:58106413:1 gene:ENSMUSG00000063558 gene_biotype:protein_coding transcript_biotype:protein_coding; Mus musculus mRNA for retinal oxidase/aldehyde oxidase, complete cds.; Mus musculus aldehyde oxidase mRNA, complete cds.; Mus musculus aldehyde oxidase 1, mRNA (cDNA clone MGC:13774 IMAGE:40119…	NM_009676; ENSMUST00000001027; AB017482; AF076216; BC026132; XM_006495630; ENSMUST00000160168; AK137697	chr1
17213021	4.69	4.91	4.71	4.44	0.27	0.2	0.07	0.24	1.02	0.733198	0.97836	1.17	0.604207	0.934545	-1.19	0.59033	0.89775	-1.39	0.267297	0.869588	-1.21	0.275504	0.757602	-1.15	0.703818	0.966337	Aox3	aldehyde oxidase 3	NM_023617; ENSMUST00000040999; AF172276; AY347569; AY347570; BC138876; GENSCAN00000036060	RefSeq; ENSEMBL; GenBank	Mus musculus aldehyde oxidase 3 (Aox3), mRNA.; ensembl_havana_transcript:known chromosome:GRCm38:1:58113136:58200698:1 gene:ENSMUSG00000064294 gene_biotype:protein_coding transcript_biotype:protein_coding; Mus musculus aldehyde oxidase homolog-1 (Aoh1) mRNA, complete cds.; Mus musculus strain DBA/2 aldehyde oxidase 1 (Aoh1) mRNA, complete cds.; Mus musculus strain CD1 aldehyde oxidase 1 (Aoh1) mR…	NM_023617; ENSMUST00000040999; AF172276; AY347569; AY347570; BC138876	chr1
17213060	2.94	3.01	3.21	3.3	0.24	0.23	0.03	0.12	1.2	0.339279	0.947339	1.05	0.630419	0.939891	1.29	0.278707	0.743863	1.23	0.570795	0.950585	1.07	0.578196	0.893296	1.15	0.730273	0.968888	Aox4	aldehyde oxidase 4	NM_023631; ENSMUST00000040442; ENSMUST00000161833; AF233581; AK160953; BC117975; BC117976; GENSCAN00000036060	RefSeq; ENSEMBL; GenBank; GenBank HTC	Mus musculus aldehyde oxidase 4 (Aox4), mRNA.; ensembl_havana_transcript:known chromosome:GRCm38:1:58210397:58268597:1 gene:ENSMUSG00000038242 gene_biotype:protein_coding transcript_biotype:protein_coding; havana:known chromosome:GRCm38:1:58210432:58260382:1 gene:ENSMUSG00000038242 gene_biotype:protein_coding transcript_biotype:processed_transcript; Mus musculus aldehyde oxidase structural homolo…	NM_023631; ENSMUST00000040442; ENSMUST00000161833; AF233581; AK160953; BC117975; BC117976	chr1
17213101	3.95	4.11	4.25	4	0.22	0.25	0.33	0.15	1.23	0.339541	0.947339	1.12	0.442937	0.879708	1.03	0.595601	0.898912	-1.08	0.680543	0.96477	-1.19	0.488278	0.859632	1.1	0.737302	0.969375	Aox2	aldehyde oxidase 2	NM_001008419; XM_006495829; ENSMUST00000114366; AY187018; AY665589; BC150826; GENSCAN00000036055	RefSeq; ENSEMBL; GenBank	Mus musculus aldehyde oxidase 2 (Aox2), mRNA.; PREDICTED: Mus musculus aldehyde oxidase 2 (Aox2), transcript variant X1, mRNA.; ensembl_havana_transcript:known chromosome:GRCm38:1:58278326:58380259:1 gene:ENSMUSG00000079554 gene_biotype:protein_coding transcript_biotype:protein_coding; Mus musculus aldehyde oxidase-like protein 3 mRNA, complete cds.; Mus musculus strain CD-1 aldehyde oxidase 3 (A…	NM_001008419; XM_006495829; ENSMUST00000114366; AY187018; AY665589; BC150826	chr1
17213139	8.85	8.89	8.83	9.08	0.05	0.01	0.04	0.11	-1.01	0.642277	0.97406	1.03	0.132411	0.652679	1.17	0.024889	0.315434	1.14	0.042587	0.69785	1.18	0.03021	0.399456	-1.04	0.232397	0.809292	Bzw1	basic leucine zipper and W2 domains 1	NM_025824; XM_006496197; ENSMUST00000050552; BC005466; BC028865; ENSMUST00000186949; ENSMUST00000188630; ENSMUST00000188898; GENSCAN00000036055; NONMMUT001029; NONMMUT001030	RefSeq; ENSEMBL; GenBank; NONCODE	Mus musculus basic leucine zipper and W2 domains 1 (Bzw1), mRNA.; PREDICTED: Mus musculus basic leucine zipper and W2 domains 1 (Bzw1), transcript variant X1, mRNA.; ensembl_havana_transcript:known chromosome:GRCm38:1:58392898:58407353:1 gene:ENSMUSG00000051223 gene_biotype:protein_coding transcript_biotype:protein_coding; Mus musculus basic leucine zipper and W2 domains 1, mRNA (cDNA clone MGC:6…	NM_025824; XM_006496197; ENSMUST00000050552; BC005466; BC028865	chr1
17213153	6.92	6.77	6.77	6.8	0.03	0.08	0.08	0.07	-1.11	0.038449	0.926493	-1.11	0.030115	0.394373	-1.08	0.187488	0.658692	1.02	0.23171	0.85185	1.02	0.300828	0.773026	1	0.832486	0.98256	Nif3l1	Ngg1 interacting factor 3-like 1 (S. pombe)	NM_022988; XM_006496186; ENSMUST00000087521; ENSMUST00000171597; AF284439; AK003978; AK076788; BC065163; BC089475; ENSMUST00000114337; GENSCAN00000036061	RefSeq; ENSEMBL; GenBank; GenBank HTC	Mus musculus Ngg1 interacting factor 3-like 1 (S. pombe) (Nif3l1), mRNA.; PREDICTED: Mus musculus Ngg1 interacting factor 3-like 1 (S. pombe) (Nif3l1), transcript variant X2, mRNA.; ensembl_havana_transcript:known chromosome:GRCm38:1:58445151:58463456:1 gene:ENSMUSG00000026036 gene_biotype:protein_coding transcript_biotype:protein_coding; ensembl:known chromosome:GRCm38:1:58447631:58462266:1 gene…	NM_022988; XM_006496186; ENSMUST00000087521; ENSMUST00000171597; AF284439; AK003978; AK076788; BC065163; BC089475; ENSMUST00000114337	chr1
17213166	3.95	4.09	4.09	4.05	0.32	0.17	0.11	0.18	1.1	0.940982	0.995984	1.1	0.596561	0.932585	1.07	0.697507	0.931508	-1.03	0.838066	0.985477	-1.03	0.442352	0.842184	1	0.309021	0.85203	Gm15834	predicted gene 15834	ENSMUST00000129740; ENSMUST00000139825; ENSMUST00000160947; AK053027; AK138448; AK144771; XR_399340; NONMMUT001042; NONMMUT001043; NONMMUT001044	ENSEMBL; GenBank HTC; RefSeq; NONCODE	havana:known chromosome:GRCm38:1:58505152:58517530:1 gene:ENSMUSG00000085054 gene_biotype:lincRNA transcript_biotype:lincRNA; havana:known chromosome:GRCm38:1:58505155:58523230:1 gene:ENSMUSG00000085054 gene_biotype:lincRNA transcript_biotype:lincRNA; havana:known chromosome:GRCm38:1:58505148:58512616:1 gene:ENSMUSG00000085054 gene_biotype:lincRNA transcript_biotype:lincRNA; Mus musculus 15 days …		chr1
17213179	7.55	7.08	7.29	7.05	0.25	0.05	0.05	0.21	-1.2	0.565977	0.966936	-1.38	0.087504	0.569879	-1.41	0.267327	0.733876	-1.02	0.511349	0.937577	-1.18	0.292901	0.767248	1.16	0.004357	0.240629	Ndufb3	NADH dehydrogenase (ubiquinone) 1 beta subcomplex 3	NM_025597; ENSMUST00000027193; BC036989	RefSeq; ENSEMBL; GenBank	Mus musculus NADH dehydrogenase (ubiquinone) 1 beta subcomplex 3 (Ndufb3), mRNA.; ensembl_havana_transcript:known chromosome:GRCm38:1:58586384:58595964:1 gene:ENSMUSG00000026032 gene_biotype:protein_coding transcript_biotype:protein_coding; Mus musculus NADH dehydrogenase (ubiquinone) 1 beta subcomplex 3, mRNA (cDNA clone MGC:46791 IMAGE:4989233), complete cds.	NM_025597; ENSMUST00000027193; BC036989	chr1
17213185	8.14	8.16	8.02	8.11	0.06	0.05	0.11	0.08	-1.09	0.475903	0.96282	1.02	0.246295	0.772879	-1.02	0.462213	0.850738	-1.04	0.823469	0.982986	1.06	0.26583	0.75153	-1.11	0.177153	0.762625	Gm6917; Gm6901; Gm5792; Cbx3	predicted gene 6917; predicted gene 6901; predicted pseudogene 5792; chromobox 3	ENSMUST00000081455; NM_007624; ENSMUST00000031862; ENSMUST00000094623; ENSMUST00000181108; BC018354; BC059831; BC108370; BC110376; XM_893413; ENSMUST00000114445; ENSMUST00000114446; ENSMUST00000153699; GENSCAN00000036049; GENSCAN00000027699; GENSCAN00000050230; NONMMUT056913	ENSEMBL; RefSeq; GenBank; NONCODE	havana:known chromosome:GRCm38:1:58646688:58647239:1 gene:ENSMUSG00000059647 gene_biotype:pseudogene transcript_biotype:processed_pseudogene; Mus musculus chromobox 3 (Cbx3), mRNA.; ensembl_havana_transcript:known chromosome:GRCm38:6:51470530:51483704:1 gene:ENSMUSG00000029836 gene_biotype:protein_coding transcript_biotype:protein_coding; ensembl_havana_transcript:known chromosome:GRCm38:6:514703…	ENSMUST00000081455; NM_007624; ENSMUST00000031862; ENSMUST00000094623; ENSMUST00000181108; BC018354; BC059831; BC108370; BC110376; ENSMUST00000114445; ENSMUST00000114446; ENSMUST00000153699	chr1
17213189	4.26	3.49	3.67	3.41	0.8	0.12	0.29	0.54	-1.5	0.371629	0.949163	-1.7	0.227767	0.759854	-1.8	0.255371	0.72629	-1.06	0.827944	0.983619	-1.2	0.527197	0.877337	1.13	0.401316	0.888476	Gm20257	caspase 8 pseudogene	NR_045007; ENSMUST00000185352; KnowTID_00000069; NONMMUT001054	RefSeq; ENSEMBL; Luo lincRNA; NONCODE	Mus musculus predicted gene, 20257 (Gm20257), non-coding RNA.; havana:known chromosome:GRCm38:1:58652641:58655831:1 gene:ENSMUSG00000102059 gene_biotype:pseudogene transcript_biotype:processed_transcript; Non-coding transcript identified by Luo, et al.; Non-coding transcript identified by NONCODE: Linc		chr1
17213192	7.13	7.43	7.42	7.31	0.22	0.15	0.06	0.09	1.23	0.268041	0.946938	1.23	0.302541	0.815993	1.14	0.462749	0.850901	-1.08	0.515727	0.938281	-1.08	0.39142	0.819711	-1	0.896505	0.990078	Cflar	CASP8 and FADD-like apoptosis regulator	NM_001289704; NM_001293804; NM_001293805; NM_009805; NM_207653; ENSMUST00000056409; ENSMUST00000069333; ENSMUST00000097722; ENSMUST00000114309; ENSMUST00000114313; ENSMUST00000140940; AK152515; AK161120; BC029223; BC085105; U97076; GENSCAN00000036054	RefSeq; ENSEMBL; GenBank HTC; GenBank	Mus musculus CASP8 and FADD-like apoptosis regulator (Cflar), transcript variant 3, mRNA.; Mus musculus CASP8 and FADD-like apoptosis regulator (Cflar), transcript variant 4, mRNA.; Mus musculus CASP8 and FADD-like apoptosis regulator (Cflar), transcript variant 5, mRNA.; Mus musculus CASP8 and FADD-like apoptosis regulator (Cflar), transcript variant 2, mRNA.; Mus musculus CASP8 and FADD-like ap…	NM_001289704; NM_001293804; NM_001293805; NM_009805; NM_207653; ENSMUST00000056409; ENSMUST00000069333; ENSMUST00000097722; ENSMUST00000114309; ENSMUST00000114313; ENSMUST00000140940; AK152515; AK161120; BC029223; BC085105; U97076	chr1
17213213	7.65	7.7	7.6	8.02	0.07	0.08	0.09	0.21	-1.04	0.616921	0.971393	1.03	0.622404	0.938605	1.29	0.044879	0.399451	1.25	0.062129	0.73536	1.34	0.065204	0.508895	-1.07	0.977495	0.998702	Casp8	caspase 8	NM_001080126; NM_001277926; NM_009812; XM_006495634; ENSMUST00000027189; ENSMUST00000165549; AF067834; BC006737; BC049955; CT010166; ENSMUST00000190213; ENSMUST00000191201; GENSCAN00000036054	RefSeq; ENSEMBL; GenBank	Mus musculus caspase 8 (Casp8), transcript variant 2, mRNA.; Mus musculus caspase 8 (Casp8), transcript variant 3, mRNA.; Mus musculus caspase 8 (Casp8), transcript variant 1, mRNA.; PREDICTED: Mus musculus caspase 8 (Casp8), transcript variant X1, mRNA.; ensembl_havana_transcript:known chromosome:GRCm38:1:58795374:58847503:1 gene:ENSMUSG00000026029 gene_biotype:protein_coding transcript_biotype:…	NM_001080126; NM_001277926; NM_009812; XM_006495634; ENSMUST00000027189; ENSMUST00000165549; AF067834; BC006737; BC049955; CT010166	chr1
17213226	7.67	7.25	7.61	7.59	0.11	0.07	0.03	0.18	-1.05	0.468788	0.961684	-1.34	0.006329	0.211732	-1.05	0.736572	0.942134	1.27	0.034795	0.670462	-1.01	0.940008	0.987549	1.28	0.001708	0.177409	Stradb	STE20-related kinase adaptor beta	ENSMUST00000114296; AK086974; BC055814; ENSMUST00000027185; ENSMUST00000153990; NM_172656; XR_373251; ENSMUST00000123301; AB057666; AB057667; AK140272; BC060956; ENSMUST00000123965; ENSMUST00000147637; AK036678; AK044340; GENSCAN00000011257; NONMMUT001071; NONMMUT001072	ENSEMBL; GenBank HTC; GenBank; RefSeq; NONCODE	havana:putative chromosome:GRCm38:1:58973522:58991512:1 gene:ENSMUSG00000026027 gene_biotype:protein_coding transcript_biotype:protein_coding; Mus musculus 0 day neonate lung cDNA, RIKEN full-length enriched library, clone:E030016N13 product:amyotrophic lateral sclerosis 2 (juvenile) chromosome region, candidate 2 homolog (human), full insert sequence.; Mus musculus amyotrophic lateral sclerosis …	ENSMUST00000114296; AK086974; BC055814; ENSMUST00000027185; ENSMUST00000153990; NM_172656; XR_373251; ENSMUST00000123301; AB057666; AB057667; AK140272; BC060956; ENSMUST00000123965; ENSMUST00000147637; AK036678; AK044340	chr1
17213244	1.78	1.78	1.87	1.86	0.19	0.03	0.17	0.25	1.07	0.516115	0.96598	-1	0.86229	0.981745	1.05	0.768768	0.951664	1.06	0.813551	0.982115	-1.01	0.803825	0.956281	1.07	0.445004	0.902895	Gm25502	predicted gene, 25502	ENSMUST00000104428; NONMMUT001075	ENSEMBL; NONCODE	ncrna:known chromosome:GRCm38:1:59070988:59071118:1 gene:ENSMUSG00000077616 gene_biotype:snoRNA transcript_biotype:snoRNA; Non-coding transcript identified by NONCODE		chr1
17213246	3.96	4.07	4.24	4.02	0.18	0.3	0.28	0.15	1.21	0.249573	0.946938	1.08	0.309774	0.821286	1.05	0.646133	0.914923	-1.03	0.193283	0.833453	-1.16	0.148736	0.643639	1.13	0.931884	0.993027	Cdk15	cyclin-dependent kinase 15	NM_001033373; ENSMUST00000114248; ENSMUST00000160662; ENSMUST00000162906; AK042881; BC147314; BC147315; BC147758; BC147763; BC172036; NONMMUT001080; GENSCAN00000011255	RefSeq; ENSEMBL; GenBank HTC; GenBank; NONCODE	Mus musculus cyclin-dependent kinase 15 (Cdk15), mRNA.; ensembl:known chromosome:GRCm38:1:59256907:59352369:1 gene:ENSMUSG00000026023 gene_biotype:protein_coding transcript_biotype:protein_coding; havana:known chromosome:GRCm38:1:59256906:59352993:1 gene:ENSMUSG00000026023 gene_biotype:protein_coding transcript_biotype:protein_coding; havana:known chromosome:GRCm38:1:59298936:59352448:1 gene:ENSM…	NM_001033373; ENSMUST00000114248; ENSMUST00000160662; ENSMUST00000162906; AK042881; BC147314; BC147315; BC147758; BC147763; BC172036	chr1
17213265	6.61	6.64	6.58	6.7	0.16	0.1	0.11	0.07	-1.02	0.749981	0.980992	1.02	0.537044	0.913786	1.06	0.755815	0.947886	1.04	0.612598	0.956664	1.08	0.407568	0.828	-1.04	0.26536	0.828708	Fzd7	frizzled homolog 7 (Drosophila)	NM_008057; ENSMUST00000114246; U43320; BC063077	RefSeq; ENSEMBL; GenBank	Mus musculus frizzled homolog 7 (Drosophila) (Fzd7), mRNA.; ensembl_havana_transcript:known chromosome:GRCm38:1:59482424:59486955:1 gene:ENSMUSG00000041075 gene_biotype:protein_coding transcript_biotype:protein_coding; Mus musculus putative transmembrane receptor (frizzled 7) mRNA, complete cds.; Mus musculus frizzled homolog 7 (Drosophila), mRNA (cDNA clone MGC:69633 IMAGE:6844727), complete cds.	NM_008057; ENSMUST00000114246; U43320; BC063077	chr1
17213270	4.15	4.29	4.15	4.21	0.06	0.13	0.08	0.32	1	0.262556	0.946938	1.1	0.506029	0.903314	1.04	0.442891	0.844102	-1.06	0.330725	0.891332	1.04	0.693299	0.926506	-1.1	0.191597	0.776717	Gm973	predicted gene 973	NM_001013771; XM_006496098; XM_006496105; XM_006496106; XM_006496109; ENSMUST00000114243; BC072561; GENSCAN00000011241; GENSCAN00000011254; ENSMUST00000186310	RefSeq; ENSEMBL; GenBank	Mus musculus predicted gene 973 (Gm973), mRNA.; PREDICTED: Mus musculus predicted gene 973 (Gm973), transcript variant X1, mRNA.; PREDICTED: Mus musculus predicted gene 973 (Gm973), transcript variant X8, mRNA.; PREDICTED: Mus musculus predicted gene 973 (Gm973), transcript variant X9, mRNA.; PREDICTED: Mus musculus predicted gene 973 (Gm973), transcript variant X12, mRNA.; ensembl_havana_transcr…	NM_001013771; XM_006496098; XM_006496105; XM_006496106; XM_006496109; ENSMUST00000114243; BC072561	chr1
17213293	3.09	2.84	2.92	2.86	0.36	0.22	0.25	0.72	-1.12	0.176428	0.945976	-1.18	0.141438	0.665798	-1.17	0.564359	0.890789	1.01	0.737395	0.972897	-1.04	0.795069	0.954437	1.05	0.867009	0.987884	Gm24545	predicted gene, 24545	ENSMUST00000158651; NONMMUT001095	ENSEMBL; NONCODE	ncrna:known chromosome:GRCm38:1:59626580:59626664:1 gene:ENSMUSG00000089276 gene_biotype:misc_RNA transcript_biotype:misc_RNA; Non-coding transcript identified by NONCODE		chr1
17213295	7.36	7.29	7.48	7.36	0.04	0.26	0.1	0.24	1.09	0.445132	0.959277	-1.05	0.203058	0.737209	1	0.407492	0.824117	1.05	0.152909	0.81583	-1.09	0.634616	0.90935	1.14	0.152377	0.734575	Nop58	NOP58 ribonucleoprotein	NM_018868; XM_006496149; ENSMUST00000027174; AF053232; BC076604; BC085135; ENSMUST00000188390; ENSMUST00000190265; ENSMUST00000191142; GENSCAN00000011223; ENSMUST00000185368	RefSeq; ENSEMBL; GenBank	Mus musculus NOP58 ribonucleoprotein (Nop58), mRNA.; PREDICTED: Mus musculus NOP58 ribonucleoprotein (Nop58), transcript variant X1, mRNA.; havana:putative chromosome:GRCm38:1:59684977:59711510:1 gene:ENSMUSG00000026020 gene_biotype:protein_coding transcript_biotype:protein_coding; Mus musculus SIK similar protein mRNA, complete cds.; Mus musculus NOP58 ribonucleoprotein homolog (yeast), mRNA (cD…	NM_018868; XM_006496149; ENSMUST00000027174; AF053232; BC076604; BC085135	chr1
17213313	8.65	8.74	8.85	8.52	0.1	0.55	0.66	0.28	1.15	0.806799	0.986407	1.06	0.512684	0.90532	-1.09	0.468039	0.852535	-1.16	0.802721	0.980051	-1.26	0.935645	0.986512	1.08	0.805476	0.978887	Snord70	small nucleolar RNA, C/D box 70	NR_028554; ENSMUST00000104157; NONMMUT001101; NONMMUT001102	RefSeq; ENSEMBL; NONCODE	Mus musculus small nucleolar RNA, C/D box 70 (Snord70), small nucleolar RNA.; ncrna:known chromosome:GRCm38:1:59691934:59692020:1 gene:ENSMUSG00000077345 gene_biotype:snoRNA transcript_biotype:snoRNA; Non-coding transcript identified by NONCODE		chr1
17213315	5.56	5.49	5.62	5.62	0.02	0.39	0.37	0.05	1.04	0.876764	0.990802	-1.05	0.710804	0.956902	1.05	0.091476	0.515932	1.1	0.531746	0.942844	1	0.896777	0.979149	1.1	0.707669	0.966516	Gm26293	predicted gene, 26293	ENSMUST00000104170; ENSMUST00000185368; ENSMUST00000189289; ENSMUST00000191088; NONMMUT001103	ENSEMBL; NONCODE	ncrna:known chromosome:GRCm38:1:59692509:59692592:1 gene:ENSMUSG00000077358 gene_biotype:snoRNA transcript_biotype:snoRNA; havana:known chromosome:GRCm38:1:59692444:59704209:1 gene:ENSMUSG00000026020 gene_biotype:protein_coding transcript_biotype:retained_intron; havana:known chromosome:GRCm38:1:59685003:59692688:1 gene:ENSMUSG00000026020 gene_biotype:protein_coding transcript_biotype:retained_in…		chr1
17213317	4.01	3.94	4.16	4.08	0.37	0.41	0.91	0.4	1.11	0.919173	0.994825	-1.05	0.411978	0.869543	1.05	0.696589	0.931508	1.11	0.6545	0.960599	-1.05	0.908415	0.980981	1.17	0.71046	0.966546	Gm26287	predicted gene, 26287	ENSMUST00000158887; NONMMUT001104	ENSEMBL; NONCODE	ncrna:known chromosome:GRCm38:1:59704258:59704338:1 gene:ENSMUSG00000089512 gene_biotype:snoRNA transcript_biotype:snoRNA; Non-coding transcript identified by NONCODE		chr1
17213319	6.7	6.42	6.43	6.66	0.07	0.3	0.26	0.39	-1.21	0.158756	0.945976	-1.21	0.144454	0.670296	-1.03	0.790226	0.957854	1.18	0.417514	0.915865	1.17	0.489941	0.860467	1.01	0.837163	0.982867	Snord11	small nucleolar RNA, C/D box 11	NR_028521; ENSMUST00000158468; NONMMUT001105; NONMMUT001106	RefSeq; ENSEMBL; NONCODE	Mus musculus small nucleolar RNA, C/D box 11 (Snord11), small nucleolar RNA.; ncrna:known chromosome:GRCm38:1:59704790:59704873:1 gene:ENSMUSG00000089093 gene_biotype:snoRNA transcript_biotype:snoRNA; Non-coding transcript identified by NONCODE		chr1
17213321	11.55	11.56	11.57	11.55	0.04	0.1	0.1	0.1	1.01	0.718531	0.97836	1.01	0.910105	0.989229	1	0.868531	0.973153	-1	0.83529	0.985347	-1.01	0.875677	0.97394	1.01	0.72351	0.968641	Bmpr2	bone morphogenetic protein receptor, type II (serine/threonine kinase)	NM_007561; ENSMUST00000087435; AF003942; U78048; AK149385; GENSCAN00000009641	RefSeq; ENSEMBL; GenBank; GenBank HTC	Mus musculus bone morphogenetic protein receptor, type II (serine/threonine kinase) (Bmpr2), mRNA.; ensembl_havana_transcript:known chromosome:GRCm38:1:59763400:59879014:1 gene:ENSMUSG00000067336 gene_biotype:protein_coding transcript_biotype:protein_coding; Mus musculus Bone morphogenetic protein type II receptor mRNA, complete cds.; Mus musculus bone morphogenetic protein type II receptor BRK-3…	NM_007561; ENSMUST00000087435; AF003942; U78048; AK149385	chr1
17213336	8.91	8.89	8.9	8.82	0.09	0.14	0.11	0.07	-1.01	0.813099	0.986485	-1.02	0.848961	0.979536	-1.07	0.219559	0.689615	-1.05	0.415109	0.914586	-1.06	0.352998	0.802079	1.01	0.988592	0.998939	Bmpr2	bone morphogenetic protein receptor, type II (serine/threonine kinase)	NM_007561; ENSMUST00000087435; AK138535; KnowTID_00000072; NONMMUT001113; NONMMUT001114	RefSeq; ENSEMBL; GenBank HTC; Luo lincRNA; NONCODE	Mus musculus bone morphogenetic protein receptor, type II (serine/threonine kinase) (Bmpr2), mRNA.; ensembl_havana_transcript:known chromosome:GRCm38:1:59763400:59879014:1 gene:ENSMUSG00000067336 gene_biotype:protein_coding transcript_biotype:protein_coding; Mus musculus adult male spinal cord cDNA, RIKEN full-length enriched library, clone:A330052N24 product:unclassifiable, full insert sequence.…	NM_007561; ENSMUST00000087435; AK138535	chr1
17213338	7.49	7.56	7.64	7.85	0.05	0.15	0.08	0.19	1.11	0.101973	0.945976	1.05	0.822568	0.976336	1.28	0.026296	0.321672	1.23	0.042093	0.696458	1.15	0.089538	0.557904	1.06	0.225407	0.804951	Fam117b	family with sequence similarity 117, member B	NM_001037725; ENSMUST00000036540; GENSCAN00000009654	RefSeq; ENSEMBL	Mus musculus family with sequence similarity 117, member B (Fam117b), mRNA.; ensembl_havana_transcript:known chromosome:GRCm38:1:59913006:59985346:1 gene:ENSMUSG00000041040 gene_biotype:protein_coding transcript_biotype:protein_coding; cdna:genscan chromosome:GRCm38:1:59913164:59981727:1 transcript_biotype:protein_coding	NM_001037725; ENSMUST00000036540	chr1
17213349	6.15	5.97	5.98	5.72	0.21	0.22	0.24	0.27	-1.13	0.355637	0.948068	-1.13	0.293408	0.809653	-1.34	0.26707	0.733751	-1.19	0.831299	0.984287	-1.19	0.772799	0.948662	1.01	0.923961	0.992177	Carf	calcium response factor	NM_001285463; NM_001285473; NM_139150; ENSMUST00000027171; ENSMUST00000130075; ENSMUST00000180952; AF454947; BC138644; BC138645; EU170502; NR_104344; EU170503; ENSMUST00000187978; ENSMUST00000186107; GENSCAN00000009651	RefSeq; ENSEMBL; GenBank	Mus musculus calcium response factor (Carf), transcript variant 2, mRNA.; Mus musculus calcium response factor (Carf), transcript variant 3, mRNA.; Mus musculus calcium response factor (Carf), transcript variant 1, mRNA.; havana:novel chromosome:GRCm38:1:60108102:60150800:1 gene:ENSMUSG00000026017 gene_biotype:protein_coding transcript_biotype:protein_coding; havana:known chromosome:GRCm38:1:6009…	NM_001285463; NM_001285473; NM_139150; ENSMUST00000027171; ENSMUST00000130075; ENSMUST00000180952; AF454947; BC138644; BC138645; EU170502; NR_104344; EU170503	chr1
17213369	8.79	8.56	8.75	8.38	0.02	0.13	0.03	0.11	-1.03	0.118434	0.945976	-1.18	0.01479	0.29539	-1.33	0.00339	0.153643	-1.13	0.38754	0.90745	-1.29	0.005449	0.245903	1.15	0.025212	0.447768	Nbeal1	neurobeachin like 1	NM_173444; XM_006496031; XM_006496032; XM_006496035; ENSMUST00000035569; ENSMUST00000160834; ENSMUST00000162291; BC060141; ENSMUST00000188450; GENSCAN00000009638	RefSeq; ENSEMBL; GenBank	Mus musculus neurobeachin like 1 (Nbeal1), mRNA.; PREDICTED: Mus musculus neurobeachin like 1 (Nbeal1), transcript variant X4, mRNA.; PREDICTED: Mus musculus neurobeachin like 1 (Nbeal1), transcript variant X5, mRNA.; PREDICTED: Mus musculus neurobeachin like 1 (Nbeal1), transcript variant X8, mRNA.; havana:novel chromosome:GRCm38:1:60260306:60319694:1 gene:ENSMUSG00000073664 gene_biotype:protein…	NM_173444; XM_006496031; XM_006496032; XM_006496035; ENSMUST00000035569; ENSMUST00000160834; ENSMUST00000162291; BC060141	chr1
17213428	7.01	7.09	6.87	7.22	0.03	0.04	0.2	0.08	-1.1	0.730601	0.97836	1.06	0.014517	0.295135	1.16	0.017399	0.281659	1.1	0.203385	0.83998	1.27	0.125619	0.615227	-1.16	0.238235	0.813605	Cyp20a1	cytochrome P450, family 20, subfamily a, polypeptide 1	NM_030013; ENSMUST00000060608; ENSMUST00000114202; ENSMUST00000148443; AK020848; BC049147; GENSCAN00000009663	RefSeq; ENSEMBL; GenBank HTC; GenBank	Mus musculus cytochrome P450, family 20, subfamily a, polypeptide 1 (Cyp20a1), mRNA.; ensembl_havana_transcript:known chromosome:GRCm38:1:60343323:60388060:1 gene:ENSMUSG00000049439 gene_biotype:protein_coding transcript_biotype:protein_coding; havana:known chromosome:GRCm38:1:60343323:60372707:1 gene:ENSMUSG00000049439 gene_biotype:protein_coding transcript_biotype:retained_intron; havana:known …	NM_030013; ENSMUST00000060608; ENSMUST00000114202; ENSMUST00000148443; AK020848; BC049147	chr1
17213446	7.13	7.03	7.23	7.05	0.15	0.12	0.06	0.09	1.08	0.350429	0.948068	-1.07	0.50705	0.903613	-1.05	0.260187	0.729695	1.01	0.605524	0.955588	-1.13	0.021767	0.360018	1.15	0.089692	0.65182	Abi2	abl-interactor 2	NM_001198570; NM_001198571; NM_198127; ENSMUST00000052332; BC056345; BC079545; BC079646; ENSMUST00000185788; ENSMUST00000186097; ENSMUST00000187400; ENSMUST00000187709; ENSMUST00000188594; ENSMUST00000188618; ENSMUST00000189980; ENSMUST00000190158; GENSCAN00000009657	RefSeq; ENSEMBL; GenBank	Mus musculus abl-interactor 2 (Abi2), transcript variant 1, mRNA.; Mus musculus abl-interactor 2 (Abi2), transcript variant 2, mRNA.; Mus musculus abl-interactor 2 (Abi2), transcript variant 3, mRNA.; ensembl_havana_transcript:known chromosome:GRCm38:1:60409619:60481158:1 gene:ENSMUSG00000026782 gene_biotype:protein_coding transcript_biotype:protein_coding; Mus musculus abl-interactor 2, mRNA (cD…	NM_001198570; NM_001198571; NM_198127; ENSMUST00000052332; BC056345; BC079545; BC079646	chr1
17213462	5.3	5.34	5.44	5.16	0.24	0.16	0.29	0.18	1.1	0.487418	0.963116	1.03	0.428996	0.874968	-1.1	0.199892	0.671998	-1.13	0.443873	0.924756	-1.21	0.639794	0.911664	1.07	0.92392	0.992177	Cd28	CD28 antigen	NM_007642; ENSMUST00000027165; ENSMUST00000132833; M34563; BC064058; NONMMUT001157; GENSCAN00000009647	RefSeq; ENSEMBL; GenBank; NONCODE	Mus musculus CD28 antigen (Cd28), mRNA.; ensembl_havana_transcript:known chromosome:GRCm38:1:60746358:60773359:1 gene:ENSMUSG00000026012 gene_biotype:protein_coding transcript_biotype:protein_coding; havana:known chromosome:GRCm38:1:60716800:60763163:1 gene:ENSMUSG00000026012 gene_biotype:protein_coding transcript_biotype:processed_transcript; Mouse glycoprotein CD28 mRNA, complete cds.; Mus musc…	NM_007642; ENSMUST00000027165; ENSMUST00000132833; M34563; BC064058	chr1
17213473	3.66	3.43	3.61	3.41	0.31	0.28	0.34	0.25	-1.04	0.644862	0.9749	-1.18	0.462054	0.887281	-1.19	0.564763	0.890789	-1.01	0.826941	0.983247	-1.15	0.321806	0.78568	1.14	0.267185	0.828724	2310016D23Rik	RIKEN cDNA 2310016D23 gene	XR_373437; ENSMUST00000130082; AK009383; NONMMUT001161	RefSeq; ENSEMBL; GenBank HTC; NONCODE	PREDICTED: Mus musculus RIKEN cDNA 2310016D23 gene (2310016D23Rik), ncRNA.; havana:known chromosome:GRCm38:1:60778843:60803790:1 gene:ENSMUSG00000085965 gene_biotype:lincRNA transcript_biotype:lincRNA; Mus musculus adult male tongue cDNA, RIKEN full-length enriched library, clone:2310016D23 product:unclassifiable, full insert sequence.; Non-coding transcript identified by NONCODE: Linc		chr1
17213478	4.66	4.59	4.57	5.02	0.08	0.15	0.4	0.32	-1.06	0.463155	0.961684	-1.05	0.579132	0.926052	1.28	0.318093	0.770026	1.35	0.487114	0.934693	1.36	0.931461	0.985341	-1.01	0.626642	0.950254	Ctla4	cytotoxic T-lymphocyte-associated protein 4	NM_001281976; NM_009843; ENSMUST00000027164; ENSMUST00000097720; BC042741; BC052683; ENSMUST00000124816; GENSCAN00000008049	RefSeq; ENSEMBL; GenBank	Mus musculus cytotoxic T-lymphocyte-associated protein 4 (Ctla4), transcript variant 2, mRNA.; Mus musculus cytotoxic T-lymphocyte-associated protein 4 (Ctla4), transcript variant 1, mRNA.; ensembl_havana_transcript:known chromosome:GRCm38:1:60909025:60915832:1 gene:ENSMUSG00000026011 gene_biotype:protein_coding transcript_biotype:protein_coding; havana:novel chromosome:GRCm38:1:60909171:60914769…	NM_001281976; NM_009843; ENSMUST00000027164; ENSMUST00000097720; BC042741; BC052683; ENSMUST00000124816	chr1
17213490	4.38	4.25	4.27	4.26	0.13	0.13	0.08	0.1	-1.08	0.723242	0.97836	-1.1	0.911422	0.989229	-1.09	0.618046	0.905978	1.01	0.537933	0.945383	-1.01	0.815775	0.959006	1.02	0.627965	0.950432	Icos	inducible T cell co-stimulator	NM_017480; XM_006496140; ENSMUST00000027162; ENSMUST00000102827; AB023132; AF257230; BC034852	RefSeq; ENSEMBL; GenBank	Mus musculus inducible T cell co-stimulator (Icos), mRNA.; PREDICTED: Mus musculus inducible T cell co-stimulator (Icos), transcript variant X3, mRNA.; havana:putative chromosome:GRCm38:1:60977927:60995797:1 gene:ENSMUSG00000026009 gene_biotype:protein_coding transcript_biotype:protein_coding; ensembl_havana_transcript:known chromosome:GRCm38:1:60977927:61000320:1 gene:ENSMUSG00000026009 gene_bio…	NM_017480; XM_006496140; ENSMUST00000027162; ENSMUST00000102827; AB023132; AF257230; BC034852	chr1
17213499	2.25	2.1	2.28	2.15	0.29	0.32	0.15	0.25	1.03	0.943914	0.996138	-1.11	0.377682	0.85343	-1.07	0.873137	0.97467	1.04	0.424512	0.917219	-1.1	0.895032	0.978801	1.14	0.315246	0.855209	LOC102638129; Gm11587	uncharacterized LOC102638129; predicted gene 11587	XR_399352; ENSMUST00000128274; AK135711; NONMMUT001179; NONMMUT001180	RefSeq; ENSEMBL; GenBank HTC; NONCODE	PREDICTED: Mus musculus uncharacterized LOC102638129 (LOC102638129), ncRNA.; havana:known chromosome:GRCm38:1:61301909:61307746:1 gene:ENSMUSG00000085248 gene_biotype:lincRNA transcript_biotype:lincRNA; Mus musculus in vitro fertilized eggs cDNA, RIKEN full-length enriched library, clone:7420405I21 product:unclassifiable, full insert sequence.; Non-coding transcript identified by NONCODE: Linc		chr1
17213503	4.26	4.22	4.33	4.3	0.02	0.19	0.07	0.07	1.05	0.180565	0.945976	-1.03	0.587124	0.928283	1.03	0.45552	0.848506	1.06	0.809162	0.981011	-1.02	0.559999	0.887791	1.08	0.948976	0.995984	9530026F06Rik	RIKEN cDNA 9530026F06 gene	NR_040483; ENSMUST00000141000; NONMMUT001181	RefSeq; ENSEMBL; NONCODE	Mus musculus RIKEN cDNA 9530026F06 gene (9530026F06Rik), long non-coding RNA.; havana:known chromosome:GRCm38:1:61378432:61395904:1 gene:ENSMUSG00000085447 gene_biotype:lincRNA transcript_biotype:lincRNA; Non-coding transcript identified by NONCODE: Linc		chr1
17213509	2.44	2.58	2.28	2.29	0.16	0.04	0.27	0.09	-1.12	0.827117	0.987062	1.1	0.411395	0.86936	-1.11	0.158061	0.6262	-1.22	0.008887	0.571139	1.01	0.444872	0.842522	-1.23	0.461049	0.907025	Gm11588	predicted gene 11588	ENSMUST00000141758; NONMMUT001182	ENSEMBL; NONCODE	havana:known chromosome:GRCm38:1:61440101:61469475:1 gene:ENSMUSG00000086408 gene_biotype:lincRNA transcript_biotype:lincRNA; Non-coding transcript identified by NONCODE: Linc		chr1
17213513	2.77	2.91	2.8	3.06	0.65	0.11	0.19	0.27	1.02	0.717752	0.97836	1.1	0.811233	0.974823	1.22	0.726058	0.939104	1.1	0.756128	0.976168	1.2	0.996822	0.999601	-1.08	0.68937	0.963938	Gm25839	predicted gene, 25839	ENSMUST00000158921; NONMMUT001183	ENSEMBL; NONCODE	ncrna:known chromosome:GRCm38:1:61470441:61470543:1 gene:ENSMUSG00000089546 gene_biotype:snRNA transcript_biotype:snRNA; Non-coding transcript identified by NONCODE		chr1
17213515	6.46	6.52	6.39	6.33	0.05	0.19	0.11	0.04	-1.05	0.690128	0.976266	1.04	0.456563	0.884541	-1.09	0.043866	0.394805	-1.14	0.151389	0.814401	-1.05	0.348298	0.79955	-1.09	0.387062	0.883088	Pard3b	par-3 family cell polarity regulator beta	NM_001081050; ENSMUST00000046673; ENSMUST00000075374; ENSMUST00000094906; AK141451; GENSCAN00000002787; ENSMUST00000188325	RefSeq; ENSEMBL; GenBank HTC	Mus musculus par-3 family cell polarity regulator beta (Pard3b), mRNA.; havana:novel chromosome:GRCm38:1:61639243:62637923:1 gene:ENSMUSG00000052062 gene_biotype:protein_coding transcript_biotype:protein_coding; ensembl_havana_transcript:known chromosome:GRCm38:1:61638824:62642284:1 gene:ENSMUSG00000052062 gene_biotype:protein_coding transcript_biotype:protein_coding; havana:novel chromosome:GRCm…	NM_001081050; ENSMUST00000046673; ENSMUST00000075374; ENSMUST00000094906; AK141451	chr1
17213548	8.15	7.81	8.28	7.78	0.08	0.13	0.12	0.18	1.09	0.182568	0.945976	-1.26	0.042447	0.444213	-1.29	0.039276	0.379251	-1.02	0.518864	0.938783	-1.41	0.018434	0.34624	1.38	0.017695	0.385806	Nrp2	neuropilin 2	NM_001077403; NM_001077404; NM_001077405; NM_001077406; NM_001077407; NM_010939; ENSMUST00000027112; ENSMUST00000063594; ENSMUST00000075144; ENSMUST00000102822; ENSMUST00000114157; AF483506; AF483507; ENSMUST00000114155; AF022857; AF022858; GENSCAN00000002775; AF022854; AF022855; AF022856; AF022861	RefSeq; ENSEMBL; GenBank	Mus musculus neuropilin 2 (Nrp2), transcript variant 1, mRNA.; Mus musculus neuropilin 2 (Nrp2), transcript variant 2, mRNA.; Mus musculus neuropilin 2 (Nrp2), transcript variant 4, mRNA.; Mus musculus neuropilin 2 (Nrp2), transcript variant 5, mRNA.; Mus musculus neuropilin 2 (Nrp2), transcript variant 6, mRNA.; Mus musculus neuropilin 2 (Nrp2), transcript variant 3, mRNA.; ensembl_havana_transc…	NM_001077403; NM_001077404; NM_001077405; NM_001077406; NM_001077407; NM_010939; ENSMUST00000027112; ENSMUST00000063594; ENSMUST00000075144; ENSMUST00000102822; ENSMUST00000114157; AF483506; AF483507; ENSMUST00000114155; AF022857; AF022858; AF022854; AF022855; AF022856; AF022861	chr1
17213570	3.51	3.42	3.52	3.25	0.13	0.17	0.26	0.21	1	0.592516	0.969324	-1.06	0.895831	0.988574	-1.2	0.343072	0.788075	-1.13	0.333452	0.891903	-1.2	0.26288	0.750751	1.07	0.675956	0.960573	Gm24942	predicted gene, 24942	ENSMUST00000158328; NONMMUT001217	ENSEMBL; NONCODE	ncrna:known chromosome:GRCm38:1:63032706:63032819:1 gene:ENSMUSG00000088953 gene_biotype:snoRNA transcript_biotype:snoRNA; Non-coding transcript identified by NONCODE		chr1
17213572	4.73	4.74	4.56	4.44	0.07	0.18	0.29	0.05	-1.13	0.78216	0.984145	1	0.438477	0.877615	-1.22	0.002651	0.144153	-1.23	0.096534	0.781989	-1.08	0.174836	0.671869	-1.13	0.827693	0.981838	Ino80dos	INO80 complex subunit D, opposite strand	NR_045914; NR_045915; ENSMUST00000138611; ENSMUST00000188602; NONMMUT001226; NONMMUT001227; ENSMUST00000186436; ENSMUST00000186786; NONMMUT001225	RefSeq; ENSEMBL; NONCODE	Mus musculus INO80 complex subunit D, opposite strand (Ino80dos), transcript variant 1, long non-coding RNA.; Mus musculus INO80 complex subunit D, opposite strand (Ino80dos), transcript variant 2, long non-coding RNA.; havana:known chromosome:GRCm38:1:63114471:63158290:1 gene:ENSMUSG00000084799 gene_biotype:lincRNA transcript_biotype:lincRNA; havana:known chromosome:GRCm38:1:63114740:63157245:1 …		chr1
17213578	4.85	4.81	4.81	4.69	0.18	0.24	0.17	0.13	-1.03	0.693492	0.976294	-1.03	0.657262	0.946346	-1.12	0.139876	0.600035	-1.08	0.379186	0.90528	-1.08	0.23388	0.727461	1	0.905859	0.991023							chr1
17213580	10.59	10.56	10.5	10.65	0.02	0.02	0.06	0.15	-1.06	0.233097	0.945976	-1.02	0.134668	0.655135	1.04	0.560928	0.8892	1.06	0.398297	0.912541	1.11	0.315503	0.782045	-1.04	0.539875	0.928796	Eef1b2	eukaryotic translation elongation factor 1 beta 2	NM_018796; ENSMUST00000027108; ENSMUST00000126795; ENSMUST00000129339; ENSMUST00000135877; ENSMUST00000142062; ENSMUST00000148553; ENSMUST00000174890; AF029844; BC003899; BC023139; ENSMUST00000188524; NONMMUT001231; GENSCAN00000000888	RefSeq; ENSEMBL; GenBank; NONCODE	Mus musculus eukaryotic translation elongation factor 1 beta 2 (Eef1b2), mRNA.; havana:known chromosome:GRCm38:1:63177145:63179622:1 gene:ENSMUSG00000025967 gene_biotype:protein_coding transcript_biotype:nonsense_mediated_decay; havana:known chromosome:GRCm38:1:63177223:63178898:1 gene:ENSMUSG00000025967 gene_biotype:protein_coding transcript_biotype:nonsense_mediated_decay; ensembl_havana_transc…	NM_018796; ENSMUST00000027108; ENSMUST00000126795; ENSMUST00000129339; ENSMUST00000135877; ENSMUST00000142062; ENSMUST00000148553; ENSMUST00000174890; AF029844; BC003899; BC023139	chr1
17213591	5.2	5.06	4.94	5.02	0.15	0.19	0.15	0.04	-1.19	0.127553	0.945976	-1.1	0.436518	0.876944	-1.13	0.118105	0.562491	-1.03	0.608775	0.956294	1.05	0.559621	0.887663	-1.09	0.442751	0.901907	Gm26457	predicted gene, 26457	ENSMUST00000082678; NONMMUT001232	ENSEMBL; NONCODE	ncrna:known chromosome:GRCm38:1:63178677:63178754:1 gene:ENSMUSG00000064612 gene_biotype:snoRNA transcript_biotype:snoRNA; Non-coding transcript identified by NONCODE		chr1
17213593	3.74	3.68	3.65	3.84	0.35	0.5	0.21	0.17	-1.06	0.690908	0.976294	-1.04	0.756078	0.964492	1.07	0.789367	0.957529	1.11	0.871037	0.988327	1.14	0.828966	0.963537	-1.02	0.960623	0.996754	Snora41	small nucleolar RNA, H/ACA box 41	NR_028558; ENSMUST00000082668; NONMMUT001233	RefSeq; ENSEMBL; NONCODE	Mus musculus small nucleolar RNA, H/ACA box 41 (Snora41), small nucleolar RNA.; ncrna:known chromosome:GRCm38:1:63179004:63179135:1 gene:ENSMUSG00000064602 gene_biotype:snoRNA transcript_biotype:snoRNA; Non-coding transcript identified by NONCODE		chr1
17213595	4	3.83	4.09	4.19	0.19	0.29	0.26	0.15	1.07	0.47931	0.963116	-1.13	0.928006	0.991576	1.15	0.239446	0.710695	1.29	0.404158	0.913694	1.08	0.783034	0.951436	1.2	0.605352	0.945048	Zdbf2; Gm11607	zinc finger, DBF-type containing 2; predicted gene 11607	NM_001285936; NM_001285937; ENSMUST00000141027; NONMMUT001234; ENSMUST00000189722	RefSeq; ENSEMBL; NONCODE	Mus musculus zinc finger, DBF-type containing 2 (Zdbf2), transcript variant 3, mRNA.; Mus musculus zinc finger, DBF-type containing 2 (Zdbf2), transcript variant 4, mRNA.; havana:known chromosome:GRCm38:1:63200313:63207614:1 gene:ENSMUSG00000086730 gene_biotype:processed_transcript transcript_biotype:antisense; Non-coding transcript identified by NONCODE: Antisense; havana:known chromosome:GRCm38…	NM_001285936; NM_001285937	chr1
17213598	4.19	3.63	3.79	3.85	0.4	0.23	0.25	0.2	-1.32	0.614999	0.971393	-1.48	0.480533	0.893819	-1.26	0.427557	0.835578	1.17	0.902518	0.992002	1.04	0.678655	0.922858	1.12	0.773659	0.974567	Zdbf2	zinc finger, DBF-type containing 2	NM_001267872; NM_001285936; NM_001285937; NM_028673; ENSMUST00000029025; ENSMUST00000114132; ENSMUST00000126932; AK132808; GENSCAN00000000892	RefSeq; ENSEMBL; GenBank HTC	Mus musculus zinc finger, DBF-type containing 2 (Zdbf2), transcript variant 2, mRNA.; Mus musculus zinc finger, DBF-type containing 2 (Zdbf2), transcript variant 3, mRNA.; Mus musculus zinc finger, DBF-type containing 2 (Zdbf2), transcript variant 4, mRNA.; Mus musculus zinc finger, DBF-type containing 2 (Zdbf2), transcript variant 1, mRNA.; ensembl:known chromosome:GRCm38:1:63290738:63314575:1 g…	NM_001267872; NM_001285936; NM_001285937; NM_028673; ENSMUST00000029025; ENSMUST00000114132; ENSMUST00000126932; AK132808	chr1
17213608	5.53	5.53	5.18	5.31	0.22	0.03	0.06	0.28	-1.27	0.053045	0.940621	1	0.966687	0.995955	-1.16	0.27425	0.740607	-1.17	0.17791	0.832817	1.09	0.587272	0.897028	-1.27	0.00083	0.142278	Adam23	a disintegrin and metallopeptidase domain 23	NM_001177600; NM_011780; ENSMUST00000087374; ENSMUST00000097717; ENSMUST00000114101; ENSMUST00000114103; ENSMUST00000114107; ENSMUST00000182642; AB009673; AK029301; AK034022; XM_006495971; GENSCAN00000000896	RefSeq; ENSEMBL; GenBank; GenBank HTC	Mus musculus a disintegrin and metallopeptidase domain 23 (Adam23), transcript variant 1, mRNA.; Mus musculus a disintegrin and metallopeptidase domain 23 (Adam23), transcript variant 2, mRNA.; ensembl_havana_transcript:known chromosome:GRCm38:1:63445895:63596276:1 gene:ENSMUSG00000025964 gene_biotype:protein_coding transcript_biotype:protein_coding; havana:known chromosome:GRCm38:1:63494169:6359…	NM_001177600; NM_011780; ENSMUST00000087374; ENSMUST00000097717; ENSMUST00000114101; ENSMUST00000114103; ENSMUST00000114107; ENSMUST00000182642; AB009673; AK029301; AK034022; XM_006495971	chr1
17213645	7.1	6.92	7.05	7.22	0.1	0.19	0.25	0.08	-1.04	0.179354	0.945976	-1.13	0.341762	0.836854	1.09	0.502404	0.867039	1.23	0.185519	0.832817	1.13	0.111713	0.593229	1.09	0.538379	0.928665	Fastkd2	FAST kinase domains 2	NM_172422; XM_006496312; ENSMUST00000027103; ENSMUST00000128621; AK167714; BC008271; BC057208; BC080813; AK129251; ENSMUST00000148758; GENSCAN00000000911	RefSeq; ENSEMBL; GenBank HTC; GenBank	Mus musculus FAST kinase domains 2 (Fastkd2), mRNA.; PREDICTED: Mus musculus FAST kinase domains 2 (Fastkd2), transcript variant X1, mRNA.; ensembl_havana_transcript:known chromosome:GRCm38:1:63730614:63754655:1 gene:ENSMUSG00000025962 gene_biotype:protein_coding transcript_biotype:protein_coding; havana:known chromosome:GRCm38:1:63730643:63752538:1 gene:ENSMUSG00000025962 gene_biotype:protein_co…	NM_172422; XM_006496312; ENSMUST00000027103; ENSMUST00000128621; AK167714; BC008271; BC057208; BC080813; AK129251; ENSMUST00000148758	chr1
17213663	3.08	3.51	3.26	3.61	0.19	0.23	0.29	0.19	1.13	0.31339	0.946938	1.35	0.337848	0.834986	1.45	0.118382	0.563343	1.07	0.516416	0.938337	1.28	0.708717	0.93057	-1.19	0.851118	0.985831	Gm13749	predicted gene 13749	NR_027824; ENSMUST00000133244; NONMMUT001258	RefSeq; ENSEMBL; NONCODE	Mus musculus predicted gene 13749 (Gm13749), long non-coding RNA.; ensembl_havana_transcript:known chromosome:GRCm38:1:63964727:63968999:1 gene:ENSMUSG00000044689 gene_biotype:lincRNA transcript_biotype:lincRNA; Non-coding transcript identified by NONCODE: Linc	NR_027824; ENSMUST00000133244	chr1
17213666	4	4.11	3.44	3.94	0.05	0.08	0.29	0.21	-1.48	0.069854	0.945976	1.08	0.220991	0.754508	-1.04	0.807551	0.961835	-1.13	0.722336	0.971408	1.42	0.093806	0.567205	-1.6	0.045933	0.54675	Gm26649	predicted gene, 26649	ENSMUST00000181595; NONMMUT001260	ENSEMBL; NONCODE	ensembl_lincrna:known chromosome:GRCm38:1:64029463:64032927:1 gene:ENSMUSG00000097272 gene_biotype:lincRNA transcript_biotype:lincRNA; Non-coding transcript identified by NONCODE: Linc	ENSMUST00000181595	chr1
17213669	3.17	3.25	3.17	3.21	0.06	0.26	0.08	0.29	1	0.840017	0.988452	1.06	0.396415	0.864323	1.03	0.507908	0.869664	-1.03	0.925072	0.993375	1.03	0.55601	0.886686	-1.06	0.443122	0.902027	LOC102639767; Gm13748	uncharacterized LOC102639767; predicted gene 13748	XR_373466; ENSMUST00000149820; NONMMUT001264	RefSeq; ENSEMBL; NONCODE	PREDICTED: Mus musculus uncharacterized LOC102639767 (LOC102639767), ncRNA.; havana:known chromosome:GRCm38:1:64078654:64090782:1 gene:ENSMUSG00000086836 gene_biotype:antisense transcript_biotype:antisense; Non-coding transcript identified by NONCODE: Antisense		chr1
17213674	5.42	4.91	5.82	5.33	0.32	0.53	0.2	0.47	1.32	0.066801	0.945976	-1.43	0.666182	0.948876	-1.07	0.604708	0.901247	1.33	0.964902	0.996979	-1.41	0.069251	0.521703	1.88	0.094527	0.655786	Gm25748	predicted gene, 25748	ENSMUST00000175487; NONMMUT001269	ENSEMBL; NONCODE	ncrna:known chromosome:GRCm38:1:64396334:64396403:1 gene:ENSMUSG00000093228 gene_biotype:miRNA transcript_biotype:miRNA; Non-coding transcript identified by NONCODE		chr1
17213676	7.63	7.79	7.79	7.9	0.04	0.06	0.04	0.11	1.11	0.01545	0.908983	1.11	0.015487	0.300943	1.2	0.052829	0.423317	1.08	0.789082	0.979241	1.08	0.493343	0.861505	1	0.499102	0.918089	Creb1	cAMP responsive element binding protein 1	NM_001037726; NM_009952; NM_133828; ENSMUST00000049932; ENSMUST00000087366; ENSMUST00000171164; AF448507; AK079223; BC021649; M95106; U46027; AF448508; AK042595; ENSMUST00000185594; ENSMUST00000187811; ENSMUST00000190348; ENSMUST00000190876; GENSCAN00000007577; ENSMUST00000186335	RefSeq; ENSEMBL; GenBank; GenBank HTC	Mus musculus cAMP responsive element binding protein 1 (Creb1), transcript variant C, mRNA.; Mus musculus cAMP responsive element binding protein 1 (Creb1), transcript variant B, mRNA.; Mus musculus cAMP responsive element binding protein 1 (Creb1), transcript variant A, mRNA.; havana:known chromosome:GRCm38:1:64532809:64601257:1 gene:ENSMUSG00000025958 gene_biotype:protein_coding transcript_biot…	NM_001037726; NM_009952; NM_133828; ENSMUST00000049932; ENSMUST00000087366; ENSMUST00000171164; AF448507; AK079223; BC021649; M95106; U46027; AF448508; AK042595	chr1
17213687	6.64	6.51	6.65	7.06	0.05	0.14	0.26	0.27	1.01	0.34099	0.947854	-1.09	0.437749	0.877261	1.34	0.06462	0.45838	1.46	0.054517	0.717171	1.33	0.059526	0.49662	1.1	0.629392	0.951221	Ccnyl1; Gm16464	cyclin Y-like 1; predicted gene 16464	NM_001097644; XM_006495953; ENSMUST00000094898; ENSMUST00000114077; AK132782; ENSMUST00000117815; ENSMUST00000187170; ENSMUST00000187638; GENSCAN00000007573; GENSCAN00000038580	RefSeq; ENSEMBL; GenBank HTC	Mus musculus cyclin Y-like 1 (Ccnyl1), mRNA.; PREDICTED: Mus musculus cyclin Y-like 1 (Ccnyl1), transcript variant X1, mRNA.; ensembl:known chromosome:GRCm38:1:64691345:64725640:1 gene:ENSMUSG00000070871 gene_biotype:protein_coding transcript_biotype:protein_coding; havana:putative chromosome:GRCm38:1:64690455:64725644:1 gene:ENSMUSG00000070871 gene_biotype:protein_coding transcript_biotype:prote…	NM_001097644; XM_006495953; ENSMUST00000094898; ENSMUST00000114077; AK132782	chr1
17213702	6.85	6.91	6.76	6.87	0.08	0.03	0.15	0.04	-1.07	0.720399	0.97836	1.04	0.070367	0.533869	1.01	0.458988	0.849598	-1.03	0.042012	0.696458	1.08	0.971431	0.994486	-1.11	0.413044	0.893083	Pikfyve	phosphoinositide kinase, FYVE finger containing	NM_011086; ENSMUST00000081154; ENSMUST00000097707; AF102777; AK143565; AK165350; ENSMUST00000190058; GENSCAN00000013992; ENSMUST00000186404; ENSMUST00000188799	RefSeq; ENSEMBL; GenBank; GenBank HTC	Mus musculus phosphoinositide kinase, FYVE finger containing (Pikfyve), mRNA.; ensembl_havana_transcript:known chromosome:GRCm38:1:65186702:65278695:1 gene:ENSMUSG00000025949 gene_biotype:protein_coding transcript_biotype:protein_coding; ensembl_havana_transcript:known chromosome:GRCm38:1:65186750:65274012:1 gene:ENSMUSG00000025949 gene_biotype:protein_coding transcript_biotype:protein_coding; Mu…	NM_011086; ENSMUST00000081154; ENSMUST00000097707; AF102777; AK143565; AK165350	chr1
17213747	3.69	3.64	3.67	3.65	0.17	0.03	0.06	0.26	-1.01	0.649372	0.975032	-1.04	0.612329	0.935697	-1.02	0.583676	0.895459	1.01	0.346107	0.896575	-1.01	0.363969	0.807538	1.03	0.92574	0.992416	Pth2r	parathyroid hormone 2 receptor	NM_139270; XM_006495843; ENSMUST00000027083; ENSMUST00000140190; AF332077; AF332078; GENSCAN00000014009	RefSeq; ENSEMBL; GenBank	Mus musculus parathyroid hormone 2 receptor (Pth2r), mRNA.; PREDICTED: Mus musculus parathyroid hormone 2 receptor (Pth2r), transcript variant X2, mRNA.; ensembl_havana_transcript:known chromosome:GRCm38:1:65311257:65389244:1 gene:ENSMUSG00000025946 gene_biotype:protein_coding transcript_biotype:protein_coding; havana:putative chromosome:GRCm38:1:65282056:65345341:1 gene:ENSMUSG00000025946 gene_b…	NM_139270; XM_006495843; ENSMUST00000027083; ENSMUST00000140190; AF332077; AF332078	chr1
17213765	1.78	1.64	1.82	1.6	0.24	0.16	0.14	0.62	1.03	0.938838	0.995528	-1.1	0.825771	0.976694	-1.13	0.665173	0.919843	-1.03	0.586881	0.951948	-1.17	0.674381	0.921776	1.13	0.689572	0.964128	Crygf	crystallin, gamma F	NM_027010; ENSMUST00000027082; ENSMUST00000114027; BC056453	RefSeq; ENSEMBL; GenBank	Mus musculus crystallin, gamma F (Crygf), mRNA.; ensembl_havana_transcript:known chromosome:GRCm38:1:65926520:65928307:1 gene:ENSMUSG00000025945 gene_biotype:protein_coding transcript_biotype:protein_coding; havana:putative chromosome:GRCm38:1:65926538:65928306:1 gene:ENSMUSG00000025945 gene_biotype:protein_coding transcript_biotype:protein_coding; Mus musculus crystallin, gamma F, mRNA (cDNA clo…	NM_027010; ENSMUST00000027082; ENSMUST00000114027; BC056453	chr1
17213770	5.22	5.42	5.32	4.89	0.1	0.14	0.09	0.22	1.07	0.213092	0.945976	1.14	0.115667	0.624523	-1.26	0.20764	0.680466	-1.45	0.05441	0.717171	-1.35	0.07868	0.539326	-1.07	0.437697	0.900929	Map2; A730034C02	microtubule-associated protein 2; uncharacterized protein A730034C02	NM_008632; ENSMUST00000024639; ENSMUST00000077355; ENSMUST00000114012; ENSMUST00000114013; ENSMUST00000114015; ENSMUST00000151423; AK042880; BC048781; BC051410; BC052446; BC150945; M21041; NM_001039934; XM_006495758; ENSMUST00000114017; ENSMUST00000114018; GENSCAN00000039478	RefSeq; ENSEMBL; GenBank HTC; GenBank	Mus musculus microtubule-associated protein 2 (Map2), transcript variant 2, mRNA.; ensembl:known chromosome:GRCm38:1:66251662:66442581:1 gene:ENSMUSG00000015222 gene_biotype:protein_coding transcript_biotype:protein_coding; ensembl_havana_transcript:known chromosome:GRCm38:1:66364655:66442583:1 gene:ENSMUSG00000015222 gene_biotype:protein_coding transcript_biotype:protein_coding; havana:novel chr…	NM_008632; ENSMUST00000024639; ENSMUST00000077355; ENSMUST00000114012; ENSMUST00000114013; ENSMUST00000114015; ENSMUST00000151423; BC048781; BC051410; BC052446; BC150945; M21041; NM_001039934; XM_006495758; ENSMUST00000114017; ENSMUST00000114018	chr1
17213804	2.52	1.92	2.23	2.24	0.13	0.48	0.07	0.24	-1.22	0.028773	0.922811	-1.52	0.288667	0.806398	-1.22	0.118988	0.564538	1.25	0.907273	0.992044	1.01	0.84617	0.967453	1.24	0.819363	0.980634	Gm24729	predicted gene, 24729	ENSMUST00000158225; NONMMUT001307	ENSEMBL; NONCODE	ncrna:known chromosome:GRCm38:1:66305889:66306025:1 gene:ENSMUSG00000088850 gene_biotype:snoRNA transcript_biotype:snoRNA; Non-coding transcript identified by NONCODE		chr1
17213806	2.26	2.25	2.1	2.26	0.34	0.41	0.09	0.1	-1.11	0.383386	0.949163	-1	0.521275	0.908945	1	0.955822	0.992579	1.01	0.449333	0.924756	1.12	0.076396	0.534836	-1.11	0.949151	0.995999	Gm25411	predicted gene, 25411	ENSMUST00000083760; NONMMUT001316	ENSEMBL; NONCODE	ncrna:known chromosome:GRCm38:1:66436082:66436232:1 gene:ENSMUSG00000065694 gene_biotype:snRNA transcript_biotype:snRNA; Non-coding transcript identified by NONCODE		chr1
17213808	4.68	4.91	4.8	4.71	0.03	0.14	0.08	0.17	1.09	0.021346	0.920543	1.17	0.01867	0.321737	1.02	0.710954	0.934816	-1.15	0.096627	0.782089	-1.06	0.281901	0.76105	-1.08	0.202046	0.785046	Unc80	unc-80 homolog (C. elegans)	NM_175510; ENSMUST00000061620; FJ210934; GENSCAN00000039477	RefSeq; ENSEMBL; GenBank	Mus musculus unc-80 homolog (C. elegans) (Unc80), mRNA.; ensembl_havana_transcript:known chromosome:GRCm38:1:66468367:66699866:1 gene:ENSMUSG00000055567 gene_biotype:protein_coding transcript_biotype:protein_coding; Mus musculus strain C57BL/6 UNC-80 mRNA, complete cds.; cdna:genscan chromosome:GRCm38:1:66503675:66717876:1 transcript_biotype:protein_coding	NM_175510; ENSMUST00000061620; FJ210934	chr1
17213880	6.5	6.37	6.44	6.36	0.22	0.08	0.06	0.11	-1.04	0.787511	0.984224	-1.1	0.927576	0.991301	-1.1	0.739348	0.942873	-1	0.645668	0.959867	-1.06	0.264941	0.751223	1.05	0.405102	0.889459	Rpe	ribulose-5-phosphate-3-epimerase	NM_025683; XM_006496190; XM_006536920; ENSMUST00000027157; ENSMUST00000113995; ENSMUST00000142920; BC006953; BC019126; ENSMUST00000151016; ENSMUST00000190404; GENSCAN00000039477	RefSeq; ENSEMBL; GenBank	Mus musculus ribulose-5-phosphate-3-epimerase (Rpe), mRNA.; PREDICTED: Mus musculus ribulose-5-phosphate-3-epimerase (Rpe), transcript variant X4, mRNA.; ensembl_havana_transcript:known chromosome:GRCm38:1:66700831:66719805:1 gene:ENSMUSG00000026005 gene_biotype:protein_coding transcript_biotype:protein_coding; havana:putative chromosome:GRCm38:1:66700831:66719805:1 gene:ENSMUSG00000026005 gene_b…	NM_025683; XM_006496190; XM_006536920; ENSMUST00000027157; ENSMUST00000113995; ENSMUST00000142920; BC006953; BC019126; ENSMUST00000151016	chr1
17213890	5.52	5.62	5.28	5.22	0.15	0.36	0.22	0.26	-1.18	0.158612	0.945976	1.07	0.706076	0.95576	-1.23	0.124975	0.574953	-1.32	0.170861	0.828838	-1.04	0.752121	0.94226	-1.27	0.214454	0.796365			NONMMUT001338	NONCODE	Non-coding transcript identified by NONCODE		chr1
17213892	3.85	4.09	4.04	4	0.6	0.41	0.23	0.32	1.14	0.66273	0.97521	1.18	0.761325	0.965401	1.11	0.975621	0.995964	-1.06	0.643236	0.959814	-1.03	0.511402	0.871662	-1.04	0.312908	0.854414	Gm25832	predicted gene, 25832	ENSMUST00000104140; NONMMUT001339	ENSEMBL; NONCODE	ncrna:known chromosome:GRCm38:1:66866797:66866926:1 gene:ENSMUSG00000077328 gene_biotype:snoRNA transcript_biotype:snoRNA; Non-coding transcript identified by NONCODE		chr1
17213894	4.33	4.45	4.78	4.53	0.11	0.05	0.19	0.07	1.36	0.055445	0.941116	1.09	0.20053	0.735783	1.14	0.035998	0.365539	1.05	0.07108	0.753423	-1.19	0.420259	0.833026	1.25	0.114018	0.689069	Cps1	carbamoyl-phosphate synthetase 1	NM_001080809; ENSMUST00000027144; BC126969; GENSCAN00000001389	RefSeq; ENSEMBL; GenBank	Mus musculus carbamoyl-phosphate synthetase 1 (Cps1), mRNA.; ensembl_havana_transcript:known chromosome:GRCm38:1:67123026:67231259:1 gene:ENSMUSG00000025991 gene_biotype:protein_coding transcript_biotype:protein_coding; Mus musculus carbamoyl-phosphate synthetase 1, mRNA (cDNA clone MGC:144188 IMAGE:40098767), complete cds.; cdna:genscan chromosome:GRCm38:1:67123165:67230346:1 transcript_biotype:…	NM_001080809; ENSMUST00000027144; BC126969	chr1
17213937	2.72	2.93	2.81	2.64	0.21	0.15	0.17	0.08	1.06	0.4829	0.963116	1.16	0.37059	0.851313	-1.05	0.32478	0.774366	-1.22	0.039185	0.688662	-1.12	0.066062	0.511892	-1.09	0.819743	0.980634	Gm15668	predicted gene 15668	ENSMUST00000140506; BC108272; NONMMUT001354; NONMMUT001355	ENSEMBL; GenBank; NONCODE	havana:known chromosome:GRCm38:1:67249200:67323609:1 gene:ENSMUSG00000086204 gene_biotype:lincRNA transcript_biotype:lincRNA; Mus musculus cDNA clone IMAGE:30050772.; Non-coding transcript identified by NONCODE: Linc		chr1
17213943	1.51	1.69	1.65	1.79	0.11	0.06	0.2	0.27	1.11	0.906557	0.994374	1.13	0.202021	0.736578	1.22	0.553992	0.886382	1.08	0.998932	0.999818	1.1	0.661887	0.919179	-1.02	0.492439	0.915794	Gm26342	predicted gene, 26342	ENSMUST00000104557; NONMMUT001356	ENSEMBL; NONCODE	ncrna:known chromosome:GRCm38:1:67257224:67257352:1 gene:ENSMUSG00000077745 gene_biotype:snoRNA transcript_biotype:snoRNA; Non-coding transcript identified by NONCODE		chr1
17213945	2.32	2.27	2.41	2.16	0.36	0.39	0.14	0.25	1.06	0.989845	0.998992	-1.04	0.875872	0.984335	-1.12	0.450156	0.847651	-1.08	0.380371	0.905442	-1.19	0.267814	0.75284	1.1	0.850934	0.985831	Gm15669	predicted gene 15669	ENSMUST00000147834; NONMMUT001359	ENSEMBL; NONCODE	havana:known chromosome:GRCm38:1:67792481:67805324:1 gene:ENSMUSG00000085075 gene_biotype:lincRNA transcript_biotype:lincRNA; Non-coding transcript identified by NONCODE: Linc		chr1
17213948	2.46	2.38	2.46	2.46	0.03	0.22	0.34	0.11	-1	0.935193	0.995402	-1.06	0.724569	0.960118	1	0.412651	0.827053	1.06	0.484402	0.933596	1	0.840118	0.966028	1.05	0.791871	0.976616	Gm15671	predicted gene 15671	ENSMUST00000124160; NONMMUT001362; NONMMUT001363	ENSEMBL; NONCODE	havana:known chromosome:GRCm38:1:68024243:68025763:1 gene:ENSMUSG00000087329 gene_biotype:lincRNA transcript_biotype:lincRNA; Non-coding transcript identified by NONCODE: Linc		chr1
17213953	2.93	3.05	2.97	2.95	0.18	0.13	0.12	0.14	1.03	0.845071	0.98918	1.09	0.386755	0.858354	1.02	0.753872	0.947548	-1.07	0.517546	0.938703	-1.01	0.553626	0.885761	-1.06	0.220234	0.802179	Spag16	sperm associated antigen 16	NM_001271533; NM_025728; NM_029160; XM_006496194; XM_006496195; ENSMUST00000065425; ENSMUST00000113940; ENSMUST00000161310; AF490391; BC120668; BC145006; XM_006496193; ENSMUST00000190833; ENSMUST00000187159; GENSCAN00000013487	RefSeq; ENSEMBL; GenBank	Mus musculus sperm associated antigen 16 (Spag16), transcript variant 3, mRNA.; Mus musculus sperm associated antigen 16 (Spag16), transcript variant 2, mRNA.; Mus musculus sperm associated antigen 16 (Spag16), transcript variant 1, mRNA.; PREDICTED: Mus musculus sperm associated antigen 16 (Spag16), transcript variant X2, mRNA.; PREDICTED: Mus musculus sperm associated antigen 16 (Spag16), trans…	NM_001271533; NM_025728; NM_029160; XM_006496194; XM_006496195; ENSMUST00000065425; ENSMUST00000113940; ENSMUST00000161310; AF490391; BC120668; BC145006; XM_006496193	chr1
17213976	2.56	2.82	2.78	3.07	0.63	0.51	0.58	0.59	1.17	0.464865	0.961684	1.2	0.435045	0.876788	1.43	0.534547	0.87929	1.19	0.887671	0.990421	1.23	0.905819	0.980491	-1.03	0.986936	0.998939	Gm23422	predicted gene, 23422	ENSMUST00000102000; NONMMUT001414	ENSEMBL; NONCODE	ncrna:known chromosome:GRCm38:1:70596815:70596921:1 gene:ENSMUSG00000075952 gene_biotype:snRNA transcript_biotype:snRNA; Non-coding transcript identified by NONCODE		chr1
17213978	3.09	3	3.16	3.05	0.08	0.07	0.09	0.1	1.05	0.704136	0.976784	-1.07	0.278143	0.79942	-1.03	0.83891	0.968558	1.03	0.407431	0.913895	-1.08	0.585222	0.896327	1.12	0.179087	0.76506	Vwc2l	von Willebrand factor C domain-containing protein 2-like	NM_177164; XM_006496063; ENSMUST00000053922; ENSMUST00000161937; ENSMUST00000162182; AB374230; BC094541; EF552208; EF552209; XR_373257; XM_006496064; ENSMUST00000159205; AK083856; GENSCAN00000013494	RefSeq; ENSEMBL; GenBank; GenBank HTC	Mus musculus von Willebrand factor C domain-containing protein 2-like (Vwc2l), mRNA.; PREDICTED: Mus musculus von Willebrand factor C domain-containing protein 2-like (Vwc2l), transcript variant X1, mRNA.; ensembl_havana_transcript:known chromosome:GRCm38:1:70725715:70885397:1 gene:ENSMUSG00000045648 gene_biotype:protein_coding transcript_biotype:protein_coding; havana:novel chromosome:GRCm38:1:7…	NM_177164; XM_006496063; ENSMUST00000053922; ENSMUST00000161937; ENSMUST00000162182; AB374230; BC094541; EF552208; EF552209; XR_373257; XM_006496064; ENSMUST00000159205; AK083856	chr1
17213990	7.48	7.45	7.44	7.6	0.19	0.08	0.07	0.3	-1.03	0.769031	0.982974	-1.02	0.818224	0.976336	1.09	0.534873	0.879346	1.11	0.573747	0.950585	1.12	0.37978	0.813847	-1.01	0.358254	0.87421	Atic	5-aminoimidazole-4-carboxamide ribonucleotide formyltransferase/IMP cyclohydrolase	NM_026195; ENSMUST00000027384; ENSMUST00000155769; BC039925; GENSCAN00000016796; AK051020	RefSeq; ENSEMBL; GenBank; GenBank HTC	Mus musculus 5-aminoimidazole-4-carboxamide ribonucleotide formyltransferase/IMP cyclohydrolase (Atic), mRNA.; ensembl_havana_transcript:known chromosome:GRCm38:1:71557150:71579631:1 gene:ENSMUSG00000026192 gene_biotype:protein_coding transcript_biotype:protein_coding; havana:known chromosome:GRCm38:1:71557179:71573363:1 gene:ENSMUSG00000026192 gene_biotype:protein_coding transcript_biotype:retai…	NM_026195; ENSMUST00000027384; ENSMUST00000155769; BC039925	chr1
17214009	3.03	3.17	3.04	3.2	0.23	0.12	0.28	0.07	1.01	0.43368	0.957617	1.1	0.970446	0.996046	1.13	0.794709	0.959306	1.02	0.6917	0.966451	1.12	0.253685	0.743123	-1.09	0.342062	0.86661	Apol7d	apolipoprotein L 7d	ENSMUST00000097699; ENSMUST00000125934; AK052223; AK135370; NR_040308; ENSMUST00000126516	ENSEMBL; GenBank HTC; RefSeq	ensembl_havana_transcript:known chromosome:GRCm38:1:71652837:71657457:1 gene:ENSMUSG00000073652 gene_biotype:antisense transcript_biotype:antisense; havana:known chromosome:GRCm38:1:71653339:71657245:1 gene:ENSMUSG00000073652 gene_biotype:antisense transcript_biotype:antisense; Mus musculus 13 days embryo heart cDNA, RIKEN full-length enriched library, clone:D330010C13 product:unclassifiable, ful…	ENSMUST00000097699; ENSMUST00000125934; AK052223; AK135370; NR_040308; ENSMUST00000126516	chr1
17214018	5.69	5.76	5.83	5.85	0.14	0.09	0.09	0.21	1.1	0.115631	0.945976	1.05	0.48012	0.893819	1.12	0.402379	0.821003	1.07	0.664428	0.961754	1.02	0.706297	0.930026	1.05	0.183402	0.767078	Gm8883	predicted gene 8883	NR_027658; NR_027659; ENSMUST00000188258; KnowTID_00000080; NONMMUT001428; NONMMUT001429; ENSMUST00000189680; KnowTID_00000081; NONMMUT001430; ENSMUST00000187594	RefSeq; ENSEMBL; Luo lincRNA; NONCODE	Mus musculus predicted gene 8883 (Gm8883), long non-coding RNA.; havana:known chromosome:GRCm38:1:71888117:71890735:1 gene:ENSMUSG00000099707 gene_biotype:lincRNA transcript_biotype:lincRNA; Non-coding transcript identified by Luo, et al.; Non-coding transcript identified by NONCODE: Linc; havana:known chromosome:GRCm38:1:71888112:71891204:1 gene:ENSMUSG00000099707 gene_biotype:lincRNA transcript…		chr1
17214023	6.7	6.77	6.74	6.66	0.17	0.22	0.26	0.11	1.03	0.805391	0.986373	1.05	0.879295	0.984892	-1.03	0.953384	0.991898	-1.08	0.903135	0.992002	-1.06	0.820727	0.960607	-1.02	0.918767	0.991849	Gm5528	predicted gene 5528	XM_484880; ENSMUST00000076314; GENSCAN00000052824	RefSeq; ENSEMBL	PREDICTED: Mus musculus predicted gene 5528 (Gm5528), partial mRNA.; havana:known chromosome:GRCm38:1:72004288:72004767:1 gene:ENSMUSG00000059483 gene_biotype:pseudogene transcript_biotype:processed_pseudogene; cdna:genscan chromosome:GRCm38:1:72004288:72004770:1 transcript_biotype:protein_coding		chr1
17214025	7.18	6.7	7.07	7.65	0.42	0.33	0.53	0.78	-1.08	0.844819	0.98918	-1.39	0.476517	0.892453	1.39	0.224075	0.693883	1.93	0.116232	0.790337	1.49	0.207734	0.704477	1.29	0.678497	0.961599	Gm23444; Gm23472; Gm24497; Gm25360; Gm25939	predicted gene, 23444; predicted gene, 23472; predicted gene, 24497; predicted gene, 25360; predicted gene, 25939	ENSMUST00000082922; ENSMUST00000101806; ENSMUST00000177868; ENSMUST00000178786; ENSMUST00000179876; NONMMUT001441; NONMMUT001443; NONMMUT001445; NONMMUT001446; NONMMUT011109	ENSEMBL; NONCODE	ncrna:known chromosome:GRCm38:11:83271498:83271688:1 gene:ENSMUSG00000064856 gene_biotype:snRNA transcript_biotype:snRNA; ncrna:known chromosome:GRCm38:1:72236946:72237136:1 gene:ENSMUSG00000094050 gene_biotype:snRNA transcript_biotype:snRNA; ncrna:known chromosome:GRCm38:1:72244213:72244403:1 gene:ENSMUSG00000093956 gene_biotype:snRNA transcript_biotype:snRNA; ncrna:known chromosome:GRCm38:1:722…		chr1
17214027	5	4.92	4.83	4.86	0.1	0.12	0.14	0.06	-1.12	0.349301	0.948068	-1.05	0.756186	0.964492	-1.1	0.604334	0.901247	-1.04	0.920328	0.993301	1.02	0.490112	0.860644	-1.06	0.518856	0.922291	D230017M19Rik; B930094L07Rik	RIKEN cDNA D230017M19 gene; RIKEN cDNA B930094L07 gene	ENSMUST00000180722; ENSMUST00000181973; AK044410; AK084284; XR_373495; XR_373499; ENSMUST00000181382; AK031922; AK081161; NONMMUT001442; NONMMUT001444; NONMMUT001448; NONMMUT001449	ENSEMBL; GenBank HTC; RefSeq; NONCODE	ensembl_lincrna:known chromosome:GRCm38:1:72244021:72274869:1 gene:ENSMUSG00000097131 gene_biotype:lincRNA transcript_biotype:lincRNA; ensembl_lincrna:known chromosome:GRCm38:1:72236465:72266136:1 gene:ENSMUSG00000097131 gene_biotype:lincRNA transcript_biotype:lincRNA; Mus musculus adult retina cDNA, RIKEN full-length enriched library, clone:A930011F19 product:unclassifiable, full insert sequence…		chr1
17214039	7.3	6.71	7.32	7.57	0.47	0.08	0.63	0.9	1.01	0.884424	0.991973	-1.51	0.332137	0.831295	1.2	0.406425	0.823253	1.82	0.181351	0.832817	1.19	0.388915	0.818016	1.53	0.563322	0.935085	Gm23444; Gm23472; Gm24497; Gm25939; Gm25360	predicted gene, 23444; predicted gene, 23472; predicted gene, 24497; predicted gene, 25360; predicted gene, 25940	ENSMUST00000082922; ENSMUST00000101806; ENSMUST00000177868; ENSMUST00000179876; ENSMUST00000178786; NONMMUT001443; NONMMUT001445; NONMMUT001446; NONMMUT011109; NONMMUT001441	ENSEMBL; NONCODE	ncrna:known chromosome:GRCm38:11:83271498:83271688:1 gene:ENSMUSG00000064856 gene_biotype:snRNA transcript_biotype:snRNA; ncrna:known chromosome:GRCm38:1:72236946:72237136:1 gene:ENSMUSG00000094050 gene_biotype:snRNA transcript_biotype:snRNA; ncrna:known chromosome:GRCm38:1:72244213:72244403:1 gene:ENSMUSG00000093956 gene_biotype:snRNA transcript_biotype:snRNA; ncrna:known chromosome:GRCm38:1:722…		chr1
17214041	7.3	6.71	7.32	7.57	0.47	0.08	0.63	0.9	1.01	0.884424	0.991973	-1.51	0.332137	0.831295	1.2	0.406425	0.823253	1.82	0.181351	0.832817	1.19	0.388915	0.818016	1.53	0.563322	0.935085	Gm23444; Gm23472; Gm24497; Gm25939; Gm25360	predicted gene, 23444; predicted gene, 23472; predicted gene, 24497; predicted gene, 25360; predicted gene, 25941	ENSMUST00000082922; ENSMUST00000101806; ENSMUST00000177868; ENSMUST00000179876; ENSMUST00000178786; NONMMUT001443; NONMMUT001445; NONMMUT001446; NONMMUT011109; NONMMUT001441	ENSEMBL; NONCODE	ncrna:known chromosome:GRCm38:11:83271498:83271688:1 gene:ENSMUSG00000064856 gene_biotype:snRNA transcript_biotype:snRNA; ncrna:known chromosome:GRCm38:1:72236946:72237136:1 gene:ENSMUSG00000094050 gene_biotype:snRNA transcript_biotype:snRNA; ncrna:known chromosome:GRCm38:1:72244213:72244403:1 gene:ENSMUSG00000093956 gene_biotype:snRNA transcript_biotype:snRNA; ncrna:known chromosome:GRCm38:1:722…		chr1
17214043	7.3	6.71	7.32	7.57	0.47	0.08	0.63	0.9	1.01	0.884424	0.991973	-1.51	0.332137	0.831295	1.2	0.406425	0.823253	1.82	0.181351	0.832817	1.19	0.388915	0.818016	1.53	0.563322	0.935085	Gm23444; Gm23472; Gm24497; Gm25939; Gm25360	predicted gene, 23444; predicted gene, 23472; predicted gene, 24497; predicted gene, 25360; predicted gene, 25942	ENSMUST00000082922; ENSMUST00000101806; ENSMUST00000177868; ENSMUST00000179876; ENSMUST00000178786; NONMMUT001443; NONMMUT001445; NONMMUT001446; NONMMUT011109; NONMMUT001441	ENSEMBL; NONCODE	ncrna:known chromosome:GRCm38:11:83271498:83271688:1 gene:ENSMUSG00000064856 gene_biotype:snRNA transcript_biotype:snRNA; ncrna:known chromosome:GRCm38:1:72236946:72237136:1 gene:ENSMUSG00000094050 gene_biotype:snRNA transcript_biotype:snRNA; ncrna:known chromosome:GRCm38:1:72244213:72244403:1 gene:ENSMUSG00000093956 gene_biotype:snRNA transcript_biotype:snRNA; ncrna:known chromosome:GRCm38:1:722…		chr1
17214045	4.26	4.42	4.71	4.48	0.27	0.28	0.06	0.43	1.37	0.042505	0.926493	1.12	0.400929	0.864911	1.17	0.929474	0.986327	1.04	0.566476	0.950204	-1.18	0.147477	0.64268	1.22	0.186095	0.769392	Tmem169	transmembrane protein 169	NM_175564; ENSMUST00000027380; ENSMUST00000141783; BC116730; BC117087	RefSeq; ENSEMBL; GenBank	Mus musculus transmembrane protein 169 (Tmem169), mRNA.; ensembl_havana_transcript:known chromosome:GRCm38:1:72284369:72303104:1 gene:ENSMUSG00000026188 gene_biotype:protein_coding transcript_biotype:protein_coding; havana:putative chromosome:GRCm38:1:72284395:72300773:1 gene:ENSMUSG00000026188 gene_biotype:protein_coding transcript_biotype:protein_coding; Mus musculus transmembrane protein 169, …	NM_175564; ENSMUST00000027380; ENSMUST00000141783; BC116730; BC117087	chr1
17214053	7.39	7.25	7.29	7.19	0.15	0.18	0.13	0.1	-1.07	0.435623	0.958145	-1.11	0.140945	0.664531	-1.15	0.100629	0.533756	-1.04	0.833895	0.984622	-1.08	0.272742	0.755725	1.03	0.315583	0.855278	Xrcc5	X-ray repair complementing defective repair in Chinese hamster cells 5	NM_009533; ENSMUST00000027379; AF166486; BC029218; BC051660; X66323; GENSCAN00000052800	RefSeq; ENSEMBL; GenBank	Mus musculus X-ray repair complementing defective repair in Chinese hamster cells 5 (Xrcc5), mRNA.; ensembl:known chromosome:GRCm38:1:72307421:72394952:1 gene:ENSMUSG00000026187 gene_biotype:protein_coding transcript_biotype:protein_coding; Mus musculus Ku autoantigen (Ku80) mRNA, complete cds.; Mus musculus X-ray repair complementing defective repair in Chinese hamster cells 5, mRNA (cDNA clone …	NM_009533; ENSMUST00000027379; AF166486; BC029218; BC051660; X66323	chr1
17214075	7.16	7.16	7.18	6.99	0.1	0.03	0.06	0.03	1.01	0.867681	0.990027	-1.01	0.237681	0.767894	-1.13	0.018569	0.286311	-1.12	0.003814	0.554443	-1.14	0.004797	0.234564	1.01	0.14677	0.729086	Smarcal1	SWI/SNF related matrix associated, actin dependent regulator of chromatin, subfamily a-like 1	NM_018817; XR_373258; ENSMUST00000047615; ENSMUST00000133123; ENSMUST00000136498; ENSMUST00000152225; ENSMUST00000152814; ENSMUST00000156797; AF088884; AK042332; AK077878; AK169465; BC029078; ENSMUST00000150725; AK161570; GENSCAN00000052785	RefSeq; ENSEMBL; GenBank; GenBank HTC	Mus musculus SWI/SNF related matrix associated, actin dependent regulator of chromatin, subfamily a-like 1 (Smarcal1), mRNA.; PREDICTED: Mus musculus SWI/SNF related matrix associated, actin dependent regulator of chromatin, subfamily a-like 1 (Smarcal1), transcript variant X6, misc_RNA.; ensembl_havana_transcript:known chromosome:GRCm38:1:72583251:72633134:1 gene:ENSMUSG00000039354 gene_biotype:…	NM_018817; XR_373258; ENSMUST00000047615; ENSMUST00000133123; ENSMUST00000136498; ENSMUST00000152225; ENSMUST00000152814; ENSMUST00000156797; AF088884; AK042332; AK077878; AK169465; BC029078; ENSMUST00000150725; AK161570	chr1
17214100	4.88	4.93	4.7	4.81	0.38	0.22	0.2	0.26	-1.14	0.720838	0.97836	1.03	0.936355	0.992315	-1.05	0.853496	0.970467	-1.09	0.881914	0.99011	1.08	0.831088	0.964167	-1.17	0.687335	0.963616	Rpl37a	ribosomal protein L37a	NM_009084; ENSMUST00000059980; GENSCAN00000052813	RefSeq; ENSEMBL	Mus musculus ribosomal protein L37a (Rpl37a), mRNA.; ensembl:known chromosome:GRCm38:1:72711260:72713809:1 gene:ENSMUSG00000046330 gene_biotype:protein_coding transcript_biotype:protein_coding; cdna:genscan chromosome:GRCm38:1:72705268:72712314:1 transcript_biotype:protein_coding	NM_009084; ENSMUST00000059980	chr1
17214106	5.15	5.21	5.35	5.22	0.13	0.09	0.17	0.2	1.15	0.444061	0.95914	1.04	0.325327	0.828722	1.05	0.615295	0.904681	1.01	0.837774	0.985477	-1.09	0.848602	0.968066	1.1	0.97746	0.998702	Igfbp2	insulin-like growth factor binding protein 2	NM_008342; XM_006495707; ENSMUST00000047328; ENSMUST00000120564; BC012724; BC054473; ENSMUST00000155703; GENSCAN00000011170	RefSeq; ENSEMBL; GenBank	Mus musculus insulin-like growth factor binding protein 2 (Igfbp2), mRNA.; PREDICTED: Mus musculus insulin-like growth factor binding protein 2 (Igfbp2), transcript variant X1, mRNA.; ensembl_havana_transcript:known chromosome:GRCm38:1:72824503:72852474:1 gene:ENSMUSG00000039323 gene_biotype:protein_coding transcript_biotype:protein_coding; havana:putative chromosome:GRCm38:1:72825322:72852467:1 …	NM_008342; XM_006495707; ENSMUST00000047328; ENSMUST00000120564; BC012724; BC054473; ENSMUST00000155703	chr1
17214115	3.92	4.03	4.05	3.91	0.15	0.13	0.2	0.05	1.09	0.930519	0.995402	1.08	0.27197	0.796192	-1.01	0.629153	0.90936	-1.09	0.079208	0.764646	-1.11	0.634612	0.90935	1.01	0.387286	0.883088	1700027A15Rik	RIKEN cDNA 1700027A15 gene	NR_038001; NR_038002; BC100504; ENSMUST00000190525; ENSMUST00000191122; NONMMUT001483; NONMMUT001486	RefSeq; GenBank; ENSEMBL; NONCODE	Mus musculus RIKEN cDNA 1700027A15 gene (1700027A15Rik), transcript variant 2, long non-coding RNA.; Mus musculus RIKEN cDNA 1700027A15 gene (1700027A15Rik), transcript variant 1, long non-coding RNA.; Mus musculus cDNA clone IMAGE:30917487.; havana:known chromosome:GRCm38:1:73024569:73025507:1 gene:ENSMUSG00000101968 gene_biotype:antisense transcript_biotype:antisense; havana:known chromosome:GR…		chr1
17214120	5.1	5.14	5.18	5.21	0.3	0.21	0.12	0.05	1.05	0.67756	0.975891	1.03	0.764336	0.966856	1.08	0.459572	0.849598	1.05	0.577628	0.951336	1.03	0.463786	0.849824	1.03	0.917199	0.991681	D530049I02Rik	RIKEN cDNA D530049I02 gene	NR_040605; ENSMUST00000186582; KnowTID_00000085; NONMMUT001496	RefSeq; ENSEMBL; Luo lincRNA; NONCODE	Mus musculus RIKEN cDNA D530049I02 gene (D530049I02Rik), long non-coding RNA.; havana:known chromosome:GRCm38:1:73398968:73430790:1 gene:ENSMUSG00000101812 gene_biotype:lincRNA transcript_biotype:lincRNA; Non-coding transcript identified by Luo, et al.; Non-coding transcript identified by NONCODE: Linc		chr1
17214124	1.81	1.82	1.87	1.82	0.25	0.18	0.14	0.16	1.04	0.950122	0.996138	1	0.959373	0.995376	1.01	0.9019	0.980302	1	0.831138	0.984287	-1.03	0.800149	0.956111	1.04	0.992659	0.999553	Gm25329	predicted gene, 25329	ENSMUST00000158041; NONMMUT001502	ENSEMBL; NONCODE	ncrna:known chromosome:GRCm38:1:73763710:73763835:1 gene:ENSMUSG00000088666 gene_biotype:rRNA transcript_biotype:rRNA; Non-coding transcript identified by NONCODE		chr1
17214126	5	5.19	5.08	5.11	0.14	0.13	0.07	0.16	1.06	0.306924	0.946938	1.14	0.188794	0.722563	1.07	0.840246	0.968672	-1.06	0.28714	0.874771	1.02	0.489279	0.860065	-1.08	0.449709	0.903875	Rufy4	RUN and FYVE domain containing 4	NM_001034060; NM_001170641; ENSMUST00000080167; ENSMUST00000127134; BC150907; BC150910; GENSCAN00000037373	RefSeq; ENSEMBL; GenBank	Mus musculus RUN and FYVE domain containing 4 (Rufy4), transcript variant 2, mRNA.; Mus musculus RUN and FYVE domain containing 4 (Rufy4), transcript variant 1, mRNA.; ensembl_havana_transcript:known chromosome:GRCm38:1:74125541:74148223:1 gene:ENSMUSG00000061815 gene_biotype:protein_coding transcript_biotype:protein_coding; ensembl_havana_transcript:known chromosome:GRCm38:1:74125579:74147773:1 …	NM_001034060; NM_001170641; ENSMUST00000080167; ENSMUST00000127134; BC150907; BC150910	chr1
17214142	4.36	4.38	4.21	4.85	0.22	0.17	0.35	0.28	-1.11	0.809989	0.986485	1.02	0.799474	0.973456	1.41	0.162979	0.632662	1.39	0.182615	0.832817	1.56	0.324256	0.786256	-1.13	0.942643	0.994439	Cxcr2	chemokine (C-X-C motif) receptor 2	NM_009909; XM_006495638; ENSMUST00000027372; ENSMUST00000106899; BC051677; D17630	RefSeq; ENSEMBL; GenBank	Mus musculus chemokine (C-X-C motif) receptor 2 (Cxcr2), mRNA.; PREDICTED: Mus musculus chemokine (C-X-C motif) receptor 2 (Cxcr2), transcript variant X1, mRNA.; ensembl:known chromosome:GRCm38:1:74153989:74160610:1 gene:ENSMUSG00000026180 gene_biotype:protein_coding transcript_biotype:protein_coding; ensembl_havana_transcript:known chromosome:GRCm38:1:74153991:74161246:1 gene:ENSMUSG00000026180 …	NM_009909; XM_006495638; ENSMUST00000027372; ENSMUST00000106899; BC051677; D17630	chr1
17214147	1.92	1.79	1.99	1.8	0.24	0.29	0.32	0.16	1.05	0.700278	0.976784	-1.09	0.249283	0.775497	-1.09	0.265468	0.732421	1	0.716703	0.970382	-1.14	0.585733	0.896674	1.14	0.47202	0.910336	Gm25524	predicted gene, 25524	ENSMUST00000101821; NONMMUT001517	ENSEMBL; NONCODE	ncrna:known chromosome:GRCm38:1:74212813:74212919:1 gene:ENSMUSG00000094768 gene_biotype:snRNA transcript_biotype:snRNA; Non-coding transcript identified by NONCODE		chr1
17214149	10.82	10.88	10.86	10.84	0.03	0.11	0.01	0.17	1.02	0.038297	0.926493	1.04	0.992968	0.998726	1.01	0.30445	0.760131	-1.03	0.378846	0.90528	-1.01	0.535411	0.879991	-1.01	0.486973	0.914508	Arpc2	actin related protein 2/3 complex, subunit 2	NM_029711; XM_006496317; ENSMUST00000006467; ENSMUST00000113819; ENSMUST00000113820; AK083263; BC115750; GENSCAN00000037370	RefSeq; ENSEMBL; GenBank HTC; GenBank	Mus musculus actin related protein 2/3 complex, subunit 2 (Arpc2), mRNA.; PREDICTED: Mus musculus actin related protein 2/3 complex, subunit 2 (Arpc2), transcript variant X1, mRNA.; ensembl_havana_transcript:known chromosome:GRCm38:1:74236517:74267987:1 gene:ENSMUSG00000006304 gene_biotype:protein_coding transcript_biotype:protein_coding; havana:putative chromosome:GRCm38:1:74236550:74267988:1 ge…	NM_029711; XM_006496317; ENSMUST00000006467; ENSMUST00000113819; ENSMUST00000113820; AK083263; BC115750	chr1
17214162	4.99	4.88	4.93	4.94	0.12	0.19	0.02	0.06	-1.05	0.993006	0.999195	-1.08	0.392827	0.862418	-1.03	0.587362	0.896376	1.04	0.208481	0.842106	1.01	0.288089	0.764747	1.03	0.315651	0.855278	Gpbar1	G protein-coupled bile acid receptor 1	NM_174985; ENSMUST00000077985; AB086171; AB089308; BC116914; BC119327; GENSCAN00000037370	RefSeq; ENSEMBL; GenBank	Mus musculus G protein-coupled bile acid receptor 1 (Gpbar1), mRNA.; ensembl_havana_transcript:known chromosome:GRCm38:1:74278550:74279624:1 gene:ENSMUSG00000064272 gene_biotype:protein_coding transcript_biotype:protein_coding; Mus musculus mRNA for membrane bile acid receptor, complete cds.; Mus musculus TGR5 mRNA for G protein-coupled receptor, complete cds.; Mus musculus G protein-coupled bile…	NM_174985; ENSMUST00000077985; AB086171; AB089308; BC116914; BC119327	chr1
17214166	8.34	8.42	8.37	8.51	0.09	0.09	0.1	0.18	1.02	0.753331	0.981051	1.06	0.342843	0.837463	1.12	0.273691	0.740431	1.06	0.585896	0.951801	1.1	0.215535	0.711376	-1.04	0.241237	0.816386	Pnkd	paroxysmal nonkinesiogenic dyskinesia	NM_001039509; NM_019999; NM_025580; XM_006496167; ENSMUST00000027370; ENSMUST00000087225; ENSMUST00000087226; ENSMUST00000113805; AB041609; BC008274; BC058945; GENSCAN00000037368	RefSeq; ENSEMBL; GenBank	Mus musculus paroxysmal nonkinesiogenic dyskinesia (Pnkd), transcript variant 3, mRNA.; Mus musculus paroxysmal nonkinesiogenic dyskinesia (Pnkd), transcript variant 1, mRNA.; Mus musculus paroxysmal nonkinesiogenic dyskinesia (Pnkd), transcript variant 2, mRNA.; PREDICTED: Mus musculus paroxysmal nonkinesiogenic dyskinesia (Pnkd), transcript variant X1, mRNA.; ensembl_havana_transcript:known chr…	NM_001039509; NM_019999; NM_025580; XM_006496167; ENSMUST00000027370; ENSMUST00000087225; ENSMUST00000087226; ENSMUST00000113805; AB041609; BC008274; BC058945	chr1
17214184	4.11	3.98	4.2	4.09	0.1	0.04	0.29	0.34	1.07	0.998365	0.999699	-1.09	0.487695	0.897568	-1.01	0.496713	0.864738	1.08	0.622042	0.957801	-1.08	0.584657	0.896064	1.17	0.792891	0.976983	Catip	ciliogenesis associated TTC17 interacting protein	NM_001033345; ENSMUST00000097697; ENSMUST00000128445; BC150857; XM_006495987; ENSMUST00000191010; GENSCAN00000037368	RefSeq; ENSEMBL; GenBank	Mus musculus ciliogenesis associated TTC17 interacting protein (Catip), mRNA.; ensembl_havana_transcript:known chromosome:GRCm38:1:74362108:74369321:1 gene:ENSMUSG00000073650 gene_biotype:protein_coding transcript_biotype:protein_coding; havana:putative chromosome:GRCm38:1:74362366:74367798:1 gene:ENSMUSG00000073650 gene_biotype:protein_coding transcript_biotype:protein_coding; Mus musculus gene …	NM_001033345; ENSMUST00000097697; ENSMUST00000128445; BC150857; XM_006495987	chr1
17214197	6.09	6.23	5.91	6.38	0.13	0.36	0.14	0.16	-1.13	0.359633	0.949108	1.11	0.474607	0.892343	1.22	0.049279	0.413519	1.1	0.513594	0.937577	1.38	0.022168	0.360606	-1.25	0.265509	0.828708	Slc11a1	solute carrier family 11 (proton-coupled divalent metal ion transporters), member 1	NM_013612; XM_006495773; XM_006495774; ENSMUST00000027368; ENSMUST00000131511; ENSMUST00000136786; ENSMUST00000147233; AK171343; BC109137; BC109138; L13732; ENSMUST00000187516; GENSCAN00000037368	RefSeq; ENSEMBL; GenBank HTC; GenBank	Mus musculus solute carrier family 11 (proton-coupled divalent metal ion transporters), member 1 (Slc11a1), mRNA.; PREDICTED: Mus musculus solute carrier family 11 (proton-coupled divalent metal ion transporters), member 1 (Slc11a1), transcript variant X1, mRNA.; PREDICTED: Mus musculus solute carrier family 11 (proton-coupled divalent metal ion transporters), member 1 (Slc11a1), transcript varia…	NM_013612; XM_006495773; XM_006495774; ENSMUST00000027368; ENSMUST00000131511; ENSMUST00000136786; ENSMUST00000147233; AK171343; BC109137; BC109138; L13732	chr1
17214220	7.98	8.02	8.04	8	0.06	0.07	0.03	0.12	1.04	0.2944	0.946938	1.03	0.474587	0.892343	1.01	0.838127	0.968497	-1.02	0.770744	0.976689	-1.03	0.708973	0.93061	1.01	0.941766	0.994114	Ctdsp1	CTD (carboxy-terminal domain, RNA polymerase II, polypeptide A) small phosphatase 1	NM_153088; ENSMUST00000027367; ENSMUST00000141175; AY028804; BC049184; BC058085; BC065158; BC079638	RefSeq; ENSEMBL; GenBank	Mus musculus CTD (carboxy-terminal domain, RNA polymerase II, polypeptide A) small phosphatase 1 (Ctdsp1), mRNA.; ensembl_havana_transcript:known chromosome:GRCm38:1:74391509:74397285:1 gene:ENSMUSG00000026176 gene_biotype:protein_coding transcript_biotype:protein_coding; havana:known chromosome:GRCm38:1:74391795:74397282:1 gene:ENSMUSG00000026176 gene_biotype:protein_coding transcript_biotype:re…	NM_153088; ENSMUST00000027367; ENSMUST00000141175; AY028804; BC049184; BC058085; BC065158; BC079638	chr1
17214232	2.94	3.15	3.07	3.08	0.09	0.38	0.27	0.24	1.09	0.644125	0.974304	1.16	0.454634	0.884333	1.1	0.383202	0.811406	-1.05	0.879561	0.989848	1.01	0.781084	0.951096	-1.06	0.719124	0.967942	Mir26b	microRNA 26b	NR_029743; ENSMUST00000083534; mmu-mir-26b; NONMMUT001530	RefSeq; ENSEMBL; miRBase Micro RNA Database; NONCODE	Mus musculus microRNA 26b (Mir26b), microRNA.; ncrna:known chromosome:GRCm38:1:74394310:74394394:1 gene:ENSMUSG00000065468 gene_biotype:miRNA transcript_biotype:miRNA; MI0000575 Mus musculus miR-26b stem-loop; Non-coding transcript identified by NONCODE		chr1
17214234	3.92	4.11	4	4.02	0.26	0.12	0.25	0.17	1.06	0.339489	0.947339	1.15	0.176583	0.708464	1.08	0.255727	0.726519	-1.07	0.770336	0.976541	1.02	0.953255	0.990914	-1.09	0.779937	0.975316	Vil1	villin 1	NM_009509; ENSMUST00000027366; ENSMUST00000159749; BC015267; BC117875; BC145671; M98454; GENSCAN00000037363	RefSeq; ENSEMBL; GenBank	Mus musculus villin 1 (Vil1), mRNA.; ensembl_havana_transcript:known chromosome:GRCm38:1:74409376:74435559:1 gene:ENSMUSG00000026175 gene_biotype:protein_coding transcript_biotype:protein_coding; havana:putative chromosome:GRCm38:1:74419053:74423018:1 gene:ENSMUSG00000026175 gene_biotype:protein_coding transcript_biotype:protein_coding; Mus musculus villin 1, mRNA (cDNA clone MGC:18506 IMAGE:4236…	NM_009509; ENSMUST00000027366; ENSMUST00000159749; BC015267; BC117875; BC145671; M98454	chr1
17214257	7.92	8.02	7.96	8.24	0.07	0.13	0.1	0.02	1.03	0.836256	0.988452	1.07	0.501624	0.901939	1.24	0.002516	0.14067	1.16	0.043893	0.699942	1.21	0.013399	0.313367	-1.04	0.657793	0.957173	Rqcd1	rcd1 (required for cell differentiation) homolog 1 (S. pombe)	NM_021383; ENSMUST00000087215; AF221849; BC050898; BC051948; ENSMUST00000137100; ENSMUST00000147810; GENSCAN00000037369; NONMMUT001536	RefSeq; ENSEMBL; GenBank; NONCODE	Mus musculus rcd1 (required for cell differentiation) homolog 1 (S. pombe) (Rqcd1), mRNA.; ensembl_havana_transcript:known chromosome:GRCm38:1:74506058:74530842:1 gene:ENSMUSG00000026174 gene_biotype:protein_coding transcript_biotype:protein_coding; Mus musculus FL10 mRNA, complete cds.; Mus musculus rcd1 (required for cell differentiation) homolog 1 (S. pombe), mRNA (cDNA clone MGC:63331 IMAGE:6…	NM_021383; ENSMUST00000087215; AF221849; BC050898; BC051948; ENSMUST00000137100; ENSMUST00000147810	chr1
17214269	3.67	3.51	3.56	3.64	0.23	0.22	0.21	0.17	-1.08	0.907532	0.994562	-1.12	0.476478	0.892453	-1.02	0.689323	0.92873	1.1	0.246003	0.858762	1.05	0.574781	0.893281	1.04	0.517875	0.922213	Plcd4	phospholipase C, delta 4	NM_001081456; NM_148937; XM_006495785; ENSMUST00000027362; ENSMUST00000067916; ENSMUST00000113745; ENSMUST00000113747; ENSMUST00000113749; ENSMUST00000113750; ENSMUST00000141412; ENSMUST00000152707; AK039149; AY033991; BC066156; GENSCAN00000037369	RefSeq; ENSEMBL; GenBank HTC; GenBank	Mus musculus phospholipase C, delta 4 (Plcd4), transcript variant 1, mRNA.; Mus musculus phospholipase C, delta 4 (Plcd4), transcript variant 2, mRNA.; PREDICTED: Mus musculus phospholipase C, delta 4 (Plcd4), transcript variant X3, mRNA.; ensembl_havana_transcript:known chromosome:GRCm38:1:74544364:74565977:1 gene:ENSMUSG00000026173 gene_biotype:protein_coding transcript_biotype:protein_coding; …	NM_001081456; NM_148937; XM_006495785; ENSMUST00000027362; ENSMUST00000067916; ENSMUST00000113745; ENSMUST00000113747; ENSMUST00000113749; ENSMUST00000113750; ENSMUST00000141412; ENSMUST00000152707; AK039149; AY033991; BC066156	chr1
17214293	8.17	8.05	8.11	8.25	0.04	0.05	0.08	0.09	-1.04	0.659296	0.97521	-1.08	0.021287	0.339571	1.06	0.252955	0.723759	1.15	0.029077	0.657729	1.11	0.22879	0.723034	1.04	0.142064	0.724583	Bcs1l	BCS1-like (yeast)	NM_025784; XM_006496196; ENSMUST00000027358; ENSMUST00000113732; ENSMUST00000113733; BC019781; GENSCAN00000037352	RefSeq; ENSEMBL; GenBank	Mus musculus BCS1-like (yeast) (Bcs1l), mRNA.; PREDICTED: Mus musculus BCS1-like (yeast) (Bcs1l), transcript variant X1, mRNA.; ensembl_havana_transcript:known chromosome:GRCm38:1:74588300:74592443:1 gene:ENSMUSG00000026172 gene_biotype:protein_coding transcript_biotype:protein_coding; havana:known chromosome:GRCm38:1:74588374:74592189:1 gene:ENSMUSG00000026172 gene_biotype:protein_coding transcr…	NM_025784; XM_006496196; ENSMUST00000027358; ENSMUST00000113732; ENSMUST00000113733; BC019781	chr1
17214307	4.56	4.78	4.7	4.77	0.16	0.01	0.07	0.22	1.1	0.309776	0.946938	1.16	0.170314	0.701439	1.16	0.476491	0.856839	-1	0.815395	0.982472	1.05	0.96699	0.993473	-1.05	0.407886	0.890445	Stk36	serine/threonine kinase 36	NM_175031; ENSMUST00000087183; ENSMUST00000087186; ENSMUST00000123154; ENSMUST00000145673; ENSMUST00000148456; ENSMUST00000155473; AK047284; AK086716; AK173142; BC043103; BC058698; GENSCAN00000037372	RefSeq; ENSEMBL; GenBank HTC; GenBank	Mus musculus serine/threonine kinase 36 (Stk36), mRNA.; ensembl_havana_transcript:known chromosome:GRCm38:1:74601445:74636894:1 gene:ENSMUSG00000033276 gene_biotype:protein_coding transcript_biotype:protein_coding; havana:known chromosome:GRCm38:1:74601639:74636043:1 gene:ENSMUSG00000033276 gene_biotype:protein_coding transcript_biotype:protein_coding; havana:known chromosome:GRCm38:1:74626465:74…	NM_175031; ENSMUST00000087183; ENSMUST00000087186; ENSMUST00000123154; ENSMUST00000145673; ENSMUST00000148456; ENSMUST00000155473; AK047284; AK086716; AK173142; BC043103; BC058698	chr1
17214341	6.58	6.32	6.72	6.56	0.26	0.2	0.17	0.11	1.1	0.673825	0.975575	-1.2	0.340778	0.836403	-1.02	0.888518	0.9779	1.18	0.240599	0.856416	-1.12	0.413185	0.829368	1.32	0.134494	0.71551	Ttll4	tubulin tyrosine ligase-like family, member 4	NM_001014974; XM_006496225; ENSMUST00000042125; ENSMUST00000113678; ENSMUST00000145132; AK129075; AM690747; BC085151; GENSCAN00000037372	RefSeq; ENSEMBL; GenBank	Mus musculus tubulin tyrosine ligase-like family, member 4 (Ttll4), mRNA.; PREDICTED: Mus musculus tubulin tyrosine ligase-like family, member 4 (Ttll4), transcript variant X2, mRNA.; ensembl_havana_transcript:known chromosome:GRCm38:1:74661745:74703730:1 gene:ENSMUSG00000033257 gene_biotype:protein_coding transcript_biotype:protein_coding; havana:novel chromosome:GRCm38:1:74678898:74697977:1 gen…	NM_001014974; XM_006496225; ENSMUST00000042125; ENSMUST00000113678; ENSMUST00000145132; AK129075; AM690747; BC085151	chr1
17214368	7.26	7.68	7.42	7.47	0.12	0.06	0.03	0.07	1.12	0.072672	0.945976	1.34	0.007712	0.232302	1.16	0.047616	0.408314	-1.16	0.035367	0.672835	1.03	0.274149	0.756775	-1.19	0.005083	0.248011	Cyp27a1	cytochrome P450, family 27, subfamily a, polypeptide 1	NM_024264; XM_006495607; ENSMUST00000027356; BC002183; BC055028; ENSMUST00000189083; GENSCAN00000037362	RefSeq; ENSEMBL; GenBank	Mus musculus cytochrome P450, family 27, subfamily a, polypeptide 1 (Cyp27a1), mRNA.; PREDICTED: Mus musculus cytochrome P450, family 27, subfamily a, polypeptide 1 (Cyp27a1), transcript variant X1, mRNA.; ensembl_havana_transcript:known chromosome:GRCm38:1:74713574:74737892:1 gene:ENSMUSG00000026170 gene_biotype:protein_coding transcript_biotype:protein_coding; Mus musculus cytochrome P450, fami…	NM_024264; XM_006495607; ENSMUST00000027356; BC002183; BC055028	chr1
17214380	4.52	4.64	4.74	4.74	0.16	0.24	0.08	0.12	1.16	0.093389	0.945976	1.09	0.204352	0.738452	1.17	0.144752	0.607559	1.07	0.811592	0.981644	1	0.859015	0.970023	1.07	0.879386	0.98884	Wnt6	wingless-type MMTV integration site family, member 6	NM_009526; XM_006495889; ENSMUST00000006716; BC048700; M89800; ENSMUST00000189544; GENSCAN00000037356	RefSeq; ENSEMBL; GenBank	Mus musculus wingless-type MMTV integration site family, member 6 (Wnt6), mRNA.; PREDICTED: Mus musculus wingless-related MMTV integration site 6 (Wnt6), transcript variant X3, mRNA.; ensembl_havana_transcript:known chromosome:GRCm38:1:74771892:74785322:1 gene:ENSMUSG00000033227 gene_biotype:protein_coding transcript_biotype:protein_coding; Mus musculus wingless-related MMTV integration site 6, m…	NM_009526; XM_006495889; ENSMUST00000006716; BC048700; M89800	chr1
17214387	5.2	5.3	5.38	5.31	0.27	0.1	0.06	0.06	1.13	0.281878	0.946938	1.07	0.394759	0.863796	1.08	0.590628	0.897915	1.01	0.388068	0.90757	-1.05	0.094906	0.568668	1.05	0.591405	0.941915	Wnt10a	wingless-type MMTV integration site family, member 10A	NM_009518; ENSMUST00000006718; BC014737; U61969	RefSeq; ENSEMBL; GenBank	Mus musculus wingless-type MMTV integration site family, member 10A (Wnt10a), mRNA.; ensembl_havana_transcript:known chromosome:GRCm38:1:74791516:74804179:1 gene:ENSMUSG00000026167 gene_biotype:protein_coding transcript_biotype:protein_coding; Mus musculus wingless related MMTV integration site 10a, mRNA (cDNA clone MGC:25311 IMAGE:4921327), complete cds.; Mus musculus Wnt10a mRNA, complete cds.	NM_009518; ENSMUST00000006718; BC014737; U61969	chr1
17214395	2.88	2.92	3.01	2.81	0.14	0.13	0.05	0.16	1.09	0.14789	0.945976	1.03	0.551555	0.918903	-1.05	0.77808	0.953166	-1.08	0.407984	0.913895	-1.14	0.11429	0.595946	1.06	0.363386	0.875993	LOC102634844; Gm16582	uncharacterized LOC102634844; predicted gene 16582	XR_373534; ENSMUST00000159627; AK158969; NONMMUT001557	RefSeq; ENSEMBL; GenBank HTC; NONCODE	PREDICTED: Mus musculus uncharacterized LOC102634844 (LOC102634844), ncRNA.; havana:known chromosome:GRCm38:1:74850895:74879953:1 gene:ENSMUSG00000089964 gene_biotype:processed_transcript transcript_biotype:processed_transcript; Mus musculus visual cortex cDNA, RIKEN full-length enriched library, clone:K530021E11 product:unclassifiable, full insert sequence.; Non-coding transcript identified by N…		chr1
17214400	4.88	4.89	4.84	4.83	0.27	0.3	0.25	0.06	-1.03	0.95042	0.996138	1.01	0.955881	0.994667	-1.03	0.63812	0.912572	-1.04	0.721096	0.971372	-1.01	0.679487	0.92323	-1.03	0.998451	0.999855	Cdk5r2	cyclin-dependent kinase 5, regulatory subunit 2 (p39)	NM_009872; ENSMUST00000160379; GENSCAN00000054714	RefSeq; ENSEMBL	Mus musculus cyclin-dependent kinase 5, regulatory subunit 2 (p39) (Cdk5r2), mRNA.; ensembl_havana_transcript:known chromosome:GRCm38:1:74854934:74857732:1 gene:ENSMUSG00000090071 gene_biotype:protein_coding transcript_biotype:protein_coding; cdna:genscan chromosome:GRCm38:1:74855098:74856207:1 transcript_biotype:protein_coding	NM_009872; ENSMUST00000160379	chr1
17214405	3.91	3.93	4.09	3.78	0.43	0.04	0.16	0.24	1.14	0.268567	0.946938	1.01	0.524526	0.909604	-1.09	0.5873	0.896376	-1.1	0.969092	0.997114	-1.24	0.361076	0.806572	1.12	0.158433	0.7406	Gm15841	predicted gene 15841	ENSMUST00000160540; NONMMUT001564	ENSEMBL; NONCODE	havana:known chromosome:GRCm38:1:74902371:74907653:1 gene:ENSMUSG00000089653 gene_biotype:antisense transcript_biotype:antisense; Non-coding transcript identified by NONCODE: Antisense		chr1
17214409	7.27	7.38	7.37	7.41	0.06	0.06	0.08	0.11	1.07	0.219657	0.945976	1.08	0.128157	0.644721	1.1	0.158475	0.627267	1.02	0.672773	0.963424	1.02	0.616137	0.905311	-1.01	0.872264	0.98842	Fam134a	family with sequence similarity 134, member A	NM_170755; ENSMUST00000097694; AK158940; BC038286; BC070406; ENSMUST00000186037; ENSMUST00000188873; ENSMUST00000190240; GENSCAN00000054715	RefSeq; ENSEMBL; GenBank HTC; GenBank	Mus musculus family with sequence similarity 134, member A (Fam134a), mRNA.; ensembl_havana_transcript:known chromosome:GRCm38:1:75142786:75147913:1 gene:ENSMUSG00000049339 gene_biotype:protein_coding transcript_biotype:protein_coding; Mus musculus visual cortex cDNA, RIKEN full-length enriched library, clone:K530014D16 product:hypothetical protein, full insert sequence.; Mus musculus family with…	NM_170755; ENSMUST00000097694; AK158940; BC038286; BC070406	chr1
17214421	7.07	7.08	7.28	7.13	0.06	0.03	0.09	0.1	1.16	0.105381	0.945976	1.01	0.548453	0.918137	1.04	0.953687	0.991898	1.04	0.742222	0.973821	-1.11	0.161406	0.657331	1.15	0.039855	0.521054	Zfand2b	zinc finger, AN1 type domain 2B	NM_001159905; NM_001159906; NM_026846; ENSMUST00000027394; ENSMUST00000160033; ENSMUST00000160282; ENSMUST00000160439; ENSMUST00000161106; ENSMUST00000162768; BC011495; ENSMUST00000161657; ENSMUST00000160903; ENSMUST00000186227; NONMMUT001567; GENSCAN00000054715; NONMMUT001568; NONMMUT001569	RefSeq; ENSEMBL; GenBank; NONCODE	Mus musculus zinc finger, AN1 type domain 2B (Zfand2b), transcript variant 2, mRNA.; Mus musculus zinc finger, AN1 type domain 2B (Zfand2b), transcript variant 3, mRNA.; Mus musculus zinc finger, AN1 type domain 2B (Zfand2b), transcript variant 1, mRNA.; ensembl_havana_transcript:known chromosome:GRCm38:1:75168655:75171625:1 gene:ENSMUSG00000026197 gene_biotype:protein_coding transcript_biotype:p…	NM_001159905; NM_001159906; NM_026846; ENSMUST00000027394; ENSMUST00000160033; ENSMUST00000160282; ENSMUST00000160439; ENSMUST00000161106; ENSMUST00000162768; BC011495; ENSMUST00000161657; ENSMUST00000160903	chr1
17214433	5.75	5.83	5.94	5.94	0.1	0.08	0.04	0.01	1.15	0.100025	0.945976	1.06	0.797562	0.973364	1.14	0.097682	0.528809	1.08	0.085133	0.770443	-1	0.741544	0.938958	1.08	0.093434	0.653881	Ankzf1	ankyrin repeat and zinc finger domain containing 1	NR_051998; XM_006496507; XM_006496508; XM_006496509; ENSMUST00000131788; ENSMUST00000134233; ENSMUST00000145459; NM_026187; ENSMUST00000152233; BC150879; BC057896; GENSCAN00000054708; NONMMUT001572; NONMMUT001574; NONMMUT001573	RefSeq; ENSEMBL; GenBank; NONCODE	Mus musculus ankyrin repeat and zinc finger domain containing 1 (Ankzf1), transcript variant 3, non-coding RNA.; PREDICTED: Mus musculus ankyrin repeat and zinc finger domain containing 1 (Ankzf1), transcript variant X1, mRNA.; PREDICTED: Mus musculus ankyrin repeat and zinc finger domain containing 1 (Ankzf1), transcript variant X2, mRNA.; PREDICTED: Mus musculus ankyrin repeat and zinc finger d…	NR_051998; XM_006496507; XM_006496508; XM_006496509; ENSMUST00000131788; ENSMUST00000134233; ENSMUST00000145459; NM_026187; ENSMUST00000152233; BC150879; BC057896	chr1
17214449	6.54	6.72	6.48	6.63	0.09	0.06	0.09	0.18	-1.04	0.696086	0.976732	1.14	0.022016	0.342913	1.07	0.113869	0.556095	-1.07	0.975088	0.997512	1.11	0.154193	0.6488	-1.18	0.033443	0.494994	Stk16	serine/threonine kinase 16	NM_001277992; NM_011494; NR_102731; XM_006496461; ENSMUST00000027401; ENSMUST00000123825; ENSMUST00000131738; ENSMUST00000135484; ENSMUST00000142052; ENSMUST00000144355; AB017197; AB022179; AF062076; AF089869; BC005703; BC028999; AK156554; ENSMUST00000139627; ENSMUST00000156012; ENSMUST00000188460; ENSMUST00000189242; ENSMUST00000189698; ENSMUST00000191108; GENSCAN00000054710; NONMMUT001580; NONM…	RefSeq; ENSEMBL; GenBank; GenBank HTC; NONCODE	Mus musculus serine/threonine kinase 16 (Stk16), transcript variant 2, mRNA.; Mus musculus serine/threonine kinase 16 (Stk16), transcript variant 1, mRNA.; Mus musculus serine/threonine kinase 16 (Stk16), transcript variant 3, non-coding RNA.; PREDICTED: Mus musculus serine/threonine kinase 16 (Stk16), transcript variant X1, mRNA.; ensembl_havana_transcript:known chromosome:GRCm38:1:75210838:7521…	NM_001277992; NM_011494; NR_102731; XM_006496461; ENSMUST00000027401; ENSMUST00000123825; ENSMUST00000131738; ENSMUST00000135484; ENSMUST00000142052; ENSMUST00000144355; AB017197; AB022179; AF062076; AF089869; BC005703; BC028999; AK156554; ENSMUST00000139627; ENSMUST00000156012	chr1
17214462	7.24	6.9	7.14	7.29	0.04	0.15	0.1	0.12	-1.08	0.210008	0.945976	-1.27	0.046518	0.462226	1.03	0.839609	0.968598	1.31	0.070938	0.753423	1.11	0.295384	0.768981	1.18	0.192331	0.777443	Dnajb2	DnaJ (Hsp40) homolog, subfamily B, member 2	NM_001159883; ENSMUST00000055223; ENSMUST00000082158; BC085162; NM_001159884; NM_001159885; NM_020266; NM_178055; AB028858; BC011090; AK172263; ENSMUST00000185654; ENSMUST00000188931; GENSCAN00000054717; ENSMUST00000185403; ENSMUST00000187058; ENSMUST00000188290; ENSMUST00000188346; NONMMUT001582	RefSeq; ENSEMBL; GenBank HTC; GenBank; NONCODE	Mus musculus DnaJ (Hsp40) homolog, subfamily B, member 2 (Dnajb2), transcript variant 3, mRNA.; ensembl:known chromosome:GRCm38:1:75236465:75244804:1 gene:ENSMUSG00000026203 gene_biotype:protein_coding transcript_biotype:protein_coding; Mus musculus DnaJ (Hsp40) homolog, subfamily B, member 2, mRNA (cDNA clone IMAGE:30536273), with apparent retained intron.; Mus musculus DnaJ (Hsp40) homolog, sub…	NM_001159883; ENSMUST00000055223; ENSMUST00000082158; BC085162; NM_001159884; NM_001159885; NM_020266; NM_178055; AB028858; BC011090; AK172263	chr1
17214476	11.79	11.8	11.91	12.02	0.04	0.15	0.07	0.23	1.09	0.126181	0.945976	1.01	0.464654	0.88799	1.18	0.162533	0.632109	1.17	0.130086	0.801925	1.08	0.347446	0.799064	1.08	0.17776	0.763389	Des	desmin	NM_010043; ENSMUST00000027409; ENSMUST00000125948; BC031760; GENSCAN00000054699	RefSeq; ENSEMBL; GenBank	Mus musculus desmin (Des), mRNA.; ensembl_havana_transcript:known chromosome:GRCm38:1:75360329:75368579:1 gene:ENSMUSG00000026208 gene_biotype:protein_coding transcript_biotype:protein_coding; havana:known chromosome:GRCm38:1:75362030:75363638:1 gene:ENSMUSG00000026208 gene_biotype:protein_coding transcript_biotype:retained_intron; Mus musculus desmin, mRNA (cDNA clone MGC:25641 IMAGE:4219280), c…	NM_010043; ENSMUST00000027409; ENSMUST00000125948; BC031760	chr1
17214487	8.05	7.64	8.07	7.98	0.08	0.12	0.05	0.16	1.02	0.782395	0.984174	-1.33	0.013185	0.285087	-1.05	0.175972	0.646431	1.27	0.189406	0.833453	-1.07	0.193171	0.689244	1.35	0.011918	0.331913	Speg	SPEG complex locus	NM_001085370; NM_001085371; NM_001173477; NM_007463; ENSMUST00000087122; ENSMUST00000113587; ENSMUST00000113588; ENSMUST00000113589; ENSMUST00000113590; ENSMUST00000122266; ENSMUST00000137868; AF215896; BC062643; U57098; XM_006496403; GENSCAN00000054699	RefSeq; ENSEMBL; GenBank	Mus musculus SPEG complex locus (Speg), transcript variant 2, mRNA.; Mus musculus SPEG complex locus (Speg), transcript variant 3, mRNA.; Mus musculus SPEG complex locus (Speg), transcript variant 4, mRNA.; Mus musculus SPEG complex locus (Speg), transcript variant 1, mRNA.; ensembl_havana_transcript:known chromosome:GRCm38:1:75375297:75432320:1 gene:ENSMUSG00000026207 gene_biotype:protein_coding…	NM_001085370; NM_001085371; NM_001173477; NM_007463; ENSMUST00000087122; ENSMUST00000113587; ENSMUST00000113588; ENSMUST00000113589; ENSMUST00000113590; ENSMUST00000122266; ENSMUST00000137868; AF215896; BC062643; U57098; XM_006496403	chr1
17214543	7.85	7.91	7.86	8.1	0.02	0.16	0.03	0.1	1.01	0.657913	0.97521	1.04	0.45383	0.884051	1.19	0.010535	0.234283	1.14	0.147394	0.813556	1.18	0.01361	0.314238	-1.04	0.523748	0.923273	Gmppa	GDP-mannose pyrophosphorylase A	ENSMUST00000113584; ENSMUST00000132291; ENSMUST00000133418; ENSMUST00000140287; ENSMUST00000141124; ENSMUST00000145166; NM_133708; ENSMUST00000037796; BC008116; ENSMUST00000131545; ENSMUST00000143730; ENSMUST00000144874; ENSMUST00000188097; NONMMUT001590; GENSCAN00000054720	ENSEMBL; RefSeq; GenBank; NONCODE	havana:known chromosome:GRCm38:1:75435943:75443173:1 gene:ENSMUSG00000033021 gene_biotype:protein_coding transcript_biotype:protein_coding; havana:known chromosome:GRCm38:1:75441620:75442932:1 gene:ENSMUSG00000033021 gene_biotype:protein_coding transcript_biotype:retained_intron; havana:known chromosome:GRCm38:1:75435968:75441515:1 gene:ENSMUSG00000033021 gene_biotype:protein_coding transcript_bi…	ENSMUST00000113584; ENSMUST00000132291; ENSMUST00000133418; ENSMUST00000140287; ENSMUST00000141124; ENSMUST00000145166; NM_133708; ENSMUST00000037796; BC008116; ENSMUST00000131545; ENSMUST00000143730; ENSMUST00000144874	chr1
17214564	5.47	5.32	5.53	5.39	0.03	0.26	0.12	0.13	1.05	0.953284	0.996138	-1.1	0.96979	0.995955	-1.05	0.289239	0.749448	1.05	0.580267	0.951419	-1.1	0.417776	0.831586	1.15	0.952805	0.996604	Asic4	acid-sensing (proton-gated) ion channel family member 4	NM_183022; ENSMUST00000037708; ENSMUST00000113577; BC055772; GENSCAN00000054720	RefSeq; ENSEMBL; GenBank	Mus musculus acid-sensing (proton-gated) ion channel family member 4 (Asic4), mRNA.; ensembl_havana_transcript:known chromosome:GRCm38:1:75450699:75474343:1 gene:ENSMUSG00000033007 gene_biotype:protein_coding transcript_biotype:protein_coding; havana:novel chromosome:GRCm38:1:75450436:75474340:1 gene:ENSMUSG00000033007 gene_biotype:protein_coding transcript_biotype:protein_coding; Mus musculus am…	NM_183022; ENSMUST00000037708; ENSMUST00000113577; BC055772	chr1
17214578	3.54	3.54	3.52	3.62	0.22	0.05	0.32	0.11	-1.02	0.714033	0.977991	-1	0.971407	0.996412	1.06	0.926805	0.98571	1.06	0.803726	0.980051	1.07	0.629317	0.908646	-1.01	0.679968	0.962068	Tmem198	transmembrane protein 198	ENSMUST00000050899; AK158863; BC059868; NM_177056; ENSMUST00000113575; GENSCAN00000054693	ENSEMBL; GenBank HTC; GenBank; RefSeq	havana:known chromosome:GRCm38:1:75479580:75485705:1 gene:ENSMUSG00000051703 gene_biotype:protein_coding transcript_biotype:protein_coding; Mus musculus visual cortex cDNA, RIKEN full-length enriched library, clone:K430347I15 product:hypothetical Proline-rich region profile/Leucine-rich region profile/Arginine-rich region profile containing protein, full insert sequence.; Mus musculus transmembra…	ENSMUST00000050899; AK158863; BC059868; NM_177056; ENSMUST00000113575	chr1
17214588	6.34	6.44	6.54	6.17	0.3	0.17	0.3	0.16	1.15	0.484975	0.963116	1.07	0.579007	0.925954	-1.13	0.896843	0.979585	-1.21	0.333521	0.891903	-1.3	0.333176	0.791921	1.07	0.749232	0.971243	Inha	inhibin alpha	NM_010564; ENSMUST00000037330; BC056627	RefSeq; ENSEMBL; GenBank	Mus musculus inhibin alpha (Inha), mRNA.; ensembl_havana_transcript:known chromosome:GRCm38:1:75507077:75510366:1 gene:ENSMUSG00000032968 gene_biotype:protein_coding transcript_biotype:protein_coding; Mus musculus inhibin alpha, mRNA (cDNA clone MGC:68170 IMAGE:5009577), complete cds.	NM_010564; ENSMUST00000037330; BC056627	chr1
17214593	5.47	5.53	5.54	5.43	0.1	0.08	0.04	0.14	1.05	0.45698	0.960946	1.04	0.410563	0.868703	-1.03	0.685301	0.927566	-1.08	0.308241	0.88024	-1.08	0.336445	0.7935	1.01	0.764704	0.973921	Stk11ip	serine/threonine kinase 11 interacting protein	BC061635; NM_027886; ENSMUST00000027414; ENSMUST00000113553; ENSMUST00000140963; AK156122; BC042403; ENSMUST00000156838; BC035530; GENSCAN00000054711	GenBank; RefSeq; ENSEMBL; GenBank HTC	Mus musculus serine/threonine kinase 11 interacting protein, mRNA (cDNA clone MGC:67731 IMAGE:6530178), complete cds.; Mus musculus serine/threonine kinase 11 interacting protein (Stk11ip), mRNA.; ensembl_havana_transcript:known chromosome:GRCm38:1:75521529:75537335:1 gene:ENSMUSG00000026213 gene_biotype:protein_coding transcript_biotype:protein_coding; havana:known chromosome:GRCm38:1:75521552:7…	BC061635; NM_027886; ENSMUST00000027414; ENSMUST00000113553; ENSMUST00000140963; AK156122; BC042403; ENSMUST00000156838; BC035530	chr1
17214622	8.96	9.26	8.93	9.18	0.06	0.07	0.03	0.07	-1.02	0.952946	0.996138	1.23	0.004464	0.187874	1.16	0.0057	0.184139	-1.06	0.717154	0.970382	1.19	0.002875	0.212482	-1.25	0.002258	0.190815	Slc4a3	solute carrier family 4 (anion exchanger), member 3	NM_009208; XM_006496455; XM_006496457; ENSMUST00000027415; ENSMUST00000124341; ENSMUST00000132612; ENSMUST00000145258; BC066086; BC080271; M28383; GENSCAN00000054706	RefSeq; ENSEMBL; GenBank HTC; GenBank	Mus musculus solute carrier family 4 (anion exchanger), member 3 (Slc4a3), mRNA.; PREDICTED: Mus musculus solute carrier family 4 (anion exchanger), member 3 (Slc4a3), transcript variant X7, mRNA.; PREDICTED: Mus musculus solute carrier family 4 (anion exchanger), member 3 (Slc4a3), transcript variant X9, mRNA.; havana:known chromosome:GRCm38:1:75546496:75558890:1 gene:ENSMUSG00000006576 gene_bio…	NM_009208; XM_006496455; XM_006496457; ENSMUST00000027415; ENSMUST00000124341; ENSMUST00000132612; ENSMUST00000145258; BC066086; BC080271; M28383	chr1
17214650	2.41	2.32	2.28	2.34	0.22	0.31	0.14	0.07	-1.09	0.789118	0.984345	-1.06	0.66313	0.948633	-1.04	0.565206	0.890928	1.02	0.368792	0.90232	1.04	0.687823	0.924978	-1.03	0.500324	0.918298	Gm15182	predicted gene 15182	ENSMUST00000120832; NONMMUT001606	ENSEMBL; NONCODE	havana:known chromosome:GRCm38:1:75624654:75626329:1 gene:ENSMUSG00000082528 gene_biotype:pseudogene transcript_biotype:processed_pseudogene; Non-coding transcript identified by NONCODE: Linc		chr1
17214656	3.23	3.26	3.19	3.09	0.19	0.11	0.11	0.1	-1.02	0.57458	0.967839	1.02	0.860149	0.981498	-1.1	0.211447	0.682841	-1.12	0.145378	0.813556	-1.07	0.293058	0.767267	-1.05	0.595359	0.94315	Gm17751	predicted gene, 17751	NR_038012; NR_038013; ENSMUST00000189132; ENSMUST00000190362; KnowTID_00000088; KnowTID_00000089; NONMMUT001611; NONMMUT001612	RefSeq; ENSEMBL; Luo lincRNA; NONCODE	Mus musculus predicted gene, 17751 (Gm17751), transcript variant 1, long non-coding RNA.; Mus musculus predicted gene, 17751 (Gm17751), transcript variant 2, long non-coding RNA.; havana:known chromosome:GRCm38:1:76489133:76502028:1 gene:ENSMUSG00000100553 gene_biotype:lincRNA transcript_biotype:lincRNA; havana:known chromosome:GRCm38:1:76489133:76501444:1 gene:ENSMUSG00000100553 gene_biotype:lin…		chr1
17214663	4.97	4.52	4.75	5.05	0.16	0.29	0.16	0.27	-1.16	0.24462	0.946938	-1.36	0.113988	0.621244	1.05	0.836751	0.968018	1.44	0.206893	0.840445	1.23	0.490353	0.860645	1.17	0.340589	0.865841	Gm25974	predicted gene, 25974	ENSMUST00000158701; NONMMUT001615	ENSEMBL; NONCODE	ncrna:known chromosome:GRCm38:1:77144753:77144846:1 gene:ENSMUSG00000089326 gene_biotype:rRNA transcript_biotype:rRNA; Non-coding transcript identified by NONCODE		chr1
17214665	4.08	4.05	4.17	3.89	0.06	0.17	0.27	0.28	1.06	0.350552	0.948068	-1.02	0.397803	0.864353	-1.15	0.998789	0.999699	-1.12	0.628694	0.958799	-1.21	0.49459	0.862393	1.09	0.725641	0.968641	Sgpp2	sphingosine-1-phosphate phosphotase 2	NM_001004173; XM_006496506; ENSMUST00000036172; AK081023; BC049995; BC147843; BC147850; XR_373543; GENSCAN00000011450	RefSeq; ENSEMBL; GenBank HTC; GenBank	Mus musculus sphingosine-1-phosphate phosphotase 2 (Sgpp2), mRNA.; PREDICTED: Mus musculus sphingosine-1-phosphate phosphotase 2 (Sgpp2), transcript variant X2, mRNA.; ensembl_havana_transcript:known chromosome:GRCm38:1:78310345:78420289:1 gene:ENSMUSG00000032908 gene_biotype:protein_coding transcript_biotype:protein_coding; Mus musculus 10 days neonate cerebellum cDNA, RIKEN full-length enriched…	NM_001004173; XM_006496506; ENSMUST00000036172; AK081023; BC049995; BC147843; BC147850; XR_373543	chr1
17214672	3.92	3.84	3.76	3.81	0.1	0.17	0.27	0.14	-1.12	0.69399	0.97645	-1.06	0.767934	0.96764	-1.08	0.263878	0.732403	-1.02	0.255571	0.863983	1.04	0.745363	0.940248	-1.06	0.59211	0.941982	Mogat1	monoacylglycerol O-acyltransferase 1	NM_026713; XM_006496527; ENSMUST00000012331; ENSMUST00000113524; ENSMUST00000134947; ENSMUST00000152111; AF384162; BC106135; XR_373930; BC031920; ENSMUST00000149732; GENSCAN00000011459	RefSeq; ENSEMBL; GenBank; GenBank HTC	Mus musculus monoacylglycerol O-acyltransferase 1 (Mogat1), mRNA.; PREDICTED: Mus musculus monoacylglycerol O-acyltransferase 1 (Mogat1), transcript variant X2, mRNA.; ensembl:known chromosome:GRCm38:1:78511867:78538173:1 gene:ENSMUSG00000012187 gene_biotype:protein_coding transcript_biotype:protein_coding; havana:known chromosome:GRCm38:1:78511169:78538171:1 gene:ENSMUSG00000012187 gene_biotype:…	NM_026713; XM_006496527; ENSMUST00000012331; ENSMUST00000113524; ENSMUST00000134947; ENSMUST00000152111; AF384162; BC106135; XR_373930; BC031920; ENSMUST00000149732	chr1
17214685	5.12	4.71	5	4.77	0.06	0.18	0.14	0.21	-1.08	0.065287	0.945976	-1.33	0.015874	0.304361	-1.27	0.042672	0.392076	1.04	0.656937	0.960802	-1.18	0.352645	0.801959	1.23	0.157648	0.739904	Acsl3; Utp14b	acyl-CoA synthetase long-chain family member 3; UTP14, U3 small nucleolar ribonucleoprotein, homolog B (yeast)	NM_001033606; NM_001136226; NM_028817; ENSMUST00000035779; ENSMUST00000142704; ENSMUST00000151622; AY316161; BC031529; NM_001001981; NM_001136222; ENSMUST00000053760; ENSMUST00000134566; GENSCAN00000011462	RefSeq; ENSEMBL; GenBank	Mus musculus acyl-CoA synthetase long-chain family member 3 (Acsl3), transcript variant 2, mRNA.; Mus musculus UTP14, U3 small nucleolar ribonucleoprotein, homolog B (yeast) (Utp14b), transcript variant 1, mRNA.; Mus musculus acyl-CoA synthetase long-chain family member 3 (Acsl3), transcript variant 1, mRNA.; ensembl_havana_transcript:known chromosome:GRCm38:1:78657825:78707743:1 gene:ENSMUSG0000…	NM_001033606; NM_001136226; NM_028817; ENSMUST00000035779; ENSMUST00000142704; ENSMUST00000151622; AY316161; BC031529; NM_001001981; NM_001136222; ENSMUST00000053760; ENSMUST00000134566	chr1
17214711	4.99	5.33	4.99	5.22	0.08	0.08	0.13	0.25	-1	0.53562	0.966692	1.26	0.007699	0.232208	1.17	0.062265	0.451697	-1.08	0.693598	0.966622	1.17	0.049988	0.471847	-1.26	0.011228	0.324707	Kcne4	potassium voltage-gated channel, Isk-related subfamily, gene 4	NM_021342; ENSMUST00000057262; AF076533; BC032920; BC034849; ENSMUST00000187432; GENSCAN00000044767	RefSeq; ENSEMBL; GenBank	Mus musculus potassium voltage-gated channel, Isk-related subfamily, gene 4 (Kcne4), mRNA.; ensembl_havana_transcript:known chromosome:GRCm38:1:78816758:78820028:1 gene:ENSMUSG00000047330 gene_biotype:protein_coding transcript_biotype:protein_coding; Mus musculus minK-related peptide 3 mRNA, complete cds.; Mus musculus potassium voltage-gated channel, Isk-related subfamily, gene 4, mRNA (cDNA clo…	NM_021342; ENSMUST00000057262; AF076533; BC032920; BC034849	chr1
17214719	2.81	2.64	2.53	2.63	0.18	0.1	0.11	0.29	-1.21	0.101634	0.945976	-1.13	0.397974	0.864408	-1.13	0.507948	0.869664	-1	0.875408	0.989412	1.08	0.536787	0.8801	-1.08	0.159878	0.742042							chr1
17214722	7.48	7.52	7.45	7.56	0.05	0.15	0.06	0.12	-1.02	0.495713	0.964022	1.02	0.984894	0.99839	1.05	0.125301	0.575532	1.03	0.259781	0.865018	1.08	0.079166	0.539849	-1.04	0.709635	0.966516	Mrpl44	mitochondrial ribosomal protein L44	NM_001081210; ENSMUST00000027464; AK019986; BC019727; ENSMUST00000189176; GENSCAN00000044782	RefSeq; ENSEMBL; GenBank HTC; GenBank	Mus musculus mitochondrial ribosomal protein L44 (Mrpl44), mRNA.; ensembl_havana_transcript:known chromosome:GRCm38:1:79776018:79781445:1 gene:ENSMUSG00000026248 gene_biotype:protein_coding transcript_biotype:protein_coding; Mus musculus 8 days embryo whole body cDNA, RIKEN full-length enriched library, clone:5730593H20 product:weakly similar to MITOCHONDRIAL 39S RIBOSOMAL PROTEIN L45 (MRP-L45) […	NM_001081210; ENSMUST00000027464; AK019986; BC019727	chr1
17214729	4.98	5.29	5.28	5.5	0.38	0.22	0.2	0.32	1.22	0.139745	0.945976	1.23	0.249689	0.776059	1.43	0.059592	0.445043	1.16	0.142784	0.812965	1.16	0.247397	0.737913	-1.01	0.539206	0.928796							chr1
17214731	4.4	4.57	4.7	4.2	0.16	0.53	0.33	0.42	1.23	0.394302	0.949163	1.12	0.728823	0.960781	-1.15	0.851371	0.970294	-1.29	0.872345	0.988523	-1.42	0.456553	0.846907	1.1	0.423099	0.895771	1700016L21Rik	RIKEN cDNA 1700016L21 gene	NR_040460; ENSMUST00000187497; KnowTID_00000093; NONMMUT001667; NONMMUT001666; NONMMUT001668	RefSeq; ENSEMBL; Luo lincRNA; NONCODE	Mus musculus RIKEN cDNA 1700016L21 gene (1700016L21Rik), long non-coding RNA.; havana:known chromosome:GRCm38:1:80445932:80475660:1 gene:ENSMUSG00000101483 gene_biotype:lincRNA transcript_biotype:lincRNA; Non-coding transcript identified by Luo, et al.; Non-coding transcript identified by NONCODE: Linc		chr1
17214735	2.86	2.86	2.94	2.74	0.32	0.21	0.26	0.21	1.05	0.744596	0.980207	-1	0.660798	0.947625	-1.08	0.470253	0.853569	-1.08	0.178199	0.832817	-1.14	0.251102	0.741413	1.06	0.916797	0.991681	Nyap2	neuronal tyrosine-phophorylated phosphoinositide 3-kinase adaptor 2	NM_172849; XM_006496488; XM_006496489; XM_006496490; ENSMUST00000068275; ENSMUST00000113494; ENSMUST00000123285; ENSMUST00000123720; ENSMUST00000137862; AB429290; AK034747; AK137094; BC082310	RefSeq; ENSEMBL; GenBank; GenBank HTC	Mus musculus neuronal tyrosine-phophorylated phosphoinositide 3-kinase adaptor 2 (Nyap2), mRNA.; PREDICTED: Mus musculus neuronal tyrosine-phophorylated phosphoinositide 3-kinase adaptor 2 (Nyap2), transcript variant X4, mRNA.; PREDICTED: Mus musculus neuronal tyrosine-phophorylated phosphoinositide 3-kinase adaptor 2 (Nyap2), transcript variant X5, mRNA.; PREDICTED: Mus musculus neuronal tyrosin…	NM_172849; XM_006496488; XM_006496489; XM_006496490; ENSMUST00000068275; ENSMUST00000113494; ENSMUST00000123285; ENSMUST00000123720; ENSMUST00000137862; AB429290; AK034747; AK137094; BC082310	chr1
17214753	5.31	4.79	5.19	5	0.09	0.12	0.12	0.13	-1.08	0.490296	0.963144	-1.43	0.005873	0.209375	-1.24	0.078028	0.488697	1.16	0.075331	0.759401	-1.14	0.211028	0.708268	1.33	0.014946	0.362564	Gm9747; Irs1	predicted gene 9747; insulin receptor substrate 1	ENSMUST00000023262; AY169784	ENSEMBL; GenBank	ensembl:known chromosome:GRCm38:1:82233112:82235933:1 gene:ENSMUSG00000022591 gene_biotype:protein_coding transcript_biotype:protein_coding; Mus musculus hypothetical secreted protein SST7 mRNA, complete cds.	ENSMUST00000023262; AY169784	chr1
17214757	4.47	4.3	4.52	4.21	0.23	0.15	0.08	0.3	1.04	0.31329	0.946938	-1.13	0.794056	0.972436	-1.2	0.572894	0.892748	-1.07	0.667243	0.962458	-1.25	0.17215	0.667693	1.17	0.10404	0.673415							chr1
17214759	6.95	6.92	6.79	7.02	0.16	0.07	0.13	0.06	-1.12	0.593353	0.969324	-1.02	0.491153	0.898672	1.05	0.370713	0.80392	1.07	0.697478	0.96733	1.18	0.108864	0.588888	-1.1	0.160678	0.743981	Rhbdd1	rhomboid domain containing 1	NM_001122685; XM_006496574; ENSMUST00000140020; AY973322; BC005518; NM_029777; ENSMUST00000027322; GENSCAN00000033859	RefSeq; ENSEMBL; GenBank	Mus musculus rhomboid domain containing 1 (Rhbdd1), transcript variant 2, mRNA.; PREDICTED: Mus musculus rhomboid domain containing 1 (Rhbdd1), transcript variant X1, mRNA.; ensembl_havana_transcript:known chromosome:GRCm38:1:82339049:82445366:1 gene:ENSMUSG00000026142 gene_biotype:protein_coding transcript_biotype:protein_coding; Mus musculus MSD-50 mRNA, complete cds.; Mus musculus rhomboid dom…	NM_001122685; XM_006496574; ENSMUST00000140020; AY973322; BC005518; NM_029777; ENSMUST00000027322	chr1
17214771	4.82	4.81	4.62	4.78	0.05	0.31	0.11	0.13	-1.15	0.037643	0.926493	-1.01	0.949702	0.993471	-1.03	0.970114	0.995721	-1.02	0.965484	0.996999	1.12	0.108443	0.588237	-1.14	0.369303	0.87714	Col4a3	collagen, type IV, alpha 3	NM_007734; ENSMUST00000113457; AF169387; GENSCAN00000033854	RefSeq; ENSEMBL; GenBank	Mus musculus collagen, type IV, alpha 3 (Col4a3), mRNA.; ensembl_havana_transcript:known chromosome:GRCm38:1:82586976:82722059:1 gene:ENSMUSG00000079465 gene_biotype:protein_coding transcript_biotype:protein_coding; Mus musculus alpha 3 collagen IV (Col4a3) mRNA, complete cds.; cdna:genscan chromosome:GRCm38:1:82651969:82751716:1 transcript_biotype:protein_coding	NM_007734; ENSMUST00000113457; AF169387	chr1
17214823	3.79	3.69	3.81	4.32	0.71	0.85	0.51	1.06	1.01	0.253019	0.946938	-1.07	0.983811	0.998149	1.45	0.860834	0.972204	1.54	0.855781	0.987801	1.42	0.296225	0.769347	1.08	0.309994	0.852436	n-R5s213	nuclear encoded rRNA 5S 213	ENSMUST00000083121; NONMMUT001696	ENSEMBL; NONCODE	ncrna:known chromosome:GRCm38:1:82635013:82635110:1 gene:ENSMUSG00000065055 gene_biotype:rRNA transcript_biotype:rRNA; Non-coding transcript identified by NONCODE		chr1
17214825	9.21	9.3	9.15	9.21	0.12	0.04	0.07	0.09	-1.04	0.925795	0.995301	1.06	0.072952	0.538572	-1	0.240369	0.711637	-1.06	0.381466	0.905442	1.04	0.161452	0.657331	-1.11	0.018923	0.39752	Mff	mitochondrial fission factor	NM_029409; ENSMUST00000073025; ENSMUST00000078332; ENSMUST00000160750; ENSMUST00000160786; ENSMUST00000161572; ENSMUST00000161648; ENSMUST00000162003; BC016597; BC059229; ENSMUST00000160972; ENSMUST00000162056; AK083056; GENSCAN00000033854	RefSeq; ENSEMBL; GenBank; GenBank HTC	Mus musculus mitochondrial fission factor (Mff), mRNA.; havana:known chromosome:GRCm38:1:82724919:82752387:1 gene:ENSMUSG00000026150 gene_biotype:protein_coding transcript_biotype:protein_coding; ensembl_havana_transcript:known chromosome:GRCm38:1:82724890:82752390:1 gene:ENSMUSG00000026150 gene_biotype:protein_coding transcript_biotype:protein_coding; havana:novel chromosome:GRCm38:1:82729272:82…	NM_029409; ENSMUST00000073025; ENSMUST00000078332; ENSMUST00000160750; ENSMUST00000160786; ENSMUST00000161572; ENSMUST00000161648; ENSMUST00000162003; BC016597; BC059229; ENSMUST00000160972; ENSMUST00000162056; AK083056	chr1
17214841	8.97	9.07	8.95	9.12	0.04	0.03	0.07	0.11	-1.01	0.375796	0.949163	1.08	0.015645	0.30259	1.11	0.024255	0.312482	1.03	0.131478	0.803021	1.12	0.064672	0.50777	-1.09	0.212182	0.794461	Agfg1	ArfGAP with FG repeats 1	NM_010472; ENSMUST00000063380; ENSMUST00000113444; BC031154; ENSMUST00000186043; ENSMUST00000186302; ENSMUST00000187899; ENSMUST00000189220; ENSMUST00000190046; ENSMUST00000190052; GENSCAN00000028226	RefSeq; ENSEMBL; GenBank	Mus musculus ArfGAP with FG repeats 1 (Agfg1), mRNA.; havana:known chromosome:GRCm38:1:82839671:82896279:1 gene:ENSMUSG00000026159 gene_biotype:protein_coding transcript_biotype:protein_coding; havana:known chromosome:GRCm38:1:82839497:82896381:1 gene:ENSMUSG00000026159 gene_biotype:protein_coding transcript_biotype:protein_coding; Mus musculus ArfGAP with FG repeats 1, mRNA (cDNA clone MGC:37365…	NM_010472; ENSMUST00000063380; ENSMUST00000113444; BC031154	chr1
17214857	5.49	5.02	5.28	5.28	0.27	0.28	0.15	0.18	-1.15	0.752581	0.980992	-1.39	0.500783	0.90178	-1.16	0.755808	0.947886	1.2	0.622467	0.957801	-1	0.985527	0.997167	1.2	0.595884	0.94315	Ccl20	chemokine (C-C motif) ligand 20	XM_006496447; ENSMUST00000027351; AB015136; AF053313; AF099052; NM_001159738; NM_016960; ENSMUST00000113437; BC028504; ENSMUST00000186832	RefSeq; ENSEMBL; GenBank	PREDICTED: Mus musculus chemokine (C-C motif) ligand 20 (Ccl20), transcript variant X1, mRNA.; havana:putative chromosome:GRCm38:1:83116766:83119166:1 gene:ENSMUSG00000026166 gene_biotype:protein_coding transcript_biotype:protein_coding; Mus musculus mRNA for chemokine LARC, complete cds.; Mus musculus CC chemokine ST38 precursor, mRNA, complete cds.; Mus musculus macrophage inflammatory protein …	XM_006496447; ENSMUST00000027351; AB015136; AF053313; AF099052; NM_001159738; NM_016960; ENSMUST00000113437; BC028504	chr1
17214865	2.25	2.22	2.57	2.53	0.12	0.13	0.21	0.15	1.25	0.077973	0.945976	-1.02	0.855741	0.981093	1.21	0.165435	0.635169	1.23	0.149289	0.813684	-1.03	0.386593	0.817457	1.27	0.072795	0.612719	Daw1	dynein assembly factor with WDR repeat domains 1	NR_027636; ENSMUST00000065403; ENSMUST00000113436; ENSMUST00000149342; BC049704; NM_027725; ENSMUST00000065436; BC145995; XM_006496550; GENSCAN00000028227	RefSeq; ENSEMBL; GenBank HTC; GenBank	Mus musculus dynein assembly factor with WDR repeat domains 1 (Daw1), transcript variant 2, long non-coding RNA.; havana:novel chromosome:GRCm38:1:83159781:83210574:1 gene:ENSMUSG00000053161 gene_biotype:protein_coding transcript_biotype:protein_coding; havana:novel chromosome:GRCm38:1:83159762:83210574:1 gene:ENSMUSG00000053161 gene_biotype:protein_coding transcript_biotype:protein_coding; havan…	NR_027636; ENSMUST00000065403; ENSMUST00000113436; ENSMUST00000149342; BC049704; NM_027725; ENSMUST00000065436; BC145995; XM_006496550	chr1
17214881	2.71	2.79	2.03	2.17	0.61	0.02	0.4	0.17	-1.6	0.259515	0.946938	1.06	0.945468	0.992635	-1.46	0.237349	0.708675	-1.54	0.005249	0.554443	1.1	0.864405	0.971497	-1.69	0.06596	0.599751	Gm24555	predicted gene, 24555	ENSMUST00000104548; NONMMUT001729	ENSEMBL; NONCODE	ncrna:known chromosome:GRCm38:1:83921918:83922041:1 gene:ENSMUSG00000077736 gene_biotype:snoRNA transcript_biotype:snoRNA; Non-coding transcript identified by NONCODE		chr1
17214883	5.55	5.41	5.48	5.61	0.16	0.18	0.02	0.09	-1.05	0.47732	0.96282	-1.1	0.519815	0.908406	1.04	0.558168	0.887712	1.15	0.225299	0.848978	1.1	0.054367	0.482649	1.05	0.823387	0.980781	Fbxo36	F-box protein 36	XM_006496520; ENSMUST00000143656; ENSMUST00000151737; AK010335; NM_025386; ENSMUST00000097672; ENSMUST00000139562; AK002325; BC049581; GENSCAN00000012762	RefSeq; ENSEMBL; GenBank HTC; GenBank	PREDICTED: Mus musculus F-box protein 36 (Fbxo36), transcript variant X1, mRNA.; havana:known chromosome:GRCm38:1:84839853:84900487:1 gene:ENSMUSG00000073633 gene_biotype:protein_coding transcript_biotype:processed_transcript; havana:known chromosome:GRCm38:1:84869151:84900487:1 gene:ENSMUSG00000073633 gene_biotype:protein_coding transcript_biotype:processed_transcript; Mus musculus ES cells cDNA…	XM_006496520; ENSMUST00000143656; ENSMUST00000151737; AK010335; NM_025386; ENSMUST00000097672; ENSMUST00000139562; AK002325; BC049581	chr1
17214892	3.04	3.15	3.23	2.81	0.07	0.23	0.22	0.4	1.14	0.220515	0.945976	1.08	0.52459	0.909604	-1.18	0.436933	0.840511	-1.26	0.325726	0.890599	-1.33	0.208544	0.705764	1.06	0.628539	0.950932	A530040E14Rik	predicted gene, 23444; predicted gene, 23472; predicted gene, 24497; predicted gene, 25360; predicted gene, 25952	ENSMUST00000093501; ENSMUST00000161150; ENSMUST00000162353; NONMMUT001757	ENSEMBL; NONCODE	havana:known chromosome:GRCm38:1:85106634:85114035:1 gene:ENSMUSG00000072109 gene_biotype:antisense transcript_biotype:antisense; ensembl:known chromosome:GRCm38:1:85111812:85114025:1 gene:ENSMUSG00000072109 gene_biotype:antisense transcript_biotype:antisense; havana:known chromosome:GRCm38:1:85105946:85114032:1 gene:ENSMUSG00000072109 gene_biotype:antisense transcript_biotype:antisense; Non-codi…	ENSMUST00000093501; ENSMUST00000161150; ENSMUST00000162353	chr1
17214899	5.36	5.32	5.28	5.3	0.34	0.46	0.16	0.22	-1.06	0.452328	0.960737	-1.03	0.553988	0.919446	-1.04	0.173694	0.643555	-1.02	0.587366	0.951948	1.01	0.267662	0.752741	-1.03	0.915266	0.991681	Gm7609; LOC101055663; LOC102638355	predicted pseudogene 7609; nuclear autoantigen Sp-100-like; uncharacterized LOC102638355	NM_001081746; ENSMUST00000113402; XM_006535857; XR_373593; AF176306	RefSeq; ENSEMBL; GenBank	Mus musculus predicted pseudogene 7609 (Gm7609), mRNA.; ensembl_havana_transcript:known chromosome:GRCm38:1:85199708:85213786:1 gene:ENSMUSG00000079457 gene_biotype:pseudogene transcript_biotype:processed_transcript; PREDICTED: Mus musculus nuclear autoantigen Sp-100-like (LOC101055663), mRNA.; PREDICTED: Mus musculus uncharacterized LOC102638355 (LOC102638355), ncRNA.; Mus musculus Sp100-rs1 mRN…	XM_006535857	chr1
17214904	5.14	5.18	5.14	5.22	0.08	0.23	0.08	0.12	1	0.567007	0.966936	1.03	0.418452	0.871964	1.06	0.581661	0.895459	1.03	0.633981	0.959105	1.06	0.347413	0.799041	-1.03	0.304026	0.849233	Gm16028	predicted gene 16028	ENSMUST00000162347; NONMMUT001770	ENSEMBL; NONCODE	havana:known chromosome:GRCm38:1:85246851:85255465:1 gene:ENSMUSG00000090252 gene_biotype:antisense transcript_biotype:antisense; Non-coding transcript identified by NONCODE: Antisense		chr1
17214907	4.75	4.77	4.64	4.69	0.14	0.11	0.19	0.52	-1.08	0.684843	0.976256	1.01	0.207068	0.741455	-1.04	0.976429	0.996209	-1.05	0.657533	0.960802	1.04	0.838401	0.965649	-1.09	0.159405	0.741268	Gm16025	predicted gene 16025	ENSMUST00000161923; NONMMUT001777	ENSEMBL; NONCODE	havana:known chromosome:GRCm38:1:85326729:85342615:1 gene:ENSMUSG00000089652 gene_biotype:lincRNA transcript_biotype:lincRNA; Non-coding transcript identified by NONCODE: Linc		chr1
17214910	5.6	5.65	5.51	5.54	0.28	0.28	0.18	0.15	-1.06	0.634172	0.973154	1.03	0.619218	0.937322	-1.04	0.439537	0.842089	-1.08	0.854181	0.987801	1.02	0.694905	0.927019	-1.1	0.912614	0.991644	Gm2427	predicted gene 2427	XM_001473524; ENSMUST00000189121	RefSeq; ENSEMBL	PREDICTED: Mus musculus predicted gene 2427 (Gm2427), mRNA.; havana:known chromosome:GRCm38:1:85501090:85514604:1 gene:ENSMUSG00000101751 gene_biotype:pseudogene transcript_biotype:unprocessed_pseudogene	XM_001473524	chr1
17214921	2.33	2.42	2.38	2.63	0.12	0.26	0.14	0.25	1.04	0.416453	0.952262	1.06	0.35569	0.843911	1.23	0.467299	0.852174	1.16	0.844728	0.986541	1.19	0.248331	0.738507	-1.03	0.191662	0.776717	Gm16094	predicted gene 16094	ENSMUST00000162784; NONMMUT001790	ENSEMBL; NONCODE	havana:known chromosome:GRCm38:1:85599286:85599839:1 gene:ENSMUSG00000090103 gene_biotype:antisense transcript_biotype:antisense; Non-coding transcript identified by NONCODE: Antisense		chr1
17214924	3.72	4.17	3.99	3.52	0.16	0.63	0.61	0.55	1.2	0.829018	0.987113	1.37	0.806889	0.973916	-1.15	0.793709	0.959061	-1.57	0.714001	0.970139	-1.38	0.986165	0.997449	-1.14	0.73788	0.969412	Sp140; Gm2427	Sp140 nuclear body protein; predicted gene 2427	NM_001013817; ENSMUST00000080204; BC069971	RefSeq; ENSEMBL; GenBank	Mus musculus Sp140 nuclear body protein (Sp140), mRNA.; ensembl_havana_transcript:known chromosome:GRCm38:1:85600703:85645037:1 gene:ENSMUSG00000070031 gene_biotype:protein_coding transcript_biotype:protein_coding; Mus musculus Sp140 nuclear body protein, mRNA (cDNA clone MGC:78308 IMAGE:5356021), complete cds.	NM_001013817; ENSMUST00000080204; BC069971	chr1
17214948	7.79	7.9	7.61	7.61	0.21	0.17	0.01	0.18	-1.13	0.175072	0.945976	1.07	0.564091	0.921968	-1.13	0.601345	0.901247	-1.22	0.261067	0.865093	1	0.356893	0.804445	-1.22	0.040947	0.525194	Sp100	nuclear antigen Sp100	NM_013673; XM_006529287; XM_006529289; ENSMUST00000054279; ENSMUST00000066427; ENSMUST00000147552; ENSMUST00000150967; ENSMUST00000153574; AK146054; BC069183; U83636; ENSMUST00000155094; CT010199; U83630; ENSMUST00000145440	RefSeq; ENSEMBL; GenBank HTC; GenBank	Mus musculus nuclear antigen Sp100 (Sp100), mRNA.; PREDICTED: Mus musculus nuclear antigen Sp100 (Sp100), transcript variant X8, mRNA.; PREDICTED: Mus musculus nuclear antigen Sp100 (Sp100), transcript variant X10, mRNA.; havana:putative chromosome:GRCm38:1:85650014:85683118:1 gene:ENSMUSG00000026222 gene_biotype:protein_coding transcript_biotype:protein_coding; ensembl_havana_transcript:known ch…	NM_013673; XM_006529287; XM_006529289; ENSMUST00000054279; ENSMUST00000066427; ENSMUST00000147552; ENSMUST00000150967; ENSMUST00000153574; AK146054; BC069183; U83636; ENSMUST00000155094; CT010199; U83630; ENSMUST00000145440	chr1
17214979	3.1	3.41	2.74	2.67	0.17	0.45	0.32	0.41	-1.29	0.239575	0.946938	1.23	0.681874	0.952683	-1.35	0.636026	0.911609	-1.67	0.510496	0.937576	-1.05	0.6273	0.908022	-1.59	0.266654	0.828724	n-R5s215; Sp100	nuclear encoded rRNA 5S 215; nuclear antigen Sp100	ENSMUST00000082480; ENSMUST00000145440; NONMMUT001797	ENSEMBL; NONCODE	ncrna:known chromosome:GRCm38:1:85674882:85674985:1 gene:ENSMUSG00000064414 gene_biotype:rRNA transcript_biotype:rRNA; havana:known chromosome:GRCm38:1:85650008:85696368:1 gene:ENSMUSG00000026222 gene_biotype:protein_coding transcript_biotype:nonsense_mediated_decay; Non-coding transcript identified by NONCODE	ENSMUST00000145440	chr1
17214981	4.51	4.57	4.22	4.51	0.03	0.31	0.22	0.24	-1.22	0.077632	0.945976	1.05	0.522964	0.909267	-1	0.975504	0.995964	-1.05	0.594859	0.95245	1.22	0.188151	0.684527	-1.28	0.123861	0.700793	Gm22906	predicted gene, 22906	ENSMUST00000175191; NONMMUT001806	ENSEMBL; NONCODE	ncrna:known chromosome:GRCm38:1:85784713:85784962:1 gene:ENSMUSG00000092932 gene_biotype:misc_RNA transcript_biotype:misc_RNA; Non-coding transcript identified by NONCODE: Linc		chr1
17214983	8.91	8.81	8.78	8.84	0.05	0.03	0.09	0.12	-1.09	0.074432	0.945976	-1.07	0.040106	0.437232	-1.05	0.966484	0.995091	1.02	0.251576	0.861334	1.04	0.195196	0.691053	-1.02	0.537829	0.928432	Cab39	calcium binding protein 39	ENSMUST00000097666; BC020041; NM_133781; ENSMUST00000113360; GENSCAN00000026090	ENSEMBL; GenBank; RefSeq	havana:known chromosome:GRCm38:1:85794511:85850365:1 gene:ENSMUSG00000036707 gene_biotype:protein_coding transcript_biotype:protein_coding; Mus musculus calcium binding protein 39, mRNA (cDNA clone MGC:28220 IMAGE:3990872), complete cds.; Mus musculus calcium binding protein 39 (Cab39), mRNA.; ensembl_havana_transcript:known chromosome:GRCm38:1:85793441:85851576:1 gene:ENSMUSG00000036707 gene_bio…	ENSMUST00000097666; BC020041; NM_133781; ENSMUST00000113360	chr1
17214998	7.5	7.59	7.61	7.67	0.05	0.08	0.11	0.15	1.08	0.188184	0.945976	1.06	0.278281	0.799476	1.12	0.344625	0.788428	1.06	0.792136	0.979406	1.04	0.870025	0.972552	1.02	0.601449	0.944066	Itm2c	integral membrane protein 2C	NM_022417; ENSMUST00000027425; AB030199; AF272044; AF282981; BC012952; ENSMUST00000139837; ENSMUST00000185569; GENSCAN00000026110	RefSeq; ENSEMBL; GenBank	Mus musculus integral membrane protein 2C (Itm2c), mRNA.; ensembl_havana_transcript:known chromosome:GRCm38:1:85894281:85908675:1 gene:ENSMUSG00000026223 gene_biotype:protein_coding transcript_biotype:protein_coding; Mus musculus mRNA, complete cds, clone:2-68.; Mus musculus BRI3 mRNA, complete cds.; Mus musculus putative transmembrane protein 2c mRNA, complete cds.; Mus musculus integral membran…	NM_022417; ENSMUST00000027425; AB030199; AF272044; AF282981; BC012952; ENSMUST00000139837	chr1
17215008	3.59	4.09	3.72	3.63	0.34	0.11	0.43	0.23	1.09	0.852965	0.989434	1.41	0.184086	0.717201	1.03	0.496362	0.864607	-1.37	0.026769	0.657729	-1.06	0.70281	0.929102	-1.29	0.198472	0.783504	4933407L21Rik	RIKEN cDNA 4933407L21 gene	NR_037692; ENSMUST00000027426; AK037440; ENSMUST00000188949; NONMMUT001815	RefSeq; ENSEMBL; GenBank HTC; NONCODE	Mus musculus RIKEN cDNA 4933407L21 gene (4933407L21Rik), long non-coding RNA.; ensembl_havana_transcript:putative chromosome:GRCm38:1:85928483:85931754:1 gene:ENSMUSG00000026224 gene_biotype:protein_coding transcript_biotype:protein_coding; Mus musculus 16 days neonate thymus cDNA, RIKEN full-length enriched library, clone:A130019C19 product:unclassifiable, full insert sequence.; havana:known chr…	NR_037692; ENSMUST00000027426; AK037440	chr1
17215016	3.55	3.32	3.49	3.5	0.37	0.22	0.03	0.11	-1.04	0.853151	0.989434	-1.18	0.90201	0.989229	-1.04	0.662529	0.919312	1.13	0.398709	0.912816	1.01	0.406697	0.827509	1.13	0.597732	0.94315	Spata3	spermatogenesis associated 3	NM_001122732; NM_027029; NM_027300; NM_028647; XM_006529862; XM_006529863; ENSMUST00000052854; ENSMUST00000113344; ENSMUST00000125083; ENSMUST00000130504; ENSMUST00000131151; ENSMUST00000135440; ENSMUST00000152501; ENSMUST00000153247; ENSMUST00000159876; AF399971; BC048516; BC061025; EF546784; EU259321; ENSMUST00000129169; NONMMUT001820	RefSeq; ENSEMBL; GenBank; NONCODE	Mus musculus spermatogenesis associated 3 (Spata3), transcript variant 4, mRNA.; Mus musculus spermatogenesis associated 3 (Spata3), transcript variant 1, mRNA.; Mus musculus spermatogenesis associated 3 (Spata3), transcript variant 2, mRNA.; Mus musculus spermatogenesis associated 3 (Spata3), transcript variant 3, mRNA.; PREDICTED: Mus musculus spermatogenesis associated 3 (Spata3), transcript v…	NM_001122732; NM_027029; NM_027300; NM_028647; XM_006529862; XM_006529863; ENSMUST00000052854; ENSMUST00000113344; ENSMUST00000125083; ENSMUST00000130504; ENSMUST00000131151; ENSMUST00000135440; ENSMUST00000152501; ENSMUST00000153247; ENSMUST00000159876; AF399971; BC048516; BC061025; EF546784; EU259321; ENSMUST00000129169	chr1
17215029	5.68	5.76	5.65	5.79	0.24	0.33	0.23	0.07	-1.02	0.526518	0.966338	1.06	0.90991	0.989229	1.08	0.435348	0.839924	1.02	0.648121	0.959867	1.1	0.950314	0.989908	-1.08	0.675408	0.96046	2810459M11Rik	RIKEN cDNA 2810459M11 gene	NM_001144992; NM_001144993; ENSMUST00000027429; ENSMUST00000165824; BC137675; BC144821; GENSCAN00000026109	RefSeq; ENSEMBL; GenBank	Mus musculus RIKEN cDNA 2810459M11 gene (2810459M11Rik), transcript variant 1, mRNA.; Mus musculus RIKEN cDNA 2810459M11 gene (2810459M11Rik), transcript variant 2, mRNA.; havana:known chromosome:GRCm38:1:86045863:86053353:1 gene:ENSMUSG00000026227 gene_biotype:protein_coding transcript_biotype:protein_coding; ensembl_havana_transcript:known chromosome:GRCm38:1:86045863:86055456:1 gene:ENSMUSG000…	NM_001144992; NM_001144993; ENSMUST00000027429; ENSMUST00000165824; BC137675; BC144821	chr1
17215035	9.41	9.41	9.4	9.2	0.01	0.07	0.04	0.14	-1.01	0.520119	0.96601	-1	0.343149	0.837573	-1.16	0.187796	0.659179	-1.15	0.407458	0.913895	-1.14	0.253213	0.743123	-1.01	0.582292	0.938989	Psmd1	proteasome (prosome, macropain) 26S subunit, non-ATPase, 1	NM_027357; ENSMUST00000027432; ENSMUST00000139715; BC138526; BC138527; GENSCAN00000026106	RefSeq; ENSEMBL; GenBank	Mus musculus proteasome (prosome, macropain) 26S subunit, non-ATPase, 1 (Psmd1), mRNA.; ensembl_havana_transcript:known chromosome:GRCm38:1:86064619:86139151:1 gene:ENSMUSG00000026229 gene_biotype:protein_coding transcript_biotype:protein_coding; havana:known chromosome:GRCm38:1:86064619:86132749:1 gene:ENSMUSG00000026229 gene_biotype:protein_coding transcript_biotype:nonsense_mediated_decay; Mus…	NM_027357; ENSMUST00000027432; ENSMUST00000139715; BC138526; BC138527	chr1
17215065	5.37	5.5	5.59	5.32	0.16	0.42	1	0.32	1.16	0.572236	0.967745	1.09	0.576081	0.925337	-1.04	0.549929	0.885134	-1.13	0.391214	0.909674	-1.21	0.731223	0.936994	1.06	0.455402	0.905122	Gm22786	predicted gene, 22786	ENSMUST00000104086; NONMMUT001824	ENSEMBL; NONCODE	ncrna:known chromosome:GRCm38:1:86087301:86087422:1 gene:ENSMUSG00000077274 gene_biotype:snoRNA transcript_biotype:snoRNA; Non-coding transcript identified by NONCODE		chr1
17215067	5.3	5.34	5.09	5.39	0.17	0.07	0.38	0.06	-1.15	0.548347	0.966936	1.03	0.247465	0.774383	1.06	0.141774	0.603454	1.03	0.437889	0.922271	1.23	0.190816	0.687103	-1.19	0.245796	0.820781	Armc9	armadillo repeat containing 9	NM_027456; NM_030184; XM_006529952; ENSMUST00000027434; ENSMUST00000113309; ENSMUST00000131412; ENSMUST00000134858; AK036083; AK048064; BC028964; BC043101; XM_006529959; ENSMUST00000123618; ENSMUST00000135973; ENSMUST00000155168; AK140598; AK164041; GENSCAN00000026107	RefSeq; ENSEMBL; GenBank HTC; GenBank	Mus musculus armadillo repeat containing 9 (Armc9), transcript variant 2, mRNA.; Mus musculus armadillo repeat containing 9 (Armc9), transcript variant 1, mRNA.; PREDICTED: Mus musculus armadillo repeat containing 9 (Armc9), transcript variant X1, mRNA.; ensembl_havana_transcript:known chromosome:GRCm38:1:86154810:86278284:1 gene:ENSMUSG00000062590 gene_biotype:protein_coding transcript_biotype:p…	NM_027456; NM_030184; XM_006529952; ENSMUST00000027434; ENSMUST00000113309; ENSMUST00000131412; ENSMUST00000134858; AK036083; AK048064; BC028964; BC043101; XM_006529959; ENSMUST00000123618; ENSMUST00000135973; ENSMUST00000155168; AK140598; AK164041	chr1
17215097	3.28	3.53	3.61	3.7	0.26	0.22	0.06	0.19	1.26	0.249208	0.946938	1.19	0.554167	0.919446	1.34	0.214079	0.685721	1.13	0.42629	0.918044	1.06	0.596272	0.899706	1.06	0.568934	0.935568	B3gnt7	UDP-GlcNAc:betaGal beta-1,3-N-acetylglucosaminyltransferase 7	NM_145222; ENSMUST00000113306; AF502429; BC031187; BC060507; AK042632; ENSMUST00000189618; GENSCAN00000026107; NONMMUT001831	RefSeq; ENSEMBL; GenBank; GenBank HTC; NONCODE	Mus musculus UDP-GlcNAc:betaGal beta-1,3-N-acetylglucosaminyltransferase 7 (B3gnt7), mRNA.; ensembl_havana_transcript:known chromosome:GRCm38:1:86303234:86307305:1 gene:ENSMUSG00000079445 gene_biotype:protein_coding transcript_biotype:protein_coding; Mus musculus beta 1,3-N-acetylglucosaminyltransferase 7 mRNA, complete cds.; Mus musculus UDP-GlcNAc:betaGal beta-1,3-N-acetylglucosaminyltransferas…	NM_145222; ENSMUST00000113306; AF502429; BC031187; BC060507; AK042632	chr1
17215101	5.8	5.77	5.78	5.34	0.23	0.28	0.26	0.59	-1.01	0.703901	0.976784	-1.02	0.836903	0.978283	-1.38	0.608391	0.902576	-1.35	0.543692	0.946015	-1.36	0.762601	0.945206	1.01	0.59004	0.941821	Gm5258	predicted gene 5258	XM_357111	RefSeq	PREDICTED: Mus musculus predicted gene 5258 (Gm5258), mRNA.		chr1
17215105	4.57	4.82	4.56	4.46	0.18	0.23	0.29	0.26	-1.01	0.43519	0.957944	1.19	0.292875	0.809103	-1.08	0.843825	0.968876	-1.29	0.45205	0.925142	-1.08	0.405325	0.827269	-1.2	0.156493	0.738771	C130036L24Rik	RIKEN cDNA C130036L24 gene	NR_015507; ENSMUST00000127284; ENSMUST00000137643; AK030799; NONMMUT001839; NONMMUT001840	RefSeq; ENSEMBL; GenBank HTC; NONCODE	Mus musculus RIKEN cDNA C130036L24 gene (C130036L24Rik), long non-coding RNA.; havana:known chromosome:GRCm38:1:86359574:86367964:1 gene:ENSMUSG00000073627 gene_biotype:processed_transcript transcript_biotype:retained_intron; ensembl_havana_transcript:known chromosome:GRCm38:1:86359584:86373791:1 gene:ENSMUSG00000073627 gene_biotype:processed_transcript transcript_biotype:processed_transcript; Mu…	NR_015507; ENSMUST00000127284; ENSMUST00000137643; AK030799	chr1
17215111	4.22	4.21	4.18	4.05	0.23	0.03	0.32	0.23	-1.03	0.598783	0.969324	-1.01	0.970282	0.995955	-1.13	0.342036	0.786989	-1.12	0.218346	0.847215	-1.09	0.221428	0.716546	-1.02	0.509769	0.920589	1700019O17Rik	RIKEN cDNA 1700019O17 gene	NM_027966; ENSMUST00000046004; BC100497; BC145753; GENSCAN00000026091	RefSeq; ENSEMBL; GenBank	Mus musculus RIKEN cDNA 1700019O17 gene (1700019O17Rik), mRNA.; ensembl_havana_transcript:known chromosome:GRCm38:1:86426329:86428052:1 gene:ENSMUSG00000036574 gene_biotype:protein_coding transcript_biotype:protein_coding; Mus musculus RIKEN cDNA 1700019O17 gene, mRNA (cDNA clone MGC:118337 IMAGE:30916756), complete cds.; Mus musculus RIKEN cDNA 1700019O17 gene, mRNA (cDNA clone MGC:175640 IMAGE:…	NM_027966; ENSMUST00000046004; BC100497; BC145753	chr1
17215113	4.06	4.07	4.18	4.18	0.19	0.18	0.45	0.22	1.08	0.76996	0.983118	1	0.976815	0.997008	1.08	0.558972	0.888233	1.08	0.533413	0.943255	-1	0.952398	0.99057	1.08	0.756246	0.972075	Rpl30-ps9	ribosomal protein L30, pseudogene 9	ENSMUST00000163337; GENSCAN00000026111	ENSEMBL	havana:known chromosome:GRCm38:1:86473659:86474006:1 gene:ENSMUSG00000101328 gene_biotype:pseudogene transcript_biotype:processed_pseudogene gene:ENSMUSG00000085791; cdna:genscan chromosome:GRCm38:1:86473659:86487946:1 transcript_biotype:protein_coding		chr1
17215115	9.5	9.82	9.8	9.86	0.17	0.09	0.21	0.08	1.23	0.327037	0.946938	1.25	0.069547	0.531039	1.28	0.050798	0.417929	1.02	0.736286	0.972897	1.04	0.396674	0.822722	-1.02	0.498059	0.917731	Ptma; Gm15466; Gm9800; Gm4617	prothymosin alpha; predicted gene 15466; predicted gene 9800; predicted pseudogene 4617	NM_008972; ENSMUST00000045897; ENSMUST00000052615; ENSMUST00000178993; BC081453; BC085171; ENSMUST00000186255; ENSMUST00000186932; GENSCAN00000026520	RefSeq; ENSEMBL; GenBank	Mus musculus prothymosin alpha (Ptma), mRNA.; ensembl_havana_transcript:known chromosome:GRCm38:1:86526726:86530712:1 gene:ENSMUSG00000026238 gene_biotype:protein_coding transcript_biotype:protein_coding; ensembl:known chromosome:GRCm38:14:8799589:8800504:-1 gene:ENSMUSG00000045799 gene_biotype:pseudogene transcript_biotype:pseudogene; ensembl:known chromosome:GRCm38:3:124385510:124385998:1 gene:…	NM_008972; ENSMUST00000045897; BC081453; BC085171	chr1
17215123	6.8	6.63	6.84	6.92	0.01	0.08	0.14	0.07	1.03	0.623701	0.971826	-1.13	0.013263	0.285393	1.09	0.037575	0.37232	1.22	0.006381	0.563113	1.06	0.443156	0.842376	1.16	0.062593	0.590827	Cops7b	COP9 (constitutive photomorphogenic) homolog, subunit 7b (Arabidopsis thaliana)	ENSMUST00000121534; ENSMUST00000122884; ENSMUST00000138280; ENSMUST00000149542; AF071317; AK053615; BC012659; NM_172974; ENSMUST00000027446; GENSCAN00000026103	ENSEMBL; GenBank; GenBank HTC; RefSeq	havana:known chromosome:GRCm38:1:86582904:86609375:1 gene:ENSMUSG00000026240 gene_biotype:protein_coding transcript_biotype:protein_coding; havana:known chromosome:GRCm38:1:86587142:86606978:1 gene:ENSMUSG00000026240 gene_biotype:protein_coding transcript_biotype:nonsense_mediated_decay; havana:known chromosome:GRCm38:1:86587131:86606326:1 gene:ENSMUSG00000026240 gene_biotype:protein_coding trans…	ENSMUST00000121534; ENSMUST00000122884; ENSMUST00000138280; ENSMUST00000149542; AF071317; AK053615; BC012659; NM_172974; ENSMUST00000027446	chr1
17215137	6.7	6.78	6.64	6.75	0.07	0.02	0.18	0.08	-1.04	0.262176	0.946938	1.06	0.084228	0.563445	1.04	0.410583	0.825718	-1.02	0.484707	0.933717	1.08	0.154737	0.649254	-1.1	0.088306	0.648514	Dis3l2	DIS3 mitotic control homolog (S. cerevisiae)-like 2	NM_001172157; NM_153530; XM_006529298; ENSMUST00000065694; ENSMUST00000168237; AK029652; BC036177; XM_006529299; AK040613; ENSMUST00000190618; ENSMUST00000189044; GENSCAN00000052118	RefSeq; ENSEMBL; GenBank HTC; GenBank	Mus musculus DIS3 mitotic control homolog (S. cerevisiae)-like 2 (Dis3l2), transcript variant 1, mRNA.; Mus musculus DIS3 mitotic control homolog (S. cerevisiae)-like 2 (Dis3l2), transcript variant 2, mRNA.; PREDICTED: Mus musculus DIS3 mitotic control homolog (S. cerevisiae)-like 2 (Dis3l2), transcript variant X1, mRNA.; ensembl_havana_transcript:known chromosome:GRCm38:1:86703843:87050092:1 gen…	NM_001172157; NM_153530; XM_006529298; ENSMUST00000065694; ENSMUST00000168237; AK029652; BC036177; XM_006529299; AK040613	chr1
17215166	3.55	3.39	3.46	3.17	0.34	0.08	0.21	0.09	-1.06	0.789146	0.984345	-1.11	0.696598	0.954658	-1.3	0.536023	0.880122	-1.17	0.030419	0.661243	-1.22	0.196331	0.692047	1.05	0.893086	0.989999	Akp3	alkaline phosphatase 3, intestine, not Mn requiring	NM_007432; ENSMUST00000044878; BC145627; ENSMUST00000187662; GENSCAN00000052136	RefSeq; ENSEMBL; GenBank	Mus musculus alkaline phosphatase 3, intestine, not Mn requiring (Akp3), mRNA.; ensembl_havana_transcript:known chromosome:GRCm38:1:87125008:87127912:1 gene:ENSMUSG00000036500 gene_biotype:protein_coding transcript_biotype:protein_coding; Mus musculus cDNA clone IMAGE:9054195.; havana:known chromosome:GRCm38:1:87124973:87127148:1 gene:ENSMUSG00000036500 gene_biotype:protein_coding transcript_biot…	NM_007432; ENSMUST00000044878; BC145627	chr1
17215178	5.25	5.16	5.07	4.94	0.19	0.02	0.16	0.21	-1.13	0.6547	0.97521	-1.06	0.871509	0.983385	-1.24	0.640245	0.913402	-1.17	0.451732	0.925142	-1.1	0.929052	0.98503	-1.06	0.387886	0.883088	Prss56	protease, serine 56	NM_027084; XM_006529860; ENSMUST00000044533; AK006434; JF323950; JF698684; GENSCAN00000052125; NONMMUT001878	RefSeq; ENSEMBL; GenBank HTC; GenBank; NONCODE	Mus musculus protease, serine 56 (Prss56), mRNA.; PREDICTED: Mus musculus protease, serine 56 (Prss56), transcript variant X3, mRNA.; ensembl_havana_transcript:known chromosome:GRCm38:1:87183313:87188405:1 gene:ENSMUSG00000036480 gene_biotype:protein_coding transcript_biotype:protein_coding; Mus musculus adult male testis cDNA, RIKEN full-length enriched library, clone:1700027L20 product:inferred…	NM_027084; XM_006529860; ENSMUST00000044533; AK006434; JF323950; JF698684	chr1
17215192	4.52	4.3	4.53	4.54	0.13	0.09	0.15	0.22	1.01	0.496747	0.964329	-1.17	0.182738	0.716243	1.02	0.659266	0.918702	1.19	0.190364	0.833453	1.01	0.931403	0.985311	1.18	0.081791	0.636693	Chrnd	cholinergic receptor, nicotinic, delta polypeptide	NM_021600; ENSMUST00000073252; AK081344; BC052153; BC141376; BC141387; K02582; L10076; ENSMUST00000186373; GENSCAN00000052125	RefSeq; ENSEMBL; GenBank HTC; GenBank	Mus musculus cholinergic receptor, nicotinic, delta polypeptide (Chrnd), mRNA.; ensembl_havana_transcript:known chromosome:GRCm38:1:87190637:87200070:1 gene:ENSMUSG00000026251 gene_biotype:protein_coding transcript_biotype:protein_coding; Mus musculus 16 days embryo head cDNA, RIKEN full-length enriched library, clone:C130008G12 product:cholinergic receptor, nicotinic, delta polypeptide, full ins…	NM_021600; ENSMUST00000073252; AK081344; BC052153; BC141376; BC141387; K02582; L10076	chr1
17215208	4.29	4.35	4.59	4.4	0.21	0.31	0.38	0.08	1.23	0.288519	0.946938	1.04	0.932041	0.992253	1.08	0.416539	0.829356	1.04	0.61094	0.956664	-1.14	0.44937	0.843248	1.19	0.362739	0.875751	Chrng	cholinergic receptor, nicotinic, gamma polypeptide	NM_009604; ENSMUST00000027470; JN164666; M30514; JN164665; X03819; ENSMUST00000186038; GENSCAN00000052121; ENSMUST00000185763; ENSMUST00000189392	RefSeq; ENSEMBL; GenBank	Mus musculus cholinergic receptor, nicotinic, gamma polypeptide (Chrng), mRNA.; ensembl_havana_transcript:known chromosome:GRCm38:1:87205811:87212694:1 gene:ENSMUSG00000026253 gene_biotype:protein_coding transcript_biotype:protein_coding; Mus musculus strain C57BL/6J chrng variant N2 (Chrng) mRNA, partial cds.; Mouse muscle nicotinic acetylcholine receptor gamma-subunit mRNA, complete cds.; Mus m…	NM_009604; ENSMUST00000027470; JN164666; M30514; JN164665; X03819	chr1
17215222	6.85	6.97	6.86	7.14	0.07	0.01	0.05	0.27	1.01	0.717034	0.97836	1.09	0.043366	0.448062	1.22	0.164569	0.634582	1.12	0.37672	0.90528	1.21	0.184566	0.681917	-1.08	0.030744	0.480645	Eif4e2	eukaryotic translation initiation factor 4E member 2	NM_001039169; NM_001039170; ENSMUST00000050876; ENSMUST00000113230; ENSMUST00000113231; ENSMUST00000113232; ENSMUST00000113233; ENSMUST00000113235; AF068116; AK017221; AK138055; BC028903; BC045153; BC049077; NM_023314; XM_006529669; XM_006529672; ENSMUST00000076362; GENSCAN00000052121	RefSeq; ENSEMBL; GenBank; GenBank HTC	Mus musculus eukaryotic translation initiation factor 4E member 2 (Eif4e2), transcript variant 2, mRNA.; Mus musculus eukaryotic translation initiation factor 4E member 2 (Eif4e2), transcript variant 1, mRNA.; havana:putative chromosome:GRCm38:1:87213914:87234711:1 gene:ENSMUSG00000026254 gene_biotype:protein_coding transcript_biotype:protein_coding; havana:putative chromosome:GRCm38:1:87213939:8…	NM_001039169; NM_001039170; ENSMUST00000050876; ENSMUST00000113230; ENSMUST00000113231; ENSMUST00000113232; ENSMUST00000113233; ENSMUST00000113235; AF068116; AK017221; AK138055; BC028903; BC045153; BC049077; NM_023314; XM_006529669; XM_006529672; ENSMUST00000076362	chr1
17215238	2.9	2.99	3.2	2.97	0.08	0.09	0.49	0.35	1.23	0.373345	0.949163	1.06	0.107467	0.607958	1.05	0.262218	0.73162	-1.02	0.567046	0.950336	-1.18	0.961861	0.992297	1.16	0.63602	0.952492	Gm26187	predicted gene, 26187	ENSMUST00000157693; NONMMUT001880	ENSEMBL; NONCODE	ncrna:known chromosome:GRCm38:1:87251148:87251248:1 gene:ENSMUSG00000088318 gene_biotype:snRNA transcript_biotype:snRNA; Non-coding transcript identified by NONCODE		chr1
17215240	5.8	6.11	5.91	5.74	0.1	0.34	0.1	0.16	1.09	0.501393	0.965078	1.24	0.422542	0.872816	-1.04	0.298012	0.756392	-1.29	0.221449	0.847637	-1.13	0.155604	0.650791	-1.14	0.584679	0.939717	Efhd1	EF hand domain containing 1	XR_387203; ENSMUST00000118687; NM_028889; ENSMUST00000027472; BC019531; BC085088; GENSCAN00000052123	RefSeq; ENSEMBL; GenBank	PREDICTED: Mus musculus EF hand domain containing 1 (Efhd1), transcript variant X1, misc_RNA.; havana:known chromosome:GRCm38:1:87264363:87310836:1 gene:ENSMUSG00000026255 gene_biotype:protein_coding transcript_biotype:nonsense_mediated_decay; Mus musculus EF hand domain containing 1 (Efhd1), mRNA.; ensembl_havana_transcript:known chromosome:GRCm38:1:87264363:87310839:1 gene:ENSMUSG00000026255 ge…	XR_387203; ENSMUST00000118687; NM_028889; ENSMUST00000027472; BC019531; BC085088	chr1
17215251	7.21	7.16	7.18	7.13	0.08	0.08	0.08	0.1	-1.02	0.92092	0.994908	-1.03	0.922036	0.990416	-1.06	0.348369	0.791575	-1.02	0.375989	0.904474	-1.03	0.302992	0.774489	1.01	0.838967	0.983307	Gigyf2	GRB10 interacting GYF protein 2	NM_001110212; NM_146112; ENSMUST00000027475; ENSMUST00000164992; ENSMUST00000172794; ENSMUST00000172964; ENSMUST00000173173; ENSMUST00000173235; ENSMUST00000173850; ENSMUST00000174501; ENSMUST00000174671; AY176043; BC027137; BC089036; GENSCAN00000052135	RefSeq; ENSEMBL; GenBank	Mus musculus GRB10 interacting GYF protein 2 (Gigyf2), transcript variant 2, mRNA.; Mus musculus GRB10 interacting GYF protein 2 (Gigyf2), transcript variant 1, mRNA.; ensembl_havana_transcript:known chromosome:GRCm38:1:87327003:87450796:1 gene:ENSMUSG00000048000 gene_biotype:protein_coding transcript_biotype:protein_coding; havana:putative chromosome:GRCm38:1:87327033:87425187:1 gene:ENSMUSG0000…	NM_001110212; NM_146112; ENSMUST00000027475; ENSMUST00000164992; ENSMUST00000172794; ENSMUST00000172964; ENSMUST00000173173; ENSMUST00000173235; ENSMUST00000173850; ENSMUST00000174501; ENSMUST00000174671; AY176043; BC027137; BC089036	chr1
17215291	4.98	4.92	4.95	4.98	0.11	0.08	0.12	0.13	-1.03	0.683948	0.976256	-1.04	0.560143	0.921429	-1	0.495686	0.864427	1.04	0.798688	0.979807	1.02	0.320956	0.785265	1.02	0.33174	0.862185	3110079O15Rik	RIKEN cDNA 3110079O15 gene	NM_028473; ENSMUST00000027476; BC115669; BC115670; GENSCAN00000052137; ENSMUST00000191095	RefSeq; ENSEMBL; GenBank	Mus musculus RIKEN cDNA 3110079O15 gene (3110079O15Rik), mRNA.; ensembl_havana_transcript:known chromosome:GRCm38:1:87470271:87475482:1 gene:ENSMUSG00000026258 gene_biotype:protein_coding transcript_biotype:protein_coding; Mus musculus RIKEN cDNA 3110079O15 gene, mRNA (cDNA clone MGC:144598 IMAGE:40104070), complete cds.; Mus musculus RIKEN cDNA 3110079O15 gene, mRNA (cDNA clone MGC:144599 IMAGE:…	NM_028473; ENSMUST00000027476; BC115669; BC115670	chr1
17215296	3.58	3.69	3.7	3.66	0.18	0.1	0.18	0.1	1.08	0.132296	0.945976	1.08	0.203119	0.737278	1.06	0.48655	0.860341	-1.02	0.329846	0.891332	-1.03	0.190891	0.687103	1	0.456235	0.905233							chr1
17215298	2.72	2.66	2.64	2.58	0.22	0.19	0.04	0.07	-1.06	0.729769	0.97836	-1.04	0.728683	0.960781	-1.1	0.724672	0.939022	-1.06	0.387711	0.90751	-1.04	0.090921	0.560331	-1.02	0.901265	0.99095	Neu2	neuraminidase 2	XM_006529524; ENSMUST00000165109; AB028023; AK009828; BC105661; NM_001160163; ENSMUST00000172222; NM_001160164; NM_001160165; NM_015750; ENSMUST00000070898; ENSMUST00000163606; ENSMUST00000164128; ENSMUST00000166259; AB048604; BC105657; BC105658; BC105659	RefSeq; ENSEMBL; GenBank; GenBank HTC	PREDICTED: Mus musculus neuraminidase 2 (Neu2), transcript variant X2, mRNA.; ensembl_havana_transcript:known chromosome:GRCm38:1:87594550:87597821:1 gene:ENSMUSG00000079434 gene_biotype:protein_coding transcript_biotype:protein_coding; Mus musculus mRNA for cytosolic sialidase, complete cds.; Mus musculus adult male tongue cDNA, RIKEN full-length enriched library, clone:2310045M08 product:neuram…	XM_006529524; ENSMUST00000165109; AB028023; AK009828; BC105661; NM_001160163; ENSMUST00000172222; NM_001160164; NM_001160165; NM_015750; ENSMUST00000070898; ENSMUST00000163606; ENSMUST00000164128; ENSMUST00000166259; AB048604; BC105657; BC105658; BC105659	chr1
17215309	5.87	6.05	5.98	6.27	0.14	0.26	0.07	0.23	1.08	0.131573	0.945976	1.14	0.281706	0.802446	1.32	0.026343	0.32169	1.16	0.174947	0.831878	1.22	0.061037	0.49907	-1.05	0.839297	0.983307	Inpp5d	inositol polyphosphate-5-phosphatase D	NM_001110193; NR_122078; XM_006529153; ENSMUST00000072999; ENSMUST00000168783; ENSMUST00000170300; AF125996; AF184913; AF228679; U39203; NM_001110192; NM_010566; ENSMUST00000042275; ENSMUST00000169754; BC108328; U51742; U52044; ENSMUST00000167032; AF184912; XM_006529154; GENSCAN00000052124	RefSeq; ENSEMBL; GenBank	Mus musculus inositol polyphosphate-5-phosphatase D (Inpp5d), transcript variant 3, mRNA.; Mus musculus inositol polyphosphate-5-phosphatase D (Inpp5d), transcript variant 4, non-coding RNA.; PREDICTED: Mus musculus inositol polyphosphate-5-phosphatase D (Inpp5d), transcript variant X5, mRNA.; havana:known chromosome:GRCm38:1:87620398:87720503:1 gene:ENSMUSG00000026288 gene_biotype:protein_coding…	NM_001110193; NR_122078; XM_006529153; ENSMUST00000072999; ENSMUST00000168783; ENSMUST00000170300; AF125996; AF184913; AF228679; U39203; NM_001110192; NM_010566; ENSMUST00000042275; ENSMUST00000169754; BC108328; U51742; U52044; ENSMUST00000167032; AF184912; XM_006529154	chr1
17215345	7.09	6.98	7.02	7.04	0.04	0.13	0.09	0.03	-1.05	0.465114	0.961684	-1.08	0.452057	0.883352	-1.04	0.044536	0.398042	1.04	0.897787	0.991421	1.01	0.589708	0.89783	1.02	0.832481	0.98256	Atg16l1	autophagy related 16-like 1 (S. cerevisiae)	NM_001205391; NM_001205392; NM_029846; ENSMUST00000027512; ENSMUST00000113186; ENSMUST00000113190; ENSMUST00000137638; ENSMUST00000144047; ENSMUST00000151037; AB087879; AB087880; AB087881; AB476646; AK131120; AK163246; BC049122; XM_006529950; ENSMUST00000133072; ENSMUST00000134603; AK145673; ENSMUST00000127884; BC033362; GENSCAN00000041070	RefSeq; ENSEMBL; GenBank; GenBank HTC	Mus musculus autophagy related 16-like 1 (S. cerevisiae) (Atg16l1), transcript variant 1, mRNA.; Mus musculus autophagy related 16-like 1 (S. cerevisiae) (Atg16l1), transcript variant 3, mRNA.; Mus musculus autophagy related 16-like 1 (S. cerevisiae) (Atg16l1), transcript variant 2, mRNA.; ensembl_havana_transcript:known chromosome:GRCm38:1:87756013:87792428:1 gene:ENSMUSG00000026289 gene_biotype…	NM_001205391; NM_001205392; NM_029846; ENSMUST00000027512; ENSMUST00000113186; ENSMUST00000113190; ENSMUST00000137638; ENSMUST00000144047; ENSMUST00000151037; AB087879; AB087880; AB087881; AB476646; AK131120; AK163246; BC049122; XM_006529950; ENSMUST00000133072; ENSMUST00000134603; AK145673; ENSMUST00000127884; BC033362	chr1
17215370	6.46	6.34	6.21	6.31	0.24	0.33	0.33	0.34	-1.19	0.264113	0.946938	-1.09	0.5182	0.907419	-1.11	0.429105	0.83627	-1.02	0.871495	0.988327	1.07	0.755166	0.943615	-1.1	0.630681	0.951259	Atg16l1; Gm25395	autophagy related 16-like 1 (S. cerevisiae); predicted gene, 25395	XM_006529950; ENSMUST00000157343; NONMMUT001904	RefSeq; ENSEMBL; NONCODE	PREDICTED: Mus musculus autophagy related 16-like 1 (S. cerevisiae) (Atg16l1), transcript variant X1, mRNA.; ncrna:known chromosome:GRCm38:1:87776938:87777209:1 gene:ENSMUSG00000087968 gene_biotype:snoRNA transcript_biotype:snoRNA; Non-coding transcript identified by NONCODE: Sense No Exonic	XM_006529950	chr1
17215372	6.43	6.27	6.33	6.49	0.21	0.39	0.51	0.37	-1.07	0.278806	0.946938	-1.12	0.678999	0.951569	1.04	0.610258	0.903145	1.16	0.950281	0.995784	1.12	0.508995	0.87006	1.04	0.487615	0.914508	Scarna6	small Cajal body-specific RNA 6	NR_028519; ENSMUST00000158656; AF357345; NONMMUT001905	RefSeq; ENSEMBL; GenBank; NONCODE	Mus musculus small Cajal body-specific RNA 6 (Scarna6), guide RNA.; ncrna:known chromosome:GRCm38:1:87784556:87784820:1 gene:ENSMUSG00000089281 gene_biotype:snoRNA transcript_biotype:snoRNA; Mus musculus clone MBI-46 C/D box snoRNA, partial sequence.; Non-coding transcript identified by NONCODE: Sense No Exonic		chr1
17215374	5.33	5.38	5.61	5.31	0.07	0.24	0.17	0.08	1.21	0.097254	0.945976	1.04	0.526841	0.910293	-1.01	0.758444	0.947978	-1.05	0.457943	0.927393	-1.22	0.085037	0.551559	1.17	0.482405	0.912904	5830472F04Rik	RIKEN cDNA 5830472F04 gene	AK018050	GenBank HTC	Mus musculus adult male thymus cDNA, RIKEN full-length enriched library, clone:5830472F04 product:hypothetical protein, full insert sequence.		chr1
17215376	3.93	4.15	3.96	3.98	0.15	0.18	0.16	0.04	1.02	0.805408	0.986373	1.17	0.168227	0.699596	1.03	0.542387	0.882423	-1.13	0.191783	0.833453	1.01	0.813596	0.958646	-1.14	0.245846	0.820781	Sag	S-antigen, retina and pineal gland (arrestin)	ENSMUST00000156381; NM_009118; ENSMUST00000077772; ENSMUST00000128761; ENSMUST00000155393; ENSMUST00000177757; BC016498; M24086; XM_006529274; ENSMUST00000130886; AK053278; AY651760; ENSMUST00000144334; GENSCAN00000041068	ENSEMBL; RefSeq; GenBank; GenBank HTC	havana:known chromosome:GRCm38:1:87803680:87817863:1 gene:ENSMUSG00000056055 gene_biotype:protein_coding transcript_biotype:retained_intron; Mus musculus S-antigen, retina and pineal gland (arrestin) (Sag), mRNA.; ensembl_havana_transcript:known chromosome:GRCm38:1:87803680:87845158:1 gene:ENSMUSG00000056055 gene_biotype:protein_coding transcript_biotype:protein_coding; havana:known chromosome:GR…	ENSMUST00000156381; NM_009118; ENSMUST00000077772; ENSMUST00000128761; ENSMUST00000155393; ENSMUST00000177757; BC016498; M24086; XM_006529274; ENSMUST00000130886; AK053278; AY651760; ENSMUST00000144334	chr1
17215395	7.55	7.32	7.58	7.26	0.06	0.13	0.15	0.19	1.02	0.703429	0.976784	-1.17	0.076737	0.547596	-1.22	0.07512	0.481863	-1.04	0.614285	0.956744	-1.24	0.089693	0.558407	1.19	0.110167	0.683894	Dgkd	diacylglycerol kinase, delta	NM_177646; XM_006529471; ENSMUST00000027517; BC048957; XM_006529473; ENSMUST00000190061; GENSCAN00000041078	RefSeq; ENSEMBL; GenBank	Mus musculus diacylglycerol kinase, delta (Dgkd), mRNA.; PREDICTED: Mus musculus diacylglycerol kinase, delta (Dgkd), transcript variant X1, mRNA.; ensembl_havana_transcript:known chromosome:GRCm38:1:87853287:87944490:1 gene:ENSMUSG00000070738 gene_biotype:protein_coding transcript_biotype:protein_coding; Mus musculus diacylglycerol kinase, delta, mRNA (cDNA clone IMAGE:6490713), complete cds.; P…	NM_177646; XM_006529471; ENSMUST00000027517; BC048957; XM_006529473	chr1
17215427	7.04	7.02	7.12	7.08	0.2	0.47	0.28	0.15	1.06	0.235386	0.946024	-1.01	0.979108	0.997519	1.03	0.909964	0.981506	1.05	0.932956	0.99483	-1.03	0.229382	0.723707	1.07	0.418705	0.895107	Gm25198	predicted gene, 25198	ENSMUST00000178574; NONMMUT001913	ENSEMBL; NONCODE	ncrna:known chromosome:GRCm38:1:88015924:88016033:1 gene:ENSMUSG00000095942 gene_biotype:miRNA transcript_biotype:miRNA; Non-coding transcript identified by NONCODE		chr1
17215429	4.09	4.26	4.17	4.45	0.26	0.07	0.06	0.15	1.06	0.610023	0.969888	1.13	0.37067	0.851313	1.28	0.18481	0.654755	1.14	0.272247	0.870078	1.21	0.107603	0.587986	-1.07	0.235029	0.811326	Ugt1a1; LOC102642343; Ugt1a7c; Ugt1a9; Ugt1a6a; Ugt1a10; Ugt1a2; Ugt1a6b; Ugt1a5; Ugt1a8	UDP glucuronosyltransferase 1 family, polypeptide A1; UDP-glucuronosyltransferase 1-9-like; UDP glucuronosyltransferase 1 family, polypeptide A7C; UDP glucuronosyltransferase 1 family, polypeptide A9; UDP glucuronosyltransferase 1 family, polypeptide A6A; UDP glycosyltransferase 1 family, polypeptide A10; UDP glucuronosyltransferase 1 family, polypeptide A2; UDP glucuronosyltransferase 1 family, …	NM_201645; XM_006544824; ENSMUST00000073049; AY227194; BC093516; BC141205; BC141206; L27122; U16818; NM_201641; NM_013701; NM_145079; NM_201410; NM_201642; NM_201643; NM_201644; ENSMUST00000014263; ENSMUST00000049289; ENSMUST00000058237; ENSMUST00000073772; ENSMUST00000097659; ENSMUST00000113134; ENSMUST00000113135; ENSMUST00000113137; ENSMUST00000113138; ENSMUST00000113139; ENSMUST00000113142; E…	RefSeq; ENSEMBL; GenBank; GenBank HTC	Mus musculus UDP glucuronosyltransferase 1 family, polypeptide A1 (Ugt1a1), mRNA.; PREDICTED: Mus musculus UDP-glucuronosyltransferase 1-9-like (LOC102642343), mRNA.; ensembl_havana_transcript:known chromosome:GRCm38:1:88211959:88218997:1 gene:ENSMUSG00000089960 gene_biotype:protein_coding transcript_biotype:protein_coding; Mus musculus UDP glycosyltransferase 1 family polypeptide A1 (Ugt1a1) mRN…	NM_201645; ENSMUST00000073049; AY227194; BC093516; BC141205; BC141206; L27122; U16818; NM_201641; NM_013701; NM_145079; NM_201410; NM_201642; NM_201643; NM_201644; ENSMUST00000014263; ENSMUST00000049289; ENSMUST00000058237; ENSMUST00000073772; ENSMUST00000097659; ENSMUST00000113134; ENSMUST00000113135; ENSMUST00000113137; ENSMUST00000113138; ENSMUST00000113139; ENSMUST00000113142; ENSMUST00000138…	chr1
17215462	4.26	4.24	4.34	4.36	0.18	0.18	0.14	0.17	1.06	0.456028	0.960946	-1.01	0.534087	0.91261	1.07	0.209494	0.681875	1.09	0.458749	0.927393	1.01	0.454615	0.846137	1.07	0.940051	0.994114	Mroh2a	maestro heat-like repeat family member 2A	NM_001281466; XM_006529046; XM_006529051; ENSMUST00000061013; ENSMUST00000113130; GENSCAN00000041072	RefSeq; ENSEMBL	Mus musculus maestro heat-like repeat family member 2A (Mroh2a), mRNA.; PREDICTED: Mus musculus maestro heat-like repeat family member 2A (Mroh2a), transcript variant X7, mRNA.; PREDICTED: Mus musculus maestro heat-like repeat family member 2A (Mroh2a), transcript variant X12, mRNA.; ensembl:known chromosome:GRCm38:1:88227020:88262289:1 gene:ENSMUSG00000079429 gene_biotype:protein_coding transcri…	NM_001281466; XM_006529046; XM_006529051; ENSMUST00000061013; ENSMUST00000113130	chr1
17215507	3.66	3.55	3.66	3.91	0.18	0.08	0.02	0.18	-1	0.436231	0.95823	-1.08	0.921228	0.990176	1.19	0.170018	0.640238	1.28	0.087726	0.77178	1.19	0.213025	0.709385	1.08	0.097319	0.661191	Trpm8	transient receptor potential cation channel, subfamily M, member 8	NM_134252; XM_006529229; XM_006529230; XR_387150; ENSMUST00000040210; ENSMUST00000113114; ENSMUST00000171176; AF481480; AY095352; BC117934; GENSCAN00000041060	RefSeq; ENSEMBL; GenBank	Mus musculus transient receptor potential cation channel, subfamily M, member 8 (Trpm8), mRNA.; PREDICTED: Mus musculus transient receptor potential cation channel, subfamily M, member 8 (Trpm8), transcript variant X5, mRNA.; PREDICTED: Mus musculus transient receptor potential cation channel, subfamily M, member 8 (Trpm8), transcript variant X6, mRNA.; PREDICTED: Mus musculus transient receptor …	NM_134252; XM_006529229; XM_006529230; XR_387150; ENSMUST00000040210; ENSMUST00000113114; ENSMUST00000171176; AF481480; AY095352; BC117934	chr1
17215539	3.34	3.36	3.41	3.18	0.1	0.11	0.17	0.06	1.05	0.746545	0.980564	1.01	0.55512	0.91945	-1.12	0.051554	0.419676	-1.14	0.16723	0.826738	-1.18	0.240102	0.731472	1.03	0.89539	0.989999	Spp2	secreted phosphoprotein 2	NM_029269; XM_006529918; ENSMUST00000027518; ENSMUST00000176708; BC027494; ENSMUST00000189225; GENSCAN00000041059	RefSeq; ENSEMBL; GenBank	Mus musculus secreted phosphoprotein 2 (Spp2), mRNA.; PREDICTED: Mus musculus secreted phosphoprotein 2 (Spp2), transcript variant X1, mRNA.; ensembl_havana_transcript:known chromosome:GRCm38:1:88406961:88426438:1 gene:ENSMUSG00000026295 gene_biotype:protein_coding transcript_biotype:protein_coding; havana:putative chromosome:GRCm38:1:88407279:88426438:1 gene:ENSMUSG00000026295 gene_biotype:prote…	NM_029269; XM_006529918; ENSMUST00000027518; ENSMUST00000176708; BC027494	chr1
17215550	3.81	3.7	3.88	3.71	0.08	0.06	0.16	0.25	1.05	0.875137	0.990802	-1.08	0.250235	0.776777	-1.07	0.758819	0.947978	1.01	0.445945	0.924756	-1.12	0.715382	0.932343	1.14	0.573202	0.936253	Gm19589	predicted gene, 19589	NR_037971; ENSMUST00000189394; KnowTID_00000102; NONMMUT001943; NONMMUT001944; NONMMUT001945; NONMMUT001946	RefSeq; ENSEMBL; Luo lincRNA; NONCODE	Mus musculus predicted gene, 19589 (Gm19589), long non-coding RNA.; havana:known chromosome:GRCm38:1:88551517:88562167:1 gene:ENSMUSG00000100798 gene_biotype:lincRNA transcript_biotype:lincRNA; Non-coding transcript identified by Luo, et al.; Non-coding transcript identified by NONCODE: Linc		chr1
17215557	5.07	5.22	5.36	4.97	0.14	0.19	0.22	0.09	1.23	0.150947	0.945976	1.11	0.934527	0.99227	-1.07	0.316603	0.768276	-1.19	0.370099	0.902662	-1.31	0.052067	0.47567	1.1	0.200336	0.784322	2410088K16Rik	RIKEN cDNA 2410088K16 gene	NR_040493; ENSMUST00000180596; ENSMUST00000181016; KnowTID_00000105; NONMMUT001950	RefSeq; ENSEMBL; Luo lincRNA; NONCODE	Mus musculus RIKEN cDNA 2410088K16 gene (2410088K16Rik), long non-coding RNA.; havana:known chromosome:GRCm38:1:88754954:88755709:1 gene:ENSMUSG00000097398 gene_biotype:lincRNA transcript_biotype:lincRNA; havana:known chromosome:GRCm38:1:88754890:88755736:1 gene:ENSMUSG00000097398 gene_biotype:lincRNA transcript_biotype:lincRNA; Non-coding transcript identified by Luo, et al.; Non-coding transcri…		chr1
17215561	3.65	3.64	3.53	3.86	0.22	0.25	0.14	0.1	-1.08	0.34651	0.948068	-1	0.578659	0.925855	1.16	0.61162	0.903267	1.16	0.283009	0.873786	1.26	0.07454	0.531495	-1.08	0.802407	0.978375	1700067G17Rik	RIKEN cDNA 1700067G17 gene	NR_040471; ENSMUST00000186180; KnowTID_00000106; NONMMUT001956; NONMMUT001957; NONMMUT001958	RefSeq; ENSEMBL; Luo lincRNA; NONCODE	Mus musculus RIKEN cDNA 1700067G17 gene (1700067G17Rik), long non-coding RNA.; havana:known chromosome:GRCm38:1:89016113:89022210:1 gene:ENSMUSG00000099378 gene_biotype:lincRNA transcript_biotype:lincRNA; Non-coding transcript identified by Luo, et al.; Non-coding transcript identified by NONCODE: Linc		chr1
17215565	6.05	6.49	6.04	6.28	0.09	0.18	0.09	0.24	-1.01	0.285067	0.946938	1.36	0.068735	0.529177	1.17	0.099288	0.531384	-1.16	0.889843	0.990421	1.18	0.050719	0.472277	-1.37	0.030897	0.481065	Sh3bp4	SH3-domain binding protein 4	NM_133816; ENSMUST00000066279; BC012284; BC034733	RefSeq; ENSEMBL; GenBank	Mus musculus SH3-domain binding protein 4 (Sh3bp4), mRNA.; ensembl_havana_transcript:known chromosome:GRCm38:1:89070415:89155068:1 gene:ENSMUSG00000036206 gene_biotype:protein_coding transcript_biotype:protein_coding; Mus musculus SH3-domain binding protein 4, mRNA (cDNA clone MGC:18936 IMAGE:3978494), complete cds.; Mus musculus SH3-domain binding protein 4, mRNA (cDNA clone MGC:36965 IMAGE:4947…	NM_133816; ENSMUST00000066279; BC012284; BC034733	chr1
17215576	7.8	7.96	7.73	7.74	0.15	0.07	0.05	0.06	-1.05	0.382324	0.949163	1.11	0.246309	0.772879	-1.04	0.583809	0.895459	-1.16	0.027301	0.657729	1.01	0.485971	0.858515	-1.17	0.01387	0.356362	Agap1	ArfGAP with GTPase domain, ankyrin repeat and PH domain 1	NM_001037136; NM_178119; ENSMUST00000027521; ENSMUST00000074945; AK147521; ENSMUST00000190096; GENSCAN00000009861	RefSeq; ENSEMBL; GenBank HTC	Mus musculus ArfGAP with GTPase domain, ankyrin repeat and PH domain 1 (Agap1), transcript variant 2, mRNA.; Mus musculus ArfGAP with GTPase domain, ankyrin repeat and PH domain 1 (Agap1), transcript variant 1, mRNA.; ensembl_havana_transcript:known chromosome:GRCm38:1:89454806:89897617:1 gene:ENSMUSG00000055013 gene_biotype:protein_coding transcript_biotype:protein_coding; havana:putative chromo…	NM_001037136; NM_178119; ENSMUST00000027521; ENSMUST00000074945; AK147521	chr1
17215597	5.46	5.64	5.5	5.55	0.16	0.15	0.09	0.13	1.03	0.630725	0.972872	1.13	0.994703	0.998788	1.06	0.820917	0.96408	-1.06	0.809921	0.981288	1.03	0.786802	0.952542	-1.1	0.612317	0.94643	Gm25180	predicted gene, 25180	ENSMUST00000157746; NONMMUT001969	ENSEMBL; NONCODE	ncrna:known chromosome:GRCm38:1:89563360:89563474:1 gene:ENSMUSG00000088371 gene_biotype:rRNA transcript_biotype:rRNA; Non-coding transcript identified by NONCODE		chr1
17215599	3.29	3.82	3.95	3.72	0.11	0.15	0.24	0.18	1.58	0.029388	0.922811	1.45	0.007117	0.224043	1.34	0.028969	0.334547	-1.07	0.349066	0.897327	-1.17	0.573684	0.893005	1.09	0.832839	0.98256	Gm26037	predicted gene, 26037	ENSMUST00000158150; NONMMUT001978	ENSEMBL; NONCODE	ncrna:known chromosome:GRCm38:1:89684802:89685112:1 gene:ENSMUSG00000088775 gene_biotype:misc_RNA transcript_biotype:misc_RNA; Non-coding transcript identified by NONCODE: Sense No Exonic		chr1
17215601	5.16	5.1	5.2	5.13	0.14	0.05	0.1	0.19	1.03	0.516389	0.96598	-1.04	0.535337	0.913393	-1.02	0.992474	0.998898	1.02	0.623973	0.957801	-1.05	0.602027	0.900959	1.07	0.121585	0.697654	D130058E05Rik	RIKEN cDNA D130058E05 gene	ENSMUST00000173856; ENSMUST00000189763; AK051578; NONMMUT001987	ENSEMBL; GenBank HTC; NONCODE	havana:known chromosome:GRCm38:1:89930234:89931862:1 gene:ENSMUSG00000092627 gene_biotype:processed_transcript transcript_biotype:antisense; havana:known chromosome:GRCm38:1:89930261:89933290:1 gene:ENSMUSG00000092627 gene_biotype:processed_transcript transcript_biotype:retained_intron; Mus musculus 12 days embryo spinal ganglion cDNA, RIKEN full-length enriched library, clone:D130058E05 product:…	ENSMUST00000173856	chr1
17215605	6.66	6.53	6.9	6.31	0.06	0.17	0.13	0.08	1.18	0.095952	0.945976	-1.09	0.067834	0.52714	-1.27	0.002299	0.13707	-1.16	0.338833	0.892917	-1.5	0.003046	0.21336	1.29	0.024832	0.443062	Ackr3	atypical chemokine receptor 3	NM_001271607; ENSMUST00000159654; AF000236; ENSMUST00000065587; NM_007722	RefSeq; ENSEMBL; GenBank	Mus musculus atypical chemokine receptor 3 (Ackr3), transcript variant 1, mRNA.; havana:known chromosome:GRCm38:1:90204006:90213833:1 gene:ENSMUSG00000044337 gene_biotype:protein_coding transcript_biotype:protein_coding; Mus musculus RDC1 orphan chemokine receptor mRNA, complete cds.; ensembl_havana_transcript:known chromosome:GRCm38:1:90203980:90216751:1 gene:ENSMUSG00000044337 gene_biotype:prot…	NM_001271607; ENSMUST00000159654; AF000236; ENSMUST00000065587; NM_007722	chr1
17215612	8.51	8.4	8.45	8.52	0.11	0.04	0.06	0.18	-1.04	0.923505	0.994966	-1.08	0.587544	0.92852	1.01	0.577137	0.894562	1.09	0.343485	0.895594	1.05	0.577905	0.893296	1.04	0.323095	0.85853	Cops8	COP9 (constitutive photomorphogenic) homolog, subunit 8 (Arabidopsis thaliana)	NM_133805; ENSMUST00000036153; AF482000; AK142989; BC017690; BC021488; BC024421; ENSMUST00000186152; ENSMUST00000186750; ENSMUST00000191510; GENSCAN00000010690; ENSMUST00000189309; ENSMUST00000190057	RefSeq; ENSEMBL; GenBank; GenBank HTC	Mus musculus COP9 (constitutive photomorphogenic) homolog, subunit 8 (Arabidopsis thaliana) (Cops8), mRNA.; ensembl_havana_transcript:known chromosome:GRCm38:1:90602981:90613341:1 gene:ENSMUSG00000034432 gene_biotype:protein_coding transcript_biotype:protein_coding; Mus musculus COP9 signalosome subunit 8 (Csn8) mRNA, complete cds.; Mus musculus 0 day neonate lung cDNA, RIKEN full-length enriched…	NM_133805; ENSMUST00000036153; AF482000; AK142989; BC017690; BC021488; BC024421	chr1
17215623	3.94	4.15	4.08	3.97	0.11	0.47	0.32	0.09	1.1	0.578069	0.967839	1.16	0.690824	0.954495	1.02	0.749631	0.946255	-1.13	0.621326	0.957673	-1.08	0.666471	0.920086	-1.05	0.509269	0.920535	Gm9991	predicted gene 9991	ENSMUST00000070048; AK039913	ENSEMBL; GenBank HTC	ensembl_havana_transcript:known chromosome:GRCm38:1:90675161:90679793:1 gene:ENSMUSG00000056128 gene_biotype:lincRNA transcript_biotype:lincRNA; Mus musculus 0 day neonate thymus cDNA, RIKEN full-length enriched library, clone:A430028D19 product:hypothetical protein, full insert sequence.	ENSMUST00000070048; AK039913	chr1
17215629	5.06	5.2	5.37	5.63	0.09	0.27	0.14	0.23	1.24	0.048154	0.930784	1.11	0.587587	0.928544	1.48	0.0216	0.301435	1.34	0.106208	0.788922	1.2	0.168765	0.665179	1.12	0.394051	0.885239	Mlph	melanophilin	NM_053015; ENSMUST00000027528; AB057759; AF384098; BC006900; BC150804; GENSCAN00000042116	RefSeq; ENSEMBL; GenBank; GenBank HTC	Mus musculus melanophilin (Mlph), mRNA.; ensembl_havana_transcript:known chromosome:GRCm38:1:90915085:90951142:1 gene:ENSMUSG00000026303 gene_biotype:protein_coding transcript_biotype:protein_coding; Mus musculus slac2-a mRNA for Slp homologue lacking C2 domains-a, complete cds.; Mus musculus melanophilin (Mlph) mRNA, complete cds.; Mus musculus cDNA clone IMAGE:3599815, **** WARNING: chimeric cl…	NM_053015; ENSMUST00000027528; AB057759; AF384098; BC006900; BC150804	chr1
17215647	5.38	5.39	5.36	4.99	0.34	0.22	0.18	0.29	-1.02	0.487922	0.963116	1.01	0.750983	0.963809	-1.31	0.498678	0.865999	-1.32	0.266521	0.86949	-1.29	0.140363	0.635236	-1.02	0.611158	0.94643	Prlh	prolactin releasing hormone	NM_001101647; ENSMUST00000166281; FJ424613; GENSCAN00000042110	RefSeq; ENSEMBL; GenBank	Mus musculus prolactin releasing hormone (Prlh), mRNA.; ensembl_havana_transcript:known chromosome:GRCm38:1:90953108:90954027:1 gene:ENSMUSG00000090550 gene_biotype:protein_coding transcript_biotype:protein_coding; Mus musculus prolactin-releasing peptide mRNA, complete cds.; cdna:genscan chromosome:GRCm38:1:90953108:90954012:1 transcript_biotype:protein_coding	NM_001101647; ENSMUST00000166281; FJ424613	chr1
17215650	8.04	8	7.89	7.78	0.05	0.02	0.06	0.14	-1.11	0.023485	0.920543	-1.03	0.334138	0.832421	-1.2	0.060468	0.445603	-1.16	0.082591	0.767015	-1.08	0.467549	0.851373	-1.08	0.026981	0.456688	Lrrfip1	leucine rich repeat (in FLII) interacting protein 1	NM_001111311; NM_001111312; NM_008515; XM_006529175; XM_006529185; ENSMUST00000068116; ENSMUST00000068167; ENSMUST00000097649; ENSMUST00000097650; AF045573; AK044174; BC144956; BC145642; ENSMUST00000185531; ENSMUST00000189505; ENSMUST00000189617; GENSCAN00000042113	RefSeq; ENSEMBL; GenBank; GenBank HTC	Mus musculus leucine rich repeat (in FLII) interacting protein 1 (Lrrfip1), transcript variant 1, mRNA.; Mus musculus leucine rich repeat (in FLII) interacting protein 1 (Lrrfip1), transcript variant 3, mRNA.; Mus musculus leucine rich repeat (in FLII) interacting protein 1 (Lrrfip1), transcript variant 2, mRNA.; PREDICTED: Mus musculus leucine rich repeat (in FLII) interacting protein 1 (Lrrfip1…	NM_001111311; NM_001111312; NM_008515; XM_006529175; XM_006529185; ENSMUST00000068116; ENSMUST00000068167; ENSMUST00000097649; ENSMUST00000097650; AF045573; AK044174; BC144956; BC145642	chr1
17215681	3.46	3.4	3.75	3.32	0.23	0.15	0.07	0.06	1.23	0.057494	0.941588	-1.04	0.536555	0.913786	-1.1	0.867721	0.973073	-1.06	0.242648	0.858393	-1.35	0.002307	0.200978	1.28	0.058947	0.585934	Rbm44	RNA binding motif protein 44	NM_001033408; XM_006529704; ENSMUST00000094698; BC150950	RefSeq; ENSEMBL; GenBank	Mus musculus RNA binding motif protein 44 (Rbm44), mRNA.; PREDICTED: Mus musculus RNA binding motif protein 44 (Rbm44), transcript variant X3, mRNA.; ensembl_havana_transcript:known chromosome:GRCm38:1:91145103:91170795:1 gene:ENSMUSG00000070732 gene_biotype:protein_coding transcript_biotype:protein_coding; Mus musculus RNA binding motif protein 44, mRNA (cDNA clone MGC:183861 IMAGE:9087861), com…	NM_001033408; XM_006529704; ENSMUST00000094698; BC150950	chr1
17215697	5.09	5.81	5.31	5.46	0.28	0.14	0.34	0.03	1.17	0.706583	0.976784	1.65	0.045746	0.459065	1.29	0.235015	0.705716	-1.28	0.023711	0.657729	1.1	0.549031	0.884342	-1.41	0.116623	0.691242	Ramp1	receptor (calcitonin) activity modifying protein 1	NM_001168392; NM_178401; ENSMUST00000165855; NM_016894; XM_006529747; ENSMUST00000097648; AB019046; AF146522; AF209904; BC012644; ENSMUST00000188475; AJ314840	RefSeq; ENSEMBL; GenBank	Mus musculus receptor (calcitonin) activity modifying protein 1 (Ramp1), transcript variant 3, mRNA.; Mus musculus receptor (calcitonin) activity modifying protein 1 (Ramp1), transcript variant 2, mRNA.; havana:putative chromosome:GRCm38:1:91179822:91206790:1 gene:ENSMUSG00000034353 gene_biotype:protein_coding transcript_biotype:protein_coding; Mus musculus receptor (calcitonin) activity modifyin…	NM_001168392; NM_178401; ENSMUST00000165855; NM_016894; XM_006529747; ENSMUST00000097648; AB019046; AF146522; AF209904; BC012644; AJ314840	chr1
17215705	5.81	5.85	5.79	5.97	0.13	0.15	0.1	0.19	-1.02	0.283208	0.946938	1.03	0.945073	0.992635	1.12	0.747802	0.945573	1.09	0.714945	0.970382	1.14	0.253547	0.743123	-1.04	0.343856	0.86766	Ube2f	ubiquitin-conjugating enzyme E2F (putative)	XM_006529837; ENSMUST00000059743; ENSMUST00000171112; AK010957; BC016117; XM_006529836; ENSMUST00000171165; ENSMUST00000188576	RefSeq; ENSEMBL; GenBank HTC; GenBank	PREDICTED: Mus musculus ubiquitin-conjugating enzyme E2F (putative) (Ube2f), transcript variant X2, mRNA.; ensembl_havana_transcript:known chromosome:GRCm38:1:91250311:91285740:1 gene:ENSMUSG00000034343 gene_biotype:protein_coding transcript_biotype:protein_coding; ensembl_havana_transcript:known chromosome:GRCm38:1:91250566:91285927:1 gene:ENSMUSG00000034343 gene_biotype:protein_coding transcrip…	XM_006529837; ENSMUST00000059743; ENSMUST00000171112; AK010957; BC016117; XM_006529836; ENSMUST00000171165	chr1
17215720	7.38	7.47	7.51	7.48	0.05	0.14	0.11	0.09	1.1	0.300198	0.946938	1.06	0.815117	0.975694	1.08	0.047524	0.407708	1.01	0.206824	0.840445	-1.02	0.343439	0.797993	1.03	0.595439	0.94315	Scly	selenocysteine lyase	NM_016717; XR_387181; ENSMUST00000027532; ENSMUST00000124832; ENSMUST00000142488; ENSMUST00000147523; ENSMUST00000154045; AF175407; BC019879; BC021389; ENSMUST00000153621; AK036533; GENSCAN00000042101	RefSeq; ENSEMBL; GenBank; GenBank HTC	Mus musculus selenocysteine lyase (Scly), mRNA.; PREDICTED: Mus musculus selenocysteine lyase (Scly), transcript variant X5, misc_RNA.; ensembl_havana_transcript:known chromosome:GRCm38:1:91298338:91321075:1 gene:ENSMUSG00000026307 gene_biotype:protein_coding transcript_biotype:protein_coding; havana:novel chromosome:GRCm38:1:91298404:91308709:1 gene:ENSMUSG00000026307 gene_biotype:protein_coding…	NM_016717; XR_387181; ENSMUST00000027532; ENSMUST00000124832; ENSMUST00000142488; ENSMUST00000147523; ENSMUST00000154045; AF175407; BC019879; BC021389; ENSMUST00000153621; AK036533	chr1
17215738	5.16	5.21	5.29	5.09	0.18	0.24	0.23	0.21	1.09	0.733266	0.97836	1.03	0.322213	0.827417	-1.05	0.316175	0.768276	-1.09	0.938493	0.995351	-1.15	0.533208	0.879266	1.05	0.517311	0.92179	Espnl	espin-like	NM_001033292; XM_006529482; ENSMUST00000088904; ENSMUST00000176156; GENSCAN00000042098	RefSeq; ENSEMBL	Mus musculus espin-like (Espnl), mRNA.; PREDICTED: Mus musculus espin-like (Espnl), transcript variant X1, mRNA.; ensembl_havana_transcript:known chromosome:GRCm38:1:91322075:91348306:1 gene:ENSMUSG00000049515 gene_biotype:protein_coding transcript_biotype:protein_coding; havana:novel chromosome:GRCm38:1:91322133:91345937:1 gene:ENSMUSG00000049515 gene_biotype:protein_coding transcript_biotype:pr…	NM_001033292; XM_006529482; ENSMUST00000088904; ENSMUST00000176156	chr1
17215750	7.52	7.15	7.3	7.1	0.09	0.11	0.16	0.06	-1.17	0.174613	0.945976	-1.3	0.035515	0.417926	-1.34	0.004178	0.16631	-1.03	0.245538	0.858762	-1.15	0.119331	0.60404	1.11	0.466837	0.909541	Klhl30	kelch-like 30	NM_027551; ENSMUST00000027533; BC115428; BC115429; GENSCAN00000042100	RefSeq; ENSEMBL; GenBank	Mus musculus kelch-like 30 (Klhl30), mRNA.; ensembl_havana_transcript:known chromosome:GRCm38:1:91351016:91362416:1 gene:ENSMUSG00000026308 gene_biotype:protein_coding transcript_biotype:protein_coding; Mus musculus kelch-like 30 (Drosophila), mRNA (cDNA clone MGC:143856 IMAGE:40094085), complete cds.; Mus musculus kelch-like 30 (Drosophila), mRNA (cDNA clone MGC:143857 IMAGE:40094088), complete …	NM_027551; ENSMUST00000027533; BC115428; BC115429	chr1
17215762	4.7	4.67	4.71	4.62	0.03	0.24	0.03	0.11	1.01	0.548528	0.966936	-1.02	0.611548	0.935687	-1.05	0.477673	0.857213	-1.03	0.869882	0.988263	-1.06	0.363071	0.807096	1.03	0.542649	0.929681	Fam132b	family with sequence similarity 132, member B	NM_173395; ENSMUST00000086861; BC056923; HQ285249; XM_006529484; XM_006529486; GENSCAN00000042117	RefSeq; ENSEMBL; GenBank	Mus musculus family with sequence similarity 132, member B (Fam132b), mRNA.; ensembl_havana_transcript:known chromosome:GRCm38:1:91366430:91374217:1 gene:ENSMUSG00000047443 gene_biotype:protein_coding transcript_biotype:protein_coding; Mus musculus family with sequence similarity 132, member B, mRNA (cDNA clone MGC:66507 IMAGE:5716432), complete cds.; Mus musculus strain C57BL/6 myonectin mRNA, c…	NM_173395; ENSMUST00000086861; BC056923; HQ285249; XM_006529484; XM_006529486	chr1
17215773	5.91	6	6.12	6.1	0.14	0.13	0.04	0.13	1.16	0.249541	0.946938	1.06	0.60547	0.934697	1.14	0.320122	0.771515	1.07	0.153055	0.816109	-1.02	0.869109	0.972319	1.09	0.087181	0.645809	Traf3ip1	TRAF3 interacting protein 1	NM_028718; ENSMUST00000047242; AY613437; BC051115; BC117868; ENSMUST00000187588; ENSMUST00000189341; GENSCAN00000042095	RefSeq; ENSEMBL; GenBank	Mus musculus TRAF3 interacting protein 1 (Traf3ip1), mRNA.; ensembl_havana_transcript:known chromosome:GRCm38:1:91494694:91529307:1 gene:ENSMUSG00000034292 gene_biotype:protein_coding transcript_biotype:protein_coding; Mus musculus microtubule-interacting protein associated with TRAF3 (Mipt3) mRNA, complete cds.; Mus musculus TNF receptor-associated factor 3 interacting protein 1, mRNA (cDNA clon…	NM_028718; ENSMUST00000047242; AY613437; BC051115; BC117868	chr1
17215788	6.42	6.28	6.41	6.37	0.04	0.14	0.2	0.04	-1	0.875018	0.990802	-1.1	0.247072	0.773647	-1.03	0.19314	0.665771	1.07	0.521284	0.93975	-1.03	0.777705	0.949665	1.1	0.534979	0.927235	Asb1	ankyrin repeat and SOCS box-containing 1	NM_001039126; NM_023046; ENSMUST00000027538; ENSMUST00000086843; BC034869; BC049699; ENSMUST00000188081; ENSMUST00000188879; GENSCAN00000042095	RefSeq; ENSEMBL; GenBank; GenBank HTC	Mus musculus ankyrin repeat and SOCS box-containing 1 (Asb1), transcript variant 1, mRNA.; Mus musculus ankyrin repeat and SOCS box-containing 1 (Asb1), transcript variant 2, mRNA.; havana:putative chromosome:GRCm38:1:91540714:91559589:1 gene:ENSMUSG00000026311 gene_biotype:protein_coding transcript_biotype:protein_coding; ensembl_havana_transcript:known chromosome:GRCm38:1:91540544:91556088:1 ge…	NM_001039126; NM_023046; ENSMUST00000027538; ENSMUST00000086843; BC034869; BC049699	chr1
17215799	3.62	3.72	3.77	3.73	0.3	0.21	0.67	0.17	1.11	0.961432	0.996736	1.07	0.396773	0.864323	1.07	0.73583	0.941871	1.01	0.451583	0.925142	-1.03	0.904279	0.980159	1.04	0.677804	0.961135	Twist2	twist basic helix-loop-helix transcription factor 2	NM_007855; ENSMUST00000007949; BC090636; U36384; AK143028; ENSMUST00000186075	RefSeq; ENSEMBL; GenBank; GenBank HTC	Mus musculus twist basic helix-loop-helix transcription factor 2 (Twist2), mRNA.; ensembl_havana_transcript:known chromosome:GRCm38:1:91801461:91848028:1 gene:ENSMUSG00000007805 gene_biotype:protein_coding transcript_biotype:protein_coding; Mus musculus twist homolog 2 (Drosophila), mRNA (cDNA clone MGC:116582 IMAGE:30942245), complete cds.; Mus musculus twist-related bHLH protein Dermo-1 mRNA, c…	NM_007855; ENSMUST00000007949; BC090636; U36384; AK143028	chr1
17215804	4.08	4.22	4.29	4.03	0.23	0.21	0.24	0.27	1.16	0.987473	0.998711	1.1	0.780619	0.970589	-1.04	0.649888	0.916084	-1.14	0.82834	0.983738	-1.2	0.645155	0.913901	1.05	0.772777	0.974567	Gm26720	predicted gene, 26720	ENSMUST00000181260; NONMMUT002032	ENSEMBL; NONCODE	ensembl_lincrna:known chromosome:GRCm38:1:91989051:91992628:1 gene:ENSMUSG00000096941 gene_biotype:lincRNA transcript_biotype:lincRNA; Non-coding transcript identified by NONCODE: Antisense		chr1
17215807	2.75	2.9	3.1	3.02	0.22	0.07	0.44	0.28	1.27	0.952715	0.996138	1.11	0.848321	0.979516	1.21	0.437985	0.840899	1.09	0.417467	0.915865	-1.05	0.550812	0.884808	1.15	0.867499	0.987887	Olfr1413	olfactory receptor 1413	NM_147037; ENSMUST00000074859; BC116898	RefSeq; ENSEMBL; GenBank	Mus musculus olfactory receptor 1413 (Olfr1413), mRNA.; ensembl_havana_transcript:known chromosome:GRCm38:1:92573125:92574206:1 gene:ENSMUSG00000058904 gene_biotype:protein_coding transcript_biotype:protein_coding; Mus musculus olfactory receptor 1413, mRNA (cDNA clone MGC:151275 IMAGE:40126217), complete cds.	NM_147037; ENSMUST00000074859; BC116898	chr1
17215811	4	4.1	4.35	3.96	0.13	0.28	0.5	0.06	1.27	0.434874	0.95786	1.07	0.485191	0.89586	-1.03	0.248308	0.718051	-1.1	0.893273	0.990421	-1.31	0.273188	0.756047	1.19	0.299066	0.846039	Olfr1412	olfactory receptor 1412	NM_146277; ENSMUST00000062964; BC125241; GENSCAN00000013645	RefSeq; ENSEMBL; GenBank	Mus musculus olfactory receptor 1412 (Olfr1412), mRNA.; ensembl_havana_transcript:known chromosome:GRCm38:1:92588207:92589297:1 gene:ENSMUSG00000046300 gene_biotype:protein_coding transcript_biotype:protein_coding; Mus musculus olfactory receptor 1412, mRNA (cDNA clone MGC:130488 IMAGE:40044004), complete cds.; cdna:genscan chromosome:GRCm38:1:92588332:92589297:1 transcript_biotype:protein_coding	NM_146277; ENSMUST00000062964; BC125241	chr1
17215813	5.89	5.85	5.72	5.78	0.21	0.38	0.2	0.13	-1.12	0.58106	0.968068	-1.03	0.527899	0.910656	-1.08	0.365411	0.801013	-1.04	0.240462	0.856416	1.04	0.76682	0.94706	-1.09	0.330917	0.861689	Olfr1411	olfactory receptor 1411	NM_146490; BC128013; ENSMUST00000190844; GENSCAN00000013631	RefSeq; GenBank; ENSEMBL	Mus musculus olfactory receptor 1411 (Olfr1411), mRNA.; Mus musculus olfactory receptor 1411, mRNA (cDNA clone MGC:157607 IMAGE:40136041), complete cds.; ensembl_havana_transcript:known chromosome:GRCm38:1:92596495:92597492:1 gene:ENSMUSG00000062497 gene_biotype:protein_coding transcript_biotype:protein_coding; cdna:genscan chromosome:GRCm38:1:92596521:92597492:1 transcript_biotype:protein_coding	NM_146490; BC128013	chr1
17215815	3.43	3.62	3.85	3.6	0.49	0.44	0.16	0.21	1.33	0.675883	0.975575	1.14	0.69589	0.954658	1.12	0.655541	0.917144	-1.02	0.969221	0.997114	-1.19	0.13424	0.625898	1.17	0.335613	0.864472	Olfr1410; Olfr1411	olfactory receptor 1410; olfactory receptor 1411	NM_146491; ENSMUST00000073748; ENSMUST00000079790; BC106991; BC106992; GENSCAN00000013623	RefSeq; ENSEMBL; GenBank	Mus musculus olfactory receptor 1410 (Olfr1410), mRNA.; havana:known chromosome:GRCm38:1:92607839:92608807:1 gene:ENSMUSG00000063583 gene_biotype:protein_coding transcript_biotype:protein_coding gene:ENSMUSG00000062497; ensembl:known chromosome:GRCm38:1:92607839:92608847:1 gene:ENSMUSG00000063583 gene_biotype:protein_coding transcript_biotype:protein_coding; Mus musculus olfactory receptor 1410, …	NM_146491; ENSMUST00000073748; ENSMUST00000079790; BC106991; BC106992	chr1
17215817	4.28	4.07	4.21	4.34	0.06	0.15	0.18	0.3	-1.06	0.731959	0.97836	-1.16	0.103477	0.602546	1.04	0.546649	0.884136	1.2	0.184451	0.832817	1.1	0.482171	0.856596	1.1	0.326387	0.860315	Olfr12	olfactory receptor 12	NM_206896	RefSeq	Mus musculus olfactory receptor 12 (Olfr12), mRNA.	NM_206896	chr1
17215820	10.03	10.12	10.06	10.12	0.03	0.04	0	0.06	1.02	0.153246	0.945976	1.06	0.021156	0.339128	1.06	0.051845	0.420685	1	0.98322	0.998653	1.04	0.095578	0.570176	-1.04	0.030965	0.481503	Gpc1	glypican 1	NM_016696; XM_006529142; ENSMUST00000045970; AF185613; AK031768; AK154584; BC062902; GENSCAN00000007037	RefSeq; ENSEMBL; GenBank; GenBank HTC	Mus musculus glypican 1 (Gpc1), mRNA.; PREDICTED: Mus musculus glypican 1 (Gpc1), transcript variant X1, mRNA.; ensembl_havana_transcript:known chromosome:GRCm38:1:92831645:92860779:1 gene:ENSMUSG00000034220 gene_biotype:protein_coding transcript_biotype:protein_coding; Mus musculus glypican-1 (Gpc1) mRNA, complete cds.; Mus musculus 11 days embryo head cDNA, RIKEN full-length enriched library, c…	NM_016696; XM_006529142; ENSMUST00000045970; AF185613; AK031768; AK154584; BC062902	chr1
17215832	5.43	5.34	5.72	5.25	0.07	0.29	0.17	0.11	1.22	0.171808	0.945976	-1.06	0.769569	0.968161	-1.13	0.104077	0.538783	-1.06	0.583608	0.951801	-1.38	0.044484	0.455709	1.3	0.298028	0.845888	Mir149	microRNA 149	NR_029559; ENSMUST00000083536; mmu-mir-149; NONMMUT002061	RefSeq; ENSEMBL; miRBase Micro RNA Database; NONCODE	Mus musculus microRNA 149 (Mir149), microRNA.; ncrna:known chromosome:GRCm38:1:92850378:92850443:1 gene:ENSMUSG00000065470 gene_biotype:miRNA transcript_biotype:miRNA; MI0000171 Mus musculus miR-149 stem-loop; Non-coding transcript identified by NONCODE		chr1
17215834	6.14	6.12	6.03	6.19	0.19	0.15	0.08	0.14	-1.08	0.866996	0.990027	-1.02	0.991777	0.99869	1.03	0.895939	0.97944	1.05	0.892951	0.990421	1.12	0.69179	0.925969	-1.06	0.833273	0.98256	Dusp28	dual specificity phosphatase 28	NM_175118; ENSMUST00000060913; BC119127; GENSCAN00000007068	RefSeq; ENSEMBL; GenBank	Mus musculus dual specificity phosphatase 28 (Dusp28), mRNA.; ensembl_havana_transcript:known chromosome:GRCm38:1:92906981:92908435:1 gene:ENSMUSG00000047067 gene_biotype:protein_coding transcript_biotype:protein_coding; Mus musculus dual specificity phosphatase 28, mRNA (cDNA clone MGC:155443 IMAGE:8733876), complete cds.; cdna:genscan chromosome:GRCm38:1:92907055:92907687:1 transcript_biotype:p…	NM_175118; ENSMUST00000060913; BC119127	chr1
17215839	8.5	8.53	8.59	8.44	0.06	0.11	0.05	0.07	1.07	0.098863	0.945976	1.02	0.823782	0.976369	-1.04	0.658482	0.918585	-1.06	0.608121	0.956294	-1.11	0.071785	0.525496	1.05	0.342378	0.86661	Rnpepl1	arginyl aminopeptidase (aminopeptidase B)-like 1	NM_181405; XM_006529061; XM_006529063; ENSMUST00000027487; ENSMUST00000178816; ENSMUST00000179127; ENSMUST00000179854; BC024079; BC031789; GENSCAN00000007076	RefSeq; ENSEMBL; GenBank	Mus musculus arginyl aminopeptidase (aminopeptidase B)-like 1 (Rnpepl1), mRNA.; PREDICTED: Mus musculus arginyl aminopeptidase (aminopeptidase B)-like 1 (Rnpepl1), transcript variant X3, mRNA.; PREDICTED: Mus musculus arginyl aminopeptidase (aminopeptidase B)-like 1 (Rnpepl1), transcript variant X5, mRNA.; ensembl_havana_transcript:known chromosome:GRCm38:1:92910783:92920841:1 gene:ENSMUSG0000002…	NM_181405; XM_006529061; XM_006529063; ENSMUST00000027487; ENSMUST00000178816; ENSMUST00000179127; ENSMUST00000179854; BC024079; BC031789	chr1
17215853	5.6	5.57	5.57	5.45	0.07	0.09	0.1	0.07	-1.02	0.939467	0.995659	-1.02	0.597053	0.932585	-1.1	0.179231	0.650159	-1.08	0.113056	0.790337	-1.09	0.29274	0.767248	1	0.609698	0.946169	Capn10	calpain 10	NM_011796; ENSMUST00000027488; ENSMUST00000117814; ENSMUST00000152983; AF089089; AF126867; AK013497; BC005681; BC010969; GENSCAN00000007051	RefSeq; ENSEMBL; GenBank; GenBank HTC	Mus musculus calpain 10 (Capn10), mRNA.; ensembl_havana_transcript:known chromosome:GRCm38:1:92934376:92947941:1 gene:ENSMUSG00000026270 gene_biotype:protein_coding transcript_biotype:protein_coding; havana:putative chromosome:GRCm38:1:92934766:92940972:1 gene:ENSMUSG00000026270 gene_biotype:protein_coding transcript_biotype:protein_coding; havana:known chromosome:GRCm38:1:92934833:92947929:1 gen…	NM_011796; ENSMUST00000027488; ENSMUST00000117814; ENSMUST00000152983; AF089089; AF126867; AK013497; BC005681; BC010969	chr1
17215873	4.89	4.87	5.12	5.17	0.2	0.27	0.15	0.16	1.17	0.870852	0.990617	-1.01	0.497944	0.900767	1.22	0.260228	0.729695	1.23	0.135298	0.806602	1.04	0.263878	0.750963	1.19	0.399461	0.887255	Gpr35	G protein-coupled receptor 35	NM_001271766; NM_022320; XM_006529778; ENSMUST00000064480; ENSMUST00000169198; AK170995; NM_001104529; ENSMUST00000027489; ENSMUST00000186298	RefSeq; ENSEMBL; GenBank HTC	Mus musculus G protein-coupled receptor 35 (Gpr35), transcript variant 3, mRNA.; Mus musculus G protein-coupled receptor 35 (Gpr35), transcript variant 1, mRNA.; PREDICTED: Mus musculus G protein-coupled receptor 35 (Gpr35), transcript variant X2, mRNA.; ensembl_havana_transcript:known chromosome:GRCm38:1:92975347:92985864:1 gene:ENSMUSG00000026271 gene_biotype:protein_coding transcript_biotype:p…	NM_001271766; NM_022320; XM_006529778; ENSMUST00000064480; ENSMUST00000169198; AK170995; NM_001104529; ENSMUST00000027489	chr1
17215879	4.47	4.56	4.62	4.53	0.19	0.13	0.11	0.15	1.12	0.172506	0.945976	1.07	0.463116	0.887536	1.05	0.472823	0.855198	-1.02	0.993525	0.999385	-1.06	0.392586	0.820453	1.04	0.363057	0.875802	Aqp12	aquaporin 12	NM_001159658; NM_177587; ENSMUST00000059676; AB084104; BC107212; BC107213; GENSCAN00000007035	RefSeq; ENSEMBL; GenBank	Mus musculus aquaporin 12 (Aqp12), transcript variant 2, mRNA.; Mus musculus aquaporin 12 (Aqp12), transcript variant 1, mRNA.; ensembl_havana_transcript:known chromosome:GRCm38:1:93006334:93012269:1 gene:ENSMUSG00000045091 gene_biotype:protein_coding transcript_biotype:protein_coding; Mus musculus mAQP12 mRNA for aquaporin 12, complete cds.; Mus musculus aquaporin 12, mRNA (cDNA clone MGC:130119…	NM_001159658; NM_177587; ENSMUST00000059676; AB084104; BC107212; BC107213	chr1
17215885	4.56	4.69	4.41	4.57	0.18	0.2	0.33	0.28	-1.11	0.470733	0.961923	1.1	0.631475	0.940061	1.01	0.709348	0.93399	-1.08	0.472844	0.931279	1.12	0.37427	0.811335	-1.21	0.704988	0.966516	Agxt	alanine-glyoxylate aminotransferase	NM_001276710; NM_016702; ENSMUST00000027491; AF027730; BC025799; ENSMUST00000190603; GENSCAN00000007053	RefSeq; ENSEMBL; GenBank	Mus musculus alanine-glyoxylate aminotransferase (Agxt), transcript variant 1, mRNA.; ensembl_havana_transcript:known chromosome:GRCm38:1:93135240:93145421:1 gene:ENSMUSG00000026272 gene_biotype:protein_coding transcript_biotype:protein_coding; Mus musculus alanine:glyoxylate aminotransferase (Agxt1) mRNA, complete cds.; Mus musculus alanine-glyoxylate aminotransferase, mRNA (cDNA clone MGC:35967…	NM_001276710; NM_016702; ENSMUST00000027491; AF027730; BC025799	chr1
17215899	5.69	5.56	5.67	5.74	0.14	0.1	0.1	0.12	-1.01	0.523936	0.966338	-1.09	0.532004	0.912048	1.04	0.241581	0.712619	1.13	0.078508	0.764646	1.05	0.450647	0.843718	1.08	0.174469	0.762058	E030010N08Rik	RIKEN cDNA E030010N08 gene	XM_006529989; XM_006543496; XM_006543505; GENSCAN00000007033	RefSeq; ENSEMBL	PREDICTED: Mus musculus RIKEN cDNA E030010N08 gene (E030010N08Rik), transcript variant X7, mRNA.; PREDICTED: Mus musculus RIKEN cDNA E030010N08 gene (E030010N08Rik), transcript variant X1, mRNA.; PREDICTED: Mus musculus RIKEN cDNA E030010N08 gene (E030010N08Rik), transcript variant X10, mRNA.; cdna:genscan chromosome:GRCm38:1:93178695:93230948:1 transcript_biotype:protein_coding	XM_006529989; XM_006543496; XM_006543505	chr1
17215932	5.79	6.04	5.72	5.82	0.07	0.19	0.11	0.09	-1.05	0.732247	0.97836	1.19	0.096691	0.58819	1.02	0.478719	0.857647	-1.17	0.179466	0.832817	1.07	0.397581	0.823216	-1.25	0.093551	0.654268	Sned1	sushi, nidogen and EGF-like domains 1	NM_172463; XM_006529319; XM_006529321; XR_387153; ENSMUST00000062202; ENSMUST00000172289; AJ584850; AY169783; BC145886; AK086298; GENSCAN00000007054	RefSeq; ENSEMBL; GenBank; GenBank HTC	Mus musculus sushi, nidogen and EGF-like domains 1 (Sned1), mRNA.; PREDICTED: Mus musculus sushi, nidogen and EGF-like domains 1 (Sned1), transcript variant X3, mRNA.; PREDICTED: Mus musculus sushi, nidogen and EGF-like domains 1 (Sned1), transcript variant X5, mRNA.; PREDICTED: Mus musculus sushi, nidogen and EGF-like domains 1 (Sned1), transcript variant X6, misc_RNA.; ensembl_havana_transcript…	NM_172463; XM_006529319; XM_006529321; XR_387153; ENSMUST00000062202; ENSMUST00000172289; AJ584850; AY169783; BC145886; AK086298	chr1
17215968	8.99	8.95	9.01	8.99	0.09	0.07	0.02	0.05	1.01	0.644081	0.974304	-1.03	0.786935	0.971835	1	0.948283	0.990781	1.03	0.79044	0.979241	-1.01	0.427266	0.836332	1.04	0.349558	0.871416	Ppp1r7	protein phosphatase 1, regulatory (inhibitor) subunit 7	NM_023200; ENSMUST00000027494; ENSMUST00000127141; AF222867; AK031983; BC013524; GENSCAN00000007057	RefSeq; ENSEMBL; GenBank; GenBank HTC	Mus musculus protein phosphatase 1, regulatory (inhibitor) subunit 7 (Ppp1r7), mRNA.; ensembl_havana_transcript:known chromosome:GRCm38:1:93342854:93373489:1 gene:ENSMUSG00000026275 gene_biotype:protein_coding transcript_biotype:protein_coding; havana:known chromosome:GRCm38:1:93343707:93352580:1 gene:ENSMUSG00000026275 gene_biotype:protein_coding transcript_biotype:nonsense_mediated_decay; Mus m…	NM_023200; ENSMUST00000027494; ENSMUST00000127141; AF222867; AK031983; BC013524	chr1
17215982	2.29	2.31	2.52	2.75	0.85	0.79	0.66	0.59	1.17	0.975944	0.997819	1.02	0.97901	0.997504	1.38	0.945423	0.989976	1.35	0.918259	0.993301	1.17	0.906851	0.980746	1.15	0.998604	0.999855	Gm26446	predicted gene, 26446	ENSMUST00000082455; NONMMUT002087	ENSEMBL; NONCODE	ncrna:known chromosome:GRCm38:1:93363255:93363357:1 gene:ENSMUSG00000064389 gene_biotype:snRNA transcript_biotype:snRNA; Non-coding transcript identified by NONCODE		chr1
17215984	4.21	4.21	4.36	4.24	0.19	0.34	0.21	0.19	1.1	0.86282	0.990027	-1	0.988613	0.99869	1.02	0.897532	0.979585	1.02	0.940702	0.995351	-1.09	0.95964	0.991721	1.11	0.913729	0.991659	Ano7	anoctamin 7	NM_001271884; NM_207031; ENSMUST00000058682; BC116706; ENSMUST00000186641; GENSCAN00000007057	RefSeq; ENSEMBL; GenBank	Mus musculus anoctamin 7 (Ano7), transcript variant 2, mRNA.; Mus musculus anoctamin 7 (Ano7), transcript variant 1, mRNA.; havana:putative chromosome:GRCm38:1:93373930:93403402:1 gene:ENSMUSG00000034107 gene_biotype:protein_coding transcript_biotype:protein_coding; Mus musculus anoctamin 7, mRNA (cDNA clone MGC:144016 IMAGE:40096570), complete cds.; ensembl_havana_transcript:known chromosome:GRC…	NM_001271884; NM_207031; ENSMUST00000058682; BC116706	chr1
17216010	8.98	8.93	8.85	9.03	0.11	0.16	0.09	0.05	-1.1	0.43756	0.95823	-1.04	0.992764	0.998726	1.03	0.193603	0.665939	1.07	0.321416	0.887523	1.13	0.037328	0.42978	-1.06	0.529991	0.924634	Gm17415	predicted gene, 17415	ENSMUST00000096427; GENSCAN00000007049	ENSEMBL	havana:known chromosome:GRCm38:1:93421700:93422488:1 gene:ENSMUSG00000090489 gene_biotype:pseudogene transcript_biotype:processed_pseudogene; cdna:genscan chromosome:GRCm38:1:93421703:93422488:1 transcript_biotype:protein_coding	ENSMUST00000096427	chr1
17216012	8.22	8.29	8.3	8.42	0.07	0.21	0.13	0.12	1.06	0.88229	0.991145	1.05	0.538206	0.914009	1.15	0.092894	0.51858	1.09	0.561023	0.948995	1.08	0.188102	0.684527	1.01	0.637294	0.95256	Sept2	septin 2	NM_001159717; NM_001159718; ENSMUST00000112912; ENSMUST00000129211; ENSMUST00000150931; ENSMUST00000172165; ENSMUST00000179353; AK169852; BC138636; BC138637; D49382; NM_001159719; NM_010891; XM_006529240; XM_006529241; ENSMUST00000027495; ENSMUST00000168776; ENSMUST00000131175; GENSCAN00000007047	RefSeq; ENSEMBL; GenBank HTC; GenBank	Mus musculus septin 2 (Sept2), transcript variant 3, mRNA.; Mus musculus septin 2 (Sept2), transcript variant 4, mRNA.; havana:known chromosome:GRCm38:1:93479108:93500528:1 gene:ENSMUSG00000026276 gene_biotype:protein_coding transcript_biotype:protein_coding; havana:known chromosome:GRCm38:1:93479059:93500503:1 gene:ENSMUSG00000026276 gene_biotype:protein_coding transcript_biotype:protein_coding;…	NM_001159717; NM_001159718; ENSMUST00000112912; ENSMUST00000129211; ENSMUST00000150931; ENSMUST00000172165; ENSMUST00000179353; AK169852; BC138636; BC138637; D49382; NM_001159719; NM_010891; XM_006529240; XM_006529241; ENSMUST00000027495; ENSMUST00000168776; ENSMUST00000131175	chr1
17216031	7.51	7.25	7.29	7.26	0.11	0.02	0.09	0.1	-1.17	0.059164	0.94303	-1.2	0.020937	0.337934	-1.19	0.049051	0.412783	1.01	0.943026	0.995351	-1.02	0.775216	0.948987	1.03	0.629362	0.951221	Farp2	FERM, RhoGEF and pleckstrin domain protein 2	NM_145519; ENSMUST00000120301; ENSMUST00000122402; AK086699; BC009153; GENSCAN00000007073	RefSeq; ENSEMBL; GenBank HTC; GenBank	Mus musculus FERM, RhoGEF and pleckstrin domain protein 2 (Farp2), mRNA.; ensembl_havana_transcript:known chromosome:GRCm38:1:93512079:93621976:1 gene:ENSMUSG00000034066 gene_biotype:protein_coding transcript_biotype:protein_coding; havana:novel chromosome:GRCm38:1:93512112:93581296:1 gene:ENSMUSG00000034066 gene_biotype:protein_coding transcript_biotype:protein_coding; Mus musculus 15 days embry…	NM_145519; ENSMUST00000120301; ENSMUST00000122402; AK086699; BC009153	chr1
17216061	4.38	3.71	4.16	4.02	0.22	0.3	0.45	0.18	-1.16	0.610316	0.969888	-1.59	0.06396	0.517326	-1.29	0.10329	0.537369	1.24	0.369227	0.902323	-1.11	0.554168	0.88601	1.37	0.286174	0.841628			NONMMUT002097	NONCODE	Non-coding transcript identified by NONCODE: Linc		chr1
17216063	6.42	6.5	6.47	6.57	0.08	0.03	0.03	0.04	1.03	0.430383	0.956801	1.05	0.196448	0.730616	1.11	0.049873	0.414973	1.05	0.066717	0.745259	1.08	0.026727	0.383244	-1.02	0.263679	0.828691	Bok	BCL2-related ovarian killer	NM_016778; ENSMUST00000027499; AF027707; BC030069; ENSMUST00000185685; GENSCAN00000007043	RefSeq; ENSEMBL; GenBank	Mus musculus BCL2-related ovarian killer (Bok), mRNA.; ensembl_havana_transcript:known chromosome:GRCm38:1:93685660:93695764:1 gene:ENSMUSG00000026278 gene_biotype:protein_coding transcript_biotype:protein_coding; Mus musculus apoptosis activator Mtd (Mtd) mRNA, complete cds.; Mus musculus BCL2-related ovarian killer protein, mRNA (cDNA clone MGC:41110 IMAGE:2936938), complete cds.; havana:known …	NM_016778; ENSMUST00000027499; AF027707; BC030069	chr1
17216070	6.88	6.86	6.95	6.87	0.09	0.05	0.08	0.2	1.05	0.975539	0.997819	-1.02	0.720492	0.959465	-1.01	0.688723	0.928678	1.01	0.803609	0.980051	-1.06	0.676553	0.922443	1.06	0.693	0.965039	Atg4b	autophagy related 4B, cysteine peptidase	NM_174874; XM_006529793; ENSMUST00000027502; ENSMUST00000149436; AK010949; BC027184; ENSMUST00000135762; AK129242; ENSMUST00000185482; ENSMUST00000187824; GENSCAN00000010566	RefSeq; ENSEMBL; GenBank HTC; GenBank	Mus musculus autophagy related 4B, cysteine peptidase (Atg4b), mRNA.; PREDICTED: Mus musculus autophagy related 4B, cysteine peptidase (Atg4b), transcript variant X1, mRNA.; ensembl_havana_transcript:known chromosome:GRCm38:1:93754905:93790610:1 gene:ENSMUSG00000026280 gene_biotype:protein_coding transcript_biotype:protein_coding; havana:putative chromosome:GRCm38:1:93751500:93775683:1 gene:ENSMU…	NM_174874; XM_006529793; ENSMUST00000027502; ENSMUST00000149436; AK010949; BC027184; ENSMUST00000135762; AK129242	chr1
17216087	6.7	6.94	6.63	6.73	0.17	0.16	0.19	0.22	-1.05	0.341905	0.948068	1.18	0.757352	0.964709	1.02	0.642099	0.913866	-1.15	0.472158	0.931227	1.07	0.665337	0.919976	-1.23	0.232956	0.810012	Ing5	inhibitor of growth family, member 5	NM_025454; XM_006529792; ENSMUST00000027505; AK006421; BC064674; XM_006529791; ENSMUST00000188402; ENSMUST00000190476; GENSCAN00000010582	RefSeq; ENSEMBL; GenBank HTC; GenBank	Mus musculus inhibitor of growth family, member 5 (Ing5), mRNA.; PREDICTED: Mus musculus inhibitor of growth family, member 5 (Ing5), transcript variant X2, mRNA.; ensembl_havana_transcript:known chromosome:GRCm38:1:93803965:93822095:1 gene:ENSMUSG00000026283 gene_biotype:protein_coding transcript_biotype:protein_coding; Mus musculus adult male testis cDNA, RIKEN full-length enriched library, clo…	NM_025454; XM_006529792; ENSMUST00000027505; AK006421; BC064674; XM_006529791	chr1
17216096	7.18	7	7.25	6.86	0.14	0.11	0.18	0.16	1.05	0.560236	0.966936	-1.13	0.160749	0.689823	-1.25	0.032079	0.349478	-1.11	0.129005	0.801381	-1.31	0.089155	0.557189	1.19	0.479123	0.911651	D2hgdh	D-2-hydroxyglutarate dehydrogenase	XM_006529970; ENSMUST00000112881; NM_178882; ENSMUST00000097633; XM_006529971; GENSCAN00000010585	RefSeq; ENSEMBL	PREDICTED: Mus musculus D-2-hydroxyglutarate dehydrogenase (D2hgdh), transcript variant X3, mRNA.; havana:putative chromosome:GRCm38:1:93825274:93852348:1 gene:ENSMUSG00000073609 gene_biotype:protein_coding transcript_biotype:protein_coding; Mus musculus D-2-hydroxyglutarate dehydrogenase (D2hgdh), mRNA.; ensembl_havana_transcript:known chromosome:GRCm38:1:93825240:93852348:1 gene:ENSMUSG00000073…	XM_006529970; ENSMUST00000112881; NM_178882; ENSMUST00000097633; XM_006529971	chr1
17216113	5.53	5.48	5.65	5.51	0.04	0.26	0.24	0.12	1.09	0.59489	0.969324	-1.04	0.769416	0.968161	-1.02	0.802535	0.960855	1.02	0.87511	0.989205	-1.1	0.550222	0.884584	1.13	0.562595	0.935048	Gal3st2	galactose-3-O-sulfotransferase 2	NM_199366; ENSMUST00000094663; BC132622; BC132624	RefSeq; ENSEMBL; GenBank	Mus musculus galactose-3-O-sulfotransferase 2 (Gal3st2), mRNA.; ensembl_havana_transcript:known chromosome:GRCm38:1:93861346:93876494:1 gene:ENSMUSG00000094651 gene_biotype:protein_coding transcript_biotype:protein_coding; Mus musculus galactose-3-O-sulfotransferase 2, mRNA (cDNA clone MGC:164253 IMAGE:40130899), complete cds.; Mus musculus galactose-3-O-sulfotransferase 2, mRNA (cDNA clone MGC:1…	NM_199366; ENSMUST00000094663; BC132622; BC132624	chr1
17216120	5.3	5.72	5.89	5.33	0.27	0.22	0.3	0.26	1.5	0.273679	0.946938	1.34	0.373739	0.851691	1.02	0.589893	0.897545	-1.31	0.173751	0.830722	-1.47	0.141244	0.636146	1.12	0.68404	0.96242	Gm9994	predicted gene 9994	NM_001205249; ENSMUST00000177958; ENSMUST00000178757; AY216522	RefSeq; ENSEMBL; GenBank	Mus musculus predicted gene 9994 (Gm9994), mRNA.; ensembl:known chromosome:GRCm38:1:93928037:93941239:1 gene:ENSMUSG00000093805 gene_biotype:protein_coding transcript_biotype:protein_coding; ensembl_havana_transcript:known chromosome:GRCm38:1:93918311:93942650:1 gene:ENSMUSG00000093805 gene_biotype:protein_coding transcript_biotype:protein_coding; Mus musculus galactose 3-O-sulfotransferase-2 mRN…	NM_001205249; ENSMUST00000177958; ENSMUST00000178757; AY216522	chr1
17216127	5.48	5.04	4.83	4.59	0.43	0.21	0.26	0.24	-1.57	0.195796	0.945976	-1.35	0.350409	0.841295	-1.85	0.09971	0.532157	-1.37	0.154908	0.817506	-1.18	0.474345	0.853536	-1.16	0.449235	0.903875							chr1
17216133	5.54	4.97	5.24	4.75	0.09	0.01	0.45	0.3	-1.23	0.961413	0.996736	-1.48	0.000738	0.092846	-1.72	0.014899	0.267945	-1.16	0.257606	0.863983	-1.4	0.075425	0.532694	1.2	0.117722	0.692185	Gm6086	predicted gene 6086	NM_001039219; ENSMUST00000097632	RefSeq; ENSEMBL	Mus musculus predicted gene 6086 (Gm6086), mRNA.; ensembl_havana_transcript:novel chromosome:GRCm38:1:93990509:94017147:1 gene:ENSMUSG00000073608 gene_biotype:protein_coding transcript_biotype:protein_coding	NM_001039219; ENSMUST00000097632	chr1
17216144	5.02	4.86	5.2	5.12	0.26	0.25	0.35	0.17	1.14	0.777143	0.984128	-1.11	0.507613	0.903709	1.08	0.60289	0.901247	1.2	0.22184	0.847823	-1.06	0.915927	0.982518	1.27	0.410486	0.892153	Neu4	sialidase 4	NM_173772; ENSMUST00000050890; AB510404; AY258421; BC070438; ENSMUST00000190212; GENSCAN00000010583	RefSeq; ENSEMBL; GenBank	Mus musculus sialidase 4 (Neu4), mRNA.; ensembl_havana_transcript:known chromosome:GRCm38:1:94020493:94028334:1 gene:ENSMUSG00000034000 gene_biotype:protein_coding transcript_biotype:protein_coding; Mus musculus Neu4 mRNA for sialidase 4, complete cds.; Mus musculus neuraminidase 4 (Neu4) mRNA, complete cds.; Mus musculus sialidase 4, mRNA (cDNA clone MGC:91319 IMAGE:6842155), complete cds.; hava…	NM_173772; ENSMUST00000050890; AB510404; AY258421; BC070438	chr1
17216153	2.2	2.29	2.33	2.61	0.32	0.14	0.04	0.24	1.1	0.809541	0.986447	1.07	0.68402	0.953157	1.33	0.708527	0.933937	1.25	0.321861	0.887757	1.21	0.372848	0.810974	1.03	0.661065	0.95816	4930440C22Rik	RIKEN cDNA 4930440C22 gene	NR_040473; ENSMUST00000185490; KnowTID_00000116; NONMMUT002108; NONMMUT002109; ENSMUST00000190754	RefSeq; ENSEMBL; Luo lincRNA; NONCODE	Mus musculus RIKEN cDNA 4930440C22 gene (4930440C22Rik), long non-coding RNA.; havana:known chromosome:GRCm38:1:94797442:94802472:1 gene:ENSMUSG00000100518 gene_biotype:lincRNA transcript_biotype:lincRNA; Non-coding transcript identified by Luo, et al.; Non-coding transcript identified by NONCODE: Linc; havana:known chromosome:GRCm38:1:94797083:94802452:1 gene:ENSMUSG00000100518 gene_biotype:linc…		chr1
17216158	6.98	6.92	6.87	7.05	0.04	0.09	0.15	0.01	-1.08	0.560067	0.966936	-1.04	0.627877	0.939313	1.05	0.142889	0.604583	1.09	0.20803	0.84141	1.13	0.290813	0.766344	-1.04	0.803931	0.978375	Fam174a	family with sequence similarity 174, member A	NM_026321; ENSMUST00000059975; AB154249; BC021428; ENSMUST00000186780	RefSeq; ENSEMBL; GenBank	Mus musculus family with sequence similarity 174, member A (Fam174a), mRNA.; ensembl_havana_transcript:known chromosome:GRCm38:1:95313623:95335284:1 gene:ENSMUSG00000051185 gene_biotype:protein_coding transcript_biotype:protein_coding; Mus musculus naa6 mRNA for NAA6 protein, complete cds.; Mus musculus family with sequence similarity 174, member A, mRNA (cDNA clone MGC:29340 IMAGE:5034950), comp…	NM_026321; ENSMUST00000059975; AB154249; BC021428	chr1
17216165	1.67	1.77	1.7	1.73	0.62	0.15	0.29	0.2	1.02	0.700346	0.976784	1.07	0.526167	0.909686	1.04	0.472633	0.855177	-1.03	0.786898	0.978746	1.02	0.549903	0.884442	-1.05	0.657001	0.957052	Gm26245	predicted gene, 26245	ENSMUST00000178491; NONMMUT002128	ENSEMBL; NONCODE	ncrna:known chromosome:GRCm38:1:96617099:96617205:1 gene:ENSMUSG00000095610 gene_biotype:snRNA transcript_biotype:snRNA; Non-coding transcript identified by NONCODE		chr1
17216167	1.69	1.49	1.63	1.54	0.22	0.14	0.26	0.17	-1.04	0.579476	0.967855	-1.15	0.237241	0.767894	-1.11	0.204163	0.676723	1.04	0.809246	0.981054	-1.06	0.515877	0.873734	1.1	0.611076	0.94643	Gm26078	predicted gene, 26078	ENSMUST00000104067; NONMMUT002129	ENSEMBL; NONCODE	ncrna:known chromosome:GRCm38:1:96762031:96762158:1 gene:ENSMUSG00000077255 gene_biotype:snoRNA transcript_biotype:snoRNA; Non-coding transcript identified by NONCODE		chr1
17216169	3.48	3.58	3.73	3.78	0.18	0.23	0.3	0.38	1.19	0.49102	0.963144	1.07	0.951025	0.993824	1.23	0.428178	0.835938	1.15	0.433164	0.920757	1.04	0.834703	0.964777	1.1	0.498547	0.917885	Panct2; Gm5101	pluripotency-associated noncoding transcript 2; predicted gene 5101	XR_387288; ENSMUST00000181489; AK035520; KnowTID_00000119; KnowTID_00000120; NONMMUT002131; NONMMUT002132	RefSeq; ENSEMBL; GenBank HTC; Luo lincRNA; NONCODE	PREDICTED: Mus musculus pluripotency-associated noncoding transcript 2 (Panct2), misc_RNA.; havana:known chromosome:GRCm38:1:96872221:96881234:1 gene:ENSMUSG00000097814 gene_biotype:antisense transcript_biotype:antisense; Mus musculus adult male urinary bladder cDNA, RIKEN full-length enriched library, clone:9530060I07 product:unclassifiable, full insert sequence.; Non-coding transcript identifie…		chr1
17216172	2.45	2.4	2.4	2.39	0.14	0.45	0.21	0.5	-1.03	0.601642	0.969324	-1.03	0.697231	0.954658	-1.04	0.893923	0.979096	-1.01	0.862709	0.988035	-1.01	0.900839	0.979849	-1	0.922142	0.992159	Gm7133	predicted gene 7133	XM_006530001; XM_006530004; XM_006530005; XM_981711; ENSMUST00000187797	RefSeq; ENSEMBL	PREDICTED: Mus musculus predicted gene 7133 (Gm7133), transcript variant X4, mRNA.; PREDICTED: Mus musculus predicted gene 7133 (Gm7133), transcript variant X7, mRNA.; PREDICTED: Mus musculus predicted gene 7133 (Gm7133), transcript variant X8, mRNA.; PREDICTED: Mus musculus predicted gene 7133 (Gm7133), transcript variant X9, mRNA.; havana:known chromosome:GRCm38:1:97162860:97310664:1 gene:ENSMU…		chr1
17216186	2.18	2.06	1.96	1.85	0.01	0.19	0.18	0.24	-1.16	0.108713	0.945976	-1.08	0.367838	0.850761	-1.26	0.226469	0.696216	-1.16	0.671371	0.96292	-1.08	0.936818	0.986841	-1.07	0.564125	0.935362	Gm7135	predicted gene 7135	XM_006530006; XM_981747; ENSMUST00000187538; ENSMUST00000191257	RefSeq; ENSEMBL	PREDICTED: Mus musculus predicted gene 7135 (Gm7135), transcript variant X1, mRNA.; PREDICTED: Mus musculus predicted gene 7135 (Gm7135), transcript variant X3, mRNA.; havana:known chromosome:GRCm38:1:97459682:97573015:1 gene:ENSMUSG00000101348 gene_biotype:pseudogene transcript_biotype:processed_transcript; havana:known chromosome:GRCm38:1:97346475:97469979:1 gene:ENSMUSG00000101348 gene_biotype…		chr1
17216201	5.88	5.83	5.47	5.31	0.12	0.09	0.22	0.17	-1.33	0.168326	0.945976	-1.03	0.780006	0.970375	-1.48	0.028314	0.331767	-1.44	0.026813	0.657729	-1.12	0.379332	0.813847	-1.29	0.187343	0.771089	Gin1	gypsy retrotransposon integrase 1	NM_026250; XM_006529614; XM_006529615; ENSMUST00000027571; ENSMUST00000112844; ENSMUST00000138142; AK090002; BC033572; GENSCAN00000020041	RefSeq; ENSEMBL; GenBank HTC; GenBank	Mus musculus gypsy retrotransposon integrase 1 (Gin1), mRNA.; PREDICTED: Mus musculus gypsy retrotransposon integrase 1 (Gin1), transcript variant X1, mRNA.; PREDICTED: Mus musculus gypsy retrotransposon integrase 1 (Gin1), transcript variant X2, mRNA.; havana:novel chromosome:GRCm38:1:97770197:97793709:1 gene:ENSMUSG00000026333 gene_biotype:protein_coding transcript_biotype:protein_coding; ensem…	NM_026250; XM_006529614; XM_006529615; ENSMUST00000027571; ENSMUST00000112844; ENSMUST00000138142; AK090002; BC033572	chr1
17216215	2.67	2.97	3.33	3.15	0.28	0.35	0.05	0.07	1.58	0.031019	0.924198	1.24	0.247957	0.775129	1.4	0.157703	0.625778	1.13	0.781582	0.977902	-1.13	0.007793	0.262834	1.28	0.421652	0.895415	Gm25413	predicted gene, 25413	ENSMUST00000158544; NONMMUT002147	ENSEMBL; NONCODE	ncrna:known chromosome:GRCm38:1:97936400:97936711:1 gene:ENSMUSG00000089169 gene_biotype:misc_RNA transcript_biotype:misc_RNA; Non-coding transcript identified by NONCODE: Antisense		chr1
17216217	1.57	1.64	1.61	1.61	0.38	0.12	0.25	0.06	1.03	0.857234	0.990027	1.05	0.981794	0.998149	1.03	0.797282	0.959513	-1.02	0.506136	0.937272	-1	0.943839	0.988385	-1.02	0.790626	0.976382	Gm24465	predicted gene, 24465	ENSMUST00000178398; NONMMUT002155	ENSEMBL; NONCODE	ncrna:known chromosome:GRCm38:1:98049822:98049928:1 gene:ENSMUSG00000096085 gene_biotype:snRNA transcript_biotype:snRNA; Non-coding transcript identified by NONCODE		chr1
17216219	3.11	2.5	2.52	2.71	0.04	0.11	0.2	0.23	-1.5	0.014223	0.904376	-1.52	0.001158	0.111552	-1.32	0.021682	0.302091	1.15	0.616604	0.957027	1.14	0.916693	0.982518	1.01	0.483762	0.913294	1810006J02Rik	RIKEN cDNA 1810006J02 gene	NR_040439; ENSMUST00000186473; KnowTID_00000121; NONMMUT002158; ENSMUST00000191060	RefSeq; ENSEMBL; Luo lincRNA; NONCODE	Mus musculus RIKEN cDNA 1810006J02 gene (1810006J02Rik), long non-coding RNA.; havana:known chromosome:GRCm38:1:98131467:98144655:1 gene:ENSMUSG00000100182 gene_biotype:lincRNA transcript_biotype:lincRNA; Non-coding transcript identified by Luo, et al.; Non-coding transcript identified by NONCODE: Linc; havana:known chromosome:GRCm38:1:98131456:98138189:1 gene:ENSMUSG00000100182 gene_biotype:linc…		chr1
17216223	2.71	2.6	2.57	2.62	0.27	0.08	0.22	0.24	-1.11	0.448913	0.960045	-1.08	0.323041	0.827417	-1.07	0.282298	0.745187	1.01	0.629469	0.958799	1.04	0.658891	0.918636	-1.03	0.924773	0.992177	Slco6d1	solute carrier organic anion transporter family, member 6d1	NM_001164233; NM_027584; XM_006529871; ENSMUST00000027575; ENSMUST00000160796; ENSMUST00000162468; AK133206; BC112423; BC113131	RefSeq; ENSEMBL; GenBank HTC; GenBank	Mus musculus solute carrier organic anion transporter family, member 6d1 (Slco6d1), transcript variant 2, mRNA.; Mus musculus solute carrier organic anion transporter family, member 6d1 (Slco6d1), transcript variant 1, mRNA.; PREDICTED: Mus musculus solute carrier organic anion transporter family, member 6d1 (Slco6d1), transcript variant X6, mRNA.; ensembl_havana_transcript:novel chromosome:GRCm3…	NM_001164233; NM_027584; XM_006529871; ENSMUST00000027575; ENSMUST00000160796; ENSMUST00000162468; AK133206; BC112423; BC113131	chr1
17216240	2.99	2.82	2.85	2.66	0.13	0.37	0.02	0.31	-1.1	0.082321	0.945976	-1.12	0.6279	0.939313	-1.25	0.408165	0.824704	-1.11	0.844954	0.986541	-1.14	0.971816	0.994486	1.02	0.822864	0.980643	Gm26134	predicted gene, 26134	ENSMUST00000178484; NONMMUT002163	ENSEMBL; NONCODE	ncrna:known chromosome:GRCm38:1:98549451:98549560:1 gene:ENSMUSG00000096193 gene_biotype:miRNA transcript_biotype:miRNA; Non-coding transcript identified by NONCODE		chr1
17216242	1.98	2.05	1.91	2.15	0.21	0.45	0.44	0.32	-1.05	0.631283	0.972872	1.05	0.645873	0.942854	1.13	0.669889	0.921673	1.07	0.905426	0.992002	1.18	0.895365	0.978879	-1.11	0.992484	0.999543	Gm23434	predicted gene, 23434	ENSMUST00000157179; NONMMUT002167	ENSEMBL; NONCODE	ncrna:known chromosome:GRCm38:1:99017364:99017463:1 gene:ENSMUSG00000087804 gene_biotype:snRNA transcript_biotype:snRNA; Non-coding transcript identified by NONCODE		chr1
17216244	3.59	3.37	3.5	3.7	0.27	0.41	0.21	0.08	-1.06	0.825854	0.987062	-1.16	0.844356	0.978842	1.08	0.924601	0.984733	1.25	0.86709	0.988035	1.14	0.827443	0.963122	1.1	0.961795	0.996872							chr1
17216246	2.99	3.11	2.98	2.54	0.18	0.4	0.61	0.32	-1.01	0.904024	0.993781	1.09	0.702066	0.954658	-1.37	0.263203	0.731789	-1.49	0.593148	0.952144	-1.35	0.595886	0.899706	-1.1	0.898303	0.990407	Cntnap5b	contactin associated protein-like 5B	NM_172851; XM_006529595; XM_006529596; ENSMUST00000086738; AK133394; ENSMUST00000188735; GENSCAN00000009936	RefSeq; ENSEMBL; GenBank HTC	Mus musculus contactin associated protein-like 5B (Cntnap5b), mRNA.; PREDICTED: Mus musculus contactin associated protein-like 5B (Cntnap5b), transcript variant X2, mRNA.; PREDICTED: Mus musculus contactin associated protein-like 5B (Cntnap5b), transcript variant X3, mRNA.; ensembl_havana_transcript:known chromosome:GRCm38:1:99772765:100484849:1 gene:ENSMUSG00000067028 gene_biotype:protein_coding…	NM_172851; XM_006529595; XM_006529596; ENSMUST00000086738; AK133394	chr1
17216272	6.62	7.2	6.92	7.04	0.42	0.3	0.27	0.37	1.23	0.873777	0.990782	1.5	0.503894	0.902969	1.34	0.538654	0.8814	-1.12	0.996453	0.999683	1.09	0.374224	0.811335	-1.22	0.317757	0.856069	Gm25537	predicted gene, 25537	ENSMUST00000103851; NONMMUT002177	ENSEMBL; NONCODE	ncrna:known chromosome:GRCm38:1:100861793:100861901:1 gene:ENSMUSG00000077039 gene_biotype:miRNA transcript_biotype:miRNA; Non-coding transcript identified by NONCODE		chr1
17216274	2.25	1.99	2.16	2.09	0.11	0.07	0.04	0.14	-1.07	0.259843	0.946938	-1.2	0.035591	0.417926	-1.12	0.200616	0.673186	1.07	0.502845	0.937272	-1.05	0.459781	0.847732	1.13	0.039524	0.520859	Gm20268	predicted gene, 20268	NR_037989; ENSMUST00000187932; KnowTID_00000124; NONMMUT002179; NONMMUT002180	RefSeq; ENSEMBL; Luo lincRNA; NONCODE	Mus musculus predicted gene, 20268 (Gm20268), long non-coding RNA.; havana:known chromosome:GRCm38:1:101155809:101175202:1 gene:ENSMUSG00000100684 gene_biotype:lincRNA transcript_biotype:lincRNA; Non-coding transcript identified by Luo, et al.; Non-coding transcript identified by NONCODE: Linc		chr1
17216278	2.92	3.02	2.94	2.85	0.1	0.04	0.22	0.2	1.01	0.911392	0.994589	1.07	0.180831	0.713063	-1.06	0.206683	0.679586	-1.13	0.067822	0.74658	-1.07	0.287097	0.764042	-1.06	0.550351	0.931628	Gm23537	predicted gene, 23537	ENSMUST00000157536; NONMMUT002192	ENSEMBL; NONCODE	ncrna:known chromosome:GRCm38:1:104485957:104486286:1 gene:ENSMUSG00000088161 gene_biotype:misc_RNA transcript_biotype:misc_RNA; Non-coding transcript identified by NONCODE: Linc		chr1
17216280	4.57	5.04	4.45	4.57	0.16	0.08	0.14	0.23	-1.09	0.803205	0.986373	1.39	0.007091	0.22369	1	0.993304	0.99898	-1.39	0.020897	0.657729	1.09	0.851149	0.968797	-1.51	0.00415	0.2349	Cdh20	cadherin 20	NM_011800; ENSMUST00000062528; AF007116; BC119606; BC119607; GENSCAN00000005592	RefSeq; ENSEMBL; GenBank	Mus musculus cadherin 20 (Cdh20), mRNA.; ensembl_havana_transcript:known chromosome:GRCm38:1:104768529:104995481:1 gene:ENSMUSG00000050840 gene_biotype:protein_coding transcript_biotype:protein_coding; Mus musculus cadherin 7 precursor (Cdh7) mRNA, complete cds.; Mus musculus cadherin 20, mRNA (cDNA clone MGC:141414 IMAGE:40061260), complete cds.; Mus musculus cadherin 20, mRNA (cDNA clone MGC:14…	NM_011800; ENSMUST00000062528; AF007116; BC119606; BC119607	chr1
17216296	4.56	4.75	4.5	4.48	0.22	0.18	0.07	0.08	-1.04	0.743808	0.979999	1.14	0.207613	0.742033	-1.06	0.680396	0.926131	-1.21	0.055675	0.718522	-1.01	0.834932	0.964785	-1.19	0.05912	0.585934	Gm17634	predicted gene, 17634	XR_398764; ENSMUST00000181383; AK039635; NONMMUT002205	RefSeq; ENSEMBL; GenBank HTC; NONCODE	PREDICTED: Mus musculus predicted gene, 17634 (Gm17634), misc_RNA.; havana:known chromosome:GRCm38:1:105356007:105361630:1 gene:ENSMUSG00000097482 gene_biotype:antisense transcript_biotype:antisense; Mus musculus adult male spinal cord cDNA, RIKEN full-length enriched library, clone:A330076C18 product:unclassifiable, full insert sequence.; Non-coding transcript identified by NONCODE: Antisense		chr1
17216299	3.17	2.98	3.16	3.08	0.03	0.29	0.29	0.13	-1.01	0.327565	0.946938	-1.14	0.277312	0.79909	-1.06	0.414623	0.828126	1.07	0.488103	0.934778	-1.05	0.556271	0.886686	1.13	0.935502	0.993518	Gm3608	predicted gene 3608	ENSMUST00000086725	ENSEMBL	ensembl:known chromosome:GRCm38:1:105455971:105458829:1 gene:ENSMUSG00000067017 gene_biotype:pseudogene transcript_biotype:pseudogene	ENSMUST00000086725	chr1
17216301	4.79	4.53	5.04	4.93	0.36	0.4	0.16	0.34	1.19	0.412154	0.951773	-1.2	0.77762	0.969826	1.1	0.403997	0.821724	1.31	0.298033	0.878361	-1.08	0.798827	0.955794	1.42	0.288266	0.842673	Gm14173; Gm22426	predicted gene 14173; predicted gene, 22426	ENSMUST00000080671; ENSMUST00000103811; NONMMUT002207	ENSEMBL; NONCODE	havana:known chromosome:GRCm38:1:105574537:105574811:1 gene:ENSMUSG00000101219 gene_biotype:pseudogene transcript_biotype:processed_pseudogene gene:ENSMUSG00000061272; ncrna:known chromosome:GRCm38:1:105574687:105574782:1 gene:ENSMUSG00000076999 gene_biotype:miRNA transcript_biotype:miRNA; Non-coding transcript identified by NONCODE		chr1
17216303	7.01	6.89	6.91	6.81	0.03	0.13	0.09	0.07	-1.07	0.138505	0.945976	-1.08	0.228839	0.760526	-1.14	0.009758	0.226846	-1.06	0.354174	0.898322	-1.07	0.18735	0.684527	1.01	0.906075	0.991023	2310035C23Rik	RIKEN cDNA 2310035C23 gene	NM_029349; NM_173187; ENSMUST00000039173; ENSMUST00000086721; AK040168; BC117949; BC117950; ENSMUST00000185692; ENSMUST00000186807; ENSMUST00000190501; ENSMUST00000191293; GENSCAN00000044679; GENSCAN00000005572	RefSeq; ENSEMBL; GenBank HTC; GenBank	Mus musculus RIKEN cDNA 2310035C23 gene (2310035C23Rik), transcript variant 2, mRNA.; Mus musculus RIKEN cDNA 2310035C23 gene (2310035C23Rik), transcript variant 1, mRNA.; ensembl_havana_transcript:novel chromosome:GRCm38:1:105663883:105754075:1 gene:ENSMUSG00000026319 gene_biotype:protein_coding transcript_biotype:protein_coding; havana:novel chromosome:GRCm38:1:105663913:105755191:1 gene:ENSMUS…	NM_029349; NM_173187; ENSMUST00000039173; ENSMUST00000086721; AK040168; BC117949; BC117950	chr1
17216339	5.16	4.85	4.92	5.28	0.04	0.36	0.24	0.18	-1.18	0.496606	0.964306	-1.24	0.203388	0.737478	1.08	0.214442	0.686013	1.34	0.110042	0.790337	1.28	0.205242	0.700784	1.05	0.448598	0.903875	Tnfrsf11a	tumor necrosis factor receptor superfamily, member 11a, NFKB activator	NM_009399; ENSMUST00000027559; AF019046; BC019185; GENSCAN00000044677; ENSMUST00000187812	RefSeq; ENSEMBL; GenBank	Mus musculus tumor necrosis factor receptor superfamily, member 11a, NFKB activator (Tnfrsf11a), mRNA.; ensembl_havana_transcript:known chromosome:GRCm38:1:105780718:105847981:1 gene:ENSMUSG00000026321 gene_biotype:protein_coding transcript_biotype:protein_coding; Mus musculus receptor activator of nuclear factor kappa B (RANK) mRNA, complete cds.; Mus musculus tumor necrosis factor receptor supe…	NM_009399; ENSMUST00000027559; AF019046; BC019185	chr1
17216351	2.85	2.68	2.77	2.88	0.1	0.21	0.15	0.08	-1.06	0.872555	0.990782	-1.13	0.320196	0.825775	1.02	0.985103	0.998114	1.15	0.307217	0.880195	1.08	0.852499	0.969022	1.07	0.315698	0.855278	Gm26214	predicted gene, 26214	ENSMUST00000158581; NONMMUT002216	ENSEMBL; NONCODE	ncrna:known chromosome:GRCm38:1:105945554:105945660:1 gene:ENSMUSG00000089206 gene_biotype:snRNA transcript_biotype:snRNA; Non-coding transcript identified by NONCODE		chr1
17216353	6.13	6.08	6.09	6.08	0.16	0.23	0.12	0.18	-1.03	0.993092	0.999195	-1.03	0.991799	0.99869	-1.03	0.950198	0.991221	1	0.967226	0.997114	-1	0.937816	0.986993	1	0.985844	0.998939	Zcchc2	zinc finger, CCHC domain containing 2	NM_001122675; ENSMUST00000119166; ENSMUST00000131830; NM_001122676; ENSMUST00000118196; ENSMUST00000186983; ENSMUST00000188954; GENSCAN00000044696	RefSeq; ENSEMBL	Mus musculus zinc finger, CCHC domain containing 2 (Zcchc2), transcript variant B, mRNA.; ensembl_havana_transcript:known chromosome:GRCm38:1:105990689:106034067:1 gene:ENSMUSG00000038866 gene_biotype:protein_coding transcript_biotype:protein_coding; havana:known chromosome:GRCm38:1:106011744:106023258:1 gene:ENSMUSG00000038866 gene_biotype:protein_coding transcript_biotype:nonsense_mediated_deca…	NM_001122675; ENSMUST00000119166; ENSMUST00000131830; NM_001122676; ENSMUST00000118196	chr1
17216373	8.11	8.16	8.06	7.79	0.03	0.16	0.04	0.07	-1.03	0.234331	0.946024	1.04	0.658035	0.946631	-1.25	0.002215	0.134915	-1.29	0.028029	0.657729	-1.21	0.005029	0.238768	-1.07	0.425674	0.896754	Phlpp1	PH domain and leucine rich repeat protein phosphatase 1	NM_133821; ENSMUST00000061047; BC059254; GENSCAN00000044681	RefSeq; ENSEMBL; GenBank	Mus musculus PH domain and leucine rich repeat protein phosphatase 1 (Phlpp1), mRNA.; ensembl_havana_transcript:known chromosome:GRCm38:1:106171752:106394250:1 gene:ENSMUSG00000044340 gene_biotype:protein_coding transcript_biotype:protein_coding; Mus musculus PH domain and leucine rich repeat protein phosphatase, mRNA (cDNA clone MGC:67583 IMAGE:6406203), complete cds.; cdna:genscan chromosome:GR…	NM_133821; ENSMUST00000061047; BC059254	chr1
17216395	2.95	3.16	2.92	2.96	0.26	0.27	0.15	0.05	-1.02	0.869694	0.990306	1.16	0.351455	0.84187	1.01	0.855055	0.970802	-1.15	0.283239	0.873786	1.03	0.549214	0.884342	-1.18	0.223723	0.80373	D630008O14Rik	RIKEN cDNA D630008O14 gene	ENSMUST00000144260; AK052756; ENSMUST00000149909; AK085305; NONMMUT002234; NONMMUT002233	ENSEMBL; GenBank HTC; NONCODE	havana:known chromosome:GRCm38:1:106541943:106558992:1 gene:ENSMUSG00000054006 gene_biotype:antisense transcript_biotype:antisense; Mus musculus 0 day neonate kidney cDNA, RIKEN full-length enriched library, clone:D630044D05 product:hypothetical protein, full insert sequence.; ensembl_havana_transcript:known chromosome:GRCm38:1:106541943:106575045:1 gene:ENSMUSG00000054006 gene_biotype:antisense …	AK052756	chr1
17216402	2.69	2.56	2.62	2.58	0.09	0.04	0.29	0.24	-1.05	0.88729	0.992498	-1.09	0.227888	0.760085	-1.08	0.6963	0.931508	1.01	0.899543	0.991701	-1.03	0.70651	0.930026	1.04	0.565204	0.935362	Serpinb5	serine (or cysteine) peptidase inhibitor, clade B, member 5	NM_009257; XM_006529291; ENSMUST00000086701; ENSMUST00000112729; ENSMUST00000112730; BC005434; U54705; GENSCAN00000025902; ENSMUST00000188745	RefSeq; ENSEMBL; GenBank	Mus musculus serine (or cysteine) peptidase inhibitor, clade B, member 5 (Serpinb5), mRNA.; PREDICTED: Mus musculus serine (or cysteine) peptidase inhibitor, clade B, member 5 (Serpinb5), transcript variant X2, mRNA.; ensembl_havana_transcript:known chromosome:GRCm38:1:106861173:106883348:1 gene:ENSMUSG00000067006 gene_biotype:protein_coding transcript_biotype:protein_coding; havana:known chromos…	NM_009257; XM_006529291; ENSMUST00000086701; ENSMUST00000112729; ENSMUST00000112730; BC005434; U54705	chr1
17216412	3.28	3.32	3.52	3.15	0.24	0.23	0.3	0.15	1.18	0.458975	0.961498	1.02	0.761265	0.965401	-1.1	0.452592	0.847651	-1.13	0.658934	0.960802	-1.29	0.172381	0.668051	1.15	0.321435	0.857757	Serpinb12	serine (or cysteine) peptidase inhibitor, clade B (ovalbumin), member 12	NM_027971; ENSMUST00000081277; ENSMUST00000126812; AK014669; AY367773; NM_001199213; ENSMUST00000112724; AK040697; BC062134; GENSCAN00000025907	RefSeq; ENSEMBL; GenBank HTC; GenBank	Mus musculus serine (or cysteine) peptidase inhibitor, clade B (ovalbumin), member 12 (Serpinb12), transcript variant 1, mRNA.; ensembl_havana_transcript:known chromosome:GRCm38:1:106934449:106957080:1 gene:ENSMUSG00000059956 gene_biotype:protein_coding transcript_biotype:protein_coding; havana:known chromosome:GRCm38:1:106938955:106950458:1 gene:ENSMUSG00000059956 gene_biotype:protein_coding tra…	NM_027971; ENSMUST00000081277; ENSMUST00000126812; AK014669; AY367773; NM_001199213; ENSMUST00000112724; AK040697; BC062134	chr1
17216425	2.41	2.76	2.73	2.65	0.25	0.18	0.26	0.13	1.25	0.908092	0.994589	1.27	0.314335	0.824019	1.18	0.476185	0.856839	-1.08	0.572594	0.950585	-1.05	0.575612	0.893296	-1.02	0.3816	0.881108	Serpinb13	serine (or cysteine) peptidase inhibitor, clade B (ovalbumin), member 13	NM_172852; ENSMUST00000027564; ENSMUST00000136766; BC117990; BC117991; GENSCAN00000025907	RefSeq; ENSEMBL; GenBank	Mus musculus serine (or cysteine) peptidase inhibitor, clade B (ovalbumin), member 13 (Serpinb13), mRNA.; ensembl_havana_transcript:known chromosome:GRCm38:1:106980984:107001195:1 gene:ENSMUSG00000048775 gene_biotype:protein_coding transcript_biotype:protein_coding; havana:known chromosome:GRCm38:1:106980994:107000898:1 gene:ENSMUSG00000048775 gene_biotype:protein_coding transcript_biotype:nonsen…	NM_172852; ENSMUST00000027564; ENSMUST00000136766; BC117990; BC117991	chr1
17216436	2.92	2.93	2.94	3.2	0.15	0.05	0.09	0.17	1.01	0.896261	0.99376	1.01	0.839252	0.978522	1.22	0.215654	0.687125	1.21	0.166092	0.826196	1.2	0.184402	0.681917	1	0.929187	0.992743	Serpinb11	serine (or cysteine) peptidase inhibitor, clade B (ovalbumin), member 11	NM_025867; ENSMUST00000027566; AY367772; BC010313; ENSMUST00000191425; GENSCAN00000025896	RefSeq; ENSEMBL; GenBank	Mus musculus serine (or cysteine) peptidase inhibitor, clade B (ovalbumin), member 11 (Serpinb11), mRNA.; ensembl_havana_transcript:known chromosome:GRCm38:1:107361929:107380475:1 gene:ENSMUSG00000026327 gene_biotype:protein_coding transcript_biotype:protein_coding; Mus musculus serpinb11 mRNA, complete cds.; Mus musculus serine (or cysteine) peptidase inhibitor, clade B (ovalbumin), member 11, m…	NM_025867; ENSMUST00000027566; AY367772; BC010313	chr1
17216447	2.31	2.38	2.24	2.22	0.09	0.09	0.03	0.08	-1.05	0.09161	0.945976	1.05	0.391016	0.860996	-1.06	0.054865	0.431907	-1.12	0.02203	0.657729	-1.01	0.239929	0.731472	-1.11	0.027439	0.459097	Serpinb7	serine (or cysteine) peptidase inhibitor, clade B, member 7	NM_027548; ENSMUST00000086690; AF105328; BC064004; GENSCAN00000025895	RefSeq; ENSEMBL; GenBank	Mus musculus serine (or cysteine) peptidase inhibitor, clade B, member 7 (Serpinb7), mRNA.; ensembl_havana_transcript:known chromosome:GRCm38:1:107422689:107452689:1 gene:ENSMUSG00000067001 gene_biotype:protein_coding transcript_biotype:protein_coding; Mus musculus megsin mRNA, complete cds.; Mus musculus serine (or cysteine) peptidase inhibitor, clade B, member 7, mRNA (cDNA clone MGC:69988 IMAG…	NM_027548; ENSMUST00000086690; AF105328; BC064004	chr1
17216458	3.19	2.99	3.08	3.2	0.17	0.22	0.22	0.3	-1.08	0.722112	0.97836	-1.15	0.201205	0.736519	1.01	0.897058	0.979585	1.16	0.36421	0.901553	1.09	0.881343	0.975304	1.07	0.362714	0.875751	Serpinb2	serine (or cysteine) peptidase inhibitor, clade B, member 2	NM_001174170; NM_011111; ENSMUST00000009356; ENSMUST00000064916; BC138815; BC138817; GENSCAN00000025892	RefSeq; ENSEMBL; GenBank	Mus musculus serine (or cysteine) peptidase inhibitor, clade B, member 2 (Serpinb2), transcript variant 2, mRNA.; Mus musculus serine (or cysteine) peptidase inhibitor, clade B, member 2 (Serpinb2), transcript variant 1, mRNA.; ensembl_havana_transcript:known chromosome:GRCm38:1:107511423:107525598:1 gene:ENSMUSG00000062345 gene_biotype:protein_coding transcript_biotype:protein_coding; ensembl_ha…	NM_001174170; NM_011111; ENSMUST00000009356; ENSMUST00000064916; BC138815; BC138817	chr1
17216469	3.12	3.08	3.15	3.08	0.17	0.16	0.25	0.06	1.02	0.286795	0.946938	-1.03	0.528536	0.910882	-1.03	0.269315	0.735592	1	0.687251	0.965939	-1.05	0.618082	0.905769	1.05	0.513773	0.92122	Serpinb10	serine (or cysteine) peptidase inhibitor, clade B (ovalbumin), member 10	NM_001160307; NM_198028; ENSMUST00000172762; ENSMUST00000182198; BC029736; BC069938; XM_006529597; GENSCAN00000025892	RefSeq; ENSEMBL; GenBank	Mus musculus serine (or cysteine) peptidase inhibitor, clade B (ovalbumin), member 10 (Serpinb10), transcript variant 2, mRNA.; Mus musculus serine (or cysteine) peptidase inhibitor, clade B (ovalbumin), member 10 (Serpinb10), transcript variant 1, mRNA.; havana:known chromosome:GRCm38:1:107529027:107549271:1 gene:ENSMUSG00000092572 gene_biotype:protein_coding transcript_biotype:processed_transcr…	NM_001160307; NM_198028; ENSMUST00000172762; ENSMUST00000182198; BC029736; BC069938; XM_006529597	chr1
17216478	4.35	4.65	4.33	4.94	0.16	0.15	0.12	0.22	-1.01	0.455173	0.960946	1.23	0.037352	0.424783	1.5	0.022978	0.308521	1.22	0.305548	0.879709	1.52	0.032217	0.4065	-1.24	0.058685	0.585784	Serpinb8	serine (or cysteine) peptidase inhibitor, clade B, member 8	NM_001159748; NM_011459; XM_006529292; ENSMUST00000000514; ENSMUST00000112706; ENSMUST00000151283; BC025121; U96703; GENSCAN00000025897	RefSeq; ENSEMBL; GenBank	Mus musculus serine (or cysteine) peptidase inhibitor, clade B, member 8 (Serpinb8), transcript variant 2, mRNA.; Mus musculus serine (or cysteine) peptidase inhibitor, clade B, member 8 (Serpinb8), transcript variant 1, mRNA.; PREDICTED: Mus musculus serine (or cysteine) peptidase inhibitor, clade B, member 8 (Serpinb8), transcript variant X1, mRNA.; havana:known chromosome:GRCm38:1:107590006:10…	NM_001159748; NM_011459; XM_006529292; ENSMUST00000000514; ENSMUST00000112706; ENSMUST00000151283; BC025121; U96703	chr1
17216490	3.5	3.42	3.56	3.64	0.07	0.25	0.13	0.1	1.05	0.368529	0.949163	-1.06	0.678467	0.951569	1.1	0.135458	0.592579	1.17	0.688058	0.96614	1.06	0.643108	0.91299	1.1	0.910444	0.991378	LOC102635334; Gm15389	uncharacterized LOC102635334; predicted gene 15389	XR_387297; ENSMUST00000153774; NONMMUT002253	RefSeq; ENSEMBL; NONCODE	PREDICTED: Mus musculus uncharacterized LOC102635334 (LOC102635334), ncRNA.; havana:known chromosome:GRCm38:1:107687008:107693514:1 gene:ENSMUSG00000086161 gene_biotype:lincRNA transcript_biotype:lincRNA; Non-coding transcript identified by NONCODE: Linc		chr1
17216494	1.83	2.06	1.77	2.08	0.05	0.16	0.36	0.08	-1.05	0.568825	0.966936	1.17	0.236249	0.766707	1.18	0.011899	0.245523	1.01	0.417505	0.915865	1.24	0.669217	0.920414	-1.23	0.983714	0.998939	Gm22438	predicted gene, 22438	ENSMUST00000104049; NONMMUT002255	ENSEMBL; NONCODE	ncrna:known chromosome:GRCm38:1:107892974:107893105:1 gene:ENSMUSG00000077237 gene_biotype:snoRNA transcript_biotype:snoRNA; Non-coding transcript identified by NONCODE		chr1
17216496	2.7	2.5	2.73	2.69	0.26	0.2	0.22	0.12	1.02	0.451221	0.960737	-1.15	0.690625	0.954468	-1	0.684221	0.927476	1.15	0.316636	0.885374	-1.02	0.563043	0.888538	1.17	0.227936	0.806829	Gm25293	predicted gene, 25293	ENSMUST00000122792; NONMMUT002267	ENSEMBL; NONCODE	ncrna:known chromosome:GRCm38:1:109804760:109805044:1 gene:ENSMUSG00000084741 gene_biotype:misc_RNA transcript_biotype:misc_RNA; Non-coding transcript identified by NONCODE: Linc		chr1
17216498	4.02	4.04	4.22	4.09	0.02	0.25	0.09	0.08	1.15	0.031846	0.924254	1.01	0.781706	0.970749	1.04	0.06926	0.469054	1.04	0.35692	0.900464	-1.1	0.435024	0.839416	1.14	0.229845	0.806829	Cdh7	cadherin 7, type 2	NM_172853; XM_006529602; ENSMUST00000027542; ENSMUST00000112701; ENSMUST00000131464; ENSMUST00000172005; AY267034; BC083189; BC141119; BC145423; GENSCAN00000037781	RefSeq; ENSEMBL; GenBank	Mus musculus cadherin 7, type 2 (Cdh7), mRNA.; PREDICTED: Mus musculus cadherin 7, type 2 (Cdh7), transcript variant X3, mRNA.; ensembl:known chromosome:GRCm38:1:109993982:110139189:1 gene:ENSMUSG00000026312 gene_biotype:protein_coding transcript_biotype:protein_coding; havana:known chromosome:GRCm38:1:109982710:110140157:1 gene:ENSMUSG00000026312 gene_biotype:protein_coding transcript_biotype:pr…	NM_172853; XM_006529602; ENSMUST00000027542; ENSMUST00000112701; ENSMUST00000131464; ENSMUST00000172005; AY267034; BC083189; BC141119; BC145423	chr1
17216525	4.91	5.24	5.35	4.7	0.11	0.78	0.26	0.39	1.36	0.077573	0.945976	1.25	0.65539	0.946135	-1.16	0.8688	0.973233	-1.45	0.632209	0.959105	-1.57	0.185396	0.682984	1.09	0.735441	0.969216	Gm22331	predicted gene, 22331	ENSMUST00000158066; NONMMUT002281	ENSEMBL; NONCODE	ncrna:known chromosome:GRCm38:1:112467911:112468046:1 gene:ENSMUSG00000088691 gene_biotype:snoRNA transcript_biotype:snoRNA; Non-coding transcript identified by NONCODE		chr1
17216527	3.71	3.62	3.92	3.73	0.17	0.16	0.32	0.33	1.16	0.715065	0.978094	-1.06	0.25214	0.779002	1.01	0.288877	0.749413	1.07	0.715446	0.970382	-1.15	0.265457	0.751223	1.23	0.274854	0.833634	Cntnap5a	contactin associated protein-like 5A	NM_001077425; ENSMUST00000043725; GENSCAN00000035681	RefSeq; ENSEMBL	Mus musculus contactin associated protein-like 5A (Cntnap5a), mRNA.; ensembl_havana_transcript:known chromosome:GRCm38:1:115684756:116587323:1 gene:ENSMUSG00000070695 gene_biotype:protein_coding transcript_biotype:protein_coding; cdna:genscan chromosome:GRCm38:1:116032988:116580674:1 transcript_biotype:protein_coding	NM_001077425; ENSMUST00000043725	chr1
17216554	3.16	3.21	3.1	2.99	0.3	0.3	0.68	0.25	-1.04	0.875757	0.990802	1.04	0.72003	0.95928	-1.12	0.942263	0.988973	-1.17	0.646071	0.959867	-1.08	0.902862	0.980159	-1.08	0.719401	0.967942	Gm24030	predicted gene, 24030	ENSMUST00000083931; NONMMUT002303	ENSEMBL; NONCODE	ncrna:known chromosome:GRCm38:1:117536301:117536464:1 gene:ENSMUSG00000065865 gene_biotype:snRNA transcript_biotype:snRNA; Non-coding transcript identified by NONCODE		chr1
17216556	2.06	1.68	1.94	1.87	0.19	0.32	0.05	0.03	-1.09	0.733301	0.97836	-1.3	0.700015	0.954658	-1.14	0.560955	0.8892	1.15	0.920608	0.993301	-1.04	0.43809	0.840486	1.2	0.810152	0.979536	LOC102642305	zinc finger protein 780A-like	XM_006543524; ENSMUST00000185381	RefSeq; ENSEMBL	PREDICTED: Mus musculus zinc finger protein 780A-like (LOC102642305), partial mRNA.; havana:putative chromosome:GRCm38:1:117965939:117986884:1 gene:ENSMUSG00000100617 gene_biotype:protein_coding transcript_biotype:protein_coding		chr1
17216563	7.21	6.97	7.13	7.18	0.08	0.15	0.19	0.06	-1.06	0.556894	0.966936	-1.18	0.095711	0.585912	-1.03	0.520318	0.874088	1.15	0.136474	0.806602	1.03	0.765668	0.946349	1.11	0.387462	0.883088	Nifk	nucleolar protein interacting with the FHA domain of MKI67	NM_026472; ENSMUST00000027626; ENSMUST00000112688; AB056870; AY030275; BC058559; GENSCAN00000003296	RefSeq; ENSEMBL; GenBank	Mus musculus nucleolar protein interacting with the FHA domain of MKI67 (Nifk), mRNA.; ensembl_havana_transcript:known chromosome:GRCm38:1:118321839:118333822:1 gene:ENSMUSG00000026377 gene_biotype:protein_coding transcript_biotype:protein_coding; havana:novel chromosome:GRCm38:1:118321854:118332941:1 gene:ENSMUSG00000026377 gene_biotype:protein_coding transcript_biotype:protein_coding; Mus muscu…	NM_026472; ENSMUST00000027626; ENSMUST00000112688; AB056870; AY030275; BC058559	chr1
17216574	10.94	10.57	10.77	10.23	0.04	0.06	0.07	0.1	-1.12	0.075193	0.945976	-1.29	0.000674	0.090428	-1.64	0.000326	0.073003	-1.27	0.008071	0.56904	-1.46	0.0012	0.169492	1.15	0.008186	0.298921	Clasp1	CLIP associating protein 1	NM_001293300; XM_006529921; XM_006529945; XM_006529947; ENSMUST00000049404; AK080782; BC158064; NM_001293301; NM_029709; ENSMUST00000070989; ENSMUST00000165223; ENSMUST00000178710; BC094432; AK031181; ENSMUST00000185405; ENSMUST00000186349; ENSMUST00000187713; ENSMUST00000189676; ENSMUST00000190571; ENSMUST00000190733; ENSMUST00000191445; GENSCAN00000003284; ENSMUST00000188710; ENSMUST00000189262…	RefSeq; ENSEMBL; GenBank HTC; GenBank	Mus musculus CLIP associating protein 1 (Clasp1), transcript variant 4, mRNA.; PREDICTED: Mus musculus CLIP associating protein 1 (Clasp1), transcript variant X2, mRNA.; PREDICTED: Mus musculus CLIP associating protein 1 (Clasp1), transcript variant X26, mRNA.; PREDICTED: Mus musculus CLIP associating protein 1 (Clasp1), transcript variant X28, mRNA.; ensembl:known chromosome:GRCm38:1:118389058:1…	NM_001293300; XM_006529921; XM_006529945; XM_006529947; ENSMUST00000049404; AK080782; BC158064; NM_001293301; NM_029709; ENSMUST00000070989; ENSMUST00000165223; ENSMUST00000178710; BC094432; AK031181	chr1
17216620	4.29	4.43	4.4	4.68	0.22	0.03	0.23	0.28	1.08	0.446659	0.959674	1.1	0.201111	0.736519	1.31	0.250421	0.720564	1.19	0.656564	0.960802	1.22	0.598374	0.900082	-1.03	0.77094	0.974567	Tfcp2l1	transcription factor CP2-like 1	NM_023755; ENSMUST00000027629; AK143960; BC116663; AF311309; GENSCAN00000003291	RefSeq; ENSEMBL; GenBank HTC; GenBank	Mus musculus transcription factor CP2-like 1 (Tfcp2l1), mRNA.; ensembl_havana_transcript:known chromosome:GRCm38:1:118627946:118685168:1 gene:ENSMUSG00000026380 gene_biotype:protein_coding transcript_biotype:protein_coding; Mus musculus adult male kidney cDNA, RIKEN full-length enriched library, clone:F530007A16 product:transcription factor CP2-like 1, full insert sequence.; Mus musculus transcri…	NM_023755; ENSMUST00000027629; AK143960; BC116663; AF311309	chr1
17216638	6.05	6.05	5.96	6.03	0.21	0.05	0.29	0.01	-1.06	0.975707	0.997819	1	0.887537	0.98675	-1.01	0.998966	0.999699	-1.01	0.574895	0.950738	1.05	0.969611	0.994408	-1.06	0.890599	0.989999	Tmem185b	transmembrane protein 185B	NM_146103; ENSMUST00000183952; BC024712; GENSCAN00000056057	RefSeq; ENSEMBL; GenBank	Mus musculus transmembrane protein 185B (Tmem185b), mRNA.; havana:known chromosome:GRCm38:1:119526160:119528983:1 gene:ENSMUSG00000098923 gene_biotype:protein_coding transcript_biotype:protein_coding; Mus musculus transmembrane protein 185B, mRNA (cDNA clone MGC:25511 IMAGE:2646072), complete cds.; cdna:genscan chromosome:GRCm38:1:119499486:119527563:1 transcript_biotype:protein_coding	NM_146103; ENSMUST00000183952; BC024712	chr1
17216640	2.42	3.02	3.38	2.31	0.47	0.34	0.33	0.32	1.95	0.10947	0.945976	1.52	0.433355	0.876461	-1.08	0.388854	0.814274	-1.63	0.085927	0.770573	-2.1	0.019888	0.349237	1.28	0.225007	0.804361	Gm25322	predicted gene, 25322	ENSMUST00000122556; NONMMUT002348	ENSEMBL; NONCODE	ncrna:known chromosome:GRCm38:1:119530211:119530314:1 gene:ENSMUSG00000084505 gene_biotype:snRNA transcript_biotype:snRNA; Non-coding transcript identified by NONCODE		chr1
17216642	4.05	4.24	4.34	4.16	0.27	0.02	0.05	0.04	1.23	0.100137	0.945976	1.14	0.267776	0.792205	1.08	0.483544	0.859171	-1.06	0.043554	0.698976	-1.14	0.004303	0.226341	1.07	0.008493	0.301569	Sctr	secretin receptor	NM_001012322; XM_006529688; ENSMUST00000072886; BC089355; XM_006529689; ENSMUST00000189037; GENSCAN00000045489	RefSeq; ENSEMBL; GenBank	Mus musculus secretin receptor (Sctr), mRNA.; PREDICTED: Mus musculus secretin receptor (Sctr), transcript variant X6, mRNA.; ensembl_havana_transcript:known chromosome:GRCm38:1:120006894:120063536:1 gene:ENSMUSG00000026387 gene_biotype:protein_coding transcript_biotype:protein_coding; Mus musculus secretin receptor, mRNA (cDNA clone MGC:102218 IMAGE:30551620), complete cds.; PREDICTED: Mus muscu…	NM_001012322; XM_006529688; ENSMUST00000072886; BC089355; XM_006529689	chr1
17216659	4.17	4.14	4.03	4.3	0.13	0.15	0.24	0.27	-1.1	0.995454	0.999496	-1.03	0.655462	0.946135	1.09	0.383332	0.811434	1.12	0.563335	0.949142	1.21	0.46143	0.848569	-1.07	0.748611	0.971243	3110009E18Rik	RIKEN cDNA 3110009E18 gene	ENSMUST00000128578; ENSMUST00000153037; NM_001172074; NM_028439; XM_006529894; ENSMUST00000027637; ENSMUST00000056038; ENSMUST00000112644; BC028767; NONMMUT002373	ENSEMBL; RefSeq; GenBank; NONCODE	havana:known chromosome:GRCm38:1:120160480:120173566:1 gene:ENSMUSG00000026388 gene_biotype:protein_coding transcript_biotype:processed_transcript; havana:putative chromosome:GRCm38:1:120150671:120169511:1 gene:ENSMUSG00000026388 gene_biotype:protein_coding transcript_biotype:protein_coding; Mus musculus RIKEN cDNA 3110009E18 gene (3110009E18Rik), transcript variant 2, mRNA.; Mus musculus RIKEN c…	ENSMUST00000128578; ENSMUST00000153037; NM_001172074; NM_028439; XM_006529894; ENSMUST00000027637; ENSMUST00000056038; ENSMUST00000112644; BC028767	chr1
17216671	4.27	4.47	4.39	4.35	0.18	0.12	0.04	0.12	1.08	0.994804	0.999315	1.15	0.52666	0.910223	1.05	0.860009	0.972096	-1.09	0.32069	0.887445	-1.03	0.75272	0.942393	-1.06	0.308593	0.851798	C1ql2	complement component 1, q subcomponent-like 2	NM_207233; ENSMUST00000037286; BC040774; DQ002402; GENSCAN00000045498	RefSeq; ENSEMBL; GenBank	Mus musculus complement component 1, q subcomponent-like 2 (C1ql2), mRNA.; ensembl_havana_transcript:known chromosome:GRCm38:1:120340582:120343174:1 gene:ENSMUSG00000036907 gene_biotype:protein_coding transcript_biotype:protein_coding; Mus musculus complement component 1, q subcomponent-like 2, mRNA (cDNA clone MGC:49730 IMAGE:4503096), complete cds.; Mus musculus C1qTNF10 (C1qtnf10) mRNA, comple…	NM_207233; ENSMUST00000037286; BC040774; DQ002402	chr1
17216676	3.82	3.8	3.77	3.94	0.06	0.1	0.03	0.02	-1.03	0.344971	0.948068	-1.02	0.758464	0.964731	1.09	0.02477	0.314723	1.1	0.066957	0.746492	1.12	0.001357	0.171515	-1.02	0.766119	0.974203	En1	engrailed 1	NM_010133; ENSMUST00000079721; AK140634; L12703	RefSeq; ENSEMBL; GenBank HTC; GenBank	Mus musculus engrailed 1 (En1), mRNA.; ensembl_havana_transcript:known chromosome:GRCm38:1:120602418:120607992:1 gene:ENSMUSG00000058665 gene_biotype:protein_coding transcript_biotype:protein_coding; Mus musculus 10 days neonate cerebellum cDNA, RIKEN full-length enriched library, clone:B930064E24 product:engrailed 1, full insert sequence.; Mouse engrailed protein (En-1) mRNA, complete cds.	NM_010133; ENSMUST00000079721; AK140634; L12703	chr1
17216683	3.96	4.28	3.99	4.03	0.09	0.52	0.2	0.33	1.02	0.474211	0.96258	1.25	0.963176	0.995538	1.05	0.989156	0.998717	-1.19	0.974293	0.99749	1.03	0.66785	0.920086	-1.23	0.740916	0.970223	Celrr	cerebellum expressed regulatory RNA	NR_038008; NR_110450; ENSMUST00000181433; KnowTID_00000153; KnowTID_00000154; KnowTID_00000155; KnowTID_00000157; KnowTID_00000161; NONMMUT002380; NONMMUT002383; NONMMUT002384; NONMMUT002385; NONMMUT002386; NONMMUT002389; KnowTID_00000152; NONMMUT002382; ENSMUST00000190612; KnowTID_00000156; KnowTID_00000160; KnowTID_00000162; NONMMUT002381; NONMMUT002390; NONMMUT002391	RefSeq; ENSEMBL; Luo lincRNA; NONCODE	Mus musculus cerebellum expressed regulatory RNA (Celrr), transcript variant 1, long non-coding RNA.; Mus musculus cerebellum expressed regulatory RNA (Celrr), transcript variant 2, long non-coding RNA.; havana:known chromosome:GRCm38:1:121087405:121120956:1 gene:ENSMUSG00000097881 gene_biotype:lincRNA transcript_biotype:lincRNA; Non-coding transcript identified by Luo, et al.; Non-coding transcr…		chr1
17216690	7.1	7.19	7.2	7.3	0.07	0.17	0.06	0.27	1.07	0.02891	0.922811	1.07	0.353257	0.842459	1.16	0.098853	0.531006	1.08	0.278219	0.873366	1.08	0.334213	0.792274	1	0.616246	0.946764	Ccdc93	coiled-coil domain containing 93	NM_001025156; NM_029955; ENSMUST00000036025; ENSMUST00000112621; BC054083; GENSCAN00000002530	RefSeq; ENSEMBL; GenBank	Mus musculus coiled-coil domain containing 93 (Ccdc93), transcript variant 1, mRNA.; Mus musculus coiled-coil domain containing 93 (Ccdc93), transcript variant 3, mRNA.; ensembl_havana_transcript:known chromosome:GRCm38:1:121431049:121506460:1 gene:ENSMUSG00000026339 gene_biotype:protein_coding transcript_biotype:protein_coding; ensembl_havana_transcript:novel chromosome:GRCm38:1:121431110:121501…	NM_001025156; NM_029955; ENSMUST00000036025; ENSMUST00000112621; BC054083	chr1
17216718	5.28	5.26	5.36	5.28	0.02	0.15	0.22	0.12	1.05	0.928511	0.995402	-1.01	0.558671	0.920915	-1	0.424014	0.833306	1.01	0.949017	0.995614	-1.06	0.742753	0.939139	1.06	0.791344	0.976419							chr1
17216721	3.12	3.57	3.44	3.48	0.32	0.31	0.09	0.4	1.24	0.397396	0.94945	1.36	0.42513	0.873121	1.28	0.565426	0.890928	-1.06	0.890365	0.990421	1.03	0.983741	0.996812	-1.1	0.809136	0.979213	Gm24547	predicted gene, 24547	ENSMUST00000158649; NONMMUT002407	ENSEMBL; NONCODE	ncrna:known chromosome:GRCm38:1:122510549:122510697:1 gene:ENSMUSG00000089274 gene_biotype:snRNA transcript_biotype:snRNA; Non-coding transcript identified by NONCODE		chr1
17216723	1.94	2.2	2.04	2.15	0.57	0.47	0.12	0.28	1.07	0.526902	0.966338	1.2	0.900853	0.989229	1.16	0.767976	0.951343	-1.04	0.861886	0.988035	1.08	0.547594	0.884342	-1.12	0.567551	0.935568	Gm25771	predicted gene, 25771	ENSMUST00000158565; NONMMUT002409	ENSEMBL; NONCODE	ncrna:known chromosome:GRCm38:1:122553173:122553316:1 gene:ENSMUSG00000089190 gene_biotype:snoRNA transcript_biotype:snoRNA; Non-coding transcript identified by NONCODE		chr1
17216727	10.06	9.71	9.98	9.9	0.1	0.15	0.1	0.28	-1.06	0.775442	0.984128	-1.28	0.019103	0.324548	-1.12	0.196237	0.667986	1.14	0.548951	0.946875	-1.05	0.232654	0.727058	1.21	0.02393	0.433541	Slc35f5	solute carrier family 35, member F5	NM_028787; XM_006529910; XM_006529911; XM_006529912; ENSMUST00000027580; BC026858; GENSCAN00000028771	RefSeq; ENSEMBL; GenBank	Mus musculus solute carrier family 35, member F5 (Slc35f5), mRNA.; PREDICTED: Mus musculus solute carrier family 35, member F5 (Slc35f5), transcript variant X1, mRNA.; PREDICTED: Mus musculus solute carrier family 35, member F5 (Slc35f5), transcript variant X2, mRNA.; PREDICTED: Mus musculus solute carrier family 35, member F5 (Slc35f5), transcript variant X3, mRNA.; ensembl_havana_transcript:kno…	NM_028787; XM_006529910; XM_006529911; XM_006529912; ENSMUST00000027580; BC026858	chr1
17216745	4.24	4.49	4.35	4.36	0.29	0.2	0.07	0.29	1.08	0.341786	0.948068	1.18	0.205382	0.739931	1.08	0.869179	0.973414	-1.09	0.267338	0.869588	1	0.459688	0.847732	-1.09	0.378858	0.880733	Gpr39	G protein-coupled receptor 39	NM_027677; ENSMUST00000027581; ENSMUST00000159359; BC085285	RefSeq; ENSEMBL; GenBank	Mus musculus G protein-coupled receptor 39 (Gpr39), mRNA.; ensembl_havana_transcript:known chromosome:GRCm38:1:125676995:125873862:1 gene:ENSMUSG00000026343 gene_biotype:protein_coding transcript_biotype:protein_coding; havana:putative chromosome:GRCm38:1:125840003:125873173:1 gene:ENSMUSG00000026343 gene_biotype:protein_coding transcript_biotype:processed_transcript; Mus musculus G protein-coupl…	NM_027677; ENSMUST00000027581; ENSMUST00000159359; BC085285	chr1
17216751	4.72	4.26	4.49	4.5	1.33	0.6	0.79	1.27	-1.18	0.738987	0.97836	-1.38	0.8439	0.978842	-1.17	0.869826	0.973614	1.18	0.677488	0.963997	1.01	0.589975	0.89795	1.17	0.81581	0.980634							chr1
17216753	6.95	6.58	7.13	6.71	0.13	0.13	0.19	0.09	1.13	0.715115	0.978094	-1.3	0.011922	0.274348	-1.19	0.027001	0.32563	1.09	0.179345	0.832817	-1.34	0.044152	0.454606	1.46	0.019454	0.402522	Mgat5	mannoside acetylglucosaminyltransferase 5	NM_145128; ENSMUST00000038361; ENSMUST00000171405; AF474154; AF474155; BC125533; BC125535; AK036567; AK049587; GENSCAN00000055318; ENSMUST00000190921; ENSMUST00000189427	RefSeq; ENSEMBL; GenBank; GenBank HTC	Mus musculus mannoside acetylglucosaminyltransferase 5 (Mgat5), mRNA.; ensembl_havana_transcript:known chromosome:GRCm38:1:127205018:127488336:1 gene:ENSMUSG00000036155 gene_biotype:protein_coding transcript_biotype:protein_coding; ensembl:known chromosome:GRCm38:1:127306762:127483704:1 gene:ENSMUSG00000036155 gene_biotype:protein_coding transcript_biotype:protein_coding; Mus musculus N-acetylglu…	NM_145128; ENSMUST00000038361; ENSMUST00000171405; AF474154; AF474155; BC125533; BC125535; AK036567; AK049587	chr1
17216775	3.44	3.2	3.7	2.87	0.18	0.07	0.28	0.41	1.2	0.143259	0.945976	-1.18	0.156558	0.686072	-1.49	0.238602	0.709671	-1.26	0.535463	0.944279	-1.79	0.069509	0.522046	1.41	0.031302	0.484593	Gm23370	predicted gene, 23370	ENSMUST00000175405; NONMMUT002455	ENSEMBL; NONCODE	ncrna:known chromosome:GRCm38:1:127331813:127331941:1 gene:ENSMUSG00000093146 gene_biotype:snoRNA transcript_biotype:snoRNA; Non-coding transcript identified by NONCODE		chr1
17216777	7.66	7.44	7.58	7.39	0.18	0.36	0.35	0.08	-1.06	0.237138	0.946483	-1.17	0.122163	0.636331	-1.21	0.059141	0.443874	-1.03	0.501989	0.937272	-1.13	0.927773	0.984951	1.1	0.663135	0.958437	Gm23734	predicted gene, 23734	ENSMUST00000083753; NONMMUT002457	ENSEMBL; NONCODE	ncrna:known chromosome:GRCm38:1:127375131:127375239:1 gene:ENSMUSG00000065687 gene_biotype:snoRNA transcript_biotype:snoRNA; Non-coding transcript identified by NONCODE		chr1
17216779	3.97	3.98	4.09	4.22	0.12	0.26	0.19	0.35	1.08	0.171193	0.945976	1	0.894605	0.988023	1.18	0.314838	0.767317	1.18	0.343591	0.895594	1.09	0.888007	0.977248	1.08	0.266507	0.828724	Acmsd	amino carboxymuconate semialdehyde decarboxylase	NM_001033041; ENSMUST00000038006; AK165228; BC139281; ENSMUST00000186537; GENSCAN00000040548	RefSeq; ENSEMBL; GenBank HTC; GenBank	Mus musculus amino carboxymuconate semialdehyde decarboxylase (Acmsd), mRNA.; ensembl_havana_transcript:known chromosome:GRCm38:1:127729413:127767978:1 gene:ENSMUSG00000026348 gene_biotype:protein_coding transcript_biotype:protein_coding; Mus musculus 6 days neonate spleen cDNA, RIKEN full-length enriched library, clone:F420012H22 product:hypothetical protein, full insert sequence.; Mus musculus …	NM_001033041; ENSMUST00000038006; AK165228; BC139281	chr1
17216792	7.03	6.85	6.84	6.83	0.05	0.03	0.11	0.14	-1.14	0.061155	0.945976	-1.13	0.004744	0.192622	-1.15	0.034328	0.360164	-1.01	0.354641	0.898629	-1.01	0.444381	0.842522	-1.01	0.977929	0.998793	Ccnt2	cyclin T2	NM_028399; ENSMUST00000027587; ENSMUST00000112570; ENSMUST00000143513; ENSMUST00000153359; BC054122; JX965957; JX965958; AK047125; ENSMUST00000126850; ENSMUST00000149760; GENSCAN00000040553	RefSeq; ENSEMBL; GenBank; GenBank HTC	Mus musculus cyclin T2 (Ccnt2), mRNA.; ensembl_havana_transcript:known chromosome:GRCm38:1:127774164:127808061:1 gene:ENSMUSG00000026349 gene_biotype:protein_coding transcript_biotype:protein_coding; havana:putative chromosome:GRCm38:1:127774164:127805932:1 gene:ENSMUSG00000026349 gene_biotype:protein_coding transcript_biotype:protein_coding; havana:known chromosome:GRCm38:1:127774164:127798401:1…	NM_028399; ENSMUST00000027587; ENSMUST00000112570; ENSMUST00000143513; ENSMUST00000153359; BC054122; JX965957; JX965958; AK047125; ENSMUST00000126850; ENSMUST00000149760	chr1
17216809	8.16	7.92	8.15	8.01	0.06	0.07	0.04	0.08	-1	0.530603	0.966618	-1.18	0.013546	0.287886	-1.11	0.034627	0.361448	1.06	0.583832	0.951801	-1.11	0.045031	0.457154	1.17	0.015458	0.365674	Rab3gap1	RAB3 GTPase activating protein subunit 1	NM_178690; XM_006529407; ENSMUST00000037649; ENSMUST00000142662; BC046297; GENSCAN00000040547	RefSeq; ENSEMBL; GenBank	Mus musculus RAB3 GTPase activating protein subunit 1 (Rab3gap1), mRNA.; PREDICTED: Mus musculus RAB3 GTPase activating protein subunit 1 (Rab3gap1), transcript variant X3, mRNA.; ensembl_havana_transcript:known chromosome:GRCm38:1:127868773:127943868:1 gene:ENSMUSG00000036104 gene_biotype:protein_coding transcript_biotype:protein_coding; havana:known chromosome:GRCm38:1:127868802:127904033:1 gen…	NM_178690; XM_006529407; ENSMUST00000037649; ENSMUST00000142662; BC046297	chr1
17216834	12.17	12.2	12.18	12.34	0.05	0.1	0.08	0.12	1.01	0.742776	0.979999	1.02	0.463682	0.887536	1.13	0.247847	0.717843	1.1	0.596858	0.952939	1.12	0.370314	0.809738	-1.01	0.675245	0.96046	Rpl28; Gm10051; Rpl28-ps3; Rpl28-ps1; Gm13226	ribosomal protein L28; predicted pseudogene 10051; ribosomal protein L28, pseudogene 3; ribosomal protein L28, pseudogene 1; predicted gene 13226	NM_009081; ENSMUST00000032597; ENSMUST00000078432; ENSMUST00000116058; ENSMUST00000121497; ENSMUST00000126794; ENSMUST00000145209; AK076133; BC024395; BC086797; BC086932; BC092012; X74856; ENSMUST00000117838; ENSMUST00000129888; GENSCAN00000040550; GENSCAN00000043209; GENSCAN00000048434; GENSCAN00000051848; GENSCAN00000019805; NONMMUT059788	RefSeq; ENSEMBL; GenBank HTC; GenBank; NONCODE	Mus musculus ribosomal protein L28 (Rpl28), mRNA.; ensembl_havana_transcript:known chromosome:GRCm38:7:4792874:4794562:1 gene:ENSMUSG00000030432 gene_biotype:protein_coding transcript_biotype:protein_coding; havana:known chromosome:GRCm38:7:4792990:4794526:1 gene:ENSMUSG00000030432 gene_biotype:protein_coding transcript_biotype:protein_coding; havana:known chromosome:GRCm38:4:126069867:126070259:…	NM_009081; ENSMUST00000032597; ENSMUST00000078432; ENSMUST00000121497; ENSMUST00000126794; AK076133; BC024395; BC086797; BC086932; BC092012; X74856; ENSMUST00000129888	chr1
17216836	9.57	9.32	9.59	9.41	0.02	0.03	0.01	0.06	1.01	0.430307	0.956801	-1.18	0.00019	0.062807	-1.11	0.010549	0.234283	1.06	0.087735	0.77178	-1.13	0.007749	0.262834	1.2	9.7e-05	0.072994	R3hdm1	R3H domain containing 1	NM_181750; XM_006529426; ENSMUST00000036288; BC049181; BC137772; AK122191; AK144098; ENSMUST00000187900; ENSMUST00000189317; GENSCAN00000040551; ENSMUST00000187023; ENSMUST00000190288; ENSMUST00000191016	RefSeq; ENSEMBL; GenBank; GenBank HTC	Mus musculus R3H domain containing 1 (R3hdm1), mRNA.; PREDICTED: Mus musculus R3H domain containing 1 (R3hdm1), transcript variant X10, mRNA.; ensembl_havana_transcript:known chromosome:GRCm38:1:128103324:128237736:1 gene:ENSMUSG00000056211 gene_biotype:protein_coding transcript_biotype:protein_coding; Mus musculus R3H domain 1 (binds single-stranded nucleic acids), mRNA (cDNA clone IMAGE:6314270…	NM_181750; XM_006529426; ENSMUST00000036288; BC049181; BC137772; AK122191; AK144098	chr1
17216868	3.3	3.29	3.41	3.2	0.03	0.14	0.17	0.1	1.08	0.939841	0.995719	-1.01	0.855123	0.981093	-1.08	0.299904	0.757717	-1.07	0.618071	0.957321	-1.16	0.533243	0.879266	1.09	0.859351	0.986834	Mir128-1	microRNA 128-1	NR_029543; ENSMUST00000083586; mmu-mir-128-1; NONMMUT002501	RefSeq; ENSEMBL; miRBase Micro RNA Database; NONCODE	Mus musculus microRNA 128-1 (Mir128-1), microRNA.; ncrna:known chromosome:GRCm38:1:128202355:128202436:1 gene:ENSMUSG00000065520 gene_biotype:miRNA transcript_biotype:miRNA; MI0000155 Mus musculus miR-128-1 stem-loop; Non-coding transcript identified by NONCODE		chr1
17216870	8.66	8.59	8.7	8.77	0.1	0.1	0.12	0.2	1.02	0.785363	0.984174	-1.05	0.183999	0.717114	1.08	0.629134	0.90936	1.13	0.195363	0.834421	1.05	0.522833	0.875126	1.08	0.309592	0.852193	Ubxn4	UBX domain protein 4	NM_026390; XM_006529830; ENSMUST00000027592; AK029431; BC019795; BC030190; ENSMUST00000187031; GENSCAN00000040537	RefSeq; ENSEMBL; GenBank HTC; GenBank	Mus musculus UBX domain protein 4 (Ubxn4), mRNA.; PREDICTED: Mus musculus UBX domain protein 4 (Ubxn4), transcript variant X1, mRNA.; ensembl_havana_transcript:known chromosome:GRCm38:1:128244162:128279378:1 gene:ENSMUSG00000026353 gene_biotype:protein_coding transcript_biotype:protein_coding; Mus musculus 0 day neonate head cDNA, RIKEN full-length enriched library, clone:4833435I06 product:hypot…	NM_026390; XM_006529830; ENSMUST00000027592; AK029431; BC019795; BC030190	chr1
[truncated: 33,960 more rows]

## Sheet: ErbB2 KI vs WT p0.05 FC1.2
Transcript Cluster ID	FC (linear) (N138 vs WT)	FC log2	ANOVA p-value (N138 vs WT)	Gene Symbol	Description	mRNA Accession	Chromosome	WT Bi-weight Avg Signal (log2)	ErbB2 Bi-weight Avg Signal (log2)	WT Standard Deviation	ErbB2 Standard Deviation
[truncated: 941 more rows]

[truncated: 4 more sheets: ERRa KO vs WT p0.05 FC1.2, KIKO vs WT p0.05 FC1.2, IPA cardiac-related diseases, GSEA_Hallmark]
