# Supplementary material for: Integrated multi-omics analysis of adverse cardiac remodeling and metabolic inflexibility upon ErbB2 and ERRα deficiency
Source: Commun Biol. 2022 Sep 12;5:955. doi: 10.1038/s42003-022-03942-4 (PMC9467976; doi:10.1038/s42003-022-03942-4)
Supplement: Supplementary file 6 — Supplementary Data 3 [file 42003_2022_3942_MOESM6_ESM.xlsx]

## Sheet: Data S3
Supplementary Data 3: Metabolomics profiling of ErbB2 KI, ERR⍺ KO and KI:KO mouse hearts versus WT (related to Figures 5, S5, and S6).
OVERVIEW OF METABOLOMICS EXPERIMENTS				OVERVIEW OF METABOLOMICS FUNCTIONAL ANALYSIS
Sample name	Mouse Model			Datasets (ANOVA p < 0.05, n=8)
WT_1	WT males 15w old			ErbB2 KI vs WT
WT_2	WT males 15w old			ERR⍺ KO vs WT
WT_3	WT males 15w old			KI:KO vs WT
WT_4	WT males 15w old
WT_5	WT males 15w old
WT_6	WT males 15w old
WT_7	WT males 15w old
WT_8	WT males 15w old
ErbB2 KI_1	ErbB2 KI males 15w old
ErbB2 KI_2	ErbB2 KI males 15w old
ErbB2 KI_3	ErbB2 KI males 15w old
ErbB2 KI_4	ErbB2 KI males 15w old
ErbB2 KI_5	ErbB2 KI males 15w old
ErbB2 KI_6	ErbB2 KI males 15w old
ErbB2 KI_7	ErbB2 KI males 15w old
ErbB2 KI_8	ErbB2 KI males 15w old
ERR⍺ KO_1	ERRα KO males 15w old
ERR⍺ KO_2	ERRα KO males 15w old
ERR⍺ KO_3	ERRα KO males 15w old
ERR⍺ KO_4	ERRα KO males 15w old
ERR⍺ KO_5	ERRα KO males 15w old
ERR⍺ KO_6	ERRα KO males 15w old
ERR⍺ KO_7	ERRα KO males 15w old
ERR⍺ KO_8	ERRα KO males 15w old
KI:KO_1	KI:KO males 15w old
KI:KO_2	KI:KO males 15w old
KI:KO_3	KI:KO males 15w old
KI:KO_4	KI:KO males 15w old
KI:KO_5	KI:KO males 15w old
KI:KO_6	KI:KO males 15w old
KI:KO_7	KI:KO males 15w old
KI:KO_8	KI:KO males 15w old

## Sheet: Raw_data
WT_1	WT_2	WT_3	WT_4	WT_5	WT_6	WT_7	WT_8	ErbB2 KI_1	ErbB2 KI_2	ErbB2 KI_3	ErbB2 KI_4	ErbB2 KI_5	ErbB2 KI_6	ErbB2 KI_7	ErbB2 KI_8	ERR⍺ KO_1	ERR⍺ KO_2	ERR⍺ KO_3	ERR⍺ KO_4	ERR⍺ KO_5	ERR⍺ KO_6	ERR⍺ KO_7	ERR⍺ KO_8	KI:KO_1	KI:KO_2	KI:KO_3	KI:KO_4	KI:KO_5	KI:KO_6	KI:KO_7	KI:KO_8	Platform	RI	MASS	COMP_ID	CHEMICAL_ID	Confirmed by a standard (Yes/No)	Biochemical	CAS	PUBCHEM	CHEMSPIDER	KEGG	HMDB	NAME_MetaboAnalyst v5.0	HMDB_MetaboAnalyst v5.0	KEGG_MetaboAnalyst v5.0	PubChem_MetaboAnalyst v5.0	Super Pathway	Sub Pathway
1.3109	1.4016	1.0721	1.302	1.3146	1.2419	1.7426	1.0158	1.5275	1.0404	0.7039	1.0595	1.0327	0.8819	0.8779	0.9859	0.7698	1.0425	0.9471	0.5002	0.8458	1.3589	0.9234	0.6605	0.7522	0.6467	1.7812	0.6077	0.7233	0.6903	1.0141	0.8185	LC/MS Pos Late	2534	728.559	54691	100010839	No	1-(1-enyl-oleoyl)-2-oleoyl-GPE (P-18:1/18:1)			24769325		HMDB11441	PE(P-18:1(9Z)/18:1(9Z))	HMDB0011441		53480897	Lipid	Lysoplasmalogen
1.565	1.4588	1.3037	1.2554	1.2924	1.3548	1.2208	1.2319	1.5097	1.3927	1.1213	1.3181	1.0773	1.0835	1.3123	1.2749	0.7846	0.9171	0.723	0.744	0.6612	0.7941	0.579	0.5595	0.8133	0.5943	0.5952	0.5484	0.5388	0.5351	0.6583	0.9227	LC/MS Pos Late	1566	464.314	44621	100005372	No	1-(1-enyl-oleoyl)-GPE (P-18:1)					HMDB0240599	LysoPE(P-18:1(9Z)/0:0)	HMDB0240599			Lipid	Lysoplasmalogen
1.0537	1.0834	0.9799	1.0237	1.129	1.1126	1.13	1.0402	1.3315	1.1429	0.9133	1.1296	1.0605	1.0461	1.1919	1.1419	0.7625	0.757	0.8581	0.7862	0.7652	0.8616	0.8675	0.7648	0.9318	0.6622	1.0201	0.7908	0.8103	0.9455	0.9745	1.1361	LC/MS Pos Late	2154	766.575	52689	100009014	No	1-(1-enyl-palmitoyl)-2-arachidonoyl-GPC (P-16:0/20:4)			24767495			PC(P-16:0/20:4(5Z,8Z,11Z,14Z))	HMDB0011220		24779388	Lipid	Plasmalogen
0.9619	1.0873	1.0076	0.9028	0.9855	1.0309	0.9974	0.8692	1.1212	0.938	0.8054	1.0142	0.9849	0.9051	0.9149	0.924	1.0666	1.141	1.0738	1.0992	1.0595	1.1597	0.9623	0.928	1.0026	0.9293	1.0696	0.9719	0.931	1.0994	1.134	1.1223	LC/MS Pos Late	2270	724.528	52673	100009002	No	1-(1-enyl-palmitoyl)-2-arachidonoyl-GPE (P-16:0/20:4)			24769238							Lipid	Plasmalogen
1.5935	1.645	1.1152	1.1923	1.3157	1.5543	1.6644	1.1824	1.7866	1.3356	1.7577	1.8112	1.5205	1.4887	1.5791	1.2522	0.6402	0.6275	0.6407	0.5662	0.6141	0.7364	0.5794	0.6129	0.5859	0.6833	0.8848	0.7826	0.6261	0.599	0.6817	0.8182	LC/MS Pos Late	2226	742.575	52682	100009009	No	1-(1-enyl-palmitoyl)-2-linoleoyl-GPC (P-16:0/18:2)			24767486			PC(P-16:0/18:2(9Z,12Z))	HMDB0011211		24779386	Lipid	Plasmalogen
1.0839	1.0795	1.132	1.0241	1.0402	1.2119	1.1342	1.1349	1.2802	1.1082	1.1161	1.2731	1.2061	0.9759	1.1101	1.2651	0.8036	0.8297	0.7705	0.8419	0.8349	0.899	0.7828	0.7593	0.7466	0.8016	0.8744	0.8466	0.9264	0.8472	0.9091	1.0781	LC/MS Pos Late	2351	700.528	52677	100009069	No	1-(1-enyl-palmitoyl)-2-linoleoyl-GPE (P-16:0/18:2)			24769229			PE(P-16:0/18:2(9Z,12Z))	HMDB0011343		52925127	Lipid	Plasmalogen
1.1641	1.1546	1.073	1.0704	1.039	1.177	1.1636	1.0169	1.5439	1.2601	1.0907	1.1632	1.1313	1.2129	1.256	1.1414	0.9831	0.9375	0.8348	0.8253	0.7228	0.9757	0.8436	0.8335	0.7693	0.7627	0.868	0.8013	0.7033	0.7763	0.6627	0.8143	LC/MS Pos Late	2443	744.59	52478	100009007	No	1-(1-enyl-palmitoyl)-2-oleoyl-GPC (P-16:0/18:1)						PC(P-16:0/18:1(9Z))	HMDB0011210		24779384	Lipid	Plasmalogen
1.0008	1.1674	0.9771	0.9992	1.2028	1.2023	1.3746	1.0459	1.3321	0.96	0.966	1.0525	1.0775	1.0258	0.9964	0.9284	0.9662	1.0193	0.9911	1.0409	0.9605	1.1775	0.8975	0.8624	0.8504	0.9082	1.0749	0.8466	0.9601	0.8119	1.0172	1.0247	LC/MS Pos Late	2600	702.543	52477	100009005	No	1-(1-enyl-palmitoyl)-2-oleoyl-GPE (P-16:0/18:1)			24769228			PE(P-16:0/18:1(9Z))	HMDB0011342		52925128	Lipid	Plasmalogen
1.0274	0.9993	0.886	0.8961	0.8324	0.9651	0.9386	0.8488	1.209	1.0157	1.0778	0.9571	0.8685	0.9762	0.9002	0.959	1.1764	1.1019	1.0461	0.9844	0.959	1.0915	0.9646	0.9878	1.067	1.1149	1.2521	1.1162	1.0956	1.0007	1.2082	1.0443	LC/MS Pos Late	2454	718.575	52716	100009162	No	1-(1-enyl-palmitoyl)-2-palmitoyl-GPC (P-16:0/16:0)		11146967	9322076			PC(P-16:0/16:0)	HMDB0011206		11146967	Lipid	Plasmalogen
1.6288	1.4872	1.1015	1.2691	1.2123	1.2449	1.2681	1.1649	1.5557	1.5843	1.3075	1.4167	1.0794	1.1926	1.427	1.3097	0.9206	0.8332	0.868	0.8825	0.8782	0.8163	0.568	0.647	0.8824	0.6925	0.9004	0.6242	0.6934	0.5478	0.541	0.9008	LC/MS Pos Late	1547	480.345	52474	100002875	No	1-(1-enyl-palmitoyl)-GPC (P-16:0)		10917802	9093054			LysoPC(P-16:0)	HMDB0010407	C04230	10917802	Lipid	Lysoplasmalogen
1.3374	1.3607	1.1841	1.1394	1.2276	1.1961	1.1402	1.0683	1.3324	1.3143	1.2402	1.4024	1.0256	1.1245	1.2476	1.1323	0.8433	0.9744	0.8845	0.7952	0.792	0.8581	0.6457	0.6809	0.8112	0.739	0.9242	0.6427	0.7602	0.5665	0.7499	0.9227	LC/MS Pos Late	1558	438.298	39270	100003000	No	1-(1-enyl-palmitoyl)-GPE (P-16:0)			10471193		HMDB0011152	PE(P-16:0e/0:0)	HMDB0011152		42607469	Lipid	Lysoplasmalogen
0.9692	0.9789	0.8126	0.9292	1.0183	0.9896	1.0328	1.0068	1.0394	0.8623	0.7118	0.8459	0.8711	0.8509	0.9551	0.9561	1.1999	1.251	1.2392	1.228	1.2211	1.2013	1.018	0.9932	1.3111	1.0108	1.2539	0.9372	0.952	0.9829	1.084	1.2116	LC/MS Pos Late	2511	752.559	52475	100008999	No	1-(1-enyl-stearoyl)-2-arachidonoyl-GPE (P-18:0/20:4)		9547058	7826008		HMDB05779	PE(O-18:1(1Z)/20:4(5Z,8Z,11Z,14Z))	HMDB0005779	C00350	9547058	Lipid	Plasmalogen
1.117	1.1032	1.0091	0.9656	1.0517	1.1778	1.2179	1.2021	1.1083	0.927	1.1288	1.1588	1.0833	0.9171	0.9909	1.0599	0.9656	1.0149	0.9505	0.9657	1.011	0.9891	0.8128	0.869	1.0745	0.8891	1.0291	0.8843	0.8751	0.5907	0.93	0.7794	LC/MS Pos Late	2633	728.559	52748	100009225	No	1-(1-enyl-stearoyl)-2-linoleoyl-GPE (P-18:0/18:2)			24769261			PE(P-18:0/18:2(9Z,12Z))	HMDB0011376		52925079	Lipid	Plasmalogen
1.1737	1.0551	0.9813	1.0641	1.2533	1.085	1.36	1.2024	1.0868	0.9477	0.8679	1.0384	0.8886	0.8606	1.0102	0.8726	0.9291	0.9898	0.9504	1.0556	1.1291	1.1057	0.785	0.789	1.036	0.8494	1.4597	0.8241	0.8952	0.7477	0.9686	1.0667	LC/MS Pos Late	2950	730.575	52614	100008919	Yes	1-(1-enyl-stearoyl)-2-oleoyl-GPE (P-18:0/18:1)	144371-68-6		24769260			PE(P-18:0/18:1(9Z))	HMDB0011375		42607457	Lipid	Plasmalogen
1.5261	1.3364	1.0868	1.0497	1.1029	1.2985	1.2205	1.1023	1.0504	1.1744	1.18	1.143	0.883	0.932	1.0803	1.0329	0.9492	1.022	0.8593	1.0653	0.9057	0.8143	0.7367	0.7554	0.978	0.7204	0.8273	0.6016	0.7421	0.5862	0.7372	0.9286	LC/MS Pos Late	1649	466.329	39271	100003001	No	1-(1-enyl-stearoyl)-GPE (P-18:0)					HMDB0240598	LysoPE(P-18:0/0:0)	HMDB0240598		42607470	Lipid	Lysoplasmalogen
1.0226	0.9774	1.7063	1.1768	1.0571	0.5224	0.9675	0.6915	1.1923	2.6607	2.3967	0.9099	1.6914	0.6343	0.765	0.596	1.3344	0.5942	1.0741	1.4009	0.6787	1.3935	3.3451	3.3103	0.8408	0.9141	0.5042	0.9017	2.1481	1.6602	0.9677	0.6791	LC/MS Pos Early	2420	143.118	40506	100003263	Yes	1-(3-aminopropyl)-2-pyrrolidone	7663-77-6	82111	74106							Xenobiotics	Chemical
2.3179	1.774	2.0657	0.7225	1.6192	1.5053	1.0419	1.1365	2.3585	0.8904	0.7674	1.1485	1.0344	0.8782	1.6537	0.5295	1.3478	0.9252	0.3092	0.9656	0.4081	0.6367	1.0964	0.4544	0.866	0.7981	0.2052	0.753	0.2052	0.2052	1.0821	1.1764	LC/MS Neg	5499	457.236	46325	100004442	Yes	1-arachidonoyl-GPA (20:4)	799268-65-8				HMDB0062312	PA(20:4(5Z,8Z,11Z,14Z)/0:0)	HMDB0062312		42607498	Lipid	Lysolipid
2.1549	1.6618	1.6561	1.0389	1.703	1.4574	1.2702	1.6143	2.2554	1.1487	0.8962	1.3557	1.2564	1.2442	1.1992	1.0447	1.2481	0.66	0.4958	0.7074	0.5759	0.6186	0.8002	0.5385	0.9611	0.7479	0.5992	0.4413	0.3657	0.677	0.8204	0.7044	LC/MS Neg	6074	618.341	34061	100001551	No	1-arachidonoyl-GPC (20:4n6)			21403155	C05208	HMDB10395	LysoPC(20:4(5Z,8Z,11Z,14Z))	HMDB0010395	C04230	24779476	Lipid	Lysolipid
1.8764	1.3462	1.6324	0.7173	1.525	1.239	1.3265	1.3938	1.9053	0.8344	0.7865	1.1791	1.2088	1.1286	1.0607	0.9393	1.658	0.8999	0.6023	0.8744	0.6579	0.7884	1.0979	0.6404	1.1804	1.1547	0.872	0.6278	0.4535	0.7772	0.9349	0.8441	LC/MS Neg	5874	500.278	35186	100001571	No	1-arachidonoyl-GPE (20:4n6)		42607465	21403171		HMDB11517	LysoPE(20:4(5Z,8Z,11Z,14Z)/0:0)	HMDB0011517		42607465	Lipid	Lysolipid
2.1589	1.4828	1.5172	0.7668	1.9063	1.5168	1.6171	1.4282	2.0958	1.0051	0.803	1.6315	1.2599	1.3547	1.3046	0.7739	1.1257	1.0475	0.4158	0.6847	0.8715	0.714	0.7964	0.4377	0.7695	0.9083	0.9949	0.6975	0.422	0.6949	1.0719	0.8593	LC/MS Neg	5482	619.289	34214	100001654	No	1-arachidonoyl-GPI (20:4)					HMDB0061690	1-Arachidonoylglycerophosphoinositol	HMDB0061690			Lipid	Lysolipid
2.2412	0.9511	0.5022	0.8088	1.2583	0.8601	1.0742	1.3189	1.6499	1.2273	0.6733	0.8892	1.1318	0.6222	1.0238	1.0753	1.6646	0.8391	0.954	0.7816	0.4248	0.6395	1.1087	1.5096	1.5784	1.1817	1.2016	0.4344	0.7119	0.9294	1.1612	0.9762	LC/MS Neg	6450	303.233	34397	100001433	Yes	1-arachidonylglycerol (20:4)	35474-99-8	5282281	4445452	C13857	HMDB11572	MG(20:4(5Z,8Z,11Z,14Z)/0:0/0:0)	HMDB0011578		16019980	Lipid	Monoacylglycerol
1.6397	1.5411	1.0509	0.9761	1.4989	1.1851	0.9837	1.6209	1.6324	1.005	0.7802	0.7025	1.1624	0.8791	1.4084	1.1818	1.1567	0.8085	0.5307	0.6514	0.4643	0.5344	0.995	0.7987	1.1262	1.0839	0.9909	0.5655	0.6792	0.8834	1.2909	1.0839	LC/MS Neg	6220	305.249	48341	100006121	Yes	1-dihomo-linolenylglycerol (20:3)					HMDB0011577	MG(20:3(8Z,11Z,14Z)/0:0/0:0)	HMDB0011577		53480986	Lipid	Monoacylglycerol
1.2625	1.1861	0.8868	0.7432	1.2951	1.2896	0.9294	1.7221	1.4067	1.4656	0.756	2.1484	1.0253	0.9747	1.1987	1.6315	0.9611	0.9298	0.6924	0.7361	0.4445	1.3826	0.525	0.6554	1.0746	1.1843	0.5885	0.7233	0.8718	1.2647	1.2587	0.9183	LC/MS Neg	6800	307.264	35103	100001483	Yes	1-dihomo-linoleoylglycerol (20:2)			21403143							Lipid	Fatty Acid, Keto
1.4404	0.9666	0.6746	0.7551	1.0528	0.8978	0.8	1.2774	1.0189	1.0867	0.6467	0.986	0.918	0.9969	1.0031	0.9503	1.7887	1.3275	0.7908	0.8545	0.638	0.6852	1.132	0.8916	1.4638	1.5755	1.2794	0.7103	1.3504	1.1043	1.6104	1.0684	LC/MS Neg	6150	309.222	35153	100001481	Yes	1-docosahexaenoylglycerol (22:6)			10477810		HMDB11587	MG(22:6(4Z,7Z,10Z,13Z,16Z,19Z)/0:0/0:0)	HMDB0011587		53480995	Lipid	Monoacylglycerol
0.9067	0.7077	0.833	0.84	0.8698	0.9999	1.0001	0.5665	1.0844	0.6351	0.6639	0.9547	0.848	0.7058	0.6702	0.862	1.2292	1.1567	1.1711	1.34	1.2722	1.3171	1.3639	1.1582	1.2321	0.921	1.2846	1.0236	1.0991	0.9181	1.2797	1.3	LC/MS Pos Late	1907	608.465	49617	100002873	Yes	1-lignoceroyl-GPC (24:0)	325171-59-3				HMDB0010405	LysoPC(24:0)	HMDB0010405	C04230	24779481	Lipid	Lysolipid
1.7926	1.5407	1.1313	1.0271	1.3818	1.5074	1.2516	1.0171	1.724	1.3048	1.0093	1.6462	0.9777	1.6463	1.9287	1.6257	0.5611	0.9907	0.8191	0.7065	0.8039	0.92	0.293	0.3236	0.6988	0.3933	0.7088	0.5357	0.4965	0.4485	0.6847	1.0217	LC/MS Pos Late	1422	518.324	45951	100005350	No	1-linolenoyl-GPC (18:3)						LysoPC(18:3(9Z,12Z,15Z))	HMDB0010388	C04230	24779469	Lipid	Lysolipid
1.6116	1.3471	1.3656	0.3205	0.994	0.7789	1.3238	0.9262	3.7273	0.3205	0.6108	1.006	0.7583	1.0427	1.4483	0.3205	1.1868	0.3205	0.7827	0.9705	0.3205	0.7545	1.0172	0.3205	0.3205	0.4749	0.9542	0.8292	0.3205	0.3205	1.2307	1.1964	LC/MS Neg	6214	277.217	34393	100001435	Yes	1-linolenoylglycerol (18:3)		53480978	21403134		HMDB11569	MG(18:3(6Z,9Z,12Z)/0:0/0:0)	HMDB0011569		53480978	Lipid	Monoacylglycerol
1.5723	1.6816	1.438	1.5312	1.7378	1.7516	1.6452	1.3517	1.7972	1.5772	1.6191	1.8502	1.4849	1.3323	1.7098	1.4422	0.5918	0.4079	0.6169	0.4647	0.3547	0.6305	0.4654	0.4683	0.6677	0.4693	0.5855	0.5551	0.4441	0.5634	0.596	0.5593	LC/MS Pos Late	1969	806.569	52710	100009131	No	1-linoleoyl-2-arachidonoyl-GPC (18:2/20:4n6)			24766809			PC(18:2(9Z,12Z)/20:4(5Z,8Z,11Z,14Z))	HMDB0008147	C00157	24778979	Lipid	Phospholipid Metabolism
0.9558	0.7871	0.8473	0.8241	0.9782	1.045	0.9162	0.6345	1.4138	0.8703	0.6516	1.2102	0.8978	1.6979	1.4673	1.2777	0.9751	1.6138	0.8862	0.9114	2.0699	1.3377	0.7629	0.696	0.7091	1.0218	2.166	1.9484	1.5168	1.4153	1.2238	1.1523	LC/MS Pos Late	1939	780.554	53176	100009343	No	1-linoleoyl-2-linolenoyl-GPC (18:2/18:3)			24766802		HMDB08140	PC(18:2(9Z,12Z)/18:3(6Z,9Z,12Z))	HMDB0008140	C00157	52922729	Lipid	Phospholipid Metabolism
1.5546	1.5321	1.1838	1.2633	1.3504	1.7677	1.4509	1.1618	1.3	1.2804	1.3569	1.8265	1.0655	1.3519	1.422	1.3051	0.5863	0.5838	0.5814	0.6166	0.5553	0.9345	0.4421	0.4121	0.4895	0.4588	0.6157	0.4638	0.7253	0.3681	0.4653	0.6129	LC/MS Pos Late	1465	520.34	34419	100001395	Yes	1-linoleoyl-GPC (18:2)		11988421	10160888	C04100	HMDB10386	LysoPC(18:2(9Z,12Z))	HMDB0010386	C04230	11005824	Lipid	Lysolipid
1.6004	1.5846	1.25	1.1587	1.7206	1.2588	1.3513	1.8757	2.4215	1.4362	1.4752	2.1646	1.1255	1.1531	1.3671	1.4026	0.6461	0.5234	0.677	0.6242	0.6502	0.6572	0.4931	0.5074	0.7533	0.5209	0.6685	0.5106	0.8745	0.4419	0.525	0.6038	LC/MS Pos Late	1482	478.293	36600	100001570	No	1-linoleoyl-GPE (18:2)		52925130	21403170		HMDB11507	LysoPE(18:2(9Z,12Z)/0:0)	HMDB0011507		52925130	Lipid	Lysolipid
2.7254	1.6568	1.6194	1.0107	1.9895	1.4635	1.5194	1.7592	2.1559	0.9451	1.1408	1.946	2.0019	1.1625	1.5808	0.9481	1.2677	0.7314	0.4053	0.7959	0.7751	0.8059	0.718	0.5045	1.1221	0.5684	0.572	0.4199	0.3269	0.6803	0.9893	0.7202	LC/MS Neg	5516	507.273	54885	100009227	No	1-linoleoyl-GPG (18:2)					HMDB0240600	LysoPG(18:2(9Z,12Z)/0:0)	HMDB0240600		52927437	Lipid	Lysolipid
2.7165	1.9172	1.317	0.8745	2.2838	1.9038	2.223	1.8246	2.1854	0.9954	0.9192	1.9307	1.4698	1.5715	1.5364	0.9084	0.8922	1.0046	0.1707	0.6527	1.1597	0.6057	0.6081	0.2788	0.5212	0.9617	1.0892	0.9833	0.3723	0.6476	1.1836	0.8256	LC/MS Neg	5494	595.289	36594	100001778	No	1-linoleoyl-GPI (18:2)					HMDB0240597	LysoPI(18:2(9Z,12Z)/0:0)	HMDB0240597			Lipid	Lysolipid
1.2553	1.2525	0.8043	1.0302	1.0054	0.9946	1.2338	1.181	1.8887	0.7264	0.7996	1.1418	0.8431	1.0537	1.2098	1.7004	1.1893	1.038	0.6652	0.7695	0.284	0.6806	0.6991	0.7675	0.9636	0.696	1.1875	0.4862	0.5714	0.9544	1.2281	1.1486	LC/MS Neg	6477	279.233	27447	100001040	Yes	1-linoleoylglycerol (18:2)	2277-28-3	5283469	4446589			MG(18:2(9Z,12Z)/0:0/0:0)	HMDB0011568		6436630	Lipid	Monoacylglycerol
0.8225	0.8117	0.953	0.6236	0.8654	1.3263	1.1002	1.4414	1.1789	1.1051	0.7683	1.2322	0.9203	1.0555	1.2601	1.0992	1.0794	0.9342	0.6789	0.8595	0.8279	0.9056	1.3038	1.1706	0.6858	0.8073	0.6735	0.7796	1.047	1.1125	1.0585	1.4669	LC/MS Pos Early	2149	74.0713	48114	100000715	Yes	1-methylguanidine	22661-87-6	10111	28576	C02294	HMDB01522	Methylguanidine	HMDB0001522	C02294	10111	Amino Acid	Guanidino and Acetamido Metabolism
0.7475	1.3392	0.9885	1.1782	0.7633	0.8771	1.381	0.8239	1.557	1.2698	1.0023	1.003	0.6165	1.2856	1.3243	1.4774	0.641	0.9581	1.1161	0.8826	0.4197	1.1951	0.9517	0.9538	0.9712	1.0367	1.9577	1.181	0.5809	0.8934	0.9977	1.6388	LC/MS Pos Early	3040	126.103	43831	100001204	Yes	1-methylhistamine	501-75-7	3614	3488	C05127	HMDB00898	1-Methylhistamine	HMDB0000898	C05127	3614	Amino Acid	Histidine Metabolism
0.9623	1.1557	1.3831	0.9669	1.118	1.2478	1.0188	0.9077	1.1688	1.3562	0.8768	1.1114	1.4005	1.08	1.037	1.1006	0.8725	0.784	0.7447	0.5279	0.5279	0.5948	1.2505	1	0.7151	1.0996	0.961	0.797	0.8635	1.3356	0.8737	0.8671	LC/MS Pos Early	2755	170.092	30460	100001051	Yes	1-methylhistidine	332-80-9	92105	83153	C01152	HMDB00001	1-Methylhistidine	HMDB0000001	C01152	92105	Amino Acid	Histidine Metabolism
0.9789	0.9061	1.4207	1.2648	0.9519	1.2342	1.4078	0.9525	1.3793	1.4106	0.5592	0.7114	1.763	1.0155	1.9831	0.9959	1.485	0.5111	0.7017	0.9397	0.3943	0.6751	1.1336	1.4226	0.5025	1.7431	1.0437	1.0277	0.5158	0.7627	1.0041	0.8309	LC/MS Pos Early	2064	141.066	32350	100001208	Yes	1-methylimidazoleacetate	2625-49-2	75810	68319	C05828	HMDB02820	Methylimidazoleacetic acid	HMDB0002820	C05828	75810	Amino Acid	Histidine Metabolism
1.2312	1	1.0338	0.9317	0.9887	0.915	1.1583	0.866	1.6937	1.791	1.1505	0.9777	0.6745	0.7806	0.7205	1.4775	1.2491	3.9083	1.0597	0.5922	0.6018	0.5493	0.7975	0.8644	1.2737	1.6314	0.9154	0.5493	1.0493	1.029	0.5937	1.0181	LC/MS Neg	6353.3	227.202	35625	100001618	Yes	1-myristoylglycerol (14:0)	75685-84-6	79050	71382	C01885	HMDB11561	MG(14:0/0:0/0:0)	HMDB0011561		10957631	Lipid	Monoacylglycerol
1.3357	1.3508	0.9091	1.1674	1.1041	1.2188	1.2104	1.2214	1.4387	0.8368	0.6266	1.2013	0.8137	1.0178	1.1739	1.1467	0.9612	1.1073	0.8741	0.8619	0.2617	0.9822	0.8702	0.7719	0.9055	0.7588	1.3111	0.6052	0.5274	0.6224	1.1562	1.4605	LC/MS Pos Late	3115	636.556	46798	100002989	Yes	1-oleoyl-2-linoleoyl-glycerol (18:1/18:2)	106292-55-1		23975985			DG(18:1(9Z)/18:2(9Z,12Z)/0:0)	HMDB0007219	C00165	9543722	Lipid	Diacylglycerol
1.7991	1.2751	0.9225	0.9536	1.3125	1.283	1.2858	1.1372	1.4401	1.0289	1.2374	1.2708	1.491	1.5486	1.1763	1.3083	0.9956	0.7536	0.9327	0.9071	0.8283	1.0044	0.9294	0.8463	0.9197	0.9272	1.1578	0.9037	0.5966	0.6624	0.8338	0.7204	LC/MS Pos Late	2165	784.585	52453	100008981	No	1-oleoyl-2-linoleoyl-GPC (18:1/18:2)						PC(o-18:1(9Z)/18:2(9Z,12Z))	HMDB0013429		6443159	Lipid	Phospholipid Metabolism
1.2624	1.3237	1.0148	0.9953	1.0753	1.211	1.3067	1.0047	1.475	1.0583	1.493	1.4226	1.25	1.3607	1.2195	1.0328	0.8171	0.8639	0.7844	0.7785	0.8768	0.9368	0.7098	0.7858	0.7609	0.8847	0.9348	1.0772	0.6639	0.8472	0.9379	0.7731	LC/MS Pos Late	2270	742.538	52687	100009078	No	1-oleoyl-2-linoleoyl-GPE (18:1/18:2)		9546753	7825703		HMDB05349	PE(18:1(9Z)/18:2(9Z,12Z))	HMDB0009060	C00350	9546753	Lipid	Phospholipid Metabolism
1.3137	1.1872	0.8484	0.8798	0.9412	0.9961	1.0298	1.0106	1.4347	0.9077	0.7813	1.0569	0.7003	1.1351	1.3174	1.059	0.8331	1.4078	1.0327	1.0039	0.3591	1.0127	0.7881	0.7401	0.9191	0.8026	1.4109	0.8426	0.6408	0.6396	1.2521	1.7552	LC/MS Pos Late	3223	636.556	46799	100002990	Yes	1-oleoyl-3-linoleoyl-glycerol (18:1/18:2)	104346-53-4									Lipid	Diacylglycerol
1.9921	1.7059	1.3791	1.227	1.4649	1.533	1.3492	1.2979	1.8287	1.3469	1.2688	1.4559	1.0893	1.2481	1.4245	1.1491	0.9107	0.6962	0.7923	0.8361	0.6439	0.8154	0.6502	0.7578	0.7133	0.6446	0.8098	0.6602	0.6174	0.5351	0.7085	0.8172	LC/MS Pos Late	1540	522.355	48258	100001272	Yes	1-oleoyl-GPC (18:1)	19420-56-5	16081932	17240641		HMDB02815	LysoPC(18:1(9Z))	HMDB0002815	C04230	16081932	Lipid	Lysolipid
1.8058	1.5749	1.1521	1.1403	1.2952	1.2022	1.2738	1.2599	1.6434	1.426	1.4248	1.4116	1.1244	1.3228	1.4055	1.2782	0.8756	0.7045	0.823	0.827	0.7335	0.7891	0.5666	0.6523	0.7821	0.6212	0.7381	0.6131	0.5791	0.5253	0.5503	0.7017	LC/MS Pos Late	1554	480.308	35628	100001569	Yes	1-oleoyl-GPE (18:1)	89576-29-4	9547071	7826021		HMDB11506	LysoPE(18:1(9Z)/0:0)	HMDB0011506		9547071	Lipid	Lysolipid
2.1604	1.4593	1.585	0.8876	1.886	1.6611	1.3301	1.5336	1.7257	0.7137	0.6475	1.1807	1.2841	1.036	1.095	0.9717	1.8652	0.8344	0.624	1.0369	0.7397	0.9189	1.0377	0.7822	0.903	0.5832	0.6145	0.536	0.5074	1.0283	0.7775	0.9069	LC/MS Neg	5610	509.288	45968	100005716	No	1-oleoyl-GPG (18:1)					HMDB0240602	LysoPG(18:1(9Z)/0:0)	HMDB0240602		9547135	Lipid	Lysolipid
1.7796	2.4576	1.4853	0.5698	1.8605	1.7166	1.6691	1.9998	1.955	0.8846	1.0117	1.4813	1.4248	1.2306	1.2494	0.6243	1.4085	0.8481	0.2726	0.5673	0.4506	0.3791	0.839	0.4433	0.6442	1.2196	1.1765	0.9695	0.5255	0.5341	0.9883	0.5632	LC/MS Neg	5599	597.305	36602	100001777	No	1-oleoyl-GPI (18:1)					HMDB0061693	1-Oleoylglycerophosphoinositol	HMDB0061693			Lipid	Lysolipid
2.4894	1.1326	3.0532	1.3508	0.8448	0.4986	1.0209	1.8306	1.4815	1.4352	0.9194	0.4174	0.4043	0.7575	0.7399	1.2432	0.9791	1.2054	2.8345	0.484	0.2683	0.4355	0.7854	1.3417	1.6207	1.028	1.358	0.2601	0.5371	0.2995	1.2021	0.6697	LC/MS Neg	6500	281.249	21184	100000924	Yes	1-oleoylglycerol (18:1)	111-03-5	5283468	4446588		HMDB11567	MG(18:1(9Z)/0:0/0:0)	HMDB0011567		12178130	Lipid	Monoacylglycerol
0.8455	1.0754	0.6731	1.0143	1.1155	1.1863	1.0222	1.02	0.9846	0.8951	0.6641	0.9666	0.6692	1.0455	1.3218	1.1802	0.7234	1.4837	1.0928	0.8232	1.1771	1.0059	0.6181	0.4862	0.8216	0.6727	1.4679	1.3179	0.7555	0.6243	0.9941	1.1024	LC/MS Pos Late	1850	754.538	53180	100009345	No	1-palmitoleoyl-2-linolenoyl-GPC (16:1/18:3)			24766677							Lipid	Phospholipid Metabolism
1.0624	1.3158	1.0197	0.9476	1.1643	1.2157	1.1393	1.0854	1.2861	1.0535	1.2036	1.2252	0.9803	1.3228	1.1243	1.0478	0.9353	0.9281	0.7472	0.685	0.6195	0.9044	0.7891	0.773	0.5679	0.8275	1.231	1.1234	0.6875	0.6465	0.9009	0.7042	LC/MS Pos Late	2003	756.554	52683	100009075	No	1-palmitoleoyl-2-linoleoyl-GPC (16:1/18:2)			24766675			PC(16:1(9Z)/18:2(9Z,12Z))	HMDB0008006	C00157	24778768	Lipid	Phospholipid Metabolism
1.1893	1.5827	1.0922	1.359	1.0142	0.1004	1.687	0.8636	1.395	1.3255	1	0.3778	0.4514	1.0604	1.1016	1.3717	1.0921	0.9306	1.0963	0.1067	0.1004	0.6191	0.8437	0.983	0.4035	0.3541	0.7519	0.1415	0.1004	0.1004	0.1004	0.1004	LC/MS Pos Late	3035	610.541	52632	100009053	No	1-palmitoleoyl-2-oleoyl-glycerol (16:1/18:1)		9543694	7822644		HMDB07131	DG(16:1(9Z)/18:1(9Z)/0:0)	HMDB0007131	C00165	9543694	Lipid	Diacylglycerol
1.2147	1.7818	1.1672	1.0775	0.9198	1.5101	1.6068	1.2022	1.8785	1.2688	1.5125	0.4704	0.5424	1.4547	1.463	1.0988	1.1123	1.1304	1.3058	0.8144	0.216	0.9225	0.8735	0.7208	0.6645	0.4236	0.8191	0.2126	0.3224	0.7173	0.2592	0.636	LC/MS Pos Late	3154	610.541	52631	100009054	No	1-palmitoleoyl-3-oleoyl-glycerol (16:1/18:1)					HMDB0056158	DG(34:2)	HMDB0056158		131801868	Lipid	Diacylglycerol
1.9102	1.9472	1.2742	1.2353	1.5618	1.3559	1.4057	1.3368	1.6127	1.4175	1.4608	1.3325	1.0147	1.4928	1.4946	1.1747	0.9754	0.9853	0.7425	0.811	0.7153	0.7791	0.7284	0.7064	0.5528	0.6503	0.9062	0.6521	0.572	0.5518	0.5692	0.6885	LC/MS Pos Late	1450	494.324	33230	100001511	No	1-palmitoleoyl-GPC (16:1)		24779461	21403152		HMDB10383	LysoPC(16:1(9Z))	HMDB0010383	C04230	24779461	Lipid	Lysolipid
1.3091	1.4688	1.0091	0.9867	0.9909	2.1461	1.4198	1.0116	1.7671	1.2381	1.0765	0.6141	0.655	1.7579	1.2667	1.1245	1.216	0.7256	0.7464	0.4956	1.2303	1.3652	0.773	0.7681	0.7251	0.6911	0.6869	0.4536	0.2283	0.7682	0.2117	2.1841	LC/MS Neg	6094	253.217	52431	100008952	No	1-palmitoleoylglycerol (16:1)						MG(16:1(9Z)/0:0/0:0)	HMDB0011565		53480976	Lipid	Monoacylglycerol
1.12	1.1072	1.0808	1.1036	1.1873	1.2636	1.0989	1.0665	1.2869	1.1019	1.0312	1.2364	1.0979	1.1219	1.16	1.0093	0.861	0.8815	0.8929	0.8691	0.7491	0.8305	0.8247	0.7804	0.9907	0.7328	0.7821	0.829	0.7862	0.8932	0.8526	0.9181	LC/MS Pos Late	2091	782.569	52462	100008914	Yes	1-palmitoyl-2-arachidonoyl-GPC (16:0/20:4)	35418-58-7	10747814	8923140			PC(16:0/20:4(5Z,8Z,11Z,14Z))	HMDB0007982	C00157	10747814	Lipid	Phospholipid Metabolism
1.2151	1.1235	1.0378	1.0194	1.0636	1.2521	1.1547	0.9972	1.3796	1.0677	1.1404	1.2135	1.1951	1.0259	1.0248	1.1079	0.9116	0.9635	0.898	0.8492	0.7842	1.0028	0.8673	0.8049	0.8636	0.8415	0.8837	0.9293	0.7684	0.9341	0.8308	0.8707	LC/MS Pos Late	2198	740.522	52464	100008990	No	1-palmitoyl-2-arachidonoyl-GPE (16:0/20:4)		9546800	7825750		HMDB05323	PE(16:0/20:4(5Z,8Z,11Z,14Z))	HMDB0008937	C00350	9546800	Lipid	Phospholipid Metabolism
1.0651	1.1294	0.8105	0.9236	1.048	1.042	1.0768	1.0716	1.0808	1.0704	1.2087	1.0018	0.9374	1.1094	1.0257	0.9432	0.8915	1.0497	0.9023	0.9258	0.8616	0.8478	0.9737	1.0124	0.8078	0.9982	1.1223	1.0857	0.8171	0.981	0.9651	0.829	LC/MS Polar	892	857.519	52467	100008993	No	1-palmitoyl-2-arachidonoyl-GPI (16:0/20:4)			24767674							Lipid	Phospholipid Metabolism
1.0801	1.2914	1.1283	1.3179	1.3192	1.3293	1.3704	1.2489	1.5838	1.0043	1.3353	1.4026	1.1854	1.467	1.4752	1.0735	0.7458	0.9186	0.8247	0.7731	0.8666	0.9957	0.8353	0.6844	0.704	0.8162	0.9526	0.7536	0.7488	0.7455	0.8402	0.9124	LC/MS Pos Late	2034	756.554	54812	100009154	No	1-palmitoyl-2-gamma-linolenoyl-GPC (16:0/18:3n6)			24766645			PC(16:0/18:3(6Z,9Z,12Z))	HMDB0007974	C00157	24778699	Lipid	Phospholipid Metabolism
0.6797	1.4175	0.9948	0.6307	0.5325	1.2962	1.3619	1.3441	1.3925	0.5378	1.1015	1.8811	0.6073	1.4763	0.9055	0.7388	1.2321	1.0052	1.1397	0.6663	0.496	1.4097	0.5708	0.6071	0.6828	0.5441	1.7344	0.8048	0.7141	1.0562	1.2935	1.6646	LC/MS Pos Late	3080	610.541	52633	100009052	No	1-palmitoyl-2-linoleoyl-glycerol (16:0/18:2)		9543695	7822645		HMDB07103	DG(16:0/18:2(9Z,12Z)/0:0)	HMDB0007103	C00165	9543695	Lipid	Diacylglycerol
0.725	1.2497	0.9047	0.725	0.9748	0.9011	1.1514	0.725	1.592	0.8948	1.3067	0.915	1.2658	0.7739	0.971	0.8723	1.9599	1.0409	0.9832	1.0801	1.0273	0.8414	1.2641	1.4088	0.8601	1.207	1.0157	0.725	0.725	0.952	1.1473	0.9843	LC/MS Pos Late	2820	690.507	52679	100009070	No	1-palmitoyl-2-linoleoyl-GPA (16:0/18:2)		9547167	7826110		HMDB07860	PA(16:0/18:2(9Z,12Z))	HMDB0007860	C00416	9547167	Lipid	Phospholipid Metabolism
1.0655	1.0395	0.8902	0.8674	1.1364	1.1875	1.1473	0.9773	1.2666	0.9932	1.1752	1.2095	1.0772	1.2633	1.1435	0.9982	0.9347	1.0775	0.8575	0.8714	1.0018	0.9262	0.92	0.7946	0.8163	0.8827	1.1175	1.081	0.8377	0.8709	1.0292	0.9188	LC/MS Pos Late	2160	758.569	42446	1537	Yes	1-palmitoyl-2-linoleoyl-GPC (16:0/18:2)	40811-94-7	5287971	4450224			PC(16:0/18:2(9Z,12Z))	HMDB0007973	C00157	5287971	Lipid	Phospholipid Metabolism
1.0287	1.1883	0.911	0.8244	0.9837	1.0705	1.0992	0.9395	1.246	1.008	1.3794	1.2886	1.0795	1.1581	1.0359	0.9676	0.9281	1.0148	0.8516	0.9031	1.0738	0.9657	0.8621	0.7915	0.815	1.0075	1.0885	1.2352	0.8856	0.9425	0.9925	0.8449	LC/MS Pos Late	2275	716.522	42449	100001870	Yes	1-palmitoyl-2-linoleoyl-GPE (16:0/18:2)		9546747	7825697		HMDB05322	PE(16:0/18:2(9Z,12Z))	HMDB0008928	C00350	9546747	Lipid	Phospholipid Metabolism
1.0723	1.1584	0.9353	0.9431	1.1982	1.3618	1.2308	1.0654	1.2581	1.1814	1.532	1.4529	1.2619	1.5974	1.1881	0.9951	0.739	0.7971	0.7022	0.7078	0.7837	0.8816	0.8284	0.828	0.6424	1.0049	1.1892	1.1252	0.9925	0.9673	0.9726	0.8075	LC/MS Polar	717	745.503	52628	1543	Yes	1-palmitoyl-2-linoleoyl-GPG (16:0/18:2)			21403027		HMDB0010575	PG(16:0/18:2(9Z,12Z))	HMDB0010575		52927246	Lipid	Phospholipid Metabolism
1.1721	1.2037	1.023	0.8833	1.172	1.2016	1.1163	1.0149	1.287	1.0445	1.2377	1.1073	1.0286	1.1465	1.1183	0.9927	1.068	0.9631	0.8971	0.9262	0.8198	0.9768	0.9967	0.9349	0.8267	0.8694	1.0033	0.9643	0.7861	0.9127	0.8856	0.9099	LC/MS Pos Late	2358	760.585	52461	1539	Yes	1-palmitoyl-2-oleoyl-GPC (16:0/18:1)	26853-31-6;26853-31-6	6436017	4940699			PC(16:0/18:1(9Z))	HMDB0007972	C00157	5497103	Lipid	Phospholipid Metabolism
1.1961	1.2005	0.9621	0.922	1.179	1.0956	1.1279	0.9588	1.2146	1.0659	1.0372	0.9075	0.9715	1.0214	1.0865	1.0882	1.147	1.0241	1.0681	0.9732	0.8506	1.0201	0.9423	0.8817	0.9598	0.8688	1.1173	0.9722	0.8756	0.9339	0.9799	0.8589	LC/MS Pos Late	2509	718.538	19263	1526	Yes	1-palmitoyl-2-oleoyl-GPE (16:0/18:1)	26662-94-2	5283496	4446615		HMDB05320	PE(16:0/18:1(9Z))	HMDB0008927	C00350	5283496	Lipid	Phospholipid Metabolism
0.8167	0.7539	0.8799	0.7769	1.0473	0.9544	0.9333	0.8915	1.0461	0.8656	1.017	0.9175	0.7082	1.0026	0.8848	0.7049	1.2076	1.1016	0.9686	1.0233	1.215	1.2172	1.1883	1.235	0.9974	0.9202	1.1269	0.9399	1.0503	1.2618	1.0622	1.0186	LC/MS Polar	745	747.519	52448	100000641	Yes	1-palmitoyl-2-oleoyl-GPG (16:0/18:1)		5283509	4446626			PG(16:0/18:1(11Z))	HMDB0010573		5289145	Lipid	Phospholipid Metabolism
1.2395	1.3305	0.9837	0.8441	1.1635	1.0922	1.169	1.0146	1.2515	1.0468	1.3109	0.9346	0.9441	1.1414	1.0069	0.854	1.1856	1.0541	0.8797	0.9256	0.6749	0.9798	1.1605	1.0775	0.6688	0.8165	1.1757	0.9931	0.7336	0.8778	0.8091	0.7525	LC/MS Pos Late	2160	732.554	52470	100008984	No	1-palmitoyl-2-palmitoleoyl-GPC (16:0/16:1)						PC(16:0/16:1(9Z))	HMDB0007969	C00157	6443788	Lipid	Phospholipid Metabolism
0.9574	1.0156	0.8561	0.8761	1.0559	0.9974	0.9733	0.9072	1.0168	0.8735	0.9432	0.8679	0.8637	0.8783	0.8759	0.8935	1.087	1.2061	1.0522	1.0387	1.0067	1.1456	1.0774	1.052	1.0507	0.8927	1.0823	1.0026	0.8873	0.9443	1.1389	1.1062	LC/MS Pos Late	2653	762.601	52616	100008921	Yes	1-palmitoyl-2-stearoyl-GPC (16:0/18:0)	59403-51-9		24766643			PC(16:0/18:0)	HMDB0007970	C00157	24778686	Lipid	Phospholipid Metabolism
1.1653	1.1169	0.8828	0.867	0.8092	0.983	1.1032	0.8281	1.6627	1.1547	1.0563	1.2985	0.7479	1.4329	1.4651	1.1286	0.9378	1.6169	1.0916	1.1284	0.4856	0.9997	0.9014	0.9044	0.9659	0.6931	1.3568	0.8086	0.6662	0.7249	1.0003	1.5814	LC/MS Pos Late	3197	610.541	52634	100009055	No	1-palmitoyl-3-linoleoyl-glycerol (16:0/18:2)										Lipid	Diacylglycerol
0.9279	1.0668	1.0365	0.7055	1.2665	1.1407	1.0461	1.0581	1.0061	0.7452	0.5981	1.1011	0.9437	0.7954	1.131	0.5758	1.3634	1.0238	0.5896	1.1149	0.9341	0.8597	1.0347	0.85	1.2571	0.8802	0.9939	0.8462	0.7219	0.5964	1.2115	1.507	LC/MS Neg	5600	409.236	34428	100001445	Yes	1-palmitoyl-GPA (16:0)	17618-08-5	6419701	4925335	C04036	HMDB00327	PA(16:0/0:0)	HMDB07853		6419701	Lipid	Lysolipid
1.3048	1.3194	1.0018	0.9926	1.1132	1.162	0.986	1.1398	1.3199	1.1494	1.0605	1.2653	0.9874	1.1197	1.2227	0.9978	1.0085	1.2096	0.8571	1.0091	1.0605	0.8418	0.9103	0.8048	0.9123	0.8051	0.824	0.8611	0.8209	0.7765	0.8701	0.9982	LC/MS Pos Late	1525	496.34	33955	100001263	Yes	1-palmitoyl-GPC (16:0)	17364-16-8	86554	78064		HMDB10382	LysoPC(16:0)	HMDB0010382	C04230	460602	Lipid	Lysolipid
1.2591	1.2181	1.1386	0.9388	1.0667	1.0922	0.9882	1.0464	1.152	1.1619	1.1044	1.0945	0.8586	1.009	1.0937	1.0256	0.9813	1.1563	0.9168	0.9867	1.0298	0.969	0.782	0.7793	0.8718	0.8134	1.0072	0.8752	0.8755	0.6346	0.7969	0.9928	LC/MS Pos Late	1544	454.293	35631	100001567	Yes	1-palmitoyl-GPE (16:0)		9547069	7826019		HMDB11503	LysoPE(16:0/0:0)	HMDB0011503		9547069	Lipid	Lysolipid
1.5896	1.1319	1.1277	0.6876	1.3302	1.1729	1.1548	1.1829	1.5108	1.0008	0.8176	1.2304	1.0505	1.1044	1.1719	0.7322	1.634	0.9992	0.5862	1.0552	0.9817	0.8596	0.7919	0.5389	1.1057	0.8663	0.751	0.5906	0.5673	0.6781	0.8459	0.9088	LC/MS Neg	5570	483.273	45970	100005717	No	1-palmitoyl-GPG (16:0)		3300276	2548639		HMDB0240601	LysoPG(16:0/0:0)	HMDB0240601		42607483	Lipid	Lysolipid
1.2093	1.2183	1.2119	0.6119	1.4376	0.956	1.3174	1.4168	1.2667	0.7244	0.7107	0.8851	0.9111	1.0342	0.9027	0.4343	1.4884	1.1815	0.5418	0.9246	1.0415	0.7495	1.0573	0.5494	0.8526	1.2799	1.4837	1.1561	0.4991	0.9658	1.1348	0.8172	LC/MS Neg	5564	571.289	35305	100001655	No	1-palmitoyl-GPI (16:0)					HMDB61695					Lipid	Lysolipid
1.3677	0.9545	0.8294	0.9183	0.824	1.0117	0.9048	0.9993	1.6713	1.2406	0.9862	1.3254	0.7183	1.4271	1.2722	0.9283	1.1559	1.5982	0.8878	1.0113	0.447	0.9921	0.9474	0.8859	1.3791	1.1616	1.2577	0.8552	0.7858	1.0044	1.0007	1.1466	LC/MS Neg	6400	255.233	21127	100000827	Yes	1-palmitoylglycerol (16:0)	542-44-9	14900	14201		HMDB31074	Glycerol 1-hexadecanoate	HMDB0031074		14900	Lipid	Monoacylglycerol
1.1761	1.2685	1.1341	1.0968	1.1965	1.1901	1.1106	1.1908	1.3678	1.1107	1.0469	1.2689	1.089	1.0255	1.1459	1.1819	0.8468	0.8317	0.818	0.7769	0.7339	0.8257	0.7693	0.7314	0.9745	0.8123	0.8771	0.7782	0.8056	0.8539	0.9029	0.8849	LC/MS Pos Late	2300	810.601	42450	100001869	Yes	1-stearoyl-2-arachidonoyl-GPC (18:0/20:4)	35418-59-8	16219824	17347139			PC(18:0/20:4(5Z,8Z,11Z,14Z))	HMDB0008048	C00157	16219824	Lipid	Phospholipid Metabolism
1.086	1.1534	0.9793	0.9665	1.0801	1.1112	1.1103	1.0081	1.2903	1.0303	1.0523	1.1532	1.0485	0.9832	0.996	1.1256	1.004	0.9852	0.9685	0.8818	1.0455	1.0504	0.795	0.8308	0.9576	0.9215	0.9433	1.043	0.8741	0.9797	0.9333	0.9211	LC/MS Pos Late	2424	768.554	52447	100008977	Yes	1-stearoyl-2-arachidonoyl-GPE (18:0/20:4)		5289133	4451158			PE(18:0/20:4(5Z,8Z,11Z,14Z))	HMDB0009003	C00350	5289133	Lipid	Phospholipid Metabolism
0.9941	1.0363	0.9773	1.0137	1.0594	0.9794	0.9622	0.9638	0.9787	1.0044	1.0081	0.9879	0.9537	0.9977	1.0122	0.9995	1.0282	1.0569	1.0691	0.9945	0.8801	1.0005	0.9753	1.0392	1.0596	0.9835	1.0126	0.9779	0.8475	1.0137	1.0782	1.0338	LC/MS Polar	870	885.549	52449	100000616	Yes	1-stearoyl-2-arachidonoyl-GPI (18:0/20:4)			21403055							Lipid	Phospholipid Metabolism
0.9502	0.9609	0.8645	1.0238	1.0998	1.0112	0.9995	0.8808	1.1326	0.9092	0.8252	0.9184	0.9367	0.891	0.8666	1.0149	1.134	1.1178	1.3171	1.1611	1.2188	1.3536	0.9185	1.0005	1.1051	0.8876	1.2456	0.834	0.9165	0.8839	1.2213	1.1107	LC/MS Pos Late	2565	812.544	52235	100001872	Yes	1-stearoyl-2-arachidonoyl-GPS (18:0/20:4)						PS(18:0/20:4(5Z,8Z,11Z,14Z))	HMDB0012383		24779545	Lipid	Phosphatidylserine (PS)
1.0934	1.2128	1.0511	1.0563	1.188	1.2197	1.1829	0.9911	1.2762	1.1254	1.2204	1.2244	1.0395	1.1173	1.0802	1.0482	0.8152	0.835	0.76	0.7577	0.9087	0.864	0.7759	0.6835	0.8385	0.8342	0.9989	0.9887	0.8201	0.806	1.0011	0.8941	LC/MS Pos Late	2380	786.601	52452	100008980	No	1-stearoyl-2-linoleoyl-GPC (18:0/18:2)						PC(18:0/18:2(9Z,12Z))	HMDB0008039	C00157	6441487	Lipid	Phospholipid Metabolism
1.1752	1.0835	0.8572	0.8929	1.1222	1.0738	1.1487	0.9974	1.2392	1.0026	1.292	1.2268	1.0898	1.1415	1.0301	1.0665	0.9408	0.9337	0.8991	0.8536	1.1038	0.9883	0.7008	0.7243	0.9328	0.9782	1.1869	1.125	0.8621	0.8089	0.9705	0.8205	LC/MS Pos Late	2522	744.554	52446	100008976	No	1-stearoyl-2-linoleoyl-GPE (18:0/18:2)		9546749	7825699			PE(18:0/18:2(9Z,12Z))	HMDB0008994	C00350	9546749	Lipid	Phospholipid Metabolism
1.1918	1.1905	0.8962	0.9949	0.9543	1.0995	0.959	1.0016	0.8905	0.9766	1.0187	1.0752	0.9555	1.0467	1.0756	1.0168	0.8614	1.0633	0.984	0.9672	1.0555	0.9984	0.8969	0.8422	0.8787	1.0138	1.0865	1.1294	1.0144	0.8955	1.0437	0.9757	LC/MS Polar	910	861.55	52468	100008994	Yes	1-stearoyl-2-linoleoyl-GPI (18:0/18:2)			24767694							Lipid	Phospholipid Metabolism
1.0167	0.9577	1.0009	1.142	1.0661	0.9201	1.0802	1.0724	1.0144	0.8801	0.9986	1.1459	1.0061	0.8627	0.9113	0.9991	1.0161	1.1482	0.9824	0.9411	1.1749	1.1019	0.7581	0.8511	1.024	0.8687	1.1287	0.9292	0.9301	0.8796	1.1897	0.9805	LC/MS Pos Late	2689	788.544	53009	100000642	Yes	1-stearoyl-2-linoleoyl-GPS (18:0/18:2)		9547091	7826041			PS(18:0/18:2(9Z,12Z))	HMDB0012380		9547091	Lipid	Phospholipid Metabolism
1.2639	1.3313	1.0235	1.0522	1.3101	1.2659	1.3246	1.1356	1.3509	1.0774	1.3416	1.2001	1.1074	1.1114	1.1139	1.0959	0.842	0.8603	0.8763	0.7851	0.6831	0.9487	0.7901	0.7911	0.8272	0.7159	0.8964	0.8233	0.7205	0.7386	0.9765	0.8071	LC/MS Pos Late	2644	788.616	52438	100008904	Yes	1-stearoyl-2-oleoyl-GPC (18:0/18:1)	56421-10-4		24766704			PC(18:0/18:1(11Z))	HMDB0008037	C00157	24778815	Lipid	Phospholipid Metabolism
1.194	1.0316	1.1003	0.9788	1.0803	0.9731	1.0819	0.931	1.0634	0.9898	0.8644	0.8685	1.015	0.9266	0.9161	1.0406	1.1911	0.9276	1.0592	0.9632	0.9393	0.9817	0.931	0.9411	1.0453	1.0102	1.0958	0.9426	1.0465	1.0322	1.0702	0.9543	LC/MS Pos Late	2858	746.569	42448	100001856	Yes	1-stearoyl-2-oleoyl-GPE (18:0/18:1)						PE(18:0/18:1(9Z))	HMDB0008993	C00350	9546742	Lipid	Phospholipid Metabolism
0.9304	1.0334	1.0141	1.1378	1.0016	0.9516	0.9503	0.7114	0.844	0.8561	0.8738	0.7831	0.8392	0.9403	0.8847	0.9438	1.1355	0.9577	1.2305	1.0356	0.9557	1.2196	1.1416	0.9942	1.1195	1.1481	1.0969	1.0981	0.9984	1.0502	1.6315	1.0992	LC/MS Polar	901	788.545	48494	100000639	Yes	1-stearoyl-2-oleoyl-GPS (18:0/18:1)		9547087	7826037			PS(18:0/18:1(9Z))	HMDB0010163	C02737	59720717	Lipid	Phosphatidylserine (PS)
1.3995	1.2457	1.1866	1.1041	1.2428	1.1871	1.1979	1.2286	0.9934	1.1868	1.0309	1.2283	0.9395	1.0465	1.1447	1.0074	0.7794	0.8165	0.7616	0.8651	0.7672	1.0313	0.7273	0.6517	0.8441	0.7984	1.0066	0.7232	0.883	0.7235	0.9414	0.9428	LC/MS Pos Late	1606	524.371	33961	100001271	Yes	1-stearoyl-GPC (18:0)	19420-57-6	497299	435389		HMDB10384	LysoPC(18:0)	HMDB0010384	C04230	497299	Lipid	Lysolipid
1.5716	1.4381	1.1872	1.134	1.1662	1.2102	1.0901	1.1215	1.2821	1.2527	1.3047	1.3174	0.9955	1.1198	1.1395	1.0548	0.9515	1.0045	0.8619	0.9256	0.9822	0.8365	0.7169	0.5518	0.8566	0.7004	0.8052	0.6848	0.684	0.5527	0.6923	0.8463	LC/MS Pos Late	1626	482.324	42398	100001461	Yes	1-stearoyl-GPE (18:0)	69747-55-3	9547068	7826018		HMDB11130	LysoPE(18:0/0:0)	HMDB0011130	C21484	9547068	Lipid	Lysolipid
2.5533	1.4807	1.5702	0.927	1.6719	1.371	1.441	1.9389	2.1737	1.3916	1.2468	1.4912	1.3185	0.9927	1.1709	0.9731	1.5513	0.8359	0.6966	0.768	0.8328	0.6682	0.7756	0.5926	1.3113	1.0073	0.7772	0.4708	0.5129	0.6372	0.7506	0.7089	LC/MS Neg	5816	511.304	34437	100001462	Yes	1-stearoyl-GPG (18:0)			21403138							Lipid	Lysolipid
1.2867	1.1531	1.097	0.8643	1.1739	1.015	1.0838	1.1995	1.2991	0.9423	0.7563	0.985	0.9571	0.8879	0.8713	0.7464	1.681	1.2965	0.8278	0.9563	1.145	0.8602	1.0239	0.7225	1.3053	1.3178	1.1121	0.8564	0.6682	0.9084	1.1244	0.9326	LC/MS Neg	5794.3	599.32	19324	100000656	Yes	1-stearoyl-GPI (18:0)	796963-93-4		21403067		HMDB61696					Lipid	Lysolipid
0.9756	1.0691	1.1475	0.7617	1.2334	1.0899	1.1859	1.2697	1.4737	0.8568	0.8388	1.1724	1.1069	1.0051	1.0202	0.822	1.6491	0.9548	0.7183	0.9851	1.1718	0.9145	1.4077	0.7488	1.3189	1.2825	0.9783	0.9231	0.6734	0.9949	0.9827	0.9472	LC/MS Neg	5800	524.299	45966	100004327	No	1-stearoyl-GPS (18:0)		9547101	7826051							Lipid	Lysolipid
1.1158	1.2383	1.1336	1.0472	1.4708	1.337	1.3067	1.2397	1.508	0.9978	1.1892	1.5827	1.1725	1.4224	1.2801	1.3861	0.7315	0.9515	0.8203	0.7123	0.8168	0.9556	0.5865	0.5876	0.7662	0.653	0.9064	1.0022	0.6324	0.5383	0.9846	0.9314	LC/MS Pos Late	2006	782.569	52603	100008903	Yes	1,2-dilinoleoyl-GPC (18:2/18:2)	998-06-1	5288075	4450312			PC(18:2(9Z,12Z)/18:2(9Z,12Z))	HMDB0008138	C00157	5288075	Lipid	Phospholipid Metabolism
1.3655	1.3617	0.9607	1.0129	1.2399	1.517	1.3047	1.2135	1.6717	1.2304	1.8961	2.0665	1.4338	1.7655	1.4825	1.2609	0.8078	0.7738	0.7328	0.6374	0.8669	0.8852	0.6943	0.6146	0.707	0.7761	0.9871	1.1485	0.6956	0.7409	0.8243	0.768	LC/MS Pos Late	2083	740.522	53174	100009217	No	1,2-dilinoleoyl-GPE (18:2/18:2)		9546812	7825762			PE(18:2(9Z,12Z)/18:2(9Z,12Z))	HMDB0009093	C00350	9546812	Lipid	Phospholipid Metabolism
1.4701	1.2513	0.9452	0.9046	1.2403	1.401	1.2206	1.3286	1.3948	0.8972	0.9155	1.1459	1.0152	1.3546	0.996	0.9982	1.0361	0.8894	0.9516	1.0267	0.6822	0.9794	0.9866	1.0018	0.9422	0.8539	0.8987	1.0716	0.6553	1.0526	0.9884	1.0097	LC/MS Pos Late	2346	786.601	52457	100008905	No	1,2-dioleoyl-GPC (18:1/18:1)	4235-95-4	10350317	8525772			PC(18:1(11Z)/18:1(11Z))	HMDB0008070	C00157	24778895	Lipid	Phospholipid Metabolism
0.8998	0.9827	0.8752	0.808	0.9991	0.9985	0.9072	0.8483	1.0222	0.9564	0.8762	0.8989	0.8587	0.9278	1.0009	0.9037	1.1836	1.1858	1.0058	1.0911	1.0826	1.1261	1.2642	1.0729	0.8911	1.0066	1.0958	1.0489	0.9327	1.0255	1.0128	1.097	LC/MS Pos Late	2365	734.569	19130	100000657	Yes	1,2-dipalmitoyl-GPC (16:0/16:0)	63-89-8	452110	398235		HMDB00564	PC(16:0/16:0)	HMDB0000564	C00157	452110	Lipid	Phospholipid Metabolism
1.1701	1.0492	0.9376	1.0239	1.1784	1.113	1.2185	1.0626	1.0357	1.0768	0.9695	0.9801	0.9179	0.824	0.8047	0.97	0.904	1.0199	0.9689	0.8854	1.1297	1.2029	0.7423	0.7336	1.0258	0.7952	1.2267	0.8521	0.9743	0.8199	1.0782	1.075	LC/MS Pos Late	3066	790.632	19132	100000660	Yes	1,2-distearoyl-GPC (18:0/18:0)	816-94-4	94190	85004			PC(18:0/18:0)	HMDB0008036	C00157	94190	Lipid	Phospholipid Metabolism
0.9967	1.1366	0.2916	0.3152	0.2771	0.2686	1.014	0.8625	1.0017	1.1436	1.0062	1.1639	0.917	1.1032	1.0196	0.9911	1.069	0.9215	1.0761	1.1267	0.9359	1.2326	1.1313	1.4435	0.8837	0.9983	1.0403	0.8752	0.9784	1.0377	0.9246	0.9412	LC/MS Neg	802	163.061	20675	100000580	Yes	1,5-anhydroglucitol (1,5-AG)	154-58-5	64960		C07326	HMDB02712	1,5-Anhydrosorbitol	HMDB0002712	C07326	64960	Carbohydrate	Glycolysis, Gluconeogenesis, and Pyruvate Metabolism
1.1474	0.9514	0.9318	1.0074	0.9785	1.112	1.0849	1.0314	1.4259	1.2958	0.8492	1.1214	0.9509	0.9926	1.0871	1.1183	1.0471	1.0375	0.8152	0.8072	0.5885	0.8951	0.798	0.8252	1.2597	1.142	1.0219	0.6541	0.6229	0.7127	0.9624	1.07	LC/MS Neg	5555	267.233	33971	100001278	Yes	10-heptadecenoate (17:1n7)	29743-97-3	5312435	4471860		HMDB60038	10Z-Heptadecenoic acid	HMDB0060038		5312435	Lipid	Long Chain Fatty Acid
1.4065	1.3268	1.1435	1.122	1.3533	1.1765	1.2388	1.3231	1.4781	1.0534	0.74	1.0571	1.0921	0.9815	1.0101	0.9997	0.9506	0.8733	0.6847	0.7382	0.4342	0.7297	0.7257	0.6492	1.0274	1.0523	0.9368	0.6348	0.5194	0.6097	1.0003	0.7918	LC/MS Neg	5780	295.264	33972	100001277	Yes	10-nonadecenoate (19:1n9)	73033-09-7	5312513	4471938		HMDB13622	Nonadeca-10(Z)-enoic acid	HMDB0013622	C00174	5312513	Lipid	Long Chain Fatty Acid
3.2286	0.9397	2.4424	1.3002	2.009	2.0711	2.3077	1.3198	0.9862	1.3207	1.0744	1.8984	3.9814	0.8206	1.1728	1.1687	1.0138	0.4286	2.1274	0.785	0.7511	0.7383	0.6674	0.7464	0.713	0.4749	0.5448	0.6225	0.8451	1.3631	0.5252	0.7161	LC/MS Neg	5265	317.212	46293	100002165	Yes	12-HEPE	81187-21-5	10041593	8217157		HMDB10202	12S-HEPE	HMDB10202		5283191	Lipid	Eicosanoid
2.3341	1.1506	2.1697	1.5126	1.8928	2.2554	2.274	1.0992	0.8115	1.1789	0.8976	1.743	4.8409	0.5205	1.0031	1.3787	1.1359	0.3937	2.6776	0.9969	0.8255	0.8131	0.8291	0.8352	0.9557	0.6218	0.4356	0.6453	0.7765	1.2247	0.3957	0.7203	LC/MS Neg	5326	319.228	37536	100002167	Yes	12-HETE	71030-37-0;73837-14-6	5312983	21509475		HMDB06111	12-HETE	HMDB0006111	C14777	5312983	Lipid	Eicosanoid
1.4698	1.2314	1.1436	1.195	1.2824	1.4681	1.1116	1.1678	1.644	1.2724	1.1451	1.2032	0.8282	1.3821	1.3766	1.404	0.7596	1.0109	0.9139	0.9891	0.5766	0.7079	0.5877	0.8784	0.8313	0.5384	0.6599	0.6024	0.6135	0.3524	0.6056	0.9227	LC/MS Neg	5137	313.238	38395	62	Yes	12,13-DiHOME	263399-35-5	10236635	8412123	C14829	HMDB04705	12,13-DHOME	HMDB0004705	C14829	10236635	Lipid	Fatty Acid, Dihydroxy
1.297	1.1773	1.1992	1.259	1.2103	1.4741	1.437	1.2013	1.2745	1.0609	1.155	1.6815	1.4616	1.1029	1.3042	1.4408	0.6977	0.7099	0.8166	0.7691	0.4953	0.9391	0.7711	0.6711	0.7489	0.6463	0.6987	0.6743	0.5179	0.6608	0.6579	0.9251	LC/MS Neg	5275	295.228	37752	100002196	Yes	13-HODE + 9-HODE		43013								Lipid	Fatty Acid, Monohydroxy
1.7477	1.239	1.6357	0.9755	1.5422	1.3314	2.221	0.982	0.685	1.0036	0.7026	1.3276	3.8323	0.9415	0.9397	0.9964	0.9346	0.5871	2.0935	1.0127	1.2004	0.8971	0.6178	0.7554	0.8293	1.0055	0.5844	0.9943	1.2693	2.2688	0.5627	1.1412	LC/MS Neg	5296	343.228	53034	100009278	Yes	14-HDoHE/17-HDoHE										Lipid	Fatty Acid, Monohydroxy
1.0251	1.2915	1.2044	1.2805	1.3663	1.2826	1.3449	1.091	1.3215	1.2174	1.1516	1.4147	1.2854	1.1326	1.3243	1.5188	0.7456	0.7634	0.7662	0.9749	0.6532	0.8691	0.7833	0.6495	0.7821	0.5234	0.5434	0.6483	0.6227	0.5442	0.4698	0.9102	LC/MS Neg	5298	319.228	37538	100000565	Yes	15-HETE	54845-95-3	5280724	4444307	C04742	HMDB02110	15(S)-HETE	HMDB0003876	C04742	9966861	Lipid	Eicosanoid
0.9761	0.8165	0.9646	1.033	0.932	1.1557	1.1149	1.0502	1.0853	1.1223	1.1718	0.4909	0.7175	1.0863	1.1656	0.8618	0.9766	1.0743	1.0964	1.0286	0.8708	1.1154	0.9542	1.111	1.0234	0.708	0.9186	0.9125	1.0258	0.9719	0.6123	0.9669	LC/MS Neg	5236.2	271.228	39609	100002953	Yes	16-hydroxypalmitate	506-13-8	10466	10034	C18218	HMDB06294	16-Hydroxy hexadecanoic acid	HMDB0006294	C18218	7058075	Lipid	Fatty Acid, Monohydroxy
1.364	1.0666	1.2156	1.1004	1.2907	1.1021	1.2399	1.0714	1.6378	1.2297	0.9439	1.1089	1.3506	0.8	0.9211	1.0804	1.0244	0.7302	0.7281	0.8076	0.4025	0.6969	0.7893	0.8511	1.1669	1.0597	0.9252	0.5802	0.7287	0.6616	0.9756	0.7066	LC/MS Neg	5993	297.28	38296	100002356	Yes	17-methylstearate	2724-59-6	3083779	2340933			xi-17-Methyloctadecanoic acid	HMDB0037397		3083779	Lipid	Fatty Acid, Branched
0.8541	0.974	1.5211	0.8474	0.8184	1.0847	1.1264	0.8994	1.1083	1.1202	0.9328	0.8868	1.5674	1.7773	1.4426	1.2586	0.9401	0.8284	0.9773	0.9456	0.8462	0.9837	1.4055	1.1816	0.7122	1.0163	0.6764	1.3048	0.8803	1.7487	1.4237	1.2059	LC/MS Pos Early	1912	162.076	6146	381	Yes	2-aminoadipate	542-32-5;1118-90-7	469	456	C00956	HMDB00510	Aminoadipic acid	HMDB0000510	C00956	469	Amino Acid	Lysine Metabolism
0.924	1.4427	1.1817	0.827	1.0144	1.0431	0.9502	0.7096	1.2051	1.166	0.9255	1.1389	1.1472	1.4177	1.2762	1.1746	1.0495	1.2572	1.1966	0.7306	0.6073	0.9856	0.8979	1.1553	0.8174	0.7034	0.817	0.9198	0.616	0.8321	0.8744	1.0844	LC/MS Pos Early	3160	146.118	43761	100004542	Yes	2-aminoheptanoate	1115-90-8	227939	198338							Lipid	Fatty Acid, Amino
0.8871	1.5201	0.8591	0.9148	0.9278	1.2094	1.0124	1.0165	1.1245	1.1533	0.9893	0.9791	0.7523	1.3793	1.457	0.9396	0.8782	1.0627	1.3164	0.7706	1.0107	1.2738	0.8614	0.8748	0.6975	0.472	1.0568	1.0154	0.9597	1.7074	0.8182	1.2147	LC/MS Neg	1677	188.002	43266	100004322	Yes	2-aminophenol sulfate		181670	158022		HMDB61116	2-Aminophenyl sulfate	HMDB0061116		181670	Xenobiotics	Chemical
1.0598	0.7454	0.6481	0.6861	1.1766	0.7291	0.8936	1.2486	1.539	1.3538	0.7698	0.6648	1.0242	0.6585	0.9625	0.9257	1.513	1.0009	0.8796	0.766	0.5223	0.729	1.155	1.4311	1.5302	1.6378	1.6069	0.5642	1.1317	0.9991	1.2985	1.031	LC/MS Neg	6170	303.233	19266	100000584	Yes	2-arachidonoylglycerol (20:4)	53847-30-6	5282280	4445451	C13856	HMDB04666	2-Arachidonylglycerol	HMDB0004666	C13856	5282280	Lipid	Monoacylglycerol
0.3317	0.3317	0.3317	0.3317	0.4088	0.4229	0.3317	0.9286	0.8758	1.1825	0.637	0.7721	0.4293	1.2699	1.0135	0.7748	1.9392	1.703	0.9386	0.8802	1.1221	0.8467	1.1817	0.8844	1.5571	2.1731	1.6433	0.9865	1.6476	1.3416	1.9049	1.3609	LC/MS Neg	6000	309.222	48675	100006352	No	2-docosahexaenoylglycerol (22:6)			24765781		HMDB11557	MG(0:0/22:6(4Z,7Z,10Z,13Z,16Z,19Z)/0:0)	HMDB0011557		46896303	Lipid	Monoacylglycerol
1.2022	1.1505	1.0099	0.8375	1.224	1.3434	1.21	2.1125	1.1336	1.063	0.9735	1.3574	1.0559	1.0289	0.8512	0.9101	0.8403	0.9481	0.5328	0.8716	0.9719	1.263	1.1404	0.6405	0.7739	0.5328	0.5664	0.8891	1.5099	0.8557	0.9209	1	LC/MS Polar	3000	161.046	31934	100001153	Yes	2-hydroxyadipate	18294-85-4	193530	167943	C02360	HMDB00321	2-Hydroxyadipic acid	HMDB0000321	C02360	193530	Lipid	Fatty Acid, Dicarboxylate
0.9657	0.9838	0.9156	1.004	0.9476	1.2628	1.052	1.123	1.329	0.996	0.9305	0.9945	0.8867	1.0581	0.9929	0.8875	1.1229	1.0491	1.1436	1.2787	0.9085	1.0847	1.2976	1.4719	1.2408	0.7633	0.7464	0.7698	0.9851	1.178	0.9814	1.1758	LC/MS Polar	1258	103.04	52281	100008928	Yes	2-hydroxybutyrate/2-hydroxyisobutyrate										Amino Acid	Methionine, Cysteine, SAM and Taurine Metabolism
1.0609	1.1156	0.893	1.448	1.8118	1.9212	1.0822	1.8062	1.875	1.5998	1.4861	1.1648	0.9823	1.1074	1.3252	1.115	0.7709	0.4665	1.0177	0.8161	0.5315	0.5621	0.8	0.6901	1.0986	0.4136	0.4273	0.4249	0.5931	0.9785	0.7134	0.6301	LC/MS Neg	4840	187.134	42489	100004089	Yes	2-hydroxydecanoate	5393-81-7	21488	20195		HMDB0094656	2-Hydroxydecanoate	HMDB0094656		5312797	Lipid	Fatty Acid, Monohydroxy
0.3205	0.9069	0.2443	0.7874	0.492	0.7329	0.4603	0.7705	0.9495	1.0341	1.1312	0.9691	0.6639	1.0293	0.8373	0.6808	0.5566	1.5303	0.7357	1.4704	1.7682	0.9996	1.0004	1.2521	1.3311	1.0121	1.109	1.7546	1.974	1.381	1.6771	1.8775	LC/MS Polar	3352.8	147.03	37253	100002070	Yes	2-hydroxyglutarate	40951-21-1	43	42	C02630	HMDB00606	D-2-Hydroxyglutaric acid	HMDB0000606	C01087	439391	Lipid	Fatty Acid, Dicarboxylate
0.8557	0.9197	1.1806	0.888	1.2302	1.1038	1.4523	1.2168	1.3647	0.6189	0.5994	0.8535	1.3654	0.7988	0.9408	0.6951	1.5834	0.8868	0.6917	0.9899	0.8723	1.1749	1.4179	0.7889	1.4312	1.0968	1.1163	0.8018	0.4795	1.0949	1.0619	1.0101	LC/MS Neg	5511.2	271.228	35675	100001579	Yes	2-hydroxypalmitate	764-67-0	92836	83805		HMDB31057	(R)-2-Hydroxyhexadecanoic acid	HMDB0031057		92836	Lipid	Fatty Acid, Monohydroxy
1.0668	0.9248	1.2144	0.7877	1.0894	0.991	1.2812	1.3875	1.0784	0.6445	0.6517	0.7601	1.0638	0.7389	0.7156	0.4407	2.0606	0.9995	1.0005	1.1437	0.9097	1.0831	1.5951	1.0992	1.4653	1.2975	1.1258	0.7456	0.6572	0.9609	0.917	0.9685	LC/MS Neg	5695	299.259	17945	1239	Yes	2-hydroxystearate	629-22-1	69417	62625	C03045	HMDB0062549					Lipid	Fatty Acid, Monohydroxy
1.2592	1.128	0.8472	0.6759	1.0233	0.8486	1.146	1.2481	2.0451	1.2258	0.704	0.9767	0.7235	0.9651	1.3769	1.1753	1.1091	1.2687	0.872	0.8624	0.264	0.6487	0.7203	0.7624	1.2955	1.2705	1.5388	0.5426	0.4896	0.6631	1.5511	1.313	LC/MS Neg	6250	279.233	32506	100000987	Yes	2-linoleoylglycerol (18:2)	3443-82-1	5365676	4517636		HMDB11538	MG(0:0/18:2(9Z,12Z)/0:0)	HMDB0011538		5365676	Lipid	Monoacylglycerol
0.7591	1.1078	1.1547	1.3591	1.7052	1.4829	1.3253	1.5247	1.2155	0.9836	0.7425	0.6161	1.4445	0.5594	0.8331	0.7962	0.9945	0.6764	1.4483	1.2167	0.5374	1.0752	1.6915	1.5048	0.8198	0.5266	0.4276	0.4356	1.0667	1.0055	0.6402	0.6912	LC/MS Pos Early	3035	246.17	45095	100001509	Yes	2-methylbutyrylcarnitine (C5)	31023-25-3	6426901	4932320		HMDB00378	2-Methylbutyroylcarnitine	HMDB0000378		6426901	Amino Acid	Leucine, Isoleucine and Valine Metabolism
0.6739	0.6984	0.6425	0.7653	0.6236	0.6422	0.6693	0.6804	1.1313	1.2461	1.3528	0.6594	0.6365	0.9015	0.8372	0.6119	1.4266	1.2241	1.6463	1.8438	1.3246	1.2064	1.4075	1.6345	1.1622	1.4143	1.0441	1.1737	0.9881	0.9394	1.0119	0.9593	LC/MS Neg	575	205.035	52282	100008929	Yes	2-methylcitrate/homocitrate					HMDB0000379/HMDB0003518					Energy	TCA Cycle
1.0485	0.5513	1.2308	1.3019	1.1861	1.2167	0.8114	1.4502	1.2522	1.2521	1.1899	0.8892	0.9461	0.9986	0.8604	1.0804	0.9009	1.012	0.8078	1.1428	0.9953	1.0014	0.9421	1.0419	0.9828	0.7855	0.7789	0.7099	0.9538	1.0285	0.9139	1.0099	LC/MS Pos Early	2440	262.129	35482	100001596	Yes	2-methylmalonyl carnitine	149181-64-6	53481628	21403178		HMDB13133	Methylmalonylcarnitine	HMDB0013133		53481628	Lipid	Fatty Acid Synthesis
1.287	1.1001	0.8706	0.6607	1.1833	0.8286	1.2385	1.1963	2.4667	1.6017	1.162	1.0899	0.554	0.8387	1.0043	0.9957	1.2527	0.8157	0.8127	1.037	0.5079	1.0219	0.7795	0.5224	0.9352	1.2191	1.4582	0.3568	0.3017	0.705	1.1018	0.8853	LC/MS Neg	6230	227.202	34383	100001408	Yes	2-myristoylglycerol (14:0)	27214-38-6	137938	121585			MG(0:0/14:0/0:0)	HMDB0011530		137938	Lipid	Monoacylglycerol
1.2294	1.0484	0.9456	0.9899	0.8345	0.6834	1.0276	1.2912	1.716	1.2729	0.8236	0.6192	0.4536	0.9166	1.0459	1.1685	1.0101	1.3073	1.0481	0.6928	0.4029	0.6444	0.7933	0.9811	1.1792	1.0739	1.3755	0.3628	1.0239	0.4804	1.0985	0.9675	LC/MS Neg	6300	281.249	21232	100000943	Yes	2-oleoylglycerol (18:1)	3443-84-3	5319879	4478086			MG(0:0/18:1(9Z)/0:0)	HMDB0011537		5319879	Lipid	Monoacylglycerol
2.1087	2.1618	1.0142	1.1388	1.4482	1.2132	1.6095	1.3149	2.0104	1.6836	1.6082	0.9858	1.0225	1.2118	1.4361	1.0307	1.0795	0.715	0.8463	0.7275	0.4138	0.5362	0.7873	0.8033	0.6103	0.6066	0.7876	0.6259	0.3988	0.6351	0.6866	0.5397	LC/MS Pos Late	1425	494.324	35819	100001561	No	2-palmitoleoyl-GPC (16:1)			21403164							Lipid	Lysolipid
1.3132	1.4759	1.0903	0.9116	1.1385	1.2943	1.4722	1.0836	2.0111	1.6226	1.3986	0.6461	0.5764	1.4369	1.2486	1.3284	1.3553	0.9164	0.8961	0.517	0.337	1.0949	0.8675	0.9157	0.8223	0.7744	0.836	0.3388	0.2885	0.5989	0.3231	1.0947	LC/MS Neg	6016	253.217	52432	100008953	No	2-palmitoleoylglycerol (16:1)					HMDB0011534	MG(0:0/16:1(9Z)/0:0)	HMDB0011534		53480960	Lipid	Monoacylglycerol
1.2105	0.9973	0.9972	1.0964	1.3631	0.8036	0.9159	1.0711	1.3123	1.1642	1.0878	1.1299	1.0027	0.9968	1.0636	0.9857	1.501	1.1832	0.8341	0.9856	0.8816	0.924	0.9805	0.9756	1.4881	1.1544	1.0973	0.7449	0.8489	0.8813	1.2368	0.9319	LC/MS Neg	6215	570.341	35253	100001562	No	2-palmitoyl-GPC (16:0)		15061532	21403165		HMDB61702					Lipid	Lysolipid
2.5344	0.9867	0.6951	0.6949	0.8979	1.1291	0.9051	1.1635	2.2253	1.0992	0.8894	1.499	0.798	1.3769	1.5146	0.8804	1.3235	1.2858	0.8625	0.8699	0.2764	0.9008	1.0133	0.9108	2.856	1.0959	1.0968	0.5979	0.5976	0.9426	1.0251	1.1503	LC/MS Neg	6300	255.233	33419	100001048	Yes	2-palmitoylglycerol (16:0)	23470-00-0	123409	110006		HMDB11533	MG(0:0/16:0/0:0)	HMDB0011533		123409	Lipid	Monoacylglycerol
0.9043	0.9351	0.6927	0.9021	0.61	0.7538	0.647	0.6454	1.1009	0.7387	1.0217	0.6879	0.3865	1.0885	0.777	1.2053	1.0024	1.1135	0.9752	1.0795	1.0804	0.9007	0.9238	0.9976	1.5977	1.3205	1.6561	1.4449	1.6222	1.3167	1.5314	1.9342	LC/MS Polar	4346	184.986	35629	100000093	Yes	2-phosphoglycerate	70195-25-4	59	13766841	C00631	HMDB03391	2-Phospho-D-glyceric acid	HMDB0003391	C00631	439278	Carbohydrate	Glycolysis, Gluconeogenesis, and Pyruvate Metabolism
1.8868	0.8054	1.9138	0.7427	1.2497	1.0341	1.1283	1.9422	2.1493	0.8715	0.7347	1.2171	1.1272	1.0137	1.1522	0.6494	2.0392	1.0489	0.9863	0.9784	0.8989	0.7706	0.8611	0.404	0.9679	1.2497	1.0452	0.5787	0.6156	0.4014	1.0872	0.796	LC/MS Neg	6350	480.31	41220	100003901	No	2-stearoyl-GPE (18:0)			24769218			LysoPE(0:0/18:0)	HMDB0011129		53480667	Lipid	Lysolipid
1.2838	0.9768	0.9866	1.1223	1.2678	1.7777	0.7822	1.0893	1.6344	1.9747	0.6391	0.6391	0.6391	1.0444	0.9234	0.8607	1.1672	0.9807	1.1953	1.1006	0.6838	0.6391	1.4817	1.0134	0.9349	0.6391	0.7745	0.8309	0.6391	0.9681	0.9132	0.6391	LC/MS Polar	1050	133.051	38276	100002417	Yes	2,3-dihydroxyisovalerate	1756-18-9	677	657	C04039	HMDB12141	(R)-2,3-Dihydroxy-isovalerate	HMDB0012141	C04272	440279	Xenobiotics	Food Component/Plant
1.1655	0.9526	1.4714	1.2182	0.9488	0.6202	1.3923	1.1572	0.7842	0.3417	0.3417	0.3417	1.4762	0.7548	0.5907	0.9963	2.1446	0.3417	0.8995	0.7046	0.3417	0.3567	1.277	1.8093	0.3417	1.0037	1.0062	0.3417	0.3417	0.3417	0.3417	0.3417	LC/MS Pos Early	2252	252.109	1553	211	Yes	2'-deoxyadenosine	16373-93-6	13730	13135	C00559	HMDB00101	Deoxyadenosine	HMDB0000101	C00559	13730	Nucleotide	Purine Metabolism, Adenine containing
1.0295	0.9774	1.1684	1.3532	1.2978	1.3308	1.2983	1.1743	0.8085	0.8188	0.9225	1.0372	1.452	0.695	0.8046	0.9871	1.1986	0.6314	1.0558	1.1335	0.6878	1.0129	1.3093	1.1682	1.0929	0.9125	0.8739	0.616	0.7116	0.9684	0.7198	0.8985	LC/MS Neg	1315	330.061	46333	100000485	Yes	2'-deoxyadenosine 5'-monophosphate	653-63-4	12599	601	C00360	HMDB00905	Deoxyadenosine monophosphate	HMDB0000905	C00360	12599	Nucleotide	Purine Metabolism, Adenine containing
0.8453	0.7289	1.3995	0.9708	1.3482	1.0636	0.7797	0.964	0.7314	1.1497	0.5831	0.9313	1.4743	1.0518	1.0922	1.2266	1.1798	1.0794	0.8743	0.7196	0.6908	0.9504	1.5704	1.5486	0.6242	1.1825	0.6306	1.0292	0.8457	1.163	1.1006	0.8245	LC/MS Pos Early	2193	228.098	15949	100000125	Yes	2'-deoxycytidine	951-77-9	13711	13117	C00881	HMDB00014	Deoxycytidine	HMDB0000014	C00881	13711	Nucleotide	Pyrimidine Metabolism, Cytidine containing
0.7244	0.7403	1.897	0.921	1.5707	1.1059	1.1092	0.8962	0.6138	0.4856	0.5928	0.7149	2.4984	1.1019	1	1.0705	1.6868	0.4935	1.1005	1.0495	0.8905	1.0698	1.7994	2.1237	0.9183	1.1108	0.4856	0.8834	0.5719	1.8699	0.9332	0.5249	LC/MS Pos Early	975	308.064	533	298	Yes	2'-deoxycytidine 5'-monophosphate	1032-65-1	13945	5414501	C00239	HMDB01202	dCMP	HMDB0001202	C00239	13945	Nucleotide	Pyrimidine Metabolism, Cytidine containing
1.0243	0.875	0.9727	1.0758	1.103	1.1559	1.0917	1.0139	0.8405	1.0084	0.9478	0.9406	1.0134	0.8947	0.8204	0.7794	1.3038	0.9263	1.2676	1.0689	0.9916	1.1268	0.9877	1.0622	1.2226	1.1768	0.9872	1.1149	0.7452	0.7135	0.79	0.9752	LC/MS Neg	1751	266.089	1411	348	Yes	2'-deoxyguanosine	961-07-9	187790	163230	C00330	HMDB00085	Deoxyguanosine	HMDB0000085	C00330	187790	Nucleotide	Purine Metabolism, Guanine containing
1.0672	0.7227	0.6642	0.7528	0.7906	0.8301	0.9338	0.7708	0.9959	0.9974	1.0071	0.9047	0.9093	1.0158	0.8598	0.731	1.0902	1.1156	1.0102	1.0353	1.3426	1.1909	0.968	1.0428	1.0026	1.1154	1.0324	1.2844	0.8423	0.7881	1.2472	1.0247	LC/MS Neg	1688	251.079	15076	100000135	Yes	2'-deoxyinosine	890-38-0	65058	58569	C05512	HMDB00071	Deoxyinosine	HMDB0000071	C05512	65058	Nucleotide	Purine Metabolism, (Hypo)Xanthine/Inosine containing
1.3273	0.9844	0.6574	1.0746	0.9774	0.6081	0.6359	0.9857	1.0143	1.3925	1.2548	1.0688	1.2116	0.8593	1.1951	0.9417	0.7938	0.9219	0.9303	0.613	1.0361	1.1215	1.0208	1.1596	0.7786	1.4211	1.0489	0.9264	1.1669	0.869	1.0484	0.9416	LC/MS Neg	1586	111.02	1412	536	Yes	2'-deoxyuridine	951-78-0	13712	13118	C00526	HMDB00012	Deoxyuridine	HMDB0000012	C00526	13712	Nucleotide	Pyrimidine Metabolism, Uracil containing
0.5776	1.7379	0.7105	0.5474	0.9997	1.5315	0.8202	0.4974	1.2899	1.4091	0.836	0.6372	0.5001	0.8917	0.9909	1.8883	7.5874	9.2586	9.2147	7.6988	7.6937	10.2069	1.9959	0.9118	0.6201	0.3383	0.4498	0.7598	1.15	1.5899	1.1713	1.0003	LC/MS Neg	1294	245.013	45415	100005391	Yes	3-(3-hydroxyphenyl)propionate sulfate	86321-32-6	187488	162993							Amino Acid	Phenylalanine and Tyrosine Metabolism
1.6544	1.2822	0.8014	1.034	1.1831	1.4615	1.1621	1.4476	2.3366	1.3529	0.8301	1.3073	1.4921	1.2371	1.5451	0.8203	0.6871	0.803	1.0436	0.8791	0.7291	0.966	1.1018	1.3645	0.7848	0.4519	0.6118	0.9117	0.9033	0.9241	0.5706	0.9213	LC/MS Neg	1379	181.051	32197	240	Yes	3-(4-hydroxyphenyl)lactate	6482-98-0	9378	9010	C03672	HMDB00755	Hydroxyphenyllactic acid	HMDB0000755	C03672	9378	Amino Acid	Phenylalanine and Tyrosine Metabolism
0.9163	0.823	0.9729	1.0185	0.4236	0.4236	0.4236	0.799	0.9283	1.2637	0.4236	0.8751	0.9498	0.9815	1.083	0.4236	1.4498	1.4269	0.5814	1.0276	0.4236	0.4236	1.6574	1.6579	0.4236	1.6672	0.4236	1.1326	0.9587	0.7083	1.9725	1.7778	LC/MS Pos Early	2215	104.071	1566	1114	Yes	3-aminoisobutyrate	10569-72-9;214139-20-5	64956	58481	C05145	HMDB03911	3-Aminoisobutanoic acid	HMDB0003911	C05145	64956	Nucleotide	Pyrimidine Metabolism, Thymine containing
0.7418	0.9111	0.6941	0.9178	0.8832	1.0242	1.0304	1.0614	1.1332	1.2247	1.14	0.9103	0.7482	1.3347	0.8958	0.7851	0.9326	1.0936	0.9675	1.0571	1.1273	1.193	1.3082	1.1131	0.7931	0.9076	1.0774	1.0776	0.9675	1.0213	0.9505	0.9787	LC/MS Polar	2700	161.046	531	112	Yes	3-hydroxy-3-methylglutarate	503-49-1	1662	4573695	C03761	HMDB00355	3-hydroxymethyl-glutaric acid	HMDB00355		10329583	Lipid	Mevalonate Metabolism
0.93	1.1436	0.9135	0.8579	0.7921	2.0726	2.0269	1.2756	0.8895	1.3232	1.1151	1.3875	0.7538	1.6794	1.655	1.6048	0.8771	0.9125	1.2925	0.9177	1.0149	1.039	0.9421	1.0186	0.5055	0.8118	0.6721	0.8676	1.4667	1.3315	0.9837	0.9851	LC/MS Polar	1443.3	103.04	542	254	Yes	3-hydroxybutyrate (BHBA)	625-72-9	441	428	C01089	HMDB00357	D(-)-beta-hydroxy butyric acid	HMDB0000357	C01089	441	Lipid	Ketone Bodies
0.4339	0.4339	0.4339	0.4339	0.4339	0.4339	0.4339	0.4339	0.8186	0.8765	0.4339	0.4339	0.4339	0.4339	0.946	0.4339	0.8139	0.4339	0.4339	0.4339	0.4339	0.9724	1	0.8631	1.1255	1.0845	0.4339	1.4734	2.4267	1.9672	2.6207	2.0886	LC/MS Neg	1715	425.569	43842	1237	Yes	3-hydroxybutyryl CoA	103404-51-9	521	506	C01144	HMDB01166	3-Hydroxybutyryl-CoA	HMDB0001166	C03561	644065	Lipid	Fatty Acid Metabolism
0.8924	1.0097	1.0955	0.764	0.5035	1.8318	1.2979	1.1219	0.7285	1.0909	1.009	1.1597	0.8446	1.434	1.2837	1.2083	1.032	0.9187	1.107	0.991	0.8056	0.7142	1.047	1.1379	0.4152	0.7118	0.4272	0.6789	0.8767	1.0236	0.7645	0.7551	LC/MS Pos Early	2400	248.149	43264	100003926	Yes	3-hydroxybutyrylcarnitine (1)		53481617			HMDB13127	Hydroxybutyrylcarnitine	HMDB0013127		53481617	Lipid	Fatty Acid Metabolism(Acyl Carnitine)
0.9411	1.2723	1.1673	0.9383	0.9537	1.9451	1.3116	1.5661	1.1221	1.0276	0.7851	0.9155	1.2282	1.242	1.6199	1.3073	1.0435	0.8889	1.0609	1.1964	0.5315	0.9165	1.2859	1.2043	0.9226	0.3956	0.2871	0.3757	0.8356	0.9222	0.9724	0.8265	LC/MS Pos Early	2340	248.149	52984	100009271	Yes	3-hydroxybutyrylcarnitine (2)										Lipid	Fatty Acid Metabolism(Acyl Carnitine)
0.5681	0.9447	0.6403	0.6637	0.7342	0.7794	0.7862	1.1215	1.2336	1.2307	1.4417	0.8313	1.5329	0.597	1.0777	0.9729	1.0426	0.3595	1.0311	1.1059	0.5096	1.0271	1.2901	1.3032	1.5229	0.7624	0.5096	0.2859	1.1287	1.1123	1.0611	0.8411	LC/MS Neg	4634.7	187.134	22053	100000997	Yes	3-hydroxydecanoate	5561-87-5	26612	24790		HMDB02203	3-Hydroxycapric acid	HMDB0002203		26612	Lipid	Fatty Acid, Monohydroxy
0.8265	0.9312	0.7602	0.8185	0.6269	1.003	0.9787	1.4127	1.039	0.8864	1.0148	0.6087	1.5988	0.6333	1.2127	1.1607	0.8272	0.3939	1.1684	0.997	0.3939	0.7976	1.098	1.1711	1.528	0.6591	0.3939	0.4467	1.1586	1.2324	1.5091	2.2148	LC/MS Neg	1725	131.071	53230	100006367	Yes	3-hydroxyhexanoate	10191-24-9	151492	133518							Lipid	Fatty Acid, Monohydroxy
0.865	0.9057	0.631	1.0155	0.7849	1.1226	0.943	1.3259	1.4316	1.2783	0.9394	1.2112	0.8766	1.0822	1.4921	0.6745	0.9123	0.897	1.0827	1.2934	0.9766	1.1476	1.4748	2.2078	1.0061	0.6308	0.5806	0.8076	1.2337	1.1178	0.958	0.9939	LC/MS Polar	1619.1	103.04	1549	111	Yes	3-hydroxyisobutyrate	2068-83-9	87	10140307	C06001	HMDB00336	3R-hydroxy-isobutyric acid	HMDB0000336		11217234	Amino Acid	Leucine, Isoleucine and Valine Metabolism
0.4873	0.9333	0.5292	0.6226	0.6716	0.7885	0.7645	1.0575	1.2446	1.0802	1.4841	0.7345	1.6646	0.6377	1.2976	0.9425	1.1807	0.3482	1.1894	1.3584	0.4927	1.2057	1.7469	1.5815	1.7115	0.7031	0.4298	0.2901	1.2037	1.1392	1.0793	0.8774	LC/MS Neg	5175	215.165	32457	100001112	Yes	3-hydroxylaurate	53941-38-1	94216	85026		HMDB00387	beta-hydroxylauric acid	HMDB0000387		94216	Lipid	Fatty Acid, Monohydroxy
0.4066	0.9117	0.4961	0.7051	0.6084	0.8157	0.834	1.0166	1.1155	1.1755	1.5261	0.7812	1.4666	0.6065	1.2398	1.1048	1.209	0.3894	1.3602	1.4482	0.5853	1.2685	1.86	1.7079	2.2037	0.7914	0.4572	0.3897	1.3966	1.2384	0.9834	0.9784	LC/MS Neg	5335	243.197	21158	100000882	Yes	3-hydroxymyristate	3422-31-9	16064	15252							Lipid	Fatty Acid, Monohydroxy
0.5847	0.976	0.6788	0.6486	0.7941	0.7301	0.7583	1.2752	1.1312	1.2056	1.4093	0.7628	1.6485	0.5503	0.9973	1.0506	1.0165	0.3505	1.0027	1.1568	0.421	1.0185	1.2413	1.2424	1.5213	0.7814	0.5742	0.2946	1.225	1.1939	1.1875	0.847	LC/MS Neg	3446	159.103	22001	100000773	Yes	3-hydroxyoctanoate	88930-08-9	26613	24791		HMDB01954	3-Hydroxyoctanoic acid	HMDB0001954		26613	Lipid	Fatty Acid, Monohydroxy
0.429	0.7178	0.5566	0.4682	0.5479	0.8642	0.8481	1.1039	1.4249	1.0163	0.9837	0.8358	1.1084	0.6978	1.1977	0.7619	1.6525	0.4909	0.9349	1.196	0.7253	1.1523	1.3281	1.0829	2.8997	1.1191	0.6811	0.5122	1.182	1.2407	1.8086	1.1368	LC/MS Neg	5476	271.228	27503	100000983	Yes	3-hydroxypalmitate	928-17-6	301590	266538		HMDB10734	(R)-3-Hydroxy-hexadecanoic acid	HMDB0010734		15569776	Lipid	Fatty Acid, Monohydroxy
0.5523	0.8435	0.828	0.6997	0.9205	0.9802	1.1615	1.5274	0.9057	0.7227	0.8497	0.9576	1.2816	0.8928	1.1868	0.9013	1.6149	0.7396	1.0024	1.0857	1.1657	1.326	1.3599	0.9976	2.0901	1.3436	0.9053	0.7616	1.2581	1.3257	1.5126	1.1412	LC/MS Neg	5674	299.259	52938	100008933	Yes	3-hydroxystearate	45261-96-9	5282907	4446034							Lipid	Fatty Acid, Monohydroxy
1.4548	2.9386	0.4778	0.932	0.8377	1.7055	1.1405	0.7177	1.1885	0.4466	1.0888	1.2546	0.6333	1.3465	1.7917	0.6478	0.8034	2.4155	1.9993	0.6781	0.5191	1.1467	0.7539	1.1231	1.0502	0.1719	0.9722	0.5895	0.4233	1.0278	0.7193	1.8363	LC/MS Neg	2222.2	212.002	27672	100000467	Yes	3-indoxyl sulfate	2642-37-7	10258	9840		HMDB00682	Indoxyl sulfate	HMDB0000682		10258	Amino Acid	Tryptophan Metabolism
1.1542	1.8545	1.5781	1.1717	1.9166	0.9516	0.3007	1.0729	1.3052	0.8094	0.3509	0.6935	1.0386	0.9866	1.2455	0.603	1	0.7358	0.5174	0.3007	0.3007	0.3007	1.4863	0.8448	0.3514	0.3793	0.3007	0.3007	0.8967	2.0469	1.1134	1.3162	LC/MS Pos Early	2670	170.092	15677	100000042	Yes	3-methylhistidine	368-16-1	64969	58494	C01152	HMDB00479	3-Methylhistidine	HMDB0000479	C01152	64969	Amino Acid	Histidine Metabolism
0.915	0.917	0.5766	0.9546	0.8547	0.9939	0.9105	1.0228	0.9505	1.0395	1.2423	1.0061	0.7824	0.9189	0.8301	1.108	1.109	0.6266	0.8569	1.0316	0.8459	1.028	1.1333	1.0722	1.5087	1.1857	1.3432	0.761	1.2577	1.3213	0.7815	1.3302	LC/MS Polar	4410	184.986	1414	132	Yes	3-phosphoglycerate	80731-10-8	724	10669764	C00597	HMDB00807	3-Phosphoglyceric acid	HMDB0000807	C00597	724	Carbohydrate	Glycolysis, Gluconeogenesis, and Pyruvate Metabolism
0.6534	0.7332	0.3808	0.8309	0.6897	1.2104	0.6193	1.065	1.0106	1.4894	1.5403	1.1362	0.7156	0.8833	0.8479	0.6282	0.5271	1.4009	1.0312	0.8169	1.4702	0.9748	1.5088	1.2933	0.7786	1.2	1.8142	2.5441	1.9959	0.9894	1.8246	0.8647	LC/MS Polar	2230	131.046	3155	1053	Yes	3-ureidopropionate	462-88-4	111	109	C02642	HMDB00026	Ureidopropionic acid	HMDB0000026	C02642	111	Nucleotide	Pyrimidine Metabolism, Uracil containing
0.6454	0.4814	0.3014	0.3272	0.3446	0.5926	0.5218	0.6969	1.003	1.0161	1.1349	1.3707	0.675	1.3432	0.9088	1.1552	0.7112	0.997	0.528	0.3069	1.325	1.6137	0.7927	0.8098	1.0519	1.0932	1.151	1.3261	1.7411	1.7464	2.0562	2.0652	LC/MS Neg	2313	728.152	54675	100010805	Yes	3’-dephospho-acetyl-coenzyme A		193680	168079		HMDB0001373					Cofactors and Vitamins	Pantothenate and CoA Metabolism
1.06	0.9508	1.0715	1.1501	1.0281	0.9547	1.0232	1.0959	0.8982	1.0152	0.9418	1.0366	1.02	1.0101	0.9016	1.1898	0.9212	0.8157	0.9441	0.8308	0.7271	1.0527	1.0722	1.0415	1.0041	0.6916	0.9386	0.6711	0.7814	0.9959	0.9829	1.3631	LC/MS Pos Late	2520	385.346	38125	100002227	Yes	4-cholesten-3-one	601-57-0	91477	427	C00599	HMDB00921	Cholestenone	HMDB0000921	C00599	91477	Lipid	Sterol
0.5947	0.5947	0.5947	0.5947	0.5947	0.5947	0.5947	0.5947	0.5947	0.5947	0.5947	0.5947	0.5947	0.5947	0.5947	0.5947	0.5947	0.5947	0.5947	0.5947	0.5947	0.5947	0.5947	0.5947	0.5947	0.8809	2.0439	1.2745	0.5947	0.5947	0.5947	1	LC/MS Neg	3580	201.023	36099	100001756	Yes	4-ethylphenylsulfate	123-07-9			C13637	HMDB0062551	4-ethylphenylsulfate	HMDB0062551		20822574	Xenobiotics	Benzoate Metabolism
0.8711	1.2993	1.3214	1.2472	0.8487	1.0396	0.9356	1.0447	0.9807	1.2256	0.9682	0.8873	0.9644	1.4292	1.3193	1.0351	1.0222	1.1801	0.6524	0.5966	0.6166	0.7901	0.776	0.7141	0.6019	0.8113	1.0412	1.2541	0.9205	1.1997	1.0193	1.059	LC/MS Pos Early	2320	146.092	15681	100000096	Yes	4-guanidinobutanoate	463-003;463-00-3	500	486	C01035	HMDB03464	4-Guanidinobutanoic acid	HMDB0003464	C01035	500	Amino Acid	Guanidino and Acetamido Metabolism
1.1563	1.1668	1.126	0.9695	1.1195	1.1818	1.0918	1.0301	1.584	1.2048	1.3028	1.2241	0.8951	1.326	1.2213	1.239	0.852	1.1535	0.9163	0.9665	0.95	1.0282	0.9207	0.8156	0.9495	0.7904	0.8992	0.9718	0.6544	0.6094	0.7826	0.8599	LC/MS Neg	3260.2	462.192	48503	100006240	Yes	4-hydroxy-nonenal-glutathione	99927-70-5				HMDB0240578	4-Hydroxynonenal glutathione	HMDB0240578		92970719	Amino Acid	Glutathione Metabolism
1.2107	0.8483	1.2537	0.8602	0.8416	2.1121	1.0236	1.2573	1.7366	1.403	1.1355	1.5578	1.2185	1.4551	1.1952	1.7687	0.4298	0.6595	0.5639	0.6327	0.8783	0.4304	0.3036	0.5142	1.4483	0.3036	0.3518	0.7726	1	0.7248	0.7132	1.4421	LC/MS Polar	1765	103.04	34585	100001507	Yes	4-hydroxybutyrate (GHB)	502-85-2	10413	9984	C00989	HMDB00710	4-Hydroxybutyric acid	HMDB0000710	C01991	10413	Lipid	Fatty Acid, Monohydroxy
0.3461	1.6476	0.3461	0.3461	0.3461	0.3461	1.3192	0.3461	2.4229	0.8422	0.9096	0.3461	0.3461	1.2178	0.6344	0.3461	1.2712	2.3335	0.3474	0.4479	0.3461	0.4284	3.4911	1.0904	0.3461	0.3461	0.3461	0.5996	0.3461	0.3461	0.3461	0.3461	LC/MS Neg	1000	242.997	48410	100006095	Yes	4-hydroxycinnamate sulfate	376374-66-2	6070438	4797737							Amino Acid	Phenylalanine and Tyrosine Metabolism
0.7292	0.5756	1.0888	0.6469	1	0.1448	0.4921	0.1448	0.1448	1.0612	0.5966	0.6489	1.1767	1.0289	0.8772	1.1107	1.6249	0.1448	0.6889	0.7336	0.5955	1.1062	1.3335	1.5034	0.1448	1.1818	0.1448	1.2631	0.7752	1.9234	1.3604	0.7935	LC/MS Pos Early	1141	164.055	40499	100002544	Yes	4-hydroxyglutamate	2485-33-8	439902	388936	C03079	HMDB01344	4-Hydroxy-L-glutamic acid	HMDB0002273	C03079	440854	Amino Acid	Glutamate Metabolism
2.0064	1.3187	1.0469	0.6217	0.6528	0.5463	1.2194	1.4292	1.9032	1.9062	1.1483	0.6389	0.4578	0.5547	0.6726	1.086	1	1.5926	1.495	0.436	0.3245	0.3245	0.4827	0.9851	1.2234	1.0816	2.4584	1.2052	0.5148	0.3891	0.3665	0.8015	LC/MS Neg	1690.1	179.035	1669	1141	Yes	4-hydroxyphenylpyruvate	156-39-8	979	954	C01179	HMDB00707	4-Hydroxyphenylpyruvic acid	HMDB0000707	C01179	979	Amino Acid	Phenylalanine and Tyrosine Metabolism
1.1341	1.1837	1.6159	1.1523	1.1016	1	1.2478	1.009	1.3225	1.4514	0.5802	0.8409	1.2169	1.4609	1.404	1.3435	1.1625	0.737	0.8607	0.5802	0.5807	0.754	0.9933	0.9759	0.6979	0.6461	0.7656	1.0973	0.754	0.9635	0.8856	0.9232	LC/MS Pos Early	2055	127.05	32349	100001207	Yes	4-imidazoleacetate	645-65-8	96215	86856	C02835	HMDB02024	Imidazoleacetic acid	HMDB0002024	C02835	96215	Amino Acid	Histidine Metabolism
1.0844	1.3015	1.2628	1.2191	1.4826	0.6406	1.1442	1.1944	1.0531	1.8799	1.2006	0.7217	0.8131	1	4.5457	1.4543	0.7297	0.8993	0.4183	0.3246	0.455	0.7934	0.8453	0.9648	0.9881	1.3449	1.0373	1.238	0.3246	0.7465	0.7086	0.6325	LC/MS Neg	2170	129.056	22116	100000551	Yes	4-methyl-2-oxopentanoate	816-66-0	70	69	C00233	HMDB00695	Ketoleucine	HMDB0000695	C00233	70	Amino Acid	Leucine, Isoleucine and Valine Metabolism
0.3433	1.7256	0.8408	0.3433	0.6288	2.5649	2.0903	0.3433	0.5308	0.3433	0.3433	1.5748	1.1943	0.4758	0.3433	0.3433	0.7034	2.5572	0.3433	0.3433	0.3433	0.3433	0.4253	0.4942	0.3433	0.3433	1.1592	1.6897	0.3433	0.3433	0.3433	0.3433	LC/MS Neg	2665	203.002	46146	100004111	Yes	4-methylcatechol sulfate										Xenobiotics	Benzoate Metabolism
1.0251	0.5593	0.7003	0.2976	0.3349	0.4983	0.4553	0.2392	1.2219	1.186	0.7219	1.1297	0.8831	1.0647	1.1567	0.7016	1.2377	1.6528	0.539	0.4179	1.5045	1.4759	2.1225	1.831	1.6218	0.4391	0.5161	0.6225	2.7728	4.0321	0.9749	1.9406	LC/MS Neg	3320	199.007	36098	100001755	Yes	4-vinylphenol sulfate	2628-17-3	6426766	4932200	C05627	HMDB04072	4-Hydroxystyrene	HMDB0004072	C05627	62453	Xenobiotics	Benzoate Metabolism
0.8443	0.8789	1.1732	0.9389	0.7854	1.1278	0.8232	0.8824	0.5998	1.4262	0.8389	1.0649	1.0867	1.3465	1.2732	1.3326	1.1428	0.7827	0.4771	0.4771	0.7771	0.4771	1.0749	1.1019	0.7503	1.0524	0.6524	1.2704	0.558	1.0092	0.9908	1.0509	LC/MS Pos Early	2220	118.086	18319	100000454	Yes	5-aminovalerate	660-88-8	138	135	C00431	HMDB03355	5-Aminopentanoic acid	HMDB0003355	C00431	138	Amino Acid	Lysine Metabolism
0.9626	1.5403	0.9623	1.0274	1.0004	1.0985	1.229	1.3971	1.6128	1.6785	1.9091	0.8533	1.3902	0.89	1.2517	0.9996	1.246	0.6024	1.2758	1.5685	0.4859	0.8425	0.9978	1.0776	1.1945	0.9526	0.6473	0.478	0.8245	0.6924	0.6049	0.7159	LC/MS Neg	5224	197.155	33968	100001232	Yes	5-dodecenoate (12:1n7)	2430-94-6	5312378	4471803		HMDB00529	5E-dodecenoic acid	HMDB00529		5312377	Lipid	Medium Chain Fatty Acid
1.201	1.5238	1.529	0.7404	1.3581	1.2616	0.8816	0.9721	1.3068	1.283	1.0279	1.3015	1.3981	1.1342	1.235	1.6019	1.2882	0.5032	0.4232	0.6387	0.4332	0.6449	1.3218	0.4802	1.3461	0.3819	0.4554	0.4581	0.274	0.268	0.4361	0.7635	LC/MS Neg	5382	319.228	37372	100002137	Yes	5-HETE	73307-52-5	5280733	8038582	C04805	HMDB11134	5R-HETE	HMDB11134	C04805	9862886	Lipid	Eicosanoid
1.4381	1.213	1.1235	0.6038	0.9294	1.0702	0.9825	1.0175	0.8676	1.9397	0.873	0.8538	1.0472	1.3406	1.6162	1.2708	0.7974	0.6439	1.1449	0.7671	0.7197	0.6549	0.7372	0.6527	0.5081	0.5879	0.6614	1.1419	1.1541	1.3542	1.9422	1.1549	LC/MS Pos Early	2790	163.108	15685	100000054	Yes	5-hydroxylysine	13204-98-3	1029	1002	C16741	HMDB00450	procollagen 5-hydroxy-L-lysine	HMDB0000450	C16741	4433	Amino Acid	Lysine Metabolism
1.1659	1.41	0.8854	1.0782	1.6349	1.8719	2.3667	1.6289	1.5022	1.3238	0.8016	1.7335	1.9999	1.2251	1.9179	1.3943	0.8526	0.8343	0.3297	0.7469	0.6205	1.1425	0.9949	0.507	1.0051	0.6422	0.714	0.4332	0.4438	0.7554	0.6149	0.877	LC/MS Neg	5372	317.212	48465	1080	Yes	5-KETE	106154-18-1	5283159	1765	C14732	HMDB10217	5-KETE	HMDB0010217	C14732	5283159	Lipid	Eicosanoid
0.5723	0.5723	1.0731	0.5723	0.5723	0.5723	0.6305	1	0.9945	0.9882	0.8253	0.5723	0.8438	1.6154	0.8254	0.7911	1.4012	0.9836	0.8031	0.5723	0.5723	0.5723	1.1589	1.9922	1.2965	1.1868	0.5723	1.4459	1.1556	1.2013	1.1948	0.9693	LC/MS Pos Early	2303	242.114	38159	100002300	Yes	5-methyl-2'-deoxycytidine	838-07-3	440055	389065	C03592	HMDB02224	5-Methyldeoxycytidine	HMDB0002224	C03592	13279	Nucleotide	Pyrimidine Metabolism, Cytidine containing
1.3444	0.6768	1.7461	1.285	1.1844	0.8346	0.7207	0.9503	0.7819	1.5817	1.2958	1	1.5946	0.9393	0.8341	1.3681	1.3301	0.7216	1.0704	0.9248	0.9326	0.6368	1.5001	1.5557	0.7498	1.2919	0.4147	0.9768	0.5811	1.1663	1.1818	0.4147	LC/MS Pos Early	2227	258.108	22119	100000763	Yes	5-methylcytidine	2140-61-6	92918	83877		HMDB00982	5-Methylcytidine	HMDB0000982		92918	Nucleotide	Pyrimidine Metabolism, Cytidine containing
0.8727	0.863	1.3768	0.8992	0.8763	1.0574	0.8519	1.2686	0.8561	1.402	1.0352	0.9648	1.7608	1.6967	1.3821	1.311	1.2496	0.7843	0.6965	0.8319	0.7785	0.8171	1.6352	1.6715	0.7577	1.36	0.7775	1.3509	0.7876	1.6017	1.4741	0.7169	LC/MS Pos Early	2752	298.097	1419	212	Yes	5-methylthioadenosine (MTA)	2457-80-9	439176	388321	C00170	HMDB01173	5'-Methylthioadenosine	HMDB0001173	C00170	439176	Amino Acid	Polyamine Metabolism
0.6963	0.6708	0.7649	0.9852	0.8362	0.8893	0.6748	0.7444	1	0.6708	0.8677	0.8596	0.7918	0.7147	0.7243	0.7602	1.6452	1.3699	1.5113	1.5283	1.238	1.7208	1.3276	1.265	1.3751	1.9104	1.6543	1.5402	1.7108	1.2177	1.6753	0.9977	LC/MS Neg	1778.1	257.078	35136	100001446	Yes	5-methyluridine (ribothymidine)	1463-10-1	445408	393058		HMDB00884	Ribothymidine	HMDB0000884		445408	Nucleotide	Pyrimidine Metabolism, Uracil containing
1.0639	1.1797	1.3072	1.3587	1.3161	1.217	1.2637	1.1746	1.0279	1.0559	1.0871	1.3799	1.4825	1.0757	1.1679	1.1303	0.7505	0.7424	0.7848	0.7508	0.7401	0.8684	0.749	0.729	0.7558	0.85	0.9642	0.8928	0.8215	0.9721	0.7233	0.826	LC/MS Neg	738.5	128.035	1494	1021	Yes	5-oxoproline	98-79-3	7405	7127	C01879	HMDB00267	Pyroglutamic acid	HMDB0000267	C01879	7405	Amino Acid	Glutathione Metabolism
1.2138	0.6714	1.0444	0.9891	0.8245	0.8057	0.6813	0.4147	1.1881	1.0762	1.095	0.9871	0.3439	1.1844	1.055	1.0109	0.9234	1.9406	0.815	1.2738	1.5202	0.923	0.9024	0.39	0.52	0.7667	2.1222	1.3733	1.2478	0.507	2.0943	1.8422	LC/MS Neg	583.9	275.017	15442	100000341	Yes	6-phosphogluconate	921-62-0;53411-70-4	91493	82615	C00345	HMDB01316	6-Phosphogluconic acid	HMDB0001316	C00345	91493	Carbohydrate	Pentose Phosphate Pathway
0.7763	0.7763	0.7763	0.7763	0.7763	0.7763	0.7763	0.7763	0.7763	0.7763	0.7763	0.7763	0.7763	0.7763	0.7763	0.7763	0.7763	1.0998	0.7763	0.7763	1.089	0.7763	0.7763	0.7763	1.403	0.8773	0.7763	0.7763	0.7763	0.7763	0.7763	0.911	LC/MS Neg	5288.1	429.301	36776	100001609	Yes	7-alpha-hydroxy-3-oxo-4-cholestenoate (7-Hoca)	115538-85-7	3081085	2338765	C17337	HMDB12458	7 alpha-Hydroxy-3-oxo-4-cholestenoate	HMDB12458	C17337	53481411	Lipid	Sterol
1.2138	1.0488	1.4316	1.1918	1.1661	1.1133	1.0671	0.9286	2.164	0.9883	0.974	0.9954	0.9916	0.8305	0.9615	1.0409	1.1402	1.0448	0.8466	1.0046	0.821	0.9078	1.1844	1.0074	1.0075	0.8996	0.855	0.8396	0.7877	0.9102	0.8132	1.1527	LC/MS Pos Late	1930	367.336	47890	100005999	Yes	7-hydroxycholesterol (alpha or beta)						7b-Hydroxycholesterol	HMDB0006119		473141	Lipid	Sterol
1.3947	1.3642	1.3665	1.3934	1.2342	1.5498	1.2299	1.089	1.7371	1.2741	1.1203	1.1323	0.8039	1.2273	1.5155	1.5341	0.6446	0.9599	0.9412	1.0401	0.4965	0.5385	0.5701	0.8986	0.7352	0.4924	0.6494	0.5343	0.5086	0.2496	0.5284	0.9086	LC/MS Neg	5180	313.238	38399	179	Yes	9,10-DiHOME	263399-34-4	9966640	8142232	C14828	HMDB04704	9,10-DHOME	HMDB0004704	C14828	9966640	Lipid	Fatty Acid, Dihydroxy
0.2896	0.5427	0.35	0.3579	0.2404	0.4554	0.6349	0.6815	0.8745	0.8955	0.978	1.1433	0.5332	1.1817	0.9187	1.154	1.022	0.9538	0.592	0.414	1.5908	1.5684	1.1475	1.0279	1.1241	1.3654	1.5835	1.6432	2.1233	2.4283	2.3172	2.51	LC/MS Neg	1691	403.556	43840	1830	Yes	acetyl CoA	102029-73-2	444493	392413	C00024	HMDB01206	Acetyl-CoA	HMDB0001206	C00024	444493	Lipid	Fatty Acid Metabolism
0.9727	0.999	1.1223	1.001	1.0122	1.1635	1.0104	1.1407	1.0524	1.0226	0.9906	1.3261	1.1846	1.1208	1.0395	1.295	0.9989	0.9694	0.8734	0.7377	0.9878	1.1304	0.9905	0.8776	0.8744	0.6674	0.7031	0.7098	0.8583	1.0464	0.8661	1.0233	LC/MS Pos Early	2282	204.123	32198	100000802	Yes	acetylcarnitine	5080-50-2	1	5406074	C02571	HMDB00201	DL-Acetylcarnitine	HMDB00201	C02571	1	Lipid	Fatty Acid Metabolism(Acyl Carnitine)
0.7934	0.6895	0.5506	0.2756	0.6308	0.7726	0.4903	0.5131	0.4355	1.2412	0.6497	0.6967	0.8288	1.0907	0.8218	0.8927	1.4654	1.4839	1.1806	1.1721	0.9849	1.2083	2.0982	1.9054	0.7564	1.4595	1.0151	1.6056	1.1523	1.7225	1.4847	1.0575	LC/MS Pos Early	2220	146.118	18790	1749	Yes	acetylcholine	60-32-1					Acetylcholine chloride	HMDB0000895	C01996	6060	Lipid	Neurotransmitter
1.4218	1.0121	0.894	0.9811	0.9634	0.808	1	1	2.1228	1.5521	1.6348	0.9403	0.8556	2.114	1.0335	1.0054	1.0207	2.587	0.7587	0.9043	2.0524	0.8439	0.9828	0.9501	0.7407	0.7619	1.3994	1.9086	0.8608	0.6648	1.8027	1.2543	LC/MS Polar	4013.9	138.98	15488	1211	Yes	acetylphosphate	94249-01-1	186	181	C00227	HMDB01494	Acetylphosphate	HMDB0001494	C00227	186	Energy	Oxidative Phosphorylation
0.5194	0.7946	0.9515	1.2294	0.9277	0.9927	1.1514	1.2836	0.8584	1.077	1.551	1.4534	1.5272	0.869	1.0073	1.1651	1.405	0.6219	1.1473	1.1658	0.8698	1.4178	1.3299	0.9911	0.9916	1.2001	0.9869	0.7293	0.8638	1.2819	0.749	0.942	LC/MS Neg	580	173.009	46173	100001359	Yes	aconitate [cis or trans]				C00417	HMDB00072	cis-Aconitic acid	HMDB0000072	C00417	643757	Energy	TCA Cycle
0.8522	1.123	1.1031	0.9072	0.8431	1.076	1.0963	1.1459	0.8318	1.0829	0.891	0.9558	1.5198	1.1974	1.3054	0.9803	1.3254	0.3398	1.1467	1.0945	0.4117	0.8158	1.0197	0.9168	1.1414	0.899	0.6483	0.7172	0.842	1.2258	0.8177	1.071	LC/MS Pos Early	2221	136.062	554	880	Yes	adenine	73-24-5	190	185	C00147	HMDB00034	Adenine	HMDB0000034	C00147	190	Nucleotide	Purine Metabolism, Adenine containing
0.6473	0.8174	1.1253	0.7798	0.7508	1.0315	0.8589	1.2693	0.7521	0.6323	0.6429	0.7187	1.0338	1.0074	1.0036	0.6732	1.3941	0.7751	1.0087	1.012	0.5685	1.104	1.6259	1.4901	1.212	1.027	0.7387	0.7037	0.9257	1.0604	0.9964	1.1145	LC/MS Pos Early	2169	268.104	555	798	Yes	adenosine	58-61-7	60961	54923	C00212	HMDB00050	Adenosine	HMDB0000050	C00212	60961	Nucleotide	Purine Metabolism, Adenine containing
2.3056	1.7921	1.8038	2.1902	2.1041	2.1442	1.8083	1.5304	1.8101	1.8291	1.5568	1.7846	1.2018	1.2884	1.5071	1.5625	0.7117	0.7982	0.794	0.709	0.5085	0.5717	0.4169	0.4546	0.5598	0.3208	0.3837	0.3359	0.2865	0.3322	0.4098	0.5541	LC/MS Neg	1497.7	346.056	36815	100001694	Yes	adenosine 2'-monophosphate (2'-AMP)	130-49-4	94136		C00946	HMDB11617	Adenosine 2'-phosphate	HMDB0011617	C00946	53481006	Nucleotide	Purine Metabolism, Adenine containing
1.4829	1.3789	1.3155	1.4494	1.4475	1.4086	1.2714	1.3278	1.4119	1.464	1.3281	1.4078	1.2654	1.3864	1.3085	1.1891	0.7913	0.6765	0.7516	0.7673	0.7391	0.7463	0.7842	0.8109	0.7786	0.5611	0.6748	0.7662	0.649	0.6917	0.7458	0.6438	LC/MS Neg	1245	346.056	35142	100001449	Yes	adenosine 3'-monophosphate (3'-AMP)	84-21-9	41211	10463793	C01367	HMDB03540	3'-AMP	HMDB0003540	C01367	41211	Nucleotide	Purine Metabolism, Adenine containing
1.2187	1.4971	1.4262	1.5958	1.6188	1.5655	1.6382	1.5395	1.4245	1.6954	1.761	1.6709	1.3636	1.1804	1.4178	1.6704	0.8138	0.4864	0.708	0.7233	0.4792	0.7598	0.6376	0.8196	0.6452	0.5111	0.6452	0.4449	0.5752	0.5775	0.5281	0.6755	LC/MS Neg	575	426.022	15691	1214	Yes	adenosine 3',5'-diphosphate	75431-54-8	159296	19951095	C00054	HMDB00061	Adenosine 3',5'-diphosphate	HMDB0000061	C00054	159296	Nucleotide	Purine Metabolism, Adenine containing
0.9265	1.0116	0.9219	0.8067	1.0825	0.8824	1	1.0468	1.0653	1.28	0.9945	0.9419	0.8806	0.8941	0.9879	0.9884	1	0.8025	0.8189	0.8522	0.9664	1.0593	1.0393	1.1367	0.9505	1.0247	1.1484	1.1069	1.049	1.0603	1.1219	1.1662	LC/MS Neg	680	426.022	3108	208	Yes	adenosine 5'-diphosphate (ADP)	20398-34-9	6022	5800	C00008	HMDB01341	ADP	HMDB0001341	C00008	6022	Nucleotide	Purine Metabolism, Adenine containing
0.204	0.204	0.204	0.213	0.2685	0.2982	0.3566	0.2375	0.2184	0.204	0.204	0.204	0.3851	1.1751	0.2825	0.204	0.5534	1.9849	0.7455	0.6705	4.4382	1.0919	1.8536	1.6537	0.9081	3.5045	2.7062	6.8078	5.0995	3.24	5.3814	2.3617	LC/MS Pos Early	553	560.079	558	215	Yes	adenosine 5'-diphosphoribose (ADP-ribose)	68414-18-6	192	3674071	C00301	HMDB01178	ADP-ribose	HMDB0001178	C00301	33576	Cofactors and Vitamins	Nicotinate and Nicotinamide Metabolism
0.785	1.0051	0.8189	0.8343	0.9742	0.9781	0.9159	1.162	1.1779	1.1415	1.2285	1.3591	1.0823	1.2868	1.5221	1.1432	0.7812	0.922	0.8426	0.7724	0.9825	1.1968	0.9949	1.0556	0.8589	1.0287	1.2905	1.0559	0.9268	0.9293	0.7488	1.1494	LC/MS Neg	822	346.056	32342	209	Yes	adenosine 5'-monophosphate (AMP)	149022-20-8	6083	10239183	C00020	HMDB00045	Adenosine monophosphate	HMDB0000045	C00020	6083	Nucleotide	Purine Metabolism, Adenine containing
0.7687	1.5884	0.7195	0.5468	0.7975	0.8346	0.8054	1.3737	2.1	2.211	1.5897	1.3789	0.9456	1.7602	2.0892	1.3424	0.5289	0.8691	0.5638	0.8179	0.9532	0.8535	0.626	1.2794	0.5515	1.1084	1.2857	1.4792	1.2315	0.8655	1.0468	1.224	LC/MS Neg	560	230.53	18360	1303	Yes	adenylosuccinate	19046-78-7	195	190	C03794	HMDB00536	Adenylsuccinic acid	HMDB0000536	C03794	440122	Nucleotide	Purine Metabolism, Adenine containing
1.8018	1.2284	0.9574	1.075	1.2872	1.9451	0.9325	2.6423	1.6467	1.1673	0.5064	0.9145	1.3866	0.8566	0.8551	1.0195	1.3598	1.2099	0.6271	0.76	0.7168	0.7691	0.7191	0.6265	1.305	1.3233	0.8844	0.8598	1.1362	0.94	1.0905	0.9805	LC/MS Neg	5678	331.264	32980	100001193	Yes	adrenate (22:4n6)	2091-25-0	5497181	4445971	C16527	HMDB02226	Adrenic acid	HMDB0002226	C16527	5497181	Lipid	Polyunsaturated Fatty Acid (n3 and n6)
0.3618	0.2817	0.5485	0.458	0.466	0.3095	0.4333	0.2122	0.4507	1.0494	0.7526	0.3827	0.8323	0.65	0.4204	0.2898	2.0416	1.3946	0.9506	1.4372	1.3398	1.7104	5.0699	4.6725	1.6463	5.6251	1.5866	2.8098	2.5144	2.4004	3.385	1.1061	LC/MS Pos Early	797	339.07	38325	216	Yes	AICA ribonucleotide	3031-94-5	65110	195	C04677	HMDB0001517	AICAR	HMDB0001517	C04677	65110	Nucleotide	Purine Metabolism, (Hypo)Xanthine/Inosine containing
0.7602	1.0729	1.2894	0.7032	1.1159	0.7366	0.9853	0.7809	1.0334	1.3759	1.0147	0.9167	1.2387	1.3453	1.4681	1.1271	1.1145	0.8639	0.8498	0.8667	0.9258	0.7695	0.9688	1.2191	0.9292	1.2147	0.924	1.42	0.7613	0.9627	1.2721	1.0657	LC/MS Pos Early	1700	90.055	1126	811	Yes	alanine	56-41-7	5950	5735	C00041	HMDB00161	L-Alanine	HMDB0000161	C00041	5950	Amino Acid	Alanine and Aspartate Metabolism
0.9678	1.1058	0.4067	0.3038	0.2852	0.3772	0.3272	0.8898	1.7502	2.0445	1.2472	0.9702	0.1796	2.1962	1.0298	1.4775	0.7041	1.238	0.5372	0.3493	0.954	0.8701	0.3632	0.8225	1.1224	1.4953	1.8857	2.7192	2.4822	1.9271	3.7701	3.12	LC/MS Pos Early	3055	203.139	37093	100001890	Yes	alanylleucine	1638-60-4	259583	227831		HMDB28691	Alanyl-Leucine	HMDB0028691		96801	Peptide	Dipeptide
1.0919	0.8384	0.8585	0.9055	1.0002	1.1048	0.9542	0.9998	1.2495	1.2623	1.3049	1.1312	1.0027	1.0852	1.0282	1.0317	0.9523	0.9919	0.9617	0.9242	1.0973	0.9873	1.3813	1.0885	1.032	0.6605	0.7945	0.709	0.8924	1.0208	0.8047	0.8862	LC/MS Polar	1672	157.037	1107	1002	Yes	allantoin	97-59-6	204	199	C02350	HMDB00462	Allantoin	HMDB0000462	C01551	204	Nucleotide	Purine Metabolism, (Hypo)Xanthine/Inosine containing
0.9978	0.8323	0.497	1.0664	0.896	0.6959	0.8066	0.9495	1.1393	1.4206	0.9501	1.0198	0.7961	1.2191	1.0022	1.0418	1.2724	1.2576	1.0512	1.1217	0.8613	1.1086	1.4586	1.4225	0.6305	0.6079	0.735	0.9579	1.1178	0.7837	0.8259	1.1634	LC/MS Neg	1126	117.056	33937	100001300	Yes	alpha-hydroxyisovalerate	600-37-3	99823	90190		HMDB00407	2-hydroxy-3-methyl-butyric acid	HMDB00407		853180	Amino Acid	Leucine, Isoleucine and Valine Metabolism
0.8485	0.9063	0.8889	0.9939	1.1585	1.0108	1.0868	0.8784	0.8956	0.9494	1.0752	0.929	1.034	1.0797	0.8356	0.823	0.9577	0.7441	0.9435	0.9139	1.2833	1.4435	1.2319	1.046	0.852	0.903	1.2787	1.1986	1.1633	1.0061	1.1213	1.0869	LC/MS Polar	2700	145.014	528	93	Yes	alpha-ketoglutarate	305-72-6;328-50-7;22202-68-2	51	50	C00026	HMDB00208	Oxoglutaric acid	HMDB0000208	C00026	51	Energy	TCA Cycle
1.1019	1.068	0.8949	0.5394	1.0179	0.794	0.6049	1.0833	1.3742	1.0016	0.7876	0.887	0.6494	1.2765	0.9984	0.5384	1.0954	1.5437	0.8681	1.0744	1.3235	4.0867	0.8657	0.7805	0.9164	0.8948	0.929	1.0587	0.9376	2.9713	6.747	1.2483	LC/MS Pos Late	2522	430.378	1561	1105	Yes	alpha-tocopherol	59-02-9;10191-41-0	14985	14265	C02477	HMDB01893	Alpha-Tocopherol	HMDB0001893	C02477	14985	Cofactors and Vitamins	Tocopherol Metabolism
1.3034	1.145	1.6321	1.1211	0.9911	1.3004	0.9573	1.1316	1.6281	1.7393	1.6107	1.9103	2.3067	1.4341	1.451	1.8336	0.8679	0.7107	0.6567	0.5019	0.4842	0.6624	1.0309	1.0089	0.7103	0.985	0.7184	0.8726	0.418	0.8024	0.8606	0.7805	LC/MS Pos Early	2924	241.13	15747	100000044	Yes	anserine	10030-52-1	112072	100482	C01262	HMDB00194	Anserine	HMDB0000194	C01262	112072	Peptide	Dipeptide Derivative
1.2723	0.7823	0.7558	1.2559	2.1785	1.8612	1.0341	0.8952	1.1157	1.5539	1.4819	1.4829	1.0704	1.2746	1.2324	1.3486	1.0174	1.2282	1.0094	0.7112	0.8497	0.9906	0.8241	0.7017	0.5984	0.5791	0.6985	0.7119	0.5872	0.6856	0.5271	0.657	LC/MS Polar	1932.4	151.061	48885	100006430	Yes	arabitol/xylitol										Carbohydrate	Pentose Metabolism
0.8917	0.7384	1.2508	0.9135	0.8594	0.8219	0.8606	0.7505	0.9051	1.1297	1.8832	1.3143	1.0039	1.2328	0.7732	0.9143	0.9042	1.1758	1.4992	0.868	1.2761	1.7649	1.2956	0.8698	0.8682	1.0643	1.0428	1.3687	0.9961	1.3755	2.8151	0.9517	LC/MS Polar	2664.6	165.04	48255	100006115	Yes	arabonate/xylonate										Carbohydrate	Pentose Metabolism
1.5004	1.0788	0.9207	0.9975	1.111	1.0888	0.9907	1.4836	1.1899	1.0186	0.7127	1.1423	1.0153	0.9024	0.8854	0.9522	1.0769	0.9294	0.7773	1.0685	1.0604	0.9638	1.0025	0.9196	1.3425	0.9662	0.8507	0.7484	0.8828	1.3156	1.4147	0.8764	LC/MS Neg	6295	311.296	1118	893	Yes	arachidate (20:0)	506-30-9	10467	10035	C06425	HMDB02212	Arachidic acid	HMDB0002212	C06425	10467	Lipid	Long Chain Fatty Acid
1.3985	1.1912	1.0163	0.9092	1.177	1.0777	1.0574	1.2285	1.4955	1.2617	0.9699	1.1867	0.9837	1.0352	1.1184	0.9682	1.2979	1.0204	0.6733	0.87	0.7786	0.7575	0.7672	0.6877	1.1965	1.0434	0.8069	0.7717	0.7192	0.6914	0.899	0.8586	LC/MS Neg	5535	303.233	1110	229	Yes	arachidonate (20:4n6)	506-32-1	444899	392692	C00219	HMDB01043	Arachidonic acid	HMDB0001043	C00219	444899	Lipid	Polyunsaturated Fatty Acid (n3 and n6)
1.072	1.085	1.1401	1.1336	1.0068	1.226	1.1468	0.9932	1.0754	1.1531	1.0228	1.2318	1.0751	1.0475	1.0761	1.1941	0.7109	0.7585	0.7848	0.6267	0.7144	0.8395	0.734	0.6705	0.8233	0.7293	0.8607	0.8116	0.906	0.9158	0.824	1.0437	LC/MS Pos Early	2825	175.119	1638	231	Yes	arginine	1119-34-2	232	227	C00062	HMDB00517	L-Arginine	HMDB0000517	C00062	6322	Amino Acid	Urea cycle; Arginine and Proline Metabolism
0.9928	1.3558	2.0938	1.1834	0.9537	1.3547	1.1632	1.1955	1.1347	1.5896	1.0072	1.0368	1.7742	1.2935	1.285	1.3999	0.9107	0.6607	0.6272	0.7116	0.4506	0.6292	1.0758	1.3004	0.5935	0.8166	0.541	0.5483	0.4721	0.7356	0.6467	0.506	LC/MS Pos Early	2745	291.13	15497	232	Yes	argininosuccinate	156637-58-0	16950;828	805	C03406	HMDB00052	Argininosuccinic acid	HMDB0000052	C03406	16950	Amino Acid	Urea cycle; Arginine and Proline Metabolism
0.8343	0.6624	2.1226	0.8152	1.0199	0.8731	0.6469	0.3688	0.6567	1.2708	0.8304	0.3688	1.9572	1.6292	0.893	1.3983	2.0138	0.6548	0.5841	0.8905	1.1047	0.3688	1.6013	1.6782	0.9975	2.171	1	1.5839	0.9161	1.3295	1.1841	0.3688	LC/MS Pos Early	770	177.039	32354	233	Yes	ascorbate (Vitamin C)	134-03-2		10189562	C00072	HMDB00044	Ascorbic acid	HMDB0000044	C01041	54670067	Cofactors and Vitamins	Ascorbate and Aldarate Metabolism
0.9195	1.19	1.2613	0.9749	1.0597	1.1006	0.8856	0.8494	1.1985	1.2162	0.8979	0.7837	1.2791	1.3685	1.4881	1.2867	1.0251	0.7123	0.9289	0.8205	0.8116	0.8832	1.0321	0.9527	0.9648	1.0572	0.8717	1.6055	0.6531	1.0896	1.0596	0.8976	LC/MS Pos Early	1225	133.061	512	917	Yes	asparagine	70-47-3	6267	6031	C00152	HMDB00168	L-Asparagine	HMDB0000168	C00152	6267	Amino Acid	Alanine and Aspartate Metabolism
0.7693	1.0686	0.9573	0.9113	1.0517	0.8274	0.7906	0.8081	1.002	1.3345	0.998	0.5853	1.1397	1.1042	1.1374	0.8677	1.353	0.8362	1.0552	1.0639	0.7293	0.9673	1.5503	1.0798	0.6514	1.4185	1.185	1.4444	0.5843	0.9892	1.0671	0.7537	LC/MS Pos Early	1165	134.045	443	234	Yes	aspartate	56-84-8	5960	5745	C00049	HMDB00191	L-Aspartic acid	HMDB0000191	C00049	5960	Amino Acid	Alanine and Aspartate Metabolism
0.8439	1.0132	0.9939	1.0509	0.9291	1.1919	1.342	1.4034	1.0213	1.4318	0.7744	0.9535	1.0061	1.0325	1.5538	1.2423	1.3686	1.0078	0.5985	0.6916	0.7009	0.8846	0.9506	0.9545	1.252	0.7764	0.9652	0.7597	0.5938	0.9158	1.4553	1.4562	LC/MS Neg	1276	187.098	18362	2029	Yes	azelate (nonanedioate)	123-99-9	2266	2179	C08261	HMDB00784	Azelaic acid	HMDB0000784	C08261	2266	Lipid	Fatty Acid, Dicarboxylate
0.8295	1.2037	0.8048	0.8765	1.1768	1.16	1.2445	0.871	1.2371	0.9301	0.9279	1.2805	1.0598	1.0208	1.1869	0.8362	0.8849	0.9688	0.8479	1.2487	1.3509	1.2672	1.1278	0.7174	0.9422	0.7324	0.9792	1.0677	0.9365	1.0477	0.7703	1.3058	LC/MS Pos Late	3083	787.669	48492	100006294	No	behenoyl sphingomyelin (d18:1/22:0)										Lipid	Sphingolipid Metabolism
0.864	0.7933	0.9752	0.8331	2.0153	1.7826	1.8741	2.4783	1.2718	1.4684	1.3998	1.6126	2.1184	1.9524	2.366	1.0646	0.865	0.6615	0.4414	0.1729	0.5569	1.3063	1.2086	0.9459	0.5669	1.9145	0.8534	1	0.2959	0.5065	0.215	0.1729	LC/MS Neg	1750	121.029	15778	100000008	Yes	benzoate	65-85-0	243	238	C00180	HMDB01870	Benzoic acid	HMDB0001870	C00539	243	Xenobiotics	Benzoate Metabolism
0.9666	1.1116	1.6339	1.3003	1.4594	1.2492	1.0886	1.2098	1.3191	1.3133	0.9575	1.1962	1.2619	1.648	1.4553	1.1317	0.1879	0.1482	0.1883	0.0726	0.0726	0.175	1	0.932	0.4448	0.2904	0.2662	0.3703	0.5188	1.0448	0.616	0.8317	LC/MS Pos Early	3041	266.139	43265	100004555	No	benzoylcarnitine	105450-08-6					Benzoylcarnitine	HMDB0240664		3035899	Xenobiotics	Chemical
0.9027	0.8221	0.634	1.3339	1.2642	0.9542	1.1243	1.8227	0.7598	0.9914	1.2066	1.0086	1.6599	0.9856	0.6934	1.1325	1.2882	0.708	0.8137	1.2696	0.5605	0.9008	1.4054	1.559	1.1569	0.6187	0.8648	0.7154	1.2477	1.117	0.732	1.0916	LC/MS Polar	1149.8	117.056	12129	1442	Yes	beta-hydroxyisovalerate	625-08-1	69362	62571		HMDB00754	3-Hydroxyisovaleric acid	HMDB0000754	C20827	69362	Amino Acid	Leucine, Isoleucine and Valine Metabolism
0.9575	0.8282	1.2003	0.8237	0.9225	0.9104	0.7588	0.8636	1.0255	1.339	1.1848	0.9241	1.107	1.3841	1.0929	1.138	1.4149	1.2574	0.7381	1.0242	0.9555	1.1162	1.6701	1.6497	0.7438	0.9036	0.6766	1.007	0.8175	0.9994	1.0006	0.915	LC/MS Pos Early	2584	262.165	35433	100001594	Yes	beta-hydroxyisovaleroylcarnitine	99159-87-2		21403176							Amino Acid	Leucine, Isoleucine and Valine Metabolism
1.198	1.1462	0.8448	0.8951	1.0415	0.8523	0.3334	1.0799	0.3334	1.2527	1.2582	1.0418	0.9921	1.0865	0.9515	0.9828	1.0621	0.3334	1.0446	0.7018	1.0452	0.901	0.3334	0.6412	1.0007	0.9281	1	0.9184	1.3732	1.1101	0.732	0.8866	LC/MS Pos Late	3054	397.383	27414	100001033	Yes	beta-sitosterol	83-46-5	222284	192962	C01753	HMDB00852	Beta-Sitosterol	HMDB0000852	C01753	222284	Lipid	Sterol
0.9895	1.2772	1.1589	0.9515	1.2674	1.0211	1.0457	0.9624	0.9739	1.0477	0.6614	0.812	1.0325	1.2088	1.1187	1.3201	1.0231	0.7475	0.8497	0.8614	0.9816	1.1554	1.0542	1.0533	0.6818	0.8591	1.0105	1.1855	0.6021	0.8123	0.9395	0.7803	LC/MS Pos Early	1064	118.086	3141	799	Yes	betaine	107-43-7	247	24219951173	C00719	HMDB00043	Betaine	HMDB0000043	C00719	247	Amino Acid	Glycine, Serine and Threonine Metabolism
1.0128	0.9872	1.1975	1.1482	1.0278	0.8976	1.3236	0.5762	0.8373	1.1287	0.9693	0.893	1.3083	0.9452	0.9603	1.0968	1.0591	0.6307	0.7364	0.8412	0.7667	1.0151	1.0965	1.033	0.9038	0.9695	0.981	1.0268	0.6998	1.4498	1.1198	1.195	LC/MS Pos Early	1915	120.102	15499	1219	Yes	betaine aldehyde	7758-31-8	249	244	C00576	HMDB01252	Betaine aldehyde	HMDB0001252	C00576	249	Amino Acid	Glycine, Serine and Threonine Metabolism
0.7758	0.6806	1.2851	0.5274	0.922	0.5431	0.6819	0.6618	0.5274	1.2173	0.8592	0.8193	1.4015	1.5471	1.0831	0.9393	1.6169	0.7846	0.9077	1	1.1268	1.3154	1.8332	1.9265	0.9907	1.7514	1.1819	1.6941	0.7059	1.6061	1.7122	0.9388	LC/MS Pos Early	1751	238.093	12358	1548	Yes	biopterin	22150-76-1	445040	392795	C06313	HMDB00468	Biopterin	HMDB0000468	C06313	445040	Cofactors and Vitamins	Tetrahydrobiopterin Metabolism
0.5465	0.5593	1.0631	0.6097	0.5857	0.6805	0.6776	0.5533	0.6589	1.0518	0.8191	0.8991	1.1456	0.9779	0.7604	1.2004	1.1832	0.7416	0.767	0.6383	1.0221	0.9509	1.3392	1.4237	1.0322	1.6013	1.0906	1.4017	1.0585	1.8785	2.0946	1.0371	LC/MS Pos Early	2685	367.15	48782	100006379	Yes	C-glycosyltryptophan	180509-18-6	10981970	9157171			Tryptophan 2-C-mannoside	HMDB0240296		10981970	Amino Acid	Tryptophan Metabolism
1.075	1.3236	1.2755	1.1605	1.2324	1.1552	0.9775	1.3419	1.3843	1.2939	0.9716	1.1771	1.3084	1.4029	1.246	1.0225	0.8667	0.7276	0.871	0.9672	1.0613	0.8392	0.9225	0.7804	0.7626	0.86	0.9131	0.8442	1.0591	0.9281	0.7955	0.9162	LC/MS Pos Late	2873	383.367	33997	100001269	Yes	campesterol	474-62-4	173183	151215	C01789	HMDB02869	Campesterol	HMDB0002869	C01789	5283637	Lipid	Sterol
0.9328	1.1744	0.8406	1.1071	0.997	0.946	1.0123	1.1648	1.2404	1.2358	1.3678	0.9131	1.2097	1.5696	1.003	0.8598	0.8181	0.7284	1.0769	1.0989	0.8342	1.0959	1.0638	1.0669	0.9663	0.8861	0.7429	0.5829	0.8188	1.2007	0.7569	0.844	LC/MS Neg	5090.7	171.139	1642	888	Yes	caprate (10:0)	112-37-8	2969	2863	C01571	HMDB00511	Capric acid	HMDB0000511	C01571	2969	Lipid	Medium Chain Fatty Acid
0.8927	0.9984	1.0016	1.3359	1.0501	1.1426	1.4995	1.12	0.9254	1.2404	0.9733	1.1433	1.125	0.8111	1.0575	1.3098	0.9328	0.7583	1.0113	0.6489	0.7625	0.8062	0.7583	1.0373	0.8103	0.9243	1.0643	1.1291	0.5851	0.666	0.6967	1.164	LC/MS Neg	2713.7	115.076	32489	926	Yes	caproate (6:0)	142-62-1	8892	8552	C01585	HMDB00535	Caproic acid	HMDB0000535	C01585	8892	Lipid	Medium Chain Fatty Acid
1.5608	1.1013	0.8293	0.8336	0.8812	0.7373	1.9964	1.1003	2.1681	1.8074	1.0468	1.4954	3.0063	2.6452	0.6404	2.4788	2.0585	0.9129	2.2791	0.7866	0.7081	0.7796	0.5767	0.822	1.1682	1.5684	0.9532	0.6003	0.7082	1.0751	0.8127	0.4142	LC/MS Neg	4362	143.108	32492	932	Yes	caprylate (8:0)	124-07-2	379	370	C06423	HMDB00482	Caprylic acid	HMDB0000482	C06423	379	Lipid	Medium Chain Fatty Acid
0.9407	0.4936	1.0223	0.5255	0.7417	0.3551	0.3551	0.3551	0.8907	1.3051	0.3551	0.3551	0.835	1.0871	0.8131	0.9777	1.1919	0.3551	0.7796	0.4436	0.5286	0.6364	1.3787	1.4285	1.0583	2.0297	1.5551	1.8619	1.2814	1.4073	1.4165	0.3551	LC/MS Pos Early	2085	176.092	40007	100003260	Yes	carboxyethyl-GABA	908055	2572	2474		HMDB02201	N-Carboxyethyl-g-aminobutyric acid	HMDB0002201		2572	Amino Acid	Glutamate Metabolism
1.0652	1.1088	1.2239	1.1189	1.1104	1.1374	1.0383	1.1576	1.1301	1.2272	0.9991	1.0631	1.0941	1.1532	1.11	1.0798	0.9213	1.0009	0.8479	0.751	0.8403	0.7968	0.8937	0.9656	0.6087	0.7817	0.7129	0.8312	0.7142	0.6837	0.7643	0.7879	LC/MS Pos Early	1978	162.112	15500	100000007	Yes	carnitine	461-05-2	10917	10455	C00318	HMDB00062	L-Carnitine	HMDB0000062	C00318	10917	Lipid	Carnitine Metabolism
1.1185	0.9802	2.0195	1.3575	0.9342	1.3298	0.9491	1.0606	1.8716	1.9904	1.5404	2.1884	2.1023	1.3254	1.4829	2.1086	0.9106	0.8087	0.5811	0.5143	0.4958	0.8362	0.9618	1.0022	0.9978	0.8172	0.6467	0.9033	0.4799	1.0679	1.2824	0.8926	LC/MS Pos Early	2942	227.114	1768	249	Yes	carnosine	305-84-0	439224	388363	C00386	HMDB00033	Carnosine	HMDB0000033	C00386	439224	Peptide	Dipeptide Derivative
0.8465	3.4227	0.7728	0.7749	0.825	1.1563	1.1616	0.9896	1.3772	0.8551	0.9033	1.0104	0.8517	1.3922	1.7466	1.1658	0.7966	1.7038	1.2693	0.7663	1.2858	1.178	0.7017	0.7042	0.8731	0.4985	1.4261	1.5039	0.9667	1.4057	0.8426	1.2239	LC/MS Neg	1906	188.986	35320	100001605	Yes	catechol sulfate	4918-96-1	3083879	2341024	C00090	HMDB59724	Pyrocatechol sulfate	HMDB0059724		3083879	Xenobiotics	Benzoate Metabolism
0.7224	0.7845	0.3783	0.6278	0.916	0.9198	0.8658	0.991	1.0374	0.9878	1.232	1.158	0.6919	1.0185	0.6926	0.8073	0.9839	1.0448	1.1735	1.009	1.7521	1.7751	0.8882	1.2284	1.0766	0.8563	1.3678	1.408	1.1195	1.2762	0.8359	1.2188	LC/MS Polar	3191.2	225.062	37112	100001859	Yes	chiro-inositol	643-12-9		10254647	C19891	HMDB0240209	D-chiro-inositol	HMDB0240209	C19891	892	Lipid	Inositol Metabolism
0.9906	1.0094	1.2342	0.8816	0.7955	0.8918	0.8842	1.0309	0.8543	0.846	0.9769	0.7897	1.0588	0.9079	0.9206	0.7746	1.1899	1.0494	0.9812	1.0494	0.873	1.0704	1.0335	1.0888	1.0291	0.9364	1.0257	0.8644	1.0128	1.0143	1.0993	1.0806	LC/MS Pos Late	2707	369.352	63	266	Yes	cholesterol	57-88-5	11025495	4937803	C00187	HMDB00067	Cholesterol	HMDB0000067	C00187	5997	Lipid	Sterol
0.7893	1.0144	1.0628	0.9542	1.1021	0.9831	1.1	0.9597	0.7789	0.9337	0.8628	0.938	1.0599	0.8151	0.8188	0.9861	1.1612	0.8769	1.0139	0.8956	1.0238	1.1829	1.1282	1.1118	0.9375	1.2197	1.2198	1.0424	0.9681	1.2181	1.0695	0.9576	LC/MS Pos Early	1961	104.107	15506	1256	Yes	choline	67-48-1	305	149278	C00114	HMDB00097	Choline	HMDB0000097	C00114	305	Lipid	Phospholipid Metabolism
1.1461	1.1414	1.0958	1.0755	1.0879	0.9939	1.0561	1.0494	1.0552	1.0281	1.0966	0.9759	1.078	1.0054	0.9946	0.9851	1.0208	0.865	0.9302	0.9699	0.9084	0.8603	1.0594	1.0196	0.8595	1.0182	0.9264	0.9449	0.8027	0.8712	0.8795	0.7417	LC/MS Pos Early	700	184.073	34396	267	Yes	choline phosphate	72556-74-2	1014	119298	C00588	HMDB01565	Phosphorylcholine	HMDB0001565	C00588	1014	Lipid	Phospholipid Metabolism
0.9768	2.5255	0.9931	0.6106	1.0069	1.559	1.4569	0.9799	1.5572	1.4238	1.0149	1.3594	1.0089	1.2949	1.7979	0.9096	0.0677	0.0557	0.0557	0.0557	0.0557	0.0557	1.3246	1.0242	0.4367	0.2139	0.2748	0.5778	0.7657	0.8338	0.7259	1.1557	LC/MS Neg	3127	204.067	38637	100002253	Yes	cinnamoylglycine	16534-24-0	709625	618829		HMDB11621	Cinnamoylglycine	HMDB0011621		709625	Xenobiotics	Food Component/Plant
0.4856	0.879	0.913	1.0777	0.8914	0.9236	1.26	1.418	0.7905	1.1777	1.353	1.3125	1.4553	0.7169	0.8838	1.1607	1.516	0.4795	1.0176	1.0743	0.7592	1.2705	1.1874	1.0748	0.8925	1.1734	0.9824	0.6638	0.8814	1.2094	0.7152	0.8859	LC/MS Neg	582	191.02	1564	1124	Yes	citrate	77-92-9	311	305	C00158	HMDB00094	Citric acid	HMDB0000094	C00158	311	Energy	TCA Cycle
0.8424	0.8196	1.5694	1.1879	1.0545	1.4125	1.1074	0.9279	1.1313	1.742	0.9693	1.3315	1.6597	1.6717	1.5377	1.7179	1.0307	0.6143	0.7577	0.6553	0.5132	0.7314	1.0675	1.1461	0.5956	0.9369	0.6602	0.7983	0.6528	1.4455	0.9607	0.8899	LC/MS Pos Early	1520	176.103	2132	391	Yes	citrulline	372-75-8	9750	810	C00327	HMDB00904	Citrulline	HMDB0000904	C00327	9750	Amino Acid	Urea cycle; Arginine and Proline Metabolism
0.4829	0.508	0.4829	0.4829	0.4829	0.4829	0.4829	0.6643	0.966	1.2113	1.1606	0.4829	0.4829	0.9003	0.5225	0.4829	0.8024	0.9707	0.8203	0.8996	1.3259	1.0225	0.9167	0.9775	1.2742	1.5109	1.2858	1.4783	1.3095	1.3008	3.0391	1.1802	LC/MS Neg	1448	382.55	46322	270	Yes	coenzyme A	85-61-0;18439-24-2	317	311	C00010	HMDB01423	Coenzyme A	HMDB0001423	C00010	87642	Cofactors and Vitamins	Pantothenate and CoA Metabolism
0.2779	0.3242	0.3425	0.2779	0.2779	0.6711	2.374	0.2779	1.0759	1.5662	0.8341	1.2586	0.9004	0.3941	0.9241	0.2779	0.6605	0.3036	0.6035	2.9778	0.7128	1.9002	1.419	2.2195	1.4086	2.2171	4.1654	4.603	2.7445	1.8443	0.7231	0.6837	LC/MS Neg	5040	345.207	5983	272	Yes	corticosterone	50-22-6	5753	5550	C02140	HMDB01547	Corticosterone	HMDB0001547	C02140	5753	Lipid	Steroid
0.9081	0.9865	1.0217	0.9013	0.932	1.0131	0.9618	0.9431	1.0636	1.11	0.9983	1.0844	1.0882	1.0808	1.096	1.0447	1.0464	0.9366	0.9538	0.8451	0.9848	0.9339	1.036	1.0135	0.9823	0.9906	0.9889	1.0265	1.0017	1.049	0.9905	1.0468	LC/MS Pos Early	1947	132.077	27718	1221	Yes	creatine	57-00-1	586	566	C00300	HMDB00064	Creatine	HMDB0000064	C00300	586	Amino Acid	Creatine Metabolism
0.6729	0.662	0.9161	0.8689	0.8004	1.1195	0.7799	0.8563	0.957	1.0718	0.8145	1.2999	1.3171	1.3487	1.2462	1.0244	0.8738	0.7227	0.8224	0.83	1.0939	1.0553	1.3839	1.0992	0.7785	0.9948	1.0052	1.262	1.3231	1.9581	1.6878	0.9539	LC/MS Pos Early	2055	114.066	513	275	Yes	creatinine	60-27-5	588	568	C00791	HMDB00562	Creatinine	HMDB0000562	C00791	588	Amino Acid	Creatine Metabolism
0.9069	0.7778	0.8865	0.5658	0.7549	1.3411	0.9865	0.896	0.9446	1.1732	1.0332	1.0929	1.2095	1.0573	1.0135	1.1771	0.7795	1.0454	1.0332	0.7743	1.0638	1.183	1.4299	1.3183	0.7069	0.8377	0.797	0.8064	0.803	1.2467	0.9821	1.043	LC/MS Pos Early	2270	223.075	15705	310	Yes	cystathionine	535-34-2	439258	811	C02291	HMDB00099	L-Cystathionine	HMDB0000099	C02291	439258	Amino Acid	Methionine, Cysteine, SAM and Taurine Metabolism
0.5527	0.6697	1.0251	1.0089	0.9902	0.9151	0.9952	0.8295	1.0399	1.039	1.0311	0.7695	1.0336	1.165	1.0329	1.5971	0.9591	0.697	0.8791	0.6459	1.1664	0.9679	1.0454	1.1129	0.7566	0.7935	0.7357	1.2216	1.0048	1.2717	1.9921	0.6477	LC/MS Pos Early	1488	122.027	1868	800	Yes	cysteine	52-90-4;56-89-3	5862	5653	C00097	HMDB00574	L-Cysteine	HMDB0000574	C00097	5862	Amino Acid	Methionine, Cysteine, SAM and Taurine Metabolism
1.4077	1.7822	1.2057	1.2387	1.181	1.3127	1.5001	0.9243	0.8546	0.6946	0.5186	0.5186	1	0.5186	0.9088	0.5186	0.8951	0.5186	0.5186	0.5186	0.5186	0.7621	0.5186	0.7343	0.5186	0.5186	0.5186	0.5186	0.5186	0.5186	1.1133	0.5186	LC/MS Polar	2273	199.969	22176	100000808	Yes	cysteine s-sulfate	1637-71-4	115015	102939	C05824	HMDB00731	Cysteine-S-sulfate	HMDB0000731	C05824	115015	Amino Acid	Methionine, Cysteine, SAM and Taurine Metabolism
1.0797	0.5211	1.5644	1.0744	1.0491	0.9584	0.8079	0.9975	1.0025	1.1235	0.9836	1.4346	1.6654	1.7479	1.5657	1.5665	0.8314	0.863	0.5211	0.6731	1.4535	0.5211	0.6738	0.5211	0.7304	1.1912	0.6492	1.2032	0.6236	0.888	0.759	0.5211	LC/MS Pos Early	597	154.017	37443	100002113	Yes	cysteine sulfinic acid	207121-48-0	109	107	C00606	HMDB00996	3-Sulfinoalanine	HMDB0000996	C00606	1549098	Amino Acid	Methionine, Cysteine, SAM and Taurine Metabolism
1.287	1.0918	1.5401	0.8929	0.9958	1.0814	0.9506	1.0042	1.1551	1.3937	1.1254	1.1729	1.2152	1.5607	1.3946	1.0439	1.0486	1.3415	0.9239	0.6837	0.7146	0.8635	0.9712	0.9775	0.7227	0.7769	0.7696	0.8344	0.6799	0.9141	0.8963	1.1338	LC/MS Pos Early	2465	427.095	35159	100001437	Yes	cysteine-glutathione disulfide	13081-14-6	4247235	3455404		HMDB00656	Cysteineglutathione disulfide	HMDB0000656		53477713	Amino Acid	Glutathione Metabolism
1.3826	1.0615	1.5527	0.8136	0.8038	0.9385	1.1078	0.7245	1.15	1.4897	0.8641	0.8084	1.1144	1.7426	1.6134	1.1935	1.1802	0.82	1.0839	0.7736	0.598	0.7644	1.0715	1.3643	0.6426	0.7923	0.6877	1.0708	0.6522	0.8578	0.8186	1.0838	LC/MS Pos Early	2000	241.031	56	279	Yes	cystine	56-89-3	67678	575	C00491	HMDB00192	L-Cystine	HMDB0000192	C00491	67678	Amino Acid	Methionine, Cysteine, SAM and Taurine Metabolism
1.1259	1.0335	1.151	0.8889	1.105	1.0623	1.1497	1.0212	1.0518	1.0982	1.0196	1.1089	1.2539	0.8441	0.8549	1.0855	1.0217	0.8463	0.7799	0.8467	0.7919	0.9804	1.1377	0.944	0.7929	0.917	0.9681	1.0469	0.7752	0.9245	0.9663	0.8168	LC/MS Pos Early	2124	244.093	514	827	Yes	cytidine	65-46-3	6175	5940	C00475	HMDB00089	Cytidine	HMDB0000089	C00475	6253	Nucleotide	Pyrimidine Metabolism, Cytidine containing
0.8847	0.9629	0.8317	0.7372	0.9051	0.8913	0.9067	1.0002	0.822	0.9357	0.9142	0.9522	0.9998	1.0385	0.9885	0.8084	1.2042	0.978	1.3439	1.4763	1.3619	1.1797	1.0656	1.0983	1.5247	1.3243	1.135	0.9821	1.2696	1.3275	1.1048	1.2116	LC/MS Polar	4200	533.106	34418	1220	Yes	cytidine 5'-diphosphocholine	33818-15-4	13804	21531769	C00307	HMDB01413	Citicoline	HMDB0001413	C00307	13804	Lipid	Phospholipid Metabolism
0.8478	0.8811	1.4962	0.8236	0.7434	0.7765	0.6662	0.7769	0.6738	1.1298	1.059	0.9031	1.5221	1.489	1.3202	1.0201	1.42	0.8816	0.9651	0.8157	0.9916	0.9458	1.8738	1.8173	0.7589	1.9149	1.0726	1.6069	0.9374	1.8192	1.6408	1.0084	LC/MS Pos Early	835	324.059	2372	282	Yes	cytidine 5'-monophosphate (5'-CMP)	63-37-6	6131	5414497	C00055	HMDB00095	Cytidine monophosphate	HMDB0000095	C00055	6131	Nucleotide	Pyrimidine Metabolism, Cytidine containing
1.2331	1.0474	0.9725	0.9706	1.0388	0.9017	1.118	1.3362	1.2172	1.0552	1.0766	0.8418	0.8331	0.8863	1.02	0.946	1.5127	0.9874	1.0156	0.988	0.8148	0.8497	1.1364	1.4103	1.1617	1.0791	0.8865	0.5225	0.5091	0.3866	0.6961	1.012	LC/MS Polar	3900	613.14	36831	1223	Yes	cytidine 5'-monophospho-N-acetylneuraminic acid	3063-71-6	448209		C00128	HMDB01176	Cytidine monophosphate N-acetylneuraminic acid	HMDB0001176	C00128	448209	Carbohydrate	Nucleotide Sugar
0.9208	0.8543	0.7246	0.6401	0.8052	0.8503	0.8355	0.9888	0.8576	0.832	1.1432	0.9591	1.0112	0.7678	0.9035	0.7332	1.2384	0.8936	1.0974	1.4262	1.1969	1.3378	1.4318	1.4358	1.3911	1.5967	1.2853	0.7191	1.4272	1.1592	1.354	1.1216	LC/MS Polar	4210	445.053	34410	100001407	Yes	cytidine-5'-diphosphoethanolamine	72842-05-8	123727	287	C00570	HMDB01564	CDP-Ethanolamine	HMDB0001564	C00570	123727	Lipid	Phospholipid Metabolism
0.904	0.5882	1.3129	0.5882	0.7771	1.2954	0.7313	1.0753	0.774	0.5882	0.5882	1.528	0.5882	0.9247	1.0851	1.1925	1.4517	0.7003	0.5882	0.5882	0.5882	1.2324	1.2178	0.5882	0.5882	0.7877	0.5882	0.875	0.5882	0.5882	0.5882	0.5882	LC/MS Pos Early	2060	112.051	573	881	Yes	cytosine	71-30-7	597	577	C00380	HMDB00630	Cytosine	HMDB0000630	C00380	597	Nucleotide	Pyrimidine Metabolism, Cytidine containing
1.4459	1.2273	0.6063	0.4762	0.7147	0.5499	0.4139	0.6472	1.5192	1.7425	1.6276	1.3346	0.4177	1.1957	1.1231	0.6645	1.2139	1.2924	1.0827	0.7597	0.9931	1.3528	1.0069	1.0561	0.6745	0.4503	0.9207	0.7742	0.4639	0.6447	1.0478	1.1137	LC/MS Neg	739.6	173.009	34302	301	Yes	dehydroascorbate	490-83-5	835	812	C05422	HMDB01264	L-Dehydroascorbic acid	HMDB0001264	C05422	7786	Cofactors and Vitamins	Ascorbate and Aldarate Metabolism
0.8254	0.7796	1.3022	1.1011	0.9404	1.3331	1.0759	0.8546	1.3141	1.1818	0.9198	1.0935	1.2223	1.3183	1.2808	1.1905	1.3828	1.0058	1.1028	0.8956	0.9759	0.9942	1.1918	1.3377	0.7295	0.7894	0.8324	0.868	0.5996	0.8467	0.8533	0.9465	LC/MS Pos Early	2052	146.118	36747	100001662	Yes	deoxycarnitine	6249-56-5	134	705	C01181	HMDB01161	4-Trimethylammoniobutanoic acid	HMDB0001161	C01181	134	Lipid	Carnitine Metabolism
1.1711	0.4126	0.4126	0.4126	0.4126	1.312	0.4126	0.4126	0.6312	0.4126	0.4126	0.4126	0.4126	0.7272	0.4126	0.6386	0.8289	1.383	0.4126	0.4126	1.1778	0.4126	1.4777	0.4126	0.4126	0.4126	0.4126	0.4126	0.4126	0.4126	0.4126	0.4126	LC/MS Neg	5294	391.285	1114	302	Yes	deoxycholate	83-44-3	222528	389318	C04483	HMDB00626	Deoxycholic acid	HMDB0000626	C04483	222528	Lipid	Secondary Bile Acid Metabolism
1.448	1.3057	0.9466	0.9228	1.3115	1.1448	1.0511	1.6944	1.313	1.0047	0.6731	1.0177	1.0815	0.91	1.0171	0.9543	1.2105	0.9995	0.7095	0.7984	0.6625	0.7018	0.7252	0.6252	1.4182	1.2965	0.9848	0.8447	0.8151	0.8717	1.2727	1.0005	LC/MS Neg	5730	307.264	17805	1231	Yes	dihomo-linoleate (20:2n6)	2091-39-6	6439848	4944228	C16525	HMDB05060	Eicosadienoic acid	HMDB0005060	C16525	6439848	Lipid	Polyunsaturated Fatty Acid (n3 and n6)
1.6194	1.4636	1.051	1.028	1.5829	1.2216	1.0935	1.8157	1.2628	1.0339	0.711	1.0248	1.1336	0.9076	1.0466	1.0295	0.9752	0.7679	0.5232	0.5604	0.631	0.5633	0.6189	0.5045	1.0495	1.0646	0.7872	0.8258	0.9303	0.8376	0.9074	0.8458	LC/MS Neg	5596	305.249	35718	100001739	Yes	dihomo-linolenate (20:3n3 or n6)	17046-59-2	5280581	4471954	C03242	HMDB02925	8,11,14-Eicosatrienoic acid	HMDB0002925	C03242	5280581	Lipid	Polyunsaturated Fatty Acid (n3 and n6)
1.5634	0.8859	0.9643	0.8191	0.9687	0.9851	0.8726	0.8368	1.574	1.295	1.4535	1.3366	0.6951	1.7832	1.3723	1.0149	0.7811	2.5306	0.9038	1.126	2.1751	0.9761	0.7562	0.9121	0.8376	0.8655	1.2033	2.1265	1.4449	0.5833	1.3011	1.1059	LC/MS Neg	603	168.991	15522	309	Yes	dihydroxyacetone phosphate (DHAP)	102783-56-2	668	3833110	C00111	HMDB01473	Dihydroxyacetone phosphate	HMDB0001473	C00111	668	Carbohydrate	Glycolysis, Gluconeogenesis, and Pyruvate Metabolism
1.379	1.2766	1.4339	1.3243	1.232	1.3794	1.3969	1.2007	1.2268	1.4511	1.3542	1.4775	1.4707	1.0471	1.1437	1.3107	0.8191	0.792	0.614	0.7664	0.5563	0.7088	0.9529	0.812	0.8088	0.6915	0.7332	0.6485	0.8298	0.8931	0.7856	0.8359	LC/MS Pos Early	2850	203.15	36808	100001810	Yes	dimethylarginine (SDMA + ADMA)	102783-24-4	123831	110375	C03626	HMDB01539	Asymmetric dimethylarginine	HMDB0001539	C03626	123831	Amino Acid	Urea cycle; Arginine and Proline Metabolism
1.0573	0.9772	1.0609	0.925	0.9895	0.819	0.6963	0.8958	1.0105	1.5751	1.1603	0.8665	1.1874	1.4351	1.2142	1.2875	1.012	0.8804	1.0248	0.9039	0.7773	1.0204	1.1439	0.8229	0.8296	0.9182	0.8247	1.0954	0.6681	1.2916	1.0327	0.8071	LC/MS Pos Early	1104	104.071	5086	806	Yes	dimethylglycine	1118-68-9	673	653	C01026	HMDB00092	Dimethylglycine	HMDB0000092	C01026	673	Amino Acid	Glycine, Serine and Threonine Metabolism
1.6186	1.3513	1.0342	1.0548	1.4907	1.3798	1.2508	2.222	1.2604	0.9881	0.6018	0.9668	1.3074	0.8215	0.969	1.0104	1.2131	0.9241	0.7742	0.7578	0.8184	0.6578	0.7316	0.5737	1.3555	1.2132	0.9109	0.8807	0.9896	1.1708	1.4775	0.9807	LC/MS Neg	6034	335.296	32415	100001182	Yes	docosadienoate (22:2n6)	7370-49-2	5282807	4445934	C16533	HMDB61714	Docosadienoate (22:2n6)	HMDB0061714	C16533	5312554	Lipid	Polyunsaturated Fatty Acid (n3 and n6)
1.289	1.0935	0.8966	0.8325	1.1574	0.9144	0.9311	1.2354	1.0372	1.0919	0.8039	0.9927	1.0591	0.9579	0.8656	0.8677	1.4598	1.1743	0.8051	0.9337	1.0025	0.8616	0.9225	0.7065	1.3629	1.3461	1.0423	0.9673	1.1687	1.0676	1.1528	0.9975	LC/MS Neg	5525	327.233	44675	100000665	Yes	docosahexaenoate (DHA; 22:6n3)	6217-54-5	445580	393183	C06429	HMDB02183	Docosahexaenoic acid	HMDB0002183	C06429	445580	Lipid	Polyunsaturated Fatty Acid (n3 and n6)
1.5149	1.114	0.9771	0.9963	1.2941	1.1328	1.0797	1.4035	1.114	1.2164	0.8041	1.0037	1.1573	1.0914	1.0194	0.8339	1.0094	0.8679	0.5953	0.5891	0.6058	0.5566	0.7313	0.5795	1.1904	1.2651	0.879	0.8288	0.9795	0.881	1.0251	0.8917	LC/MS Neg	5571	329.249	32504	100001181	Yes	docosapentaenoate (n3 DPA; 22:5n3)	2234-74-4	6441454		C16513	HMDB01976	Docosapentaenoic acid	HMDB0006528	C16513	5497182	Lipid	Polyunsaturated Fatty Acid (n3 and n6)
1.2972	1.109	0.9821	0.8083	1.628	1.1952	1.0271	1.6097	1.0668	0.8122	0.498	1.2048	1.3665	1.1103	0.8406	1.1566	1.2885	1.271	0.7471	0.8458	1.1689	0.8742	0.6614	0.501	1.074	0.8739	0.6943	0.8261	0.9759	0.9663	0.9971	1.0029	LC/MS Neg	5624.5	329.249	37478	100001580	Yes	docosapentaenoate (n6 DPA; 22:5n6)	25182-74-5	6441454	4945614	C16513	HMDB01976	Docosapentaenoic acid (22n-6)	HMDB0001976		6441454	Lipid	Polyunsaturated Fatty Acid (n3 and n6)
1.392	1.4688	0.8365	0.9594	1.3367	1.0197	1.0633	2.1653	1.292	0.9388	0.4885	0.827	1.2081	0.7446	0.8515	0.9459	1.1994	0.7196	0.5685	0.7215	0.9971	0.7172	0.7101	0.493	1.0897	1.4382	0.8235	1.0029	1.2104	1.6403	1.3266	1.0962	LC/MS Neg	5823	333.28	32417	100001195	Yes	docosatrienoate (22:3n3)	59708-86-0	5312556	4471981	C16534	HMDB02823	13,16,19-docosatrienoic acid	HMDB02823	C16534	5312556	Lipid	Polyunsaturated Fatty Acid (n3 and n6)
1.7716	1.2334	0.8143	0.8442	1.095	1.2951	1.0109	1.4264	1.8277	1.7917	1.2723	1.4645	0.8681	1.7838	1.6837	0.997	0.9409	1.1033	0.5119	0.6548	0.6909	0.5672	0.7063	0.6463	1.2184	1.0002	0.9998	0.8006	0.8876	0.7546	0.906	1.1613	LC/MS Neg	5450	301.217	18467	2050	Yes	eicosapentaenoate (EPA; 20:5n3)	10-2005-9;10417-94-4	446284	393682	C06428	HMDB01999	Eicosapentaenoic acid	HMDB0001999	C06428	446284	Lipid	Polyunsaturated Fatty Acid (n3 and n6)
0.4771	1.1049	0.6599	0.3578	0.8372	0.9567	0.7472	1.5505	1.9859	0.7465	1.1452	1.823	1.7723	0.9962	1.6601	1.0522	1.4184	0.4372	0.6429	1.0038	1.0162	0.9516	1.0327	0.5485	3.6193	0.9522	0.7207	0.7682	0.8903	1.3262	2.0842	1.2428	LC/MS Neg	6100	538.339	53258	100009336	Yes	eicosapentaenoylcholine					HMDB0240649	Eicosapentaenoylcholine	HMDB0240649		118562750	Lipid	Phospholipid Metabolism
1.8165	1.3671	1.2261	1.3478	1.5416	1.33	1.3382	1.7508	1.3056	1.1774	0.7735	1.1108	1.2032	0.8721	1.0631	1.1211	1.0066	0.9092	0.7394	0.8863	0.5866	0.6836	0.7674	0.8599	1.3523	0.9709	0.862	0.5836	0.6613	0.7285	0.9934	0.8718	LC/MS Neg	5950	309.28	33587	100001335	Yes	eicosenoate (20:1)		5282768	4445895		HMDB02231	Eicosenoic acid	HMDB0002231	C16526	5282768	Lipid	Long Chain Fatty Acid
0.2254	1.9499	0.4598	0.2254	0.4909	0.2254	0.2254	0.482	1.2106	1.2848	0.7492	0.6029	0.2254	1.3851	0.8533	1.1467	1.33	2.1436	1.6369	0.6715	1.6597	0.7302	1.3274	0.5921	0.5284	0.2254	1.863	2.3437	0.7445	1.4002	0.2254	0.478	LC/MS Neg	3215	417.119	41948	100003895	Yes	equol glucuronide										Xenobiotics	Food Component/Plant
0.693	1.2305	0.8306	0.7685	0.8062	0.5169	0.5666	0.5873	1.088	1.0259	1.0416	1.1094	0.6072	1.3674	1.1158	0.9551	0.883	0.869	0.9704	0.7144	1.3738	1.0212	1.2019	0.9889	1.126	0.9752	1.9841	2.5793	1.0111	1.3123	1.0252	0.9874	LC/MS Neg	3630	321.044	40478	100003429	Yes	equol sulfate			23936050							Xenobiotics	Food Component/Plant
1.2228	0.9071	1.1493	0.7836	0.5342	1.0299	0.9491	0.3553	0.9701	2.4076	1.4714	1.4333	2.3869	3.0637	2.4516	1.3417	0.7698	0.6059	0.5937	0.3891	0.2146	1.726	1.575	2.1404	0.2306	0.5349	1.0951	0.4974	0.4505	1.9033	1.8537	0.9325	LC/MS Pos Early	850	230.096	37459	100002154	Yes	ergothioneine	58511-63-0	3032311	2297320	C05570	HMDB03045	Ergothioneine	HMDB0003045	C05570	5351619	Xenobiotics	Food Component/Plant
1.9412	1.0782	1.1541	1.092	1.3248	1.1063	1.0115	1.8261	1.1392	1.4156	0.8145	1.0226	1.0737	0.9359	1.0705	1.0058	0.9033	0.9647	0.7233	0.7467	0.8214	0.6255	0.6577	0.6397	1.8412	0.7728	0.6751	0.5843	0.8596	0.9942	1.1129	0.9221	LC/MS Neg	6355.6	337.311	1552	1087	Yes	erucate (22:1n9)	112-86-7	5281116	7924	C08316	HMDB02068	Erucic acid	HMDB0002068	C08316	5281116	Lipid	Long Chain Fatty Acid
1.1318	0.9135	0.8235	0.9877	1.0123	1.076	0.9643	0.9522	1.1667	1.3267	1.4528	1.4272	1.0291	1.2213	0.9225	0.9386	0.9589	1.1763	0.8494	0.8847	1.1345	1.3117	1.2651	0.9548	0.9513	0.8198	0.9705	1.1317	0.9042	1.1818	1.6112	0.8492	LC/MS Polar	2186	135.03	42420	100001320	No	erythronate	88759-55-1	2781043	2061231		HMDB00613	Erythronic acid	HMDB0000613		2781043	Carbohydrate	Aminosugar Metabolism
0.8708	1.1683	1.0038	1.0419	0.9962	1.0047	1.1921	1.3534	1.3761	1.6116	2.3591	0.9403	1.3951	0.9256	1.0155	1.2299	1.0069	0.5191	0.6954	1.3194	0.6446	0.8702	1.3947	1.0511	0.669	0.944	0.6572	0.3863	0.9831	0.9036	0.9127	0.7886	LC/MS Polar	2785	131.035	15765	2054	Yes	ethylmalonate	601-75-2	11756	11263		HMDB00622	Ethylmalonic acid	HMDB0000622		11756	Amino Acid	Leucine, Isoleucine and Valine Metabolism
1.0899	1.8139	0.6681	0.8523	0.5891	0.7253	0.7384	0.9903	2.0027	1.8872	1.5774	1.226	0.7129	1.8516	1.0097	0.8023	1.2609	2.0229	1.3966	0.5183	1.0958	1.0817	1.9521	1.3617	1.3929	0.2586	0.7606	0.9132	0.9253	0.5297	0.89	0.6442	LC/MS Neg	1225	273.007	47114	100005389	Yes	ferulic acid 4-sulfate	86321-29-1	6305574	4878542		HMDB29200	Ferulic acid 4-sulfate	HMDB0029200		6305574	Xenobiotics	Food Component/Plant
0.9764	0.9926	0.9559	1.0379	1.1742	1.2521	1.1576	1.2759	0.9811	1.1204	1.1909	1.1545	1.1509	1.1487	1.1445	1.1518	0.8202	0.7782	0.8864	0.8531	1.0208	1.0803	1.0074	0.9808	0.8295	0.8577	0.9551	0.931	0.9825	0.978	0.9681	1.0401	LC/MS Neg	2425	784.15	2134	327	Yes	flavin adenine dinucleotide (FAD)	146-14-5;84366-81-4	643975	559059	C00016	HMDB01248	FAD	HMDB0001248	C00016	643975	Cofactors and Vitamins	Riboflavin Metabolism
0.843	0.9912	1.0207	1.021	1.1685	1.1069	1.3462	1.4895	0.9295	1.4877	1.0051	0.9949	1.0767	1.0677	1.0247	1.4361	0.7831	0.6594	0.7887	0.8881	0.9266	0.853	1.0174	1.1325	0.831	0.8368	0.9507	0.9139	0.9656	1.0185	0.9375	1.1765	LC/MS Neg	2390	455.097	15797	100000251	Yes	flavin mononucleotide (FMN)	130-40-5	710	690	C00061	HMDB01520	Flavin Mononucleotide	HMDB0001520	C00061	643976	Cofactors and Vitamins	Riboflavin Metabolism
2.0348	0.4531	0.6375	0.3628	0.4704	0.518	0.4555	0.2688	4.4578	2.3066	2.5286	2.1809	1.0188	4.2215	0.9812	0.5242	0.9078	5.3302	0.814	0.8607	4.8135	4.6288	1.9698	1.2523	0.2828	0.2405	1.2066	2.5328	0.7132	0.2725	7.3775	1.5009	LC/MS Polar	2022.2	225.062	48195	878	Yes	fructose	57-48-7	5984	5764	C00095	HMDB00660	D-Fructose	HMDB0000660	C02336	439709	Carbohydrate	Fructose, Mannose and Galactose Metabolism
4.3924	1.1272	0.8731	0.7575	0.8733	0.8633	0.9961	0.8495	9.1292	4.0412	4.1978	1.2788	0.4941	11.2325	1.6799	0.9935	0.5777	15.6898	0.7038	1.0039	9.4004	0.6683	0.5321	0.527	0.5602	0.5219	3.1993	6.2968	1.2674	0.3964	3.5812	4.1126	LC/MS Polar	4261	259.022	12021	1232	Yes	fructose-6-phosphate	103213-47-4	69507	19969987	C05345	HMDB00124	Fructose 6-phosphate	HMDB0000124	C00085	69507	Carbohydrate	Glycolysis, Gluconeogenesis, and Pyruvate Metabolism
1.1695	1.2103	0.9914	0.9583	1.117	1.0515	1.1056	1.3569	1.1899	1.3613	1.1736	1.0134	0.9841	1.0881	1.1134	0.9425	0.9702	0.8595	0.8958	1.1368	0.9621	0.8997	0.9316	1.2611	1.0086	0.9346	0.8955	0.8059	0.9773	0.8058	0.9	1.0165	LC/MS Polar	3084	115.004	1643	330	Yes	fumarate	100-17-8	444972	10197150	C00122	HMDB00134	Fumaric acid	HMDB0000134	C00122	444972	Energy	TCA Cycle
0.8556	0.7825	0.8321	0.9066	0.9107	0.8133	0.8709	1.0746	1.1189	1.242	1.2307	1.0487	0.8479	1.1076	0.7691	0.9352	0.9272	1.2467	0.9507	0.9917	1.2327	1.2169	1.0976	1.0083	0.9103	1.0156	1.1143	1.0396	0.8507	1.0101	0.9009	1.0353	LC/MS Polar	2309.7	181.072	1117	1003	Yes	galactitol (dulcitol)	608-66-2	11850	11357	C01697	HMDB00107	Galactitol	HMDB0000107	C01697	11850	Carbohydrate	Fructose, Mannose and Galactose Metabolism
1.3285	0.9279	1.1133	0.9863	0.9838	1.1461	0.9078	1.3176	1.4947	1.0137	1.3752	1.0524	0.8611	1.2608	0.937	1.0628	0.8852	1.1201	0.7434	0.8012	0.9351	0.9392	1.4355	1.2001	1.1041	0.8942	1.2719	0.9843	1.0855	0.9076	0.75	0.9435	LC/MS Polar	3085	195.051	27719	100001026	Yes	galactonate	299-28-5	128869	114198	C00880	HMDB00565	Galactonic acid	HMDB0000565	C00880	128869	Carbohydrate	Fructose, Mannose and Galactose Metabolism
0.9062	0.7682	1.4714	0.9654	0.6121	1.3755	0.9217	0.9551	1.0938	1.131	0.8912	0.9371	1.263	1.1161	1.1905	1.211	1.4753	1.0078	1.0901	1.0412	1.0578	0.8696	1.3435	1.5769	0.9922	0.9447	0.6135	1.0319	0.767	0.7419	0.8461	0.7042	LC/MS Pos Early	2048	104.071	1416	141	Yes	gamma-aminobutyrate (GABA)	56-12-2	119	116	C00334	HMDB00112	Gamma-Aminobutyric acid	HMDB0000112	C00334	223130	Amino Acid	Glutamate Metabolism
0.8503	0.8569	1.24	0.9842	0.6666	0.82	0.8176	0.8297	0.9533	1.2762	0.9245	0.8167	1.0606	0.9849	1.1121	1.2081	1.2051	1.3003	1.0168	0.8356	0.8992	1.0151	1.8111	1.6262	0.8625	1.6607	1.4106	1.4571	0.8652	1.1339	2.2415	0.931	LC/MS Pos Early	2717	276.155	33934	100001262	Yes	gamma-glutamyl-epsilon-lysine	17105-15-6	7015684;7015685	5378717		HMDB03869	Epsilon-(gamma-Glutamyl)-lysine	HMDB0003869		7015684	Peptide	Gamma-glutamyl Amino Acid
0.8219	0.713	1.1757	0.7047	0.9928	0.578	1.2155	0.6717	0.6759	1.1415	0.8297	0.7789	1.3131	0.9842	1.1319	1.2829	1.5671	0.8026	1.0072	0.7797	1.1153	1.1406	1.5393	1.6271	0.7711	1.1181	0.8629	1.3565	0.568	1.4037	1.3831	0.696	LC/MS Pos Early	1775	277.103	36738	331	Yes	gamma-glutamylglutamate	1116-22-9	92865	83831	C05282	HMDB11737	Gamma Glutamylglutamic acid	HMDB11737	C05282	92865	Peptide	Gamma-glutamyl Amino Acid
0.6865	0.6536	1.2611	0.7177	0.7535	0.8362	1.469	0.8255	0.4488	0.4488	1.0253	1.1444	2.073	1.131	1.2283	1.4315	0.8534	0.4488	0.7951	0.7792	0.5695	0.9747	1.764	0.9043	1.087	2.3316	1.3695	1.4009	0.6043	2.2878	1.9189	0.8871	LC/MS Pos Early	1430	276.119	2730	1140	Yes	gamma-glutamylglutamine	10148-81-9	150914	133013	C05283	HMDB11738	Gamma-Glutamyl Glutamine	HMDB11738	C05283	150914	Peptide	Gamma-glutamyl Amino Acid
1.1461	0.5371	2.1425	0.8964	0.9731	0.7706	0.9847	0.6208	0.8824	1.3298	1	1.4344	1.544	1.2783	0.8424	1.268	0.5371	0.5371	0.5371	0.5371	0.6501	1.0739	0.5371	1.0352	0.5371	0.5371	0.5371	0.5371	0.5371	0.5371	0.5371	0.5371	LC/MS Pos Early	2740	285.119	18245	1235	Yes	gamma-glutamylhistidine	37460-15-4	7017195	5380197		HMDB0029151	gamma-Glutamylhistidine	HMDB0029151		7017195	Peptide	Gamma-glutamyl Amino Acid
0.9977	0.5926	1.3587	0.5926	0.9356	0.8589	0.7226	1.241	1.3653	1.0949	0.6656	1.1358	1.0023	1.0568	1.1341	0.8003	1.0395	0.758	0.828	0.8137	1.0499	1.1251	1.3654	1.4954	0.8391	0.7809	0.5926	0.9856	0.7672	1.4115	0.7168	1.0891	LC/MS Pos Early	2940	261.144	34456	100001485	No	gamma-glutamylisoleucine		14253342	21403145		HMDB11170	L-gamma-glutamyl-L-isoleucine	HMDB0011170		22885096	Peptide	Gamma-glutamyl Amino Acid
0.7699	0.8447	1.0877	0.9322	0.9559	1.0663	0.9536	1.1448	1.0951	1.2067	1.0354	0.9882	1.0118	1.0301	0.8752	1.0785	0.9277	1.0457	1.1018	0.7823	0.913	1.0778	1.1553	1.3157	0.6988	0.9555	0.9334	0.9196	0.8596	1.0282	1.0558	0.895	LC/MS Pos Early	2991	261.144	18369	1268	Yes	gamma-glutamylleucine	2566-39-4	151023	133115		HMDB11171	L-gamma-glutamyl-L-leucine	HMDB0011171		4524287	Peptide	Gamma-glutamyl Amino Acid
0.9671	0.6131	1.7694	0.8885	0.6875	0.5301	0.5621	0.9478	0.8926	1.4423	0.89	0.5827	0.5655	0.7037	0.7866	1.7659	1.9536	1.0839	2.0256	0.5319	1.0034	0.9966	1.1612	2.2437	1.3166	2.869	2.5215	2.1258	1.2893	1.258	3.3221	0.913	LC/MS Pos Early	1750	249.108	33364	100001314	No	gamma-glutamylthreonine	5652-48-2		21403107		HMDB29159	gamma-Glutamylthreonine	HMDB0029159		53861142	Peptide	Gamma-glutamyl Amino Acid
0.8625	0.652	1.3982	0.9468	0.9806	1.246	1.1375	0.8734	1.2368	1.2033	1.0015	1.4824	1.0424	1.3791	1.5387	1.8597	0.9726	0.7321	0.8439	0.7505	0.652	0.7584	1.4173	1.4357	0.652	0.9879	0.6749	0.9	0.7788	1.6715	0.9985	1.4864	LC/MS Pos Early	2700	247.129	43829	100001126	Yes	gamma-glutamylvaline	2746-34-1	7015683			HMDB11172	L-gamma-glutamyl-L-valine	HMDB0011172		7015683	Peptide	Gamma-glutamyl Amino Acid
1.4653	0.8764	1.0781	1.1098	1.1172	1.1671	0.886	0.617	1.4606	1.013	1.2666	1.2637	0.6531	1.1687	0.6815	0.637	0.8231	1.3452	0.9322	0.7751	1.2779	1.23	0.8586	0.8629	0.6553	0.8034	0.987	1.4485	0.9757	0.5842	2.3831	1.3005	LC/MS Polar	2922	195.051	587	338	Yes	gluconate	527-07-1	10690	10240	C00257	HMDB00625	Gluconic acid	HMDB0000625	C00257	10690	Xenobiotics	Food Component/Plant
4.2009	1.0744	0.8695	0.7653	0.7569	0.8032	0.8361	0.7209	8.9896	3.9566	4.649	1.1718	0.4475	12.5503	1.8067	0.9559	0.4571	17.2479	0.6814	1.0441	10.451	0.5276	0.3933	0.4516	0.5069	0.4961	3.7227	9.1204	1.3182	0.3874	4.6222	4.4579	LC/MS Polar	4521.5	258.038	580	290	Yes	glucosamine-6-phosphate	3616-42-0	439217	8013767	C00352	HMDB01254	Glucosamine 6-phosphate	HMDB0001254	C00352	439217	Carbohydrate	Aminosugar Metabolism
1.7974	0.7576	0.8025	0.7948	0.8249	0.942	0.9145	0.59	3.113	1.9151	2.0857	1.058	0.5982	2.7633	0.8549	0.7306	0.5997	4.4131	0.631	0.8297	3.0819	1.3322	1.1547	1.1358	0.4303	0.5242	1.4609	2.1529	1.1607	0.6319	2.2738	2.2771	LC/MS Polar	2342	225.062	48152	572	Yes	glucose	50-99-7	79025	71358	C00031	HMDB00122	D-Glucose	HMDB0000122	C00221	5793	Carbohydrate	Glycolysis, Gluconeogenesis, and Pyruvate Metabolism
4.3901	1.058	0.8396	0.7925	0.7451	0.7549	0.8647	0.7667	8.3935	3.8258	4.5799	1.2319	0.446	11.9328	1.5699	0.9628	0.5266	14.1118	0.7056	1.0372	11.4253	0.6359	0.449	0.4335	0.5099	0.4994	3.48	7.7854	1.3214	0.4652	4.8863	4.6326	LC/MS Polar	4537	259.022	31260	291	Yes	glucose 6-phosphate	103192-55-8	5958	19952394	C00668	HMDB01401	Glucose 6-phosphate	HMDB0001401	C00092	5958	Carbohydrate	Glycolysis, Gluconeogenesis, and Pyruvate Metabolism
0.9117	0.8558	0.6715	1.0202	0.8475	0.9667	1.1887	0.8515	1.3301	1.2415	1.361	0.9798	0.8794	1.1808	0.8452	0.8943	0.8851	1.1487	0.9023	1.1324	1.1099	0.9746	1.3021	1.1021	1.1313	0.7837	1.0499	1.3204	0.8421	0.8307	1.185	1.1109	LC/MS Polar	3233.3	193.035	15443	100000257	Yes	glucuronate	207300-70-7	444791	58552	C00191	HMDB00127	Glucuronic acid	HMDB0000127	C00191	94715	Carbohydrate	Aminosugar Metabolism
0.9714	1.0134	0.9232	0.8551	0.8571	0.8974	0.8249	0.871	1.0689	1.1824	1.2605	0.8859	0.975	1.1057	0.9869	0.9203	1.1657	1.1101	0.9526	0.915	1.0537	0.9614	1.161	1.149	0.8731	1.0466	1.0742	1.2954	1.0131	1.0924	1.09	0.9736	LC/MS Pos Early	1500	148.06	57	561	Yes	glutamate	56-86-0	611	591	C00025	HMDB00148	L-Glutamic acid	HMDB0000148	C00025	33032	Amino Acid	Glutamate Metabolism
0.7066	0.8771	1.3259	0.7705	1.0723	1.0695	1.003	1.1555	1.0578	1.0847	0.9318	1.0004	0.9531	0.76	0.9975	0.9414	1.4349	1.2211	0.9996	0.9692	0.6014	1.2911	1.4432	1.5913	0.6675	0.8516	1.0649	0.7	0.7536	0.7995	1.0554	1.1664	LC/MS Pos Early	2170	162.076	33487	100001103	Yes	glutamate, gamma-methyl ester	1499-55-4	68662	66546							Amino Acid	Glutamate Metabolism
1.0967	1.0508	1.2522	1.0223	1.1266	1.1833	1.1742	1.1824	1.2034	1.2923	1.2854	1.329	1.389	1.1454	1.297	1.407	0.7196	0.6928	0.5948	0.4668	0.6353	0.6888	0.6221	0.6484	0.7057	0.8935	0.9777	0.9271	0.7881	0.8299	0.9077	0.8596	LC/MS Pos Early	1291	147.076	53	563	Yes	glutamine	56-85-9	5961	5746	C00064	HMDB00641	L-Glutamine	HMDB0000641	C00064	5961	Amino Acid	Glutamate Metabolism
1.3942	1.3009	1.191	1.4509	1.4075	1.6073	1.4559	1.3317	1.6939	1.303	1.2301	1.2413	0.9941	1.3036	1.2982	1.0662	0.7997	0.7687	0.889	0.8474	0.7353	0.7581	1.0059	0.8275	0.7249	0.6342	0.7685	0.6151	0.703	0.8425	0.8079	0.9452	LC/MS Polar	2900	131.035	396	339	Yes	glutarate (pentanedioate)	110-94-1	743	3618533	C00489	HMDB00661	Glutaric acid	HMDB0000661	C00489	743	Amino Acid	Lysine Metabolism
0.5935	1.2362	0.6976	0.4791	0.4791	1.0395	0.4791	0.7178	1.1115	0.4791	0.8321	1.0003	0.9356	0.4791	0.5842	1.4286	0.4791	1.1876	0.4791	0.9712	0.9997	0.9707	1.2484	1.3125	1.0468	0.5729	0.4791	0.4791	0.4791	1.0149	0.4791	1.2543	LC/MS Pos Early	2393	276.144	44664	100001593	Yes	glutarylcarnitine (C5)	102636-82-8	71464488	21403175		HMDB13130	Glutarylcarnitine	HMDB0013130		71317118	Amino Acid	Lysine Metabolism
0.8997	0.9053	1.4027	0.83	0.9771	0.9623	0.9377	0.9248	0.968	1.4471	1.0617	0.9904	1.4207	1.428	1.228	1.0287	1.0421	0.9719	0.7971	0.747	0.9041	0.9415	1.4398	1.2757	0.7406	1.2211	1.032	1.2369	0.7943	1.32	1.2453	1.0096	LC/MS Pos Early	2667	613.159	27727	448	Yes	glutathione, oxidized (GSSG)	103239-24-3	65359	58835	C00127	HMDB03337	Oxidized glutathione	HMDB0003337	C00127	65359	Amino Acid	Glutathione Metabolism
0.7719	0.7561	0.7577	0.6373	0.8374	0.6021	0.5725	0.7948	1.1174	1.4963	1.2922	0.9791	0.7463	1.0442	0.8514	1.0209	0.8986	1.2043	0.7352	0.9302	1.4366	1.1968	0.7887	0.79	1.5946	1.8785	1.5143	1.9757	1.2945	1.1058	2.9657	1.1796	LC/MS Neg	790	306.077	2127	496	Yes	glutathione, reduced (GSH)	70-18-8	124886	111188	C00051	HMDB00125	Glutathione	HMDB0062697	C00051	745	Amino Acid	Glutathione Metabolism
1.0799	0.9057	0.8591	0.9483	0.9988	1.0047	0.9573	0.987	1.208	1.1852	1.1514	1.0691	0.8847	1.0867	0.9975	0.9859	1.0251	1.1548	0.8051	0.9058	1.0012	1.0857	1.1091	0.9951	1.0581	0.9216	0.9644	0.9109	0.8102	1.027	1.0239	1.0327	LC/MS Polar	2070.4	105.019	1572	1052	Yes	glycerate	600-19-1	752	732	C00258	HMDB00139	Glyceric acid	HMDB0000139	C00258	439194	Carbohydrate	Glycolysis, Gluconeogenesis, and Pyruvate Metabolism
1.6993	1.2875	1.0374	1.005	1.2692	1.2811	1.4916	1.4046	1.3154	1.2656	1.1074	1.1769	1.06	1.4362	1.2633	1.1625	0.8701	0.8654	0.9515	0.8033	0.6617	0.8665	0.9179	0.968	0.7519	0.5897	0.995	0.7142	0.6105	0.7168	0.7731	0.8637	LC/MS Neg	758	91.0401	15122	1254	Yes	glycerol	56-81-5	753	733	C00116	HMDB00131	Glycerol	HMDB0000131	C00116	753	Lipid	Glycerolipid Metabolism
2.9196	1.3379	1.2752	1.0433	1.9219	1.7026	1.0926	1.1387	1.3384	1.7284	1.0429	2.6478	1.5855	1.2855	1.3916	2.2368	0.649	0.325	0.3295	0.3899	0.5418	0.5759	0.5142	0.6049	0.6512	0.9306	0.9571	0.5765	0.9	0.6555	0.3666	0.5424	LC/MS Polar	3938.7	171.006	43847	100000258	Yes	glycerol 3-phosphate	29849-82-9	754	734	C00093	HMDB00126	Glycerol 3-phosphate	HMDB0000126	C00093	439162	Lipid	Glycerolipid Metabolism
0.6491	0.6397	0.5629	0.592	0.6266	0.6108	0.5734	0.598	0.6922	0.7871	0.877	0.6703	0.4872	0.9357	0.6913	0.5618	1.1116	2.3691	1.1684	1.2222	1.9543	1.5625	1.1987	1.2828	1.0643	1.5871	2.0982	1.6668	1.4449	1.3339	1.4777	1.7743	LC/MS Polar	3075	214.049	37455	100001620	Yes	glycerophosphoethanolamine	33049-08-0	123874	110410	C01233	HMDB00114	Glycerylphosphorylethanolamine	HMDB0000114	C01233	123874	Lipid	Phospholipid Metabolism
0.9189	0.8174	0.7835	0.7869	0.9923	0.886	0.9394	0.8766	0.8676	0.937	1.136	0.8805	0.7611	1.0077	0.8033	0.6866	1.1909	1.5164	1.108	1.1632	1.6311	1.3596	1.1894	1.1819	1.1321	1.0871	1.428	0.9629	1.1774	1.0995	0.9204	1.3558	LC/MS Polar	2430	245.043	48857	100001619	Yes	glycerophosphoglycerol		439964	388990	C03274	HMDB0240316	Glycerophosphoglycerol	HMDB0240316		54575349	Lipid	Glycerolipid Metabolism
1.3531	1.199	1.2796	1.6324	1.5222	1.271	1.4175	1.313	0.9825	1.3071	1.2387	1.4866	1.1291	1.0175	0.8401	1.4359	0.6703	0.8277	0.7082	0.7106	1.0509	0.8419	0.7164	0.6994	0.6573	0.9328	1.0675	0.9509	0.7869	0.7613	0.7209	0.7693	LC/MS Polar	3850	333.059	47155	100001621	No	glycerophosphoinositol	16824-65-0				HMDB0011649	1-(sn-Glycero-3-phospho)-1D-myo-inositol	HMDB0011649	C01225	0	Lipid	Phospholipid Metabolism
0.7156	0.7745	0.6404	0.6646	0.5903	0.6432	0.5377	0.5729	0.711	0.7822	0.7751	0.7002	0.5924	1.0255	0.8033	0.6215	1.0123	2.0366	1.004	1.085	1.6645	1.2921	1.0484	1.137	0.996	1.7623	1.9578	1.9108	1.46	1.358	1.7998	1.7026	LC/MS Pos Early	672	258.11	15990	100000269	Yes	glycerophosphorylcholine (GPC)	28319-77-9	71920	571409	C00670	HMDB00086	Glycerophosphocholine	HMDB0000086	C00670	71920	Lipid	Phospholipid Metabolism
1.266	0.997	1.5657	1.1383	1.1516	1.003	1.0504	0.8619	0.9858	1.3458	0.873	0.743	1.3812	1.2896	1.3226	1.4553	1.1938	0.8273	0.8025	0.7317	0.8778	0.9263	0.994	0.956	0.7662	1.104	0.6798	1.2739	0.6766	1.1122	1.1672	0.7692	LC/MS Pos Early	1375	76.0393	58	340	Yes	glycine	56-40-6	750	730	C00037	HMDB00123	Glycine	HMDB0000123	C00037	750	Amino Acid	Glycine, Serine and Threonine Metabolism
0.9034	0.9079	1.3311	1.0985	0.5595	0.4919	1	1.7392	0.5759	0.9849	1.4403	0.5564	0.4919	0.6134	0.4919	0.4919	1.7392	2.1909	1.7359	0.4919	0.6662	0.9407	0.962	1.2934	1.5734	1.7027	5.1792	1.1748	0.9817	0.4919	1.7616	0.936	LC/MS Pos Late	3053	728.604	52234	100001882	Yes	glycosyl-N-stearoyl-sphingosine										Lipid	Sphingolipid Metabolism
0.7476	1.0284	0.9805	0.8757	0.6991	0.7913	0.6858	0.8366	1.2874	1.5206	1.2191	1.2911	0.7551	1.6226	1.5474	1.0142	0.7518	1.5198	0.9766	0.792	1.1949	1.2185	0.975	0.8454	0.8168	0.9173	1.1181	1.3053	0.9858	1.1748	1.6995	1.4225	LC/MS Pos Early	3059	189.123	34398	100001258	Yes	glycylleucine	869-19-2	92843	83812	C02155	HMDB00759	Glycylleucine	HMDB0000759	C02155	92843	Peptide	Dipeptide
0.727	0.9617	0.9305	0.6841	0.4103	0.6273	0.4352	0.6021	1.1846	1.7134	1.1271	1.1539	0.9373	1.8634	1.3636	1.1712	0.6976	1.3797	0.7861	0.6654	0.831	0.9083	1.0676	0.8531	0.9612	1.188	1.0383	1.3966	1.1039	1.2727	1.7818	1.3083	LC/MS Pos Early	2734	175.108	18357	100000487	Yes	glycylvaline	1963-21-9	97417	2006926		HMDB28854	Glycyl-Valine	HMDB0028854		97417	Peptide	Dipeptide
0.8632	0.9712	0.8299	0.9064	1.1154	1.0584	1.1207	1.022	0.9808	0.9179	1.0307	0.9538	0.8834	0.9137	0.869	0.855	0.9871	1.1826	0.8491	0.9465	1.1918	1.1728	1.1087	1.101	0.9704	1.1394	1.2344	1.1572	1.0129	1.4027	0.924	1.117	LC/MS Polar	2884	116.047	43802	344	Yes	guanidinoacetate	352-97-6	763	743	C00581	HMDB00128	Guanidoacetic acid	HMDB0000128	C00581	763	Amino Acid	Creatine Metabolism
0.6743	0.6328	1.1485	0.9159	0.9158	0.8589	0.9444	0.8823	0.7271	1.1409	0.8493	0.9245	1.1775	1.0041	0.8764	0.9959	1.448	0.9084	1.2123	1.0788	0.9115	1.152	1.5066	1.5676	1.169	1.4502	1.0746	1.0068	0.7308	1.2673	1.3031	0.6916	LC/MS Pos Early	2032	152.057	32352	172	Yes	guanine	73-40-5	764	744	C00242	HMDB00132	Guanine	HMDB0000132	C00242	764	Nucleotide	Purine Metabolism, Guanine containing
0.7001	0.7659	1.1998	0.6219	0.8128	0.6759	0.8924	0.631	0.7484	1.1419	0.8942	0.7338	1.362	1.1617	0.9533	1.073	1.5746	0.7695	0.9892	1.0467	1.0108	1.0871	1.5784	1.4863	1.173	1.5428	0.9646	1.4149	0.8701	1.7764	1.6583	0.9459	LC/MS Pos Early	1728	284.099	1573	1099	Yes	guanosine	118-00-3	6802	6544	C00387	HMDB00133	Guanosine	HMDB0000133	C00387	6802	Nucleotide	Purine Metabolism, Guanine containing
0.8193	0.8181	1.3121	0.8255	0.8632	0.6645	0.8036	0.718	0.9101	1.1208	0.7906	0.9516	1.1938	1.3971	1.1516	1.0133	0.8328	0.9938	0.6689	0.6605	1.1368	1.0518	1.5204	1.6037	0.7719	1.7216	1.1206	1.3624	1.0062	1.3794	1.2138	0.9783	LC/MS Pos Early	800	364.065	2849	347	Yes	guanosine 5'- monophosphate (5'-GMP)	1333479	6804	741	C00144	HMDB01397	Guanosine monophosphate	HMDB0001397	C00144	6804	Nucleotide	Purine Metabolism, Guanine containing
0.8205	1.0063	0.804	0.9314	0.9323	0.9424	1.1288	1.1429	1.4925	1.2783	1.485	1.3982	0.933	1.0512	0.8517	0.9497	0.8209	0.9251	0.7565	1.0118	1.0256	1.1579	1.2641	0.9937	1.0529	0.8492	0.9787	1.0265	0.9872	1.2239	1.5008	0.9555	LC/MS Polar	2750	195.051	46957	100001586	No	gulonic acid	20246-53-1	9794176	7969943		HMDB03290	Gulonic acid	HMDB0003290	C00800	152304	Cofactors and Vitamins	Ascorbate and Aldarate Metabolism
0.5103	0.798	0.5232	0.2674	0.3871	0.2674	0.6546	1	0.8182	2.1869	1.0343	0.2674	0.2674	0.2674	0.2674	1.1198	1.6337	1.8551	1.9473	0.2674	0.2674	0.2674	0.2674	1.016	2.4382	2.4572	2.3467	0.8837	0.2674	0.2674	0.4535	0.8213	LC/MS Neg	3670	129.092	1644	925	Yes	heptanoate (7:0)	111-14-8	8094	7803	C17714	HMDB00666	Heptanoic acid	HMDB0000666	C17714	8094	Lipid	Medium Chain Fatty Acid
0.3857	2.2036	1.0531	1.0543	0.7744	0.9259	1.3015	0.9201	0.8678	1.592	4.4208	0.6197	1.2512	0.4864	0.3667	1.0248	1.5159	0.3987	0.6127	2.7093	0.3487	0.9752	3.0118	1.1068	0.797	1.7202	0.8972	0.7705	1.2263	1.3389	1.254	0.8742	LC/MS Neg	2900	172.098	35436	100001527	Yes	hexanoylglycine	24003-67-6	99463	89859		HMDB00701	Hexanoylglycine	HMDB0000701		99463	Lipid	Fatty Acid Metabolism(Acyl Glycine)
0.812	2.0565	1.1065	0.7571	0.8425	1.0345	0.998	1.002	1.0402	0.9523	0.7653	1.0043	0.7714	1.3373	1.2902	1.009	0.1073	0.1525	0.1045	0.0524	0.0821	0.108	1.1755	0.7235	0.6354	0.4181	1.033	1.0997	1.2161	1.4081	1.1513	1.3484	LC/MS Neg	2106.9	178.051	15753	100000014	Yes	hippurate	495-69-2	464	451	C01586	HMDB00714	Hippuric acid	HMDB0000714	C01586	464	Xenobiotics	Benzoate Metabolism
0.2734	1.1654	0.2734	0.2734	0.2734	0.2734	0.5114	0.2734	1.6752	1.0005	0.3482	0.407	0.2734	2.5904	1.2668	1	0.2734	1.7432	0.8789	0.2734	0.2734	0.4134	0.2734	0.2734	0.5424	0.8894	5.5056	3.776	0.5475	0.5524	3.8267	6.0278	LC/MS Pos Early	3035	112.087	1574	354	Yes	histamine	51-45-6	774	753	C00388	HMDB00870	Histamine	HMDB0000870	C00388	774	Amino Acid	Histidine Metabolism
1.5742	1.3975	1.5004	1.4046	1.4661	1.6237	1.4283	1.4231	1.5118	1.3704	0.9821	1.5002	1.4418	1.4944	1.5357	1.4744	0.8187	0.8705	0.9075	0.5568	0.6304	0.813	0.9356	0.8232	0.623	0.7241	0.887	0.9337	0.7835	0.9852	0.9714	1.0148	LC/MS Pos Early	2707	156.077	59	355	Yes	histidine	5934-29-2	6274	752	C00135	HMDB00177	L-Histidine	HMDB0000177	C00135	6274	Amino Acid	Histidine Metabolism
1.0783	1.1477	1.3163	1.1103	0.8432	0.9883	1.2292	0.7182	1.2906	1.3623	1.1145	1.2346	0.8604	1.1463	1.3576	1.483	0.5306	0.7439	0.9726	0.648	0.3669	1.0281	0.9388	0.8701	0.7663	0.5363	0.851	0.7142	0.6676	1.0204	1.0366	1.0117	LC/MS Pos Early	3014	227.114	42027	100003542	Yes	histidylalanine	16874-75-2	351667	312232			Histidinyl-Alanine	HMDB0028878		351667	Peptide	Dipeptide
1.3515	1.0716	1.5157	1.0655	0.8367	1.7313	1.3028	0.9092	1.2955	1.4229	0.9329	0.9055	1.2023	1.0485	1.0038	1.5565	0.8597	0.6916	0.7926	0.6228	0.7775	0.9978	0.5988	0.5004	0.4745	1.0022	1.0146	0.7771	0.886	0.8929	1.3352	1.2455	LC/MS Pos Early	2882	189.135	22137	100000961	Yes	homoarginine	156-86-5	9085	8732	C01924	HMDB00670	Homo-L-arginine	HMDB0000670	C01924	9085	Amino Acid	Urea cycle; Arginine and Proline Metabolism
1.0414	0.7363	1.8674	1.0048	0.841	0.9952	0.9499	0.9687	0.7878	1.5301	0.9479	0.8799	1.4784	1.4315	1.6442	1.5514	1.528	1.3023	1.4654	0.9291	0.5841	0.7575	1.516	2.1709	0.7906	1.5041	0.674	0.8799	0.7492	1.7128	1.6044	0.7854	LC/MS Pos Early	1908	190.119	22138	100000963	Yes	homocitrulline	1190-49-4	65072	58582	C02427	HMDB00679	Homocitrulline	HMDB0000679	C02427	65072	Amino Acid	Urea cycle; Arginine and Proline Metabolism
1.984	2.0475	1.7517	1.6712	1.3687	1.0434	0.584	2.9103	1.0978	1.3813	0.4769	0.4465	0.6602	0.7264	0.7935	1.2849	1.5896	0.9566	1.2274	0.7499	0.4931	0.8775	1.6085	2.7387	0.4403	0.4962	0.8637	0.5357	0.6141	1.1534	1.5893	0.5459	LC/MS Pos Early	1750	158.118	33009	100001550	No	homostachydrine	1195-94-4	441447	390180	C08283	HMDB33433	(S)-Homostachydrine	HMDB0033433	C08283	441447	Xenobiotics	Food Component/Plant
1.3964	1.1718	1.0212	1.2612	1.3944	1.3933	1.4082	1.5557	1.2611	1.2236	1.1987	1.3158	1.4547	1.2006	1.1051	1.2304	0.5247	0.3434	0.432	0.5032	0.479	0.9788	0.6294	0.5668	0.5043	0.4906	0.6566	0.3781	0.4882	0.4681	0.6364	0.6467	LC/MS Polar	2763.4	108.012	590	358	Yes	hypotaurine	300-84-5	107812	96959	C00519	HMDB00965	Hypotaurine	HMDB0000965	C00519	107812	Amino Acid	Methionine, Cysteine, SAM and Taurine Metabolism
1.0544	1.0088	1.1442	1.1322	1.118	1.0852	1.22	1.1433	0.8971	0.9912	0.9877	0.9504	1.1132	0.7075	0.8805	1.0162	1.1394	0.6897	1.0561	0.9778	0.639	1.0715	1.057	1.0262	1.0463	0.8405	0.8151	0.6257	0.7419	0.9363	0.7942	0.7413	LC/MS Neg	1291.2	135.031	3127	171	Yes	hypoxanthine	68-94-0	790	768	C00262	HMDB00157	Hypoxanthine	HMDB0000157	C00262	790	Nucleotide	Purine Metabolism, (Hypo)Xanthine/Inosine containing
0.9821	1.0568	1.5195	1.1314	0.9238	1.3819	1.3649	0.9995	1.1228	1.5507	0.9611	0.927	1.77	1.5635	1.6397	1.3315	0.917	0.5757	0.4317	0.5055	0.6003	0.739	1.1165	0.7988	0.534	1.0005	0.8601	1.3135	0.9254	1.4125	1.0517	0.7221	LC/MS Pos Early	2040	157.061	15716	100000263	Yes	imidazole lactate	14403-45-3	440129	389128	C05568	HMDB02320	Imidazolelactic acid	HMDB0002320	C05132	459122	Amino Acid	Histidine Metabolism
1.4962	0.6478	0.9415	0.9963	1.0275	1.452	0.6723	0.9688	1.52	1.9887	1.0037	0.6802	0.3732	1.3487	1.0828	0.9792	1.2926	0.7653	1.7323	1.2245	0.5781	0.5417	1.4651	1.6352	0.6841	0.5507	0.8151	0.973	1.3667	0.6529	1.2281	1.0967	LC/MS Pos Early	2263	141.066	40730	100003434	Yes	imidazole propionate	1074-59-5	70630	63798		HMDB02271	Imidazolepropionic acid	HMDB0002271	C20522	70630	Amino Acid	Histidine Metabolism
0.8016	0.7712	1.0895	1.2679	1.1435	0.8366	1.3002	0.8854	1.0152	0.7712	1.0344	1.0816	1.1201	0.8319	0.7712	0.7712	1.1806	0.906	0.9848	0.7792	0.822	1.0783	1.2022	1.2348	0.7712	0.9164	0.8995	0.7712	1.0326	0.9067	0.7712	0.8088	LC/MS Neg	1708.8	160.04	38116	100002185	Yes	indole-3-carboxylic acid	771-50-6	69867		C19837	HMDB03320	Indole-3-carboxylic acid	HMDB0003320	C19837	69867	Amino Acid	Tryptophan Metabolism
0.9996	0.8984	1.0004	0.8093	1.0131	1.0854	1.1899	1.1071	1.3896	1.7474	0.9371	1.2453	1.5825	1.2722	1.6111	1.2641	1.0196	0.8051	0.8869	0.6998	0.643	0.8682	1.7597	1.9685	0.7689	0.7699	0.6587	0.924	0.9791	1.0133	0.6913	0.8849	LC/MS Pos Early	2600	206.081	18349	100000463	Yes	indolelactate	832-97-3	92904	83867	C02043	HMDB00671	Indolelactic acid	HMDB0000671	C02043	676157	Amino Acid	Tryptophan Metabolism
0.9135	1.0431	0.5894	0.8453	0.9555	1.0604	0.711	0.4328	1.0239	0.5637	0.2049	0.9481	0.4785	1.3227	1.6617	0.7844	0.9636	2.9681	1.6607	0.6199	1.3171	1.6226	1.2569	1.0272	1.0016	0.1943	1	1.6797	0.1943	1.2	0.6307	2.7778	LC/MS Pos Early	3205	190.086	32405	100001083	Yes	indolepropionate	830-96-6	3744	3613		HMDB02302	Indole-3-propionic acid	HMDB0002302		3744	Amino Acid	Tryptophan Metabolism
1.0667	0.954	0.9794	0.9652	1.0009	0.9991	1.0352	1.0535	1.0409	1.0936	1.0923	0.9588	1.038	1.008	0.9294	0.892	1.1102	0.9891	1.0367	1.0253	0.9706	1.0117	0.9733	1.026	1.1267	0.8724	0.9087	0.9748	0.9058	0.9845	0.9984	1.0512	LC/MS Neg	1602.1	267.073	1123	361	Yes	inosine	58-63-9	6021	21241953	C00294	HMDB00195	Inosine	HMDB0000195	C00294	6021	Nucleotide	Purine Metabolism, (Hypo)Xanthine/Inosine containing
0.8229	0.8239	1.1853	0.8272	0.8757	0.8254	0.693	0.9183	0.8733	1.315	0.8615	1.0511	1.2497	1.3859	1.3874	1.2695	0.9259	1.0079	0.6288	0.6485	0.9934	0.9047	1.2743	1.339	0.7097	1.4574	1.2321	1.3782	0.8385	1.136	1.0297	1.0066	LC/MS Pos Early	650	349.054	2133	362	Yes	inosine 5'-monophosphate (IMP)	4691-65-0	8582	5482599	C00130	HMDB00175	Inosinic acid	HMDB0000175	C00130	8582	Nucleotide	Purine Metabolism, (Hypo)Xanthine/Inosine containing
1.2076	1.253	0.8025	0.8788	0.9973	0.992	1.0271	1.1595	1.0476	0.7752	0.9037	0.912	0.8035	0.9138	0.8899	0.8578	1.2706	2.539	1.1442	0.9777	0.8539	1.2061	1.4707	1.1209	1.2009	1.0027	1.0199	0.7593	1.4232	0.9663	0.9461	1.3269	LC/MS Polar	4785	259.022	43849	370	Yes	inositol 1-phosphate (I1P)	573-35-3;106032-59-1	440194	17215924	C04006	HMDB00213	Myo-inositol 1-phosphate	HMDB0000213	C01177	0	Lipid	Inositol Metabolism
2.005	1.107	0.9866	0.7305	0.9087	0.8394	0.9283	0.6552	3.1122	2.7063	2.8421	1.483	0.4198	3.94	1.332	1.0134	0.5295	4.3338	0.612	0.9068	4.0916	0.8404	0.5401	0.6035	0.4117	0.4901	2.1975	3.3913	1.4572	0.4656	2.8489	3.0752	LC/MS Neg	551	338.989	46896	100002180	Yes	Isobar: fructose 1,6-diphosphate, glucose 1,6-diphosphate, myo-inositol 1,4 or 1,3-diphosphate										Carbohydrate	Glycolysis, Gluconeogenesis, and Pyruvate Metabolism
1.786	1.7808	1.6777	2.1175	2.477	2.5402	1.7019	2.7199	1.2986	0.6882	0.2804	0.6133	2.7395	0.2128	0.8263	0.9015	1.1182	0.2851	1.0985	1.1386	0.1124	0.8084	1.4159	1.5087	1.4638	0.1355	0.0761	0.1422	0.3525	0.6364	0.4948	0.2699	LC/MS Pos Early	2810	232.154	33441	100001055	Yes	isobutyrylcarnitine	25518-49-4	168379			HMDB00736	Isobutyryl-L-carnitine	HMDB0000736		168379	Amino Acid	Leucine, Isoleucine and Valine Metabolism
0.3404	2.3489	0.8897	0.3752	0.4435	0.8497	1.2318	0.7941	1.1165	1.1188	1.115	1.0591	1.0373	1.21	1.4064	1.3489	0.7633	0.9256	0.9048	1.292	1.5466	1.0869	1.1536	0.7796	0.7343	0.7553	0.9627	0.6453	1.4491	0.9255	1.1865	0.799	LC/MS Neg	1420	144.067	35437	100001590	Yes	isobutyrylglycine	15926-18-8	10855600	9030891		HMDB00730	Isobutyrylglycine	HMDB0000730		10855600	Amino Acid	Leucine, Isoleucine and Valine Metabolism
0.8704	0.8607	1.3383	0.6681	0.8589	0.6514	0.8873	0.5513	0.8791	1.4492	0.9295	1.0705	1.2981	1.8426	1.3771	1.1441	0.9279	1.259	0.8567	0.6865	1.0818	1.2656	1.3126	1.4061	0.6555	1.35	0.8043	1.1761	0.681	1.6865	1.4402	0.6238	LC/MS Pos Early	773	210.061	12110	1206	Yes	isocitrate	20226-99-7	1198	1161	C00311	HMDB00193	Isocitric acid	HMDB0000193	C00311	1198	Energy	TCA Cycle
1.2656	1.1773	1.111	0.9147	1.1024	1.1105	0.8115	1.0135	0.9741	1.2893	0.9447	1.2815	1.1867	1.1739	1.1833	1.1186	1.0898	0.8826	0.9265	0.7754	0.7298	0.7469	1.0019	1.0389	0.9673	0.7728	0.741	0.9981	0.8403	0.98	1.2309	0.9148	LC/MS Pos Early	2800	132.102	1125	376	Yes	isoleucine	73-32-5	6306	769	C00407	HMDB00172	L-Isoleucine	HMDB0000172	C00407	6306	Amino Acid	Leucine, Isoleucine and Valine Metabolism
1.0319	1.0295	0.8746	0.777	0.616	0.7978	0.675	0.8202	1.21	1.5441	1.2833	1.2276	0.8186	1.6726	1.4013	1.0927	0.7509	1.1814	0.7804	0.6207	0.9562	0.843	0.8502	0.8449	0.6412	1.0993	1.0645	1.2676	0.9705	1.0847	1.7627	1.2676	LC/MS Pos Early	2719	189.123	40008	100003169	Yes	isoleucylglycine	868-28-0	342532	303621		HMDB0028907	Isoleucyl-Glycine	HMDB0028907		342532	Peptide	Dipeptide
0.8051	0.8047	1.0008	1.1494	2.0073	1.8777	1.8011	1.8066	1.3123	0.7138	0.3385	0.7264	1	0.3385	0.7218	1.4602	1.2742	0.8783	1.4765	0.3385	0.3385	0.6184	1.707	1.5154	0.621	0.3385	0.3385	0.3385	0.8252	0.5473	0.3385	0.4671	LC/MS Pos Early	3085	246.17	34407	100001393	Yes	isovalerylcarnitine	31023-24-2	6426851	4932271		HMDB00688	Isovalerylcarnitine	HMDB0000688		6426851	Amino Acid	Leucine, Isoleucine and Valine Metabolism
1.0672	2.5336	0.9296	0.8325	0.9991	1.2081	1.6289	1.0572	1.4518	1.672	1.3622	1.1777	1.2245	1.1933	1.1703	1.0662	1.0009	0.7617	0.77	0.6887	0.7342	0.8966	0.9595	2.032	0.9585	0.4124	0.5924	0.5602	0.9689	0.8766	0.9639	1.1384	LC/MS Neg	1950	158.082	35107	100001452	Yes	isovalerylglycine	16284-60-9	546304	475516		HMDB00678	Isovalerylglycine	HMDB0000678		546304	Amino Acid	Leucine, Isoleucine and Valine Metabolism
0.7355	0.9925	1.5671	0.7737	1.448	0.9771	0.6436	1.323	0.8086	1.0075	0.8707	0.7087	1.1106	1.1381	1.1818	0.9019	1.9645	4.8386	1.1807	1.6581	1.614	0.9776	2.9939	3.4281	0.7036	1.0138	0.6411	0.7757	0.6761	1.7317	0.5696	0.5067	LC/MS Pos Early	2739	209.092	15140	100000265	Yes	kynurenine	2922-83-0	161166	141580	C00328	HMDB00684	L-Kynurenine	HMDB0000684	C00328	161166	Amino Acid	Tryptophan Metabolism
1.0624	0.947	0.6896	0.5453	0.6966	0.7272	0.7204	0.8754	0.9775	1.1526	1.2278	1.1383	0.567	1.4414	0.9346	1.0454	0.7254	1.2798	0.9871	0.772	1.2626	1.1229	0.6669	0.8703	1.1474	1.0129	1.2472	1.259	1.2444	0.9278	1.0899	1.5722	LC/MS Neg	681.6	89.0244	527	482	Yes	lactate	79-33-4	612	592	C00186	HMDB00190	L-Lactic acid	HMDB0000190	C00186	107689	Carbohydrate	Glycolysis, Gluconeogenesis, and Pyruvate Metabolism
1.2953	1.2627	0.6932	0.8182	1.2835	1.0232	1.0086	1.1209	1	0.7075	0.7662	0.6357	0.549	0.5749	0.509	1.0342	1.1709	1.902	1.3631	1.0238	1.1376	1.1743	0.6979	1.0762	0.7536	0.7982	0.8681	0.509	0.6151	0.6812	1.1283	0.9028	LC/MS Pos Late	2527	862.625	53010	100009030	Yes	lactosyl-N-palmitoyl-sphingosine	4201-62-1									Lipid	Sphingolipid Metabolism
0.758	0.922	0.6385	0.7481	0.9768	0.9547	1.1693	1.4351	1.0689	0.7322	1.0771	0.4711	1.5267	0.293	1.0232	0.8183	1.699	0.293	1.8569	1.8359	0.3073	1.1766	1.9135	1.5017	1.6161	0.6166	0.293	0.293	1.0233	0.8752	0.7198	0.293	LC/MS Pos Late	1235	344.28	34534	100001392	Yes	laurylcarnitine	25518-54-1	10427569	8602997		HMDB02250	Dodecanoylcarnitine	HMDB0002250		168381	Lipid	Fatty Acid Metabolism(Acyl Carnitine)
1.2257	1.0828	1.013	1.0474	0.9382	1.0364	1.04	1.0421	1.1982	1.1964	1.1242	1.142	0.8968	1.1814	1.1985	0.987	0.8686	1.1169	0.8111	0.8094	0.7561	0.8414	0.89	0.8685	0.8666	0.6248	0.8557	0.8664	0.8339	0.8065	1.0504	1.0659	LC/MS Pos Early	2864	132.102	60	397	Yes	leucine	61-90-5	6106	5880	C00123	HMDB00687	L-Leucine	HMDB0000687	C00123	6106	Amino Acid	Leucine, Isoleucine and Valine Metabolism
1.3146	1	0.6492	0.417	0.4438	0.5446	0.4492	0.7616	1.3631	2.3256	1.047	1.3238	0.528	2.1605	1.7302	1.3515	0.6732	0.9739	0.6778	0.417	0.7082	0.5915	0.9217	0.9603	0.9656	1.2836	1.5351	2.2518	1.1857	1.3121	2.5905	2.2259	LC/MS Pos Early	2801	203.139	40010	100003179	Yes	leucylalanine	7298-84-2	259321	227625		HMDB0028922	Leucyl-Alanine	HMDB0028922		81721	Peptide	Dipeptide
0.9941	0.7243	0.5987	0.2615	0.2615	0.2615	0.5568	0.9204	1.1277	1.7847	1.0609	0.9519	0.6298	2.1213	1.6252	1.3746	0.5262	0.6477	0.2615	0.2615	1.0059	0.5759	0.2615	0.8414	0.953	1.5447	1.2625	2.0752	1.3252	0.2615	2.774	1.7517	LC/MS Pos Early	2620	260.161	48189	100003183	No	leucylglutamine		4305457	3511125		HMDB0028927	Leu-Gln	HMDB0028927		4305457	Peptide	Dipeptide
0.9773	0.7273	0.8205	0.5212	0.441	0.5605	0.3465	0.7294	0.8175	2.4762	1.9131	1.1372	0.8491	2.3868	1.8095	1.3553	0.7914	1.2091	0.6994	0.7282	1.385	0.8897	0.9023	0.8946	1.0227	1.8651	1.3826	2.643	1.7297	2.0341	3.651	1.4352	LC/MS Pos Early	2778	189.123	40045	100003185	Yes	leucylglycine	686-50-0	79070	71402		HMDB0028929	Leucyl-Glycine	HMDB0028929			Peptide	Dipeptide
1.398	1.1175	1.0335	0.8665	1.104	1.1321	1.0859	1.2151	1.4833	1.0098	0.8718	1.3053	1.0447	1.079	1.189	1.0375	0.9571	0.9902	0.7433	0.7869	0.6042	0.7534	0.7378	0.6734	1.1022	0.9578	0.953	0.6808	0.6143	0.6323	1.0177	0.978	LC/MS Neg	5535	279.233	1105	180	Yes	linoleate (18:2n6)	60-33-3	5280450	4444105	C01595	HMDB00673	Linoleic acid	HMDB0000673	C01595	5280450	Lipid	Polyunsaturated Fatty Acid (n3 and n6)
1.4865	1.0438	0.8151	0.8527	0.8336	1.2563	0.9317	1.144	2.0642	1.4692	1.114	1.5671	0.9825	1.5587	1.6465	1.2178	1.0175	1.3573	0.9109	0.7892	0.6045	0.7931	0.7284	0.8056	1.7075	0.9783	1.0287	0.6143	0.6515	0.6324	0.8682	1.1955	LC/MS Neg	5450	277.217	34035	100001337	Yes	linolenate [alpha or gamma; (18:3n3 or 6)]		5280934	4444437	C06426	HMDB03073	Gamma-Linolenic acid	HMDB0003073	C06426	5280933	Lipid	Polyunsaturated Fatty Acid (n3 and n6)
1.4211	0.9801	0.9884	0.9762	1.1229	1.0116	1.2372	1.2798	1.3762	1.2623	1.0965	1.021	1.2019	0.9773	0.8536	0.965	1.379	1.0628	0.8755	0.7926	0.7036	0.7542	0.8261	0.7519	1.3751	1.4157	1.167	0.6925	0.7613	0.7026	1.0494	0.683	LC/MS Neg	6150	322.275	52608	100006726	Yes	linoleoyl ethanolamide	68171-52-8	5283446	4446566		HMDB12252	Linoleoyl ethanolamide	HMDB0012252		5283446	Lipid	Endocannabinoid
1.1906	1.4631	1.0851	1.4238	1.2531	1.4911	1.4594	1.4754	1.2705	0.9012	1.02	0.98	1.6828	0.4162	0.8889	1.3617	1.2561	0.2646	1.037	1.4974	0.3433	0.6363	0.8876	0.8272	1.6845	0.328	0.3163	0.128	0.6869	0.4591	0.8464	0.5169	LC/MS Pos Late	1430	424.342	46223	100003151	No	linoleoylcarnitine	36816-10-1	6450015	4952667		HMDB06469	Linoleyl carnitine	HMDB0006469		6450015	Lipid	Fatty Acid Metabolism(Acyl Carnitine)
1.2084	1.3344	1.2617	1.3315	1.2914	1.3876	0.9969	1.2615	1.1837	1.1745	0.9355	1.3686	1.1614	1.0694	1.0683	1.3715	0.7093	0.6649	0.8309	0.631	0.6694	0.7474	0.7115	0.6491	0.8629	0.7589	0.8857	1.0031	0.9279	0.8562	0.9492	1.1361	LC/MS Pos Early	2850	147.113	1301	407	Yes	lysine	56-87-1	5962	5747	C00047	HMDB00182	L-Lysine	HMDB0000182	C00047	5962	Amino Acid	Lysine Metabolism
0.8527	0.5009	0.4861	0.3986	0.3986	0.3986	0.3986	0.3986	1.1473	1.1487	0.3986	0.3986	0.3986	0.8152	0.3986	1.3731	0.3986	0.3986	0.3986	0.3986	0.3986	0.3986	0.3986	0.3986	0.6664	0.3986	0.5128	1.1563	0.3986	1.4132	2.0211	1.4328	LC/MS Pos Early	3370	260.197	40020	100003196	Yes	lysylleucine	7369-79-1	4682588	3870665		HMDB0028955	Lysyl-Leucine	HMDB0028955		7016103	Peptide	Dipeptide
0.9089	1.0088	1.0079	1.0537	1.0744	1.0888	0.9531	1.0038	0.8638	0.8075	1.0693	1.0306	1.0121	1.1132	1.1988	0.8384	0.7447	0.7031	0.8697	1.2022	0.9332	1.0214	0.9929	1.1973	0.8295	0.7317	0.6836	0.9176	1.0234	0.8849	1.0317	0.9962	LC/MS Neg	615.6	133.014	1303	409	Yes	malate	6915-15-7	525	510	C00149	HMDB00156	L-Malic acid	HMDB0000156	C00149	222656	Energy	TCA Cycle
0.9943	1.2343	1.1267	0.9992	1.3452	0.8	1.0235	1.439	1.155	1.5635	1.3087	1.2465	0.7431	0.7344	0.7622	0.7671	0.8585	0.789	0.7282	1.0221	1.1512	0.9267	0.8654	1.1352	0.6825	1.0617	0.9049	1.0276	0.9613	0.8359	1.043	1.0008	LC/MS Polar	2510	115.004	20676	100000707	Yes	maleate	110-16-7	444266	392248	C01384	HMDB00176	Maleic acid	HMDB0000176	C01384	444266	Lipid	Fatty Acid, Dicarboxylate
0.9441	1.1119	1.1332	1.0182	1.1622	1.101	1.161	1.0351	0.9839	0.7035	0.6502	0.4743	1.0074	0.7406	0.9657	0.9342	1.0718	0.9976	1.0024	1.0026	0.5932	0.698	1.1047	0.7449	0.9528	1.0531	1.0469	1.1323	0.9468	0.6278	1.1105	0.7508	LC/MS Polar	3447	103.004	15872	818	Yes	malonate	141-82-2;26522-22-85-0	867	844	C00383	HMDB00691	Malonic acid	HMDB0000691	C04025	867	Lipid	Fatty Acid Synthesis
1.1993	1.0426	1.8748	1.2128	1.2892	0.9979	0.9856	1.029	1.1781	1.4448	0.9338	1.1307	1.585	1.5334	1.4559	1.437	1.0224	0.516	0.6245	0.5045	0.6221	0.5301	1.0252	1.0021	0.455	0.647	0.3776	0.4997	0.3408	0.674	0.4839	0.4375	LC/MS Pos Early	2086	248.113	37059	100001526	Yes	malonylcarnitine	853728-01-5	22833583	21403153		HMDB02095	Malonylcarnitine	HMDB0002095		22833583	Lipid	Fatty Acid Synthesis
1.5591	0.531	0.3896	0.5402	0.4937	0.6292	0.523	0.5745	2.7073	2.1118	3.4613	1.6359	0.3938	5.5537	0.9353	1.0647	0.3961	7.3356	0.6066	0.7233	7.2421	1.3969	0.6391	0.6688	0.5654	0.6939	1.7515	3.9964	1.4553	1.1723	2.2681	2.3814	LC/MS Polar	3329.4	387.114	15586	913	Yes	maltose	6363-53-7	10991489	388469	C00208	HMDB00163	D-Maltose	HMDB0000163	C00208	10991489	Carbohydrate	Glycogen Metabolism
0.1917	0.1917	0.1917	0.1917	0.1917	0.1917	0.1917	0.1917	1	0.3488	0.5992	0.1917	0.1917	2.2295	0.1917	0.1917	0.1917	10.2472	0.1917	0.1917	5.6439	0.1917	0.1917	0.1917	0.1917	0.3326	1.7176	5.9963	0.6064	0.1917	5.8669	0.9076	LC/MS Neg	910	665.215	15910	100000275	Yes	maltotetraose	34612-38-9	446495	393830	C02052	HMDB01296	Maltotetraose	HMDB0001296	C02052	439639	Carbohydrate	Glycogen Metabolism
1.8208	0.3621	0.4138	0.3041	0.3925	0.3962	0.3542	0.521	2.5803	2.1526	3.2746	1.0834	0.2091	7.778	0.7685	0.9166	0.3625	13.7342	0.3759	0.3999	13.9936	1.2766	0.6317	0.447	0.6399	1.2904	1.4744	12.3985	2.5046	1.2832	10.4635	3.5885	LC/MS Neg	812	503.162	44688	100000276	Yes	maltotriose	1109-28-0	439586	388669	C01835	HMDB01262	Maltotriose	HMDB0001262	C01835	439586	Carbohydrate	Glycogen Metabolism
1.1106	0.9877	0.7987	0.8714	0.9937	0.9424	0.9101	0.9958	1.221	1.3893	1.3488	0.8506	0.7318	1.0075	0.9315	0.699	1.2253	1.728	0.994	1.324	1.1799	0.9985	1.4667	1.5081	1.0711	0.9536	1.0944	1.1697	1.0015	0.9718	0.9857	1.2453	LC/MS Polar	2260	181.072	46142	100001740	Yes	mannitol/sorbitol		5780	440	C01507	HMDB00247	Sorbitol	HMDB0000247	C00794	5780	Carbohydrate	Fructose, Mannose and Galactose Metabolism
3.2661	0.8296	0.9135	0.6817	0.8087	0.9929	0.9949	0.7137	4.4071	2.4324	2.5033	1.3651	0.9072	5.4154	1.1579	0.8693	0.7091	8.3296	0.579	1.0051	5.3616	1.8671	0.6703	0.6871	0.5103	0.5374	1.6902	3.566	1.2108	0.6552	3.6194	2.1224	LC/MS Polar	2200	225.062	48153	803	Yes	mannose	3458-28-4	18950	141983	C00159	HMDB00169	D-Mannose	HMDB0000169	C00936	18950	Carbohydrate	Fructose, Mannose and Galactose Metabolism
4.3282	1.0511	0.9049	0.7387	0.7475	0.8081	0.8512	0.6378	8.8441	3.7069	4.4712	1.047	0.4403	11.534	1.5954	0.953	0.4674	14.9347	0.5966	1.1246	10.6462	0.6136	0.4698	0.3935	0.3837	0.4007	3.6124	8.1568	1.0508	0.3794	4.5385	4.2476	LC/MS Polar	4510	259.022	1469	294	Yes	mannose-6-phosphate	70442-25-0;104872-94-8	439198	19969422	C00275	HMDB01078	Mannose 6-phosphate	HMDB0001078	C00275	439198	Carbohydrate	Fructose, Mannose and Galactose Metabolism
1.1843	0.8496	0.8771	0.9204	0.9811	1.1245	1.0239	1.1314	1.3541	0.9921	0.6929	1.3319	1.0219	0.9825	1.0372	1.0116	1.209	1.2019	0.802	0.9144	0.8446	0.9777	0.8764	0.8345	1.4137	1.1635	1.0079	0.7067	0.7024	0.8591	1.1731	1.0922	LC/MS Neg	5731	269.249	1121	891	Yes	margarate (17:0)	506-12-7	10465	10033		HMDB02259	Heptadecanoic acid	HMDB0002259		10465	Lipid	Long Chain Fatty Acid
2.1194	1.7687	1.0651	1.0194	1.7592	1.3911	1.2541	1.8228	1.5602	0.9475	0.8007	1.016	1.0296	0.9771	0.9776	0.9225	1.1958	0.9862	0.739	0.6764	0.5441	0.5928	0.936	0.6334	1.316	1.2406	0.7196	0.7778	1.0138	0.9648	1.1586	0.7791	LC/MS Neg	5650	305.249	35174	100001472	Yes	mead acid (20:3n9)	20590-32-3	5312531	4471956		HMDB10378	5,8,11-Eicosatrienoic acid	HMDB0010378		5312531	Lipid	Polyunsaturated Fatty Acid (n3 and n6)
1.1093	1.081	1.0431	1.109	1.1626	1.3504	1.067	1.1576	1.2907	1.2139	1.0067	1.2034	0.9933	1.3067	1.3708	1.3038	0.8189	0.9392	0.7666	0.616	0.7369	0.8272	0.6892	0.7342	0.7296	0.7318	0.8797	1.0663	0.6641	0.7159	0.9866	0.8344	LC/MS Pos Early	2526	150.058	1302	415	Yes	methionine	63-68-3	6137	5907	C00073	HMDB00696	L-Methionine	HMDB0000696	C00073	6137	Amino Acid	Methionine, Cysteine, SAM and Taurine Metabolism
0.685	0.5661	1.0514	1.6236	1.5555	1.3514	1.1185	1.0098	0.8776	0.6445	0.9759	1.3773	1.8367	1.4268	1.2198	0.8855	0.563	0.4428	0.7224	0.9902	1.356	1.7634	1.3311	1.0592	0.3896	0.3164	0.5617	0.6343	1.0524	1.9783	0.7309	0.8017	LC/MS Neg	740.8	180.034	44878	100004635	Yes	methionine sulfone	820-10-0	69961	63154							Amino Acid	Methionine, Cysteine, SAM and Taurine Metabolism
1.1799	0.9259	1.1313	1.0163	1.1108	1.0092	0.995	0.7886	1.1795	1.1845	0.7587	0.8659	0.8957	0.9509	0.9458	1.0057	1.0361	1.1352	1.005	0.6021	0.8286	0.6043	0.7453	0.7402	0.8456	1.0081	1.1372	1.3284	0.8921	0.83	1.006	1.0597	LC/MS Pos Early	1272	166.053	18374	100000039	Yes	methionine sulfoxide	3226-65-1	158980	139840	C02989	HMDB02005	Methionine sulfoxide	HMDB0002005	C02989	158980	Amino Acid	Methionine, Cysteine, SAM and Taurine Metabolism
1.277	10.2279	0.8661	0.6747	0.6363	0.7802	0.7061	1.0532	1.3269	2.4106	1.0244	1.1341	0.7146	1.8741	0.9756	0.9245	0.8413	2.3376	0.9512	0.7074	2.1624	1.226	0.9591	0.9146	0.5262	0.6914	1.2698	1.1937	0.8814	1.7718	1.9178	1.6528	LC/MS Neg	1070	193.072	46144	100005864	Yes	methyl glucopyranoside (alpha + beta)										Xenobiotics	Food Component/Plant
1.0967	0.9435	0.8176	0.9735	0.7632	0.8429	0.7643	1.0167	1.079	1.3107	1.3745	1.1692	0.7323	1.6565	0.9833	0.744	0.8145	1.7158	0.869	1.082	1.8396	0.8441	0.895	1.2339	0.91	1.1716	1.047	1.6204	1.1467	0.86	0.9798	1.2634	LC/MS Polar	3078.4	117.019	1496	418	Yes	methylmalonate (MMA)	516-05-2	487	473	C02170	HMDB00202	Methylmalonic acid	HMDB0000202	C02170	487	Lipid	Fatty Acid Metabolism (also BCAA Metabolism)
1.4776	0.9683	1.049	0.8996	1.0841	1.0376	1.4076	1.4866	1.4353	0.9147	1.0353	0.9086	0.9135	0.9708	0.9059	1.0088	1.2701	1.0201	0.8263	0.8324	1.0742	0.8041	1.0475	1.2555	1.0366	0.9293	0.9912	0.7419	0.6934	0.6002	0.7817	1.1105	LC/MS Polar	3760.1	110.985	37070	100001805	Yes	methylphosphate	7023-27-0	13130	12578		HMDB61711	Methylphosphate	HMDB0061711		13130	Nucleotide	Purine and Pyrimidine Metabolism
1.1268	1.3075	1.0462	1.1434	1.2805	0.9766	1.0794	1.3591	1.2924	1.1543	1.8598	1.008	1.4639	1.0154	0.9526	0.9214	1.046	0.5282	0.7887	0.992	0.6699	0.9211	1.2064	1.059	0.7361	0.8424	0.6197	0.4295	0.9537	0.9572	0.6711	0.6641	LC/MS Polar	2800	131.035	15745	2051	Yes	methylsuccinate	498-21-5	10349	9922		HMDB01844	Methylsuccinic acid	HMDB0001844	C08645	10349	Amino Acid	Leucine, Isoleucine and Valine Metabolism
1.1018	1.3201	1.6189	1.1304	1.0049	1.3405	0.3052	0.6995	1.1773	1.0351	0.6007	1.3177	1.7313	1.5361	1.2952	1.3763	0.9757	0.3052	0.3052	0.3052	0.3052	0.5003	0.7371	0.8264	0.3052	0.5207	0.3052	0.8242	0.561	0.9951	0.6193	0.4688	LC/MS Pos Early	2589	276.144	53031	100009275	Yes	methylsuccinoylcarnitine (1)										Amino Acid	Leucine, Isoleucine and Valine Metabolism
0.5834	0.5591	0.6506	0.6576	0.7022	0.7022	0.8167	0.6839	0.6628	0.6057	0.636	0.5942	0.6104	0.5556	0.5807	0.5436	1.5362	1.2702	1.5113	1.5555	1.4057	1.623	1.5379	1.3586	1.3781	1.3445	1.3877	1.1833	1.2596	1.2015	1.4703	1.2888	LC/MS Polar	3506.3	225.062	1124	363	Yes	myo-inositol	87-89-8	892	10239179	C00137	HMDB00211	myo-Inositol	HMDB0000211	C00137		Lipid	Inositol Metabolism
0.9648	1.034	0.9814	1.0337	0.9535	0.9974	1.2084	1.0758	1.3404	1.2893	1.137	0.8674	0.8142	1.1674	1.078	1.0275	1.1906	1.0988	0.977	0.9018	0.4807	0.9538	1.0026	0.9532	1.2067	1.1911	1.2057	0.666	0.5668	0.8437	0.7336	0.9337	LC/MS Neg	5440	227.202	1365	519	Yes	myristate (14:0)	544-63-8	11005	10539	C06424	HMDB00806	Myristic acid	HMDB0000806	C06424	11005	Lipid	Long Chain Fatty Acid
1.0088	1.634	1.0107	1.1679	1.1334	1.1922	1.5632	0.9112	1.3755	1.4275	1.5845	0.8412	1.2726	1.1181	1.3808	1.1279	0.9912	0.5622	0.9567	1.0261	0.2845	0.8449	1.0681	0.8706	0.889	0.627	0.6038	0.3705	0.5225	0.6348	0.3685	0.6281	LC/MS Neg	5346.9	225.186	32418	100001198	Yes	myristoleate (14:1n5)	544-64-9	5281119	4444564	C08322	HMDB02000	Myristoleic acid	HMDB0002000	C08322	5281119	Lipid	Long Chain Fatty Acid
0.8699	1.3842	0.9639	0.8864	1.3524	1.1011	1.5169	1.7302	1.3139	0.8992	1.0361	0.5276	1.9731	0.3421	1.1494	0.9405	1.6696	0.2603	1.8156	2.084	0.2932	1.1476	1.3792	1.2441	1.706	0.4416	0.3911	0.1236	0.7848	0.7631	0.8548	0.4598	LC/MS Pos Late	1350	372.311	33952	100001270	Yes	myristoylcarnitine	18822-89-4	53477791	4932274		HMDB05066	Tetradecanoylcarnitine	HMDB0005066		53477791	Lipid	Fatty Acid Metabolism(Acyl Carnitine)
0.5225	0.4654	1.5574	0.4654	0.8221	0.4654	0.4654	0.4654	1	2.1085	1.4101	0.4654	0.988	2.1772	0.8119	0.8523	1.5489	0.4654	0.4654	0.4654	0.4654	0.648	2.6548	1.2374	0.8293	1.2698	0.4654	0.7694	1.0545	1.6293	0.9889	0.4654	LC/MS Pos Early	2100	212.103	43255	100004299	No	N-acetyl-1-methylhistidine						N-Acetyl-1-methylhistidine	HMDB0240340		53859791	Amino Acid	Histidine Metabolism
0.8791	0.9503	0.9183	1.4426	0.9755	1.0245	1.3648	1.0967	2.013	2.2738	2.5752	2.1992	1.3788	1.3979	1.24	1.9668	0.624	0.3967	0.5121	0.4631	0.8522	0.856	0.8082	0.7692	0.8014	0.7085	2.6163	1.0354	0.876	0.8098	2.361	1.3124	LC/MS Polar	3900	303.083	35665	100001612	Yes	N-acetyl-aspartyl-glutamate (NAAG)	3106-85-2	5255	5065	C12270	HMDB01067	N-Acetylaspartylglutamic acid	HMDB0001067	C12270	188803	Amino Acid	Glutamate Metabolism
1.2878	1.4714	0.8828	0.977	1.2285	0.9785	1.2294	1.7372	1.5099	1.3758	1.0481	0.8635	1.0084	1.0929	0.9416	0.7613	1.7316	0.9069	0.94	1.1891	0.735	0.9735	1.5222	0.9916	1.0544	1.0271	1.1855	0.9721	0.8726	0.9609	0.8256	0.7007	LC/MS Polar	4052	300.049	15741	1212	Yes	N-acetyl-glucosamine 1-phosphate	31281-59-1	440364	389323	C04256	HMDB01367	N-Acetyl-glucosamine 1-phosphate	HMDB0001367	C04256	7115	Carbohydrate	Aminosugar Metabolism
1.132	1.1377	1.1056	0.9882	1.0068	0.9816	1.0028	1.1212	0.9784	1.1315	1.0291	1.0527	0.9718	1.1661	1.1581	1.3145	1.0309	0.9705	0.9527	0.8653	0.9625	0.9371	0.9922	0.9601	1.0779	0.9877	1.083	0.7786	0.9972	0.9187	1.1017	0.9607	LC/MS Neg	861.2	130.051	1585	1110	Yes	N-acetylalanine	97-69-8	88064	79449	C02847	HMDB00766	N-Acetyl-L-alanine	HMDB0000766		88064	Amino Acid	Alanine and Aspartate Metabolism
0.8773	0.8711	1.3573	1.159	0.8045	0.6516	0.9724	0.7041	1.1575	1.5417	1.1303	0.7682	1.3194	1.4548	1.0152	1.3772	0.9699	0.5221	1.053	0.5688	0.9335	0.7388	1.4876	1.2166	0.8005	0.9848	0.6358	1.1482	0.6305	1.4633	1.1855	1.0895	LC/MS Pos Early	2245	217.13	33953	100001266	Yes	N-acetylarginine	155-84-0	67427	60752	C02562	HMDB04620	N-a-Acetyl-L-arginine	HMDB0004620		67427	Amino Acid	Urea cycle; Arginine and Proline Metabolism
1.3386	1.121	1.8592	1.636	1.2295	0.9241	1.4913	0.8832	1.2397	1.1933	0.7712	1.2184	2.1883	1.3593	1.127	1.3306	0.836	0.5829	0.5609	0.5029	0.5405	0.7453	1.0412	0.9588	0.867	1.0843	0.6388	0.881	0.6152	1.155	0.8236	0.7811	LC/MS Pos Early	785	175.071	33942	100001257	Yes	N-acetylasparagine	4033-40-3	99715	90090		HMDB06028	N-Acetylasparagine	HMDB0006028		99715	Amino Acid	Alanine and Aspartate Metabolism
0.4313	1.1614	0.3307	2.3529	0.768	2.4431	1.4217	0.7574	0.9082	3.299	4.4626	6.1179	1.2956	4.0261	2.2265	3.1284	0.2228	0.5686	0.7295	0.6465	1.3637	1.7105	0.4247	0.8869	0.3518	0.3853	0.5348	1.0918	0.5091	1.4249	0.3117	1.1397	LC/MS Polar	3143	174.041	22185	100000787	Yes	N-acetylaspartate (NAA)	997-55-7;997-55-7	65065	58576	C01042	HMDB00812	N-Acetyl-L-aspartic acid	HMDB0000812	C01042	65065	Amino Acid	Alanine and Aspartate Metabolism
1.3968	1.3675	1.1764	1.0688	1.2632	1.2476	1.5038	1.4772	1.0068	1.0066	0.8558	0.8319	1.2342	0.644	0.9566	1.0229	1.2504	0.567	0.794	0.906	0.4637	0.8258	0.9934	1.0368	0.9129	1.037	1.0488	0.5733	0.7294	0.8669	0.7608	0.7678	LC/MS Polar	4114	300.049	15107	1213	Yes	N-acetylglucosamine 6-phosphate	102029-88-9	439219	8216065	C00357	HMDB0002817	N-Acetylglucosamine 6-phosphate	HMDB0002817		439219	Carbohydrate	Aminosugar Metabolism
0.7815	0.9257	1.4815	0.8155	0.8629	0.6923	0.8217	0.7335	0.9287	1.2178	0.8847	0.8383	1.5501	1.4415	1.5719	1.3628	1.379	1.0587	0.9419	1.0235	0.9334	1.2178	1.642	1.3928	0.8829	1.2481	0.9765	1.7112	0.5776	1.4725	1.764	0.8264	LC/MS Pos Early	1212	336.14	48149	1215	Yes	N-acetylglucosaminylasparagine	2776-93-4	123826	21403014	C04540	HMDB00489	Aspartylglycosamine	HMDB0000489	C04540	123826	Carbohydrate	Aminosugar Metabolism
0.8277	0.9641	0.7878	1.0381	1.1587	0.9173	1.0607	1.1953	1.2913	1.211	1.3867	1.0378	0.8531	1.0014	0.78	0.838	0.7178	0.9794	0.8945	0.8501	1.0185	1.1206	1.2411	1.0829	0.8037	0.847	1.271	0.9986	0.8666	1.0092	1.207	0.9584	LC/MS Polar	3106	188.056	15720	100000282	Yes	N-acetylglutamate	1430871	70914	1266066	C00624	HMDB01138	N-Acetylglutamic acid	HMDB0001138	C00624	70914	Amino Acid	Glutamate Metabolism
1.0115	0.9548	1.5892	0.9639	1.2241	0.87	0.9263	0.9885	0.8814	1.2243	1.171	1.1856	1.8915	1.5503	1.4133	1.6099	0.9391	0.6396	0.6571	0.5488	0.8858	0.7631	1.2761	1.129	0.7287	1.2328	0.8118	1.4741	0.7103	1.5143	1.461	0.8894	LC/MS Pos Early	845	189.087	33943	100001253	Yes	N-acetylglutamine	2490-97-3	182230	158492	C02716	HMDB06029	N-Acetylglutamine	HMDB0006029		182230	Amino Acid	Glutamate Metabolism
0.663	0.6941	0.8271	1.0959	1.0288	0.999	0.7647	0.7175	0.6579	0.7923	1.404	1.1357	1.0908	1.0727	0.7832	0.7498	0.6753	0.8817	1.0406	1.2473	1.0133	1.263	1.001	0.7082	0.73	0.8747	1.1198	1.1758	1.2252	1.9631	1.1032	0.9241	LC/MS Polar	1780	116.035	27710	100001006	Yes	N-acetylglycine	543-24-8	10972	10507		HMDB00532	Acetylglycine	HMDB0000532		10972	Amino Acid	Glycine, Serine and Threonine Metabolism
0.8332	1.0303	1.448	1.2455	0.9032	0.6902	1.0373	0.9697	1.3429	1.2121	0.6933	1.0956	1.1929	1.349	1.1609	1.2852	1.0501	0.7587	0.8533	0.7037	0.9429	0.9457	1.1767	1.2446	0.7282	0.7955	0.5284	1.1588	0.6038	1.1505	0.9532	0.9504	LC/MS Pos Early	2065	198.087	33946	100001293	Yes	N-acetylhistidine	39145-52-3	75619	68142	C02997	HMDB32055	N-Acetylhistidine	HMDB0032055	C02997	75619	Amino Acid	Histidine Metabolism
0.5257	1.6675	0.7455	0.9809	0.7329	0.8531	1.5797	1.0221	1.0868	0.8904	0.8882	0.9827	1.0726	1.0674	1.7819	1.1518	0.9239	1.037	1.3243	1	1.6539	0.85	0.8305	1.5101	0.8394	0.5257	0.9859	0.9405	0.8447	1.1145	2.2101	1.0227	LC/MS Neg	2325	172.098	33967	100001276	Yes	N-acetylisoleucine	3077-46-1	2802421	2081100							Amino Acid	Leucine, Isoleucine and Valine Metabolism
0.6967	1.3033	0.5365	1.0036	0.8543	0.7667	1.0133	1.002	1.2604	1.0832	0.754	1.077	0.7882	0.9615	1.0655	0.7241	0.6401	0.998	1.1186	0.661	1.3018	1.0884	0.7719	1.2787	0.809	0.4443	0.8637	1.1961	1.1751	0.771	1.3009	1.2848	LC/MS Neg	2400	172.098	1587	1082	Yes	N-acetylleucine	1188-21-2	70912	64075	C02710	HMDB11756	N-Acetylleucine	HMDB0011756	C02710	70912	Amino Acid	Leucine, Isoleucine and Valine Metabolism
0.6671	1.0255	0.9734	0.8694	0.66	1.025	0.6568	1.1711	1.3672	1.2757	1.0696	1.3895	0.9669	1.2816	1.3893	1.2618	1.0015	1.4122	0.6795	0.7755	0.9705	0.8848	0.9985	0.8593	0.4512	0.9751	0.5629	1.2036	1.0091	1.0227	1.4104	0.9371	LC/MS Pos Early	1980	192.069	1589	1083	Yes	N-acetylmethionine	65-82-7	448580	395338	C02712	HMDB11745	N-Acetylmethionine	HMDB0011745	C02712	6180	Amino Acid	Methionine, Cysteine, SAM and Taurine Metabolism
0.9682	0.6176	1.6752	0.7001	0.8079	0.7116	0.7344	0.7598	0.8723	1.6424	0.796	0.7391	1.2219	1.2125	0.9356	1.0956	1.2049	1.2318	1.0025	0.8679	0.8862	0.6221	1.3519	1.2991	1.0571	1.5601	0.7762	1.4519	1.1418	1.3831	1.4105	0.9975	LC/MS Pos Early	880	208.064	45428	100005463	Yes	N-acetylmethionine sulfoxide		193368	167798		HMDB0240343	N-Acetylmethionine sulfoxide			193368	Amino Acid	Methionine, Cysteine, SAM and Taurine Metabolism
1.2155	0.9271	0.9301	1.032	1.2113	1.055	1.0498	1.0064	0.9272	0.9006	0.9891	0.9695	0.9769	0.9872	0.817	0.7955	1.1546	0.9936	1.2183	1.2303	1.3961	1.2609	1.1922	1.0221	0.935	0.8656	1.22	1.1562	1.1895	0.9849	0.9809	0.8977	LC/MS Polar	3072.6	308.099	32377	1162	Yes	N-acetylneuraminate	131-48-6	439197	10292217	C00270	HMDB00230	N-Acetylneuraminic acid	HMDB0000230	C19910	445063	Carbohydrate	Aminosugar Metabolism
0.7232	1.2259	0.809	0.9363	0.9004	0.9031	1.1534	1.081	0.8228	0.9759	0.7617	0.9826	0.8736	1.0426	1.0174	0.9325	0.7901	1.2873	1.1076	0.7193	1.3164	1.232	1.0833	1.4244	0.9773	0.6885	1.1333	1.1232	1.0207	0.9406	1.3537	1.4593	LC/MS Neg	2597	206.082	33950	100001256	Yes	N-acetylphenylalanine	2018-61-3	74839	67404	C03519	HMDB00512	N-Acetyl-L-phenylalanine	HMDB0000512	C03519	74839	Amino Acid	Phenylalanine and Tyrosine Metabolism
0.9141	1.225	1.5761	1.0407	0.933	1.2032	0.8348	0.9513	0.8372	1.0108	0.992	0.8401	1.756	1.3593	1.2259	1.2065	1.1355	0.9189	0.8289	0.6927	0.8514	0.868	1.2442	1.4111	0.6514	1.2855	0.6333	1.008	0.9851	1.6855	1.5427	0.9271	LC/MS Pos Early	811	148.06	37076	100001851	Yes	N-acetylserine	97-14-3	65249	58744		HMDB02931	N-Acetylserine	HMDB0002931		65249	Amino Acid	Glycine, Serine and Threonine Metabolism
0.5899	0.8725	1.0004	1.128	1.0155	0.9996	1.2545	1.0929	0.609	0.8701	0.7848	0.971	1.1837	0.9489	1.0771	1.1099	0.8104	0.7584	1.0276	0.9776	0.8271	1.2294	1.2715	1.3399	0.8299	0.9994	1.1148	0.8785	1.0312	1.1838	0.9115	1.14	LC/MS Neg	800	166.018	48187	100005466	Yes	N-acetyltaurine		159864	140553							Amino Acid	Methionine, Cysteine, SAM and Taurine Metabolism
1.1192	1.0485	1.2188	1.3	1.261	1.0312	1.1777	1.3547	1.0703	1.0879	0.5669	0.658	1.2281	0.9597	0.8279	1.1956	0.8421	0.8572	0.8044	0.7929	0.9322	1.0872	0.8441	0.961	1.0452	0.7547	0.8418	0.8523	0.9688	0.9636	1.0745	1.0545	LC/MS Neg	821.6	160.062	33939	100001274	Yes	N-acetylthreonine	17093-74-2	152204	3841173		HMDB0062557	N-Acetylthreonine	HMDB0062557		152204	Amino Acid	Glycine, Serine and Threonine Metabolism
0.4584	1.5129	0.8219	1.0861	0.9749	0.4584	1.2807	1.1818	1.0787	1.0203	0.4584	0.7273	1.1053	0.4584	0.4584	1.4864	0.4584	0.9694	0.839	0.7043	0.4584	0.6697	0.7755	1.5662	0.7296	0.4584	0.7951	0.4584	0.4584	1.59	1.2471	1	LC/MS Neg	1704	158.082	1591	1084	Yes	N-acetylvaline	96-81-1	66789	60154		HMDB11757	N-Acetylvaline	HMDB0011757		227752	Amino Acid	Leucine, Isoleucine and Valine Metabolism
0.714	0.7213	1.3578	0.7419	0.8615	1.0946	0.9792	0.6598	1.0862	1.1565	0.8577	1.0616	1.4974	1.8709	1.5887	1.2455	1.0422	0.904	0.9789	0.7647	0.8892	0.9736	1.5264	1.1387	0.7137	1.1215	0.8513	1.2319	0.6065	1.5276	0.8475	1.0208	LC/MS Pos Early	1877	175.108	43249	100004523	Yes	N-delta-acetylornithine		9920500	8096135		HMDB0003357	N5-Acetylornithine	HMDB0240589		193343	Amino Acid	Urea cycle; Arginine and Proline Metabolism
1.1494	1.2666	0.9131	1.0104	1.0879	1.0136	1.0041	1.2241	1.1838	1.2967	1.2926	1.2841	1.1614	1.0216	1.0547	1.0123	0.886	0.8846	0.8411	0.823	0.8726	1.0594	0.7908	0.9642	0.9017	0.8325	0.9327	0.8486	0.9164	0.9242	0.9466	0.9959	LC/MS Neg	1543.8	176.039	2829	194	Yes	N-formylmethionine	4289-98-9	439750	388809	C03145	HMDB01015	N-Formyl-L-methionine	HMDB0001015	C03145	439750	Amino Acid	Methionine, Cysteine, SAM and Taurine Metabolism
0.8494	1.4366	1.0566	1.5523	1.0352	1.3882	1.7761	1.5057	0.8667	0.9661	0.6823	1.0237	1.2608	0.8814	0.9595	1.2991	0.8779	0.991	0.9676	0.8558	0.9373	1.4099	1.2505	1.9492	0.9997	0.7953	0.9807	1.0003	0.9164	1.0271	0.9862	1.0951	LC/MS Neg	2400	192.067	48433	100006056	Yes	N-formylphenylalanine	13200-85-6	759256	663938			N-Formylphenylalanine	HMDB0240317		759256	Amino Acid	Phenylalanine and Tyrosine Metabolism
0.619	0.618	1.0505	0.7098	0.6211	0.709	0.6754	0.9495	0.73	1.1573	0.9256	0.8555	1.1949	1.2146	0.9797	1.0086	1.2142	0.9914	0.8407	0.9004	0.821	1.0329	1.378	1.2816	0.9557	1.9306	1.2794	1.569	1.4036	2.2976	2.0175	1.3558	LC/MS Pos Early	636	326.108	37123	100001491	Yes	N-glycolylneuraminate	1113-83-3	123802	3794850	C03410	HMDB00833	N-Glycolylneuraminic acid	HMDB0000833	C03410	123802	Xenobiotics	Food Component/Plant
1.0786	0.9776	0.5254	1.2347	0.4042	0.9068	0.4042	1.1835	1.2818	1.0224	0.7646	0.779	1.2399	2.2498	0.8132	1.8046	1.1821	0.7193	0.581	0.4042	1.0447	0.6165	1.7343	1.1697	0.8216	0.6076	0.7465	1.2546	0.6988	1.6761	0.7991	1.6797	LC/MS Pos Early	1932	144.102	47101	100005383	Yes	N-methylpipecolate	41447-17-0	11862129;11286529	9461516							Xenobiotics	Chemical
0.4935	1.0789	1.2086	0.4917	0.9103	2.7591	0.6429	1.4746	1.5712	0.8451	0.4917	0.6751	0.6928	1	0.7049	0.4917	0.6337	1.0651	0.4917	0.4917	1.4367	1.1282	1.3104	1.6371	0.4917	0.4917	0.4917	0.4917	0.4917	0.4917	0.6532	0.4917	LC/MS Pos Early	1335	130.086	37431	100001956	Yes	N-methylproline	475-11-6	557	541			N-Methyl-proline	HMDB0094696		643474	Amino Acid	Urea cycle; Arginine and Proline Metabolism
1.1638	1.1921	1.0165	1.1149	1.1943	1.1078	1.1526	1.1744	1.3636	1.2246	1.0231	1.5323	1.046	1.3017	1.3249	1.0373	0.7185	0.8482	0.7092	0.5949	0.7	0.7077	0.8182	0.7393	0.8023	0.7324	0.9835	0.8239	0.6327	0.7581	0.5902	0.946	LC/MS Pos Early	2845	189.135	43586	100004488	Yes	N-monomethylarginine	53308-83-1	132862	117259	C03884	HMDB29416	L-Targinine	HMDB0029416	C03884	132862	Amino Acid	Urea cycle; Arginine and Proline Metabolism
1.0667	0.9108	1.1204	0.9974	1.0607	1.1224	1.5003	1.24	1.5024	0.8455	0.7889	1.0026	1.2503	0.8683	1.1255	0.8343	1.5543	0.4228	0.7652	0.9307	0.2983	0.9014	1.5351	1.0379	1.4549	1.4762	1.0069	0.3081	0.6243	0.9067	0.9254	0.7973	LC/MS Neg	5610	388.253	39732	100003119	Yes	N-oleoyltaurine	52514-04-2	6437033	4941625							Lipid	Endocannabinoid
1.3562	1.1571	0.9009	1.0812	1.2251	0.9856	1.0853	1.2584	1.0388	1.0345	1.0247	0.9691	0.8245	0.9066	0.8867	0.8768	0.976	1.2742	1.2664	0.9466	1.0934	1.0234	0.6337	0.6651	1.0129	0.8166	1.3112	0.9871	0.8609	0.6888	0.9831	1.017	LC/MS Pos Late	3090	540.535	52604	100009028	Yes	N-palmitoyl-sphinganine (d18:0/16:0)	5966-29-0	5283572	4446685		HMDB11760	Cer(d18:0/16:0)	HMDB0011760		5283572	Lipid	Sphingolipid Metabolism
1.2553	1.2673	1.0061	1.1819	1.111	1.0678	1.0184	1.2113	1.107	0.9896	0.9862	1.0261	0.9264	0.9206	0.8892	0.8924	0.9939	1.288	1.1043	1.064	0.9243	1.0102	0.8318	0.8148	0.9755	0.8168	1.1121	0.9011	0.8188	0.742	0.9303	1.0365	LC/MS Pos Late	2893	538.519	44877	1518	Yes	N-palmitoyl-sphingosine (d18:1/16:0)	24696-26-2	5283564	4446677		HMDB04949	Ceramide (d18:1/16:0)	HMDB0004949	C00195	5283564	Lipid	Sphingolipid Metabolism
0.8498	0.8187	0.9705	0.8123	0.9652	1.162	1.4806	1.4102	1.2161	0.86	0.9525	1.1108	1.4386	0.9577	1.1321	0.8657	1.7521	0.644	0.6391	1.1033	0.4941	1.0796	1.9064	1.3012	1.454	1.49	0.845	0.5329	0.6684	1.1205	1.0295	0.8377	LC/MS Neg	5560	362.237	39835	100003239	Yes	N-palmitoyltaurine	83982-06-3		14435932							Lipid	Endocannabinoid
1.1558	0.9707	0.9195	0.9464	1.146	0.976	1.0344	1.4497	1.1137	0.8857	0.8123	0.8667	1.0997	0.6856	0.7558	0.721	1.694	0.7249	0.9738	1.0417	0.8912	0.9939	1.4838	1.2495	2.3322	1.8337	1.1734	0.7379	1.0061	1.1681	1.4788	0.9052	LC/MS Neg	5782	390.268	39730	100003240	Yes	N-stearoyltaurine	63155-80-6	168274	147194							Lipid	Endocannabinoid
0.7987	0.7561	1.3135	0.4638	1.0907	0.7547	1.2081	1.452	0.2821	0.6438	0.6047	0.2821	0.564	0.8517	0.3915	1	0.999	1.8298	0.9904	0.683	0.5143	2.4481	1.52	1.6394	0.6536	1.1531	2.3889	1.6864	3.639	4.8836	3.4287	1.326	LC/MS Pos Early	1250	153.066	40469	100001468	Yes	N1-Methyl-2-pyridone-5-carboxamide	701-44-0	69698	62899	C05842	HMDB04193	N1-Methyl-2-pyridone-5-carboxamide	HMDB0004193	C05842	69698	Cofactors and Vitamins	Nicotinate and Nicotinamide Metabolism
1.1485	0.9625	1.3332	0.9582	1.0148	1.0655	1.1492	0.9709	1.0518	1.2467	1.4467	0.8304	1.2878	0.7854	0.7606	0.9906	1.3268	0.9816	1.094	0.9901	0.8522	0.9735	1.4486	1.2562	1.0529	0.7969	0.8671	0.6733	1.0024	0.9976	1.103	0.8518	LC/MS Pos Early	2120	282.12	15650	1242	Yes	N1-methyladenosine	15763-06-1	27476	4573813	C02494	HMDB03331	1-Methyladenosine	HMDB0003331	C02494	27476	Nucleotide	Purine Metabolism, Adenine containing
1.0951	0.8534	0.5276	1.0084	0.9847	1.2293	1.4205	1.3213	1.5714	1.413	1.0537	1.2972	0.9916	1.1317	1.1396	1.2011	0.6958	0.831	0.7909	0.7905	0.8789	1.2528	1.0372	0.734	0.8586	0.5966	0.9667	0.784	0.9721	1.093	0.7649	1.0258	LC/MS Polar	2612.6	187.109	36752	100001734	Yes	N6-acetyllysine	692-04-6	92832	83801	C02727	HMDB00206	N6-Acetyl-L-lysine	HMDB0000206	C02727	92832	Amino Acid	Lysine Metabolism
0.8422	0.9984	0.9501	0.7977	0.818	0.8862	0.8012	0.9621	0.9604	1.0975	1.0593	1.0016	1.0384	0.9272	0.941	0.7843	1.1004	0.9177	0.7147	1.2767	1.2254	1.3675	1.0604	0.9698	1.2249	1.1867	1.1418	1.1263	1.1252	1.4064	0.7745	1.4466	LC/MS Pos Early	2500	205.118	36713	100001768	Yes	N6-carboxymethyllysine	1404817		11217184		HMDB0240347	N6-Carboxymethyllysine	HMDB0240347		123800	Carbohydrate	Advanced Glycation End-product
1.0759	0.9035	2.0776	0.9393	1.0102	1.0465	0.9395	1.2857	0.8992	1.855	1.1918	0.7723	1.7925	1.5789	1.948	1.1841	1.4035	0.6196	0.9898	1.2025	0.4859	0.6832	1.5369	2.7076	0.9406	1.3653	0.611	0.724	0.5775	0.9334	0.8824	0.5374	LC/MS Pos Early	1930	384.115	48130	100001664	Yes	N6-succinyladenosine	4542-23-8				HMDB00912	Succinyladenosine	HMDB0000912		20849086	Nucleotide	Purine Metabolism, Adenine containing
1.1685	1.1814	1.4168	1.2548	1.3967	1.4187	0.9051	1.1563	1.1318	1.3714	0.9338	1.4715	1.4069	1.2582	1.1802	1.602	0.8121	0.573	0.8182	0.6807	0.7288	0.7607	1.0151	0.8763	0.9788	0.7014	0.7321	0.7454	0.733	0.8382	0.9849	1.2488	LC/MS Pos Early	2825	189.16	1498	189	Yes	N6,N6,N6-trimethyllysine	23284-33-5	440120	140379	C03793	HMDB01325	N6,N6,N6-Trimethyl-L-lysine	HMDB0001325	C03793	440120	Amino Acid	Lysine Metabolism
1.0328	0.9517	1.0052	0.8572	0.907	1.004	0.9669	1.0194	0.9974	1.2543	1.1285	1.0316	1.0729	1.1648	1.1656	1.223	0.9991	0.9545	0.9734	0.8565	0.9887	0.8687	0.9853	1.1146	0.9818	1.0524	0.9382	1.0009	0.9102	0.9877	1.0521	1.0373	LC/MS Pos Early	1942	123.055	594	432	Yes	nicotinamide	98-92-0	936	911	C00153	HMDB01406	Niacinamide	HMDB0001406	C00153	936	Cofactors and Vitamins	Nicotinate and Nicotinamide Metabolism
0.899	1.0612	0.6414	0.8907	0.9939	0.9916	1.0047	1.301	1	1.0422	0.8719	0.9906	1.1252	0.6414	0.654	1.0563	1.132	0.8614	0.8605	0.8487	0.6943	0.9063	1.1357	1.1431	1.0003	1.0899	0.8097	1.0762	0.8898	1.0615	1.1049	1.1729	LC/MS Neg	1434	662.102	5278	1310	Yes	nicotinamide adenine dinucleotide (NAD+)	53-84-9	5893	5681	C00003	HMDB00902	NADH	HMDB0000902	C00003	5893	Cofactors and Vitamins	Nicotinate and Nicotinamide Metabolism
0.9007	0.8505	2.0451	1.2835	0.8208	0.9169	1.1708	0.9299	0.6635	1.3695	1.2407	1.0809	1.7371	1.2917	1.0918	2.0945	1.6165	0.5943	0.6344	0.557	0.6041	0.5631	1.1798	1.0332	0.9668	0.7044	0.619	0.8613	0.827	2.5806	1.1482	1.6174	LC/MS Pos Early	877	139.05	39582	100002763	Yes	nicotinamide N-oxide	1986-81-8	72661	65522		HMDB02730	Nicotinamide N-oxide	HMDB0002730		72661	Cofactors and Vitamins	Nicotinate and Nicotinamide Metabolism
0.8519	0.9273	0.9643	1.0196	1.0133	1.0533	1.0396	0.9772	0.8738	1.0954	1.0766	1.1876	1.1217	0.8649	0.9413	1.1026	0.9898	0.6843	1.0102	0.9419	0.8349	1.181	1.0107	1.0239	0.92	0.9791	0.9521	0.8071	0.8957	1.0348	1.0223	1.155	LC/MS Neg	680	211.001	22152	1312	Yes	nicotinamide ribonucleotide (NMN)	1094-61-7	14180	13553	C00455	HMDB00229	Nicotinamide ribotide	HMDB0000229	C00455	14180	Cofactors and Vitamins	Nicotinate and Nicotinamide Metabolism
0.7111	0.7246	1.0068	0.4459	0.3423	0.926	0.9932	0.8643	1.1527	1.6399	0.7328	0.78	1.1909	2.0615	1.4897	1.0691	1.2516	0.8945	0.5892	0.8826	1.2019	0.6804	1.0913	0.9802	0.8092	1.2708	0.7232	1.6528	1.2253	1.3169	1.5195	1.1288	LC/MS Pos Early	2040	255.098	33013	100001310	Yes	nicotinamide riboside	1341-23-7	439924		C03150	HMDB00855	Nicotinamide riboside	HMDB0000855	C03150	439924	Cofactors and Vitamins	Nicotinate and Nicotinamide Metabolism
0.9822	1.5661	0.8365	0.8563	0.7313	0.8554	0.9244	1.0274	1.0834	1.5571	1.3765	1.0178	0.9032	0.8414	0.8921	1.1738	1.1937	1.2433	1.4639	0.8899	0.8981	0.8868	0.6912	1.0312	1.2394	1.3931	1.5503	1.3295	0.8969	0.4119	0.8197	1.0771	LC/MS Neg	1180	122.025	1504	567	Yes	nicotinate	59-67-6	938	913	C00253	HMDB01488	Nicotinic acid	HMDB0001488	C00253	938	Cofactors and Vitamins	Nicotinate and Nicotinamide Metabolism
1.7082	1.1274	1.1789	1.146	1.4002	1.448	1.4085	1.4927	1.8184	1.3905	0.7513	1.4607	1.6668	0.947	1.1473	1.2189	1.053	0.8449	0.6833	0.8333	0.5814	0.7555	0.7448	0.6941	1.2807	0.8005	0.7402	0.4693	0.6892	0.6875	0.9034	0.7108	LC/MS Neg	6068	297.28	1356	892	Yes	nonadecanoate (19:0)	646-30-0	12591	12071	C16535	HMDB00772	Nonadecanoic acid	HMDB0000772	C16535	12591	Lipid	Long Chain Fatty Acid
0.8968	1.1371	0.8275	0.697	0.8439	0.5614	0.646	1.2458	0.9344	1.2724	0.9276	1.3736	1.3819	1.3275	1.6383	1.2408	1.5671	1.3567	0.9717	1	0.4826	1.0342	1.0479	0.7639	1.6394	1.3181	0.6946	0.8069	0.9304	1.0286	1	0.8872	LC/MS Neg	2796	187.007	36845	100001806	Yes	o-cresol sulfate		11615528	9790277			o-Cresol sulfate	HMDB0240655		11615528	Amino Acid	Phenylalanine and Tyrosine Metabolism
1.2921	1.4915	1.5119	0.9577	1.8364	2.0427	1.1125	2.2664	1.1984	1.1561	1.0217	0.6648	1.4904	0.2614	0.9876	0.8981	1	0.2614	0.9293	1.2437	0.289	0.6013	1.1324	1.0015	0.848	0.3715	0.2614	0.2614	0.5448	0.3938	0.6424	0.5164	LC/MS Pos Late	950	288.217	33936	100001247	Yes	octanoylcarnitine	3671-77-0	123701	110274	C02838	HMDB00791	L-Octanoylcarnitine	HMDB0000791	C02838	11953814	Lipid	Fatty Acid Metabolism(Acyl Carnitine)
1.2347	1.1677	1.0055	0.9509	1.0524	1.0541	1.0595	1.1701	1.3871	0.9858	0.8895	1.0225	0.8469	1.0347	1.0563	0.9216	1.1564	1.0558	0.8624	0.8782	0.505	0.8349	0.9341	0.8628	1.1714	1.04	1.0571	0.675	0.5862	0.7424	0.9827	0.9945	LC/MS Neg	5655	281.249	52285	100008930	Yes	oleate/vaccenate (18:1)										Lipid	Long Chain Fatty Acid
1.1336	1.1595	1.0153	0.871	1.156	0.9265	1.1267	1.3892	1.2973	1.0007	1.0025	0.8542	1.078	0.9638	0.849	0.8085	1.6797	0.9044	0.7258	0.9993	0.6527	0.8666	1.3723	0.9632	1.1657	1.8345	1.283	0.8627	0.7304	0.878	1.3574	0.7757	LC/MS Neg	6400	324.291	38102	1137	Yes	oleoyl ethanolamide	11-58-0;111-58-0	5283454	4446574		HMDB02088	Oleoylethanolamide	HMDB0002088		5283454	Lipid	Endocannabinoid
1.5731	2.1861	1.5277	1.296	1.4871	1.67	1.5704	1.9805	1.4337	0.994	0.8728	0.5952	2.2922	0.3715	1.006	0.9351	1.608	0.2267	1.2053	1.7167	0.2033	0.5184	0.8379	1.0392	1.6939	0.3698	0.2956	0.1252	0.5462	0.5061	0.7066	0.3788	LC/MS Pos Late	1423	426.358	35160	100001501	Yes	oleoylcarnitine	38677-66-6	6441392;53477789	21403150		HMDB05065	Oleoylcarnitine	HMDB0005065		46907933	Lipid	Fatty Acid Metabolism(Acyl Carnitine)
1.3606	1.5781	0.997	0.8244	1.0623	0.83	1.0972	1.2468	0.9242	0.906	1.168	0.8144	1.2084	0.5094	0.7339	0.6375	1.1094	0.399	0.9769	1.1319	0.8382	1.0708	0.9867	1.1659	1.3443	1.1781	1.0016	0.8115	1.3036	0.9984	1.0117	0.7323	LC/MS Pos Late	1449	368.352	53260	100009331	Yes	oleoylcholine										Lipid	Phospholipid Metabolism
0.7159	0.5829	1.2022	0.8012	0.6642	0.5554	0.3705	0.6619	0.9202	1.0529	0.7617	0.8349	0.7974	1.179	1.1523	1.1012	1.2308	0.6947	1.1168	0.8526	1.0493	0.6105	1.3728	1.4517	1.2687	2.4751	1.0255	1.6617	0.7969	1.2312	1.4853	0.9745	LC/MS Pos Early	2085	290.135	34592	100001311	Yes	ophthalmate	495-27-2	7018721	7993181		HMDB05765	Ophthalmic acid	HMDB0005765	C21016	7018721	Amino Acid	Glutathione Metabolism
1.2327	0.9875	1.3621	0.9897	0.8132	1.0556	0.7708	1.1556	1.1006	1.4097	0.7785	0.8417	1.0078	1.5476	1.2731	1.1358	1.0067	1.3225	0.9933	0.5539	0.8979	0.8466	1.1324	1.0071	0.7136	0.8091	0.9136	1.7127	0.763	0.8112	1.1253	0.681	LC/MS Pos Early	2800	133.097	1493	444	Yes	ornithine	3184-13-2	6262	6026	C00077	HMDB03374	D-Ornithine	HMDB0003374	C00515	71082	Amino Acid	Urea cycle; Arginine and Proline Metabolism
0.9703	0.8371	0.7406	0.8929	1.0132	1.1446	0.9614	0.9038	1.4332	1.2659	1.0055	0.8859	0.8658	1.1731	1.1278	0.9418	1.2182	1.2837	1.056	1.0368	0.9945	1.0383	1.2674	1.233	0.8866	0.9439	0.8295	1.1319	0.7987	0.8407	1.1741	0.8836	LC/MS Polar	1638.1	155.01	1505	445	Yes	orotate	50887-69-9	967	942	C00295	HMDB00226	Orotic acid	HMDB0000226	C00295	967	Nucleotide	Pyrimidine Metabolism, Orotate containing
1.1486	0.9756	0.901	0.9284	1	0.9908	0.941	0.9803	1.2155	1.0386	1.0834	0.9865	0.929	1.2201	0.8541	0.8944	1.0124	1.3741	0.9558	0.8771	1.0751	1.0815	1.0476	0.9836	1.0195	0.9765	1.279	1.0964	0.8969	1	1.0479	1.0842	LC/MS Polar	2250	287.052	35172	100001416	Yes	orotidine	314-50-1	92751	83729	C01103	HMDB00788	Orotidine	HMDB0000788	C01103	92751	Nucleotide	Pyrimidine Metabolism, Orotate containing
0.9878	1.2369	1.1652	1.5026	1.1256	1.2389	1.1275	1.0538	1.0669	0.9238	1.1261	0.9708	1.3736	1.0137	1.0602	1.0301	1.3116	0.862	0.5643	0.9954	0.8247	0.98	1.0582	0.9382	0.854	0.9278	0.7977	0.8229	0.813	0.9189	1.0046	0.9599	LC/MS Polar	3803	88.988	20694	100000841	Yes	oxalate (ethanedioate)	144-62-7	971	946	C00209	HMDB02329	Oxalic acid	HMDB0002329	C00209	971	Cofactors and Vitamins	Ascorbate and Aldarate Metabolism
1.0843	1.1683	1.282	3.8793	2.0176	7.3584	2.3511	2.993	0.2286	0.2128	0.1892	1.2624	1.9914	0.43	0.9157	2.4037	0.1881	4.7643	0.5898	0.4269	0.1363	0.174	0.1732	0.1641	5.4941	2.1001	2.7264	0.422	0.1393	0.1146	0.1444	8.0158	LC/MS Neg	2890	187.007	36103	100001315	Yes	p-cresol sulfate	3233-57-7	4615423	3806480	C01468	HMDB11635	p-Cresol sulfate	HMDB0011635		4615423	Amino Acid	Phenylalanine and Tyrosine Metabolism
0.4702	0.6184	0.5949	2.4662	1.0975	5.4614	1.6742	1.71	0.3916	0.3916	0.3916	0.7604	0.858	0.3916	0.3916	0.8794	0.3916	0.9025	0.3916	0.3916	0.3916	0.3916	0.3916	0.3916	2.4445	1.2375	1.8066	0.4706	0.3916	0.3916	0.3916	5.0127	LC/MS Neg	2420	283.082	48841	100006191	No	p-cresol-glucuronide	17680-99-8	154035	135751		HMDB11686	p-Cresol glucuronide	HMDB0011686		154035	Amino Acid	Phenylalanine and Tyrosine Metabolism
1.1356	1.0058	0.9598	0.8875	0.9942	1.0076	1.0672	1.0896	1.3321	1.041	0.979	1.0136	0.893	1.0925	1.0477	0.8502	1.2494	1.156	0.8497	0.9372	0.7066	0.8934	0.9862	0.8936	1.2344	1.0972	1.0749	0.7222	0.7252	0.8751	0.971	1.0158	LC/MS Neg	5618	255.233	1336	424	Yes	palmitate (16:0)	57-10-3	985	960	C00249	HMDB00220	Palmitic acid	HMDB0000220	C00249	985	Lipid	Long Chain Fatty Acid
1.1467	1.2901	1.1486	1.0974	1.0164	1.1443	1.3345	1.0031	1.6099	1.4453	1.2911	0.8547	0.8017	1.2225	1.135	1.0886	1.1606	0.9969	0.9519	0.7116	0.2732	0.8381	0.9176	0.9069	1.0667	0.8966	0.9188	0.4177	0.4112	0.6067	0.4788	0.7464	LC/MS Neg	5475	253.217	33447	452	Yes	palmitoleate (16:1n7)	373-49-9	445638	393216	C08362	HMDB03229	Palmitoleic acid	HMDB0003229	C08362	5312427	Lipid	Long Chain Fatty Acid
0.8347	1.5647	1.0881	0.9741	1.4657	1.115	1.3875	1.6063	1.5881	1.0259	1.2565	0.7211	2.0524	0.606	1.0848	1.0568	1.0481	0.353	1.3439	1.5091	0.4056	0.8606	0.889	0.9557	1.3594	0.4344	0.4095	0.191	0.6166	0.548	0.6216	0.467	LC/MS Pos Late	1357	398.326	53223	100009406	No	palmitoleoylcarnitine			28639183		HMDB0013207	9-Hexadecenoylcarnitine	HMDB0013207		53481653	Lipid	Fatty Acid Metabolism(Acyl Carnitine)
1.679	1.7995	1.0419	1.2754	0.9333	0.9406	0.9979	1.2743	0.9439	1.043	1.3771	0.9091	1.2796	0.5518	0.6964	0.7759	1.167	0.3801	1.0387	1.2212	0.6506	0.7627	1.0021	1.3079	1.3362	1.0832	0.788	0.5399	1.2508	0.9417	0.7282	0.9768	LC/MS Pos Late	1385	340.321	53257	100009334	Yes	palmitoloelycholine										Lipid	Phospholipid Metabolism
0.8386	0.9741	0.8928	0.9016	0.8853	0.8168	0.8654	0.9452	0.9744	0.9	0.9303	0.9706	0.8281	0.8723	0.8549	0.8797	1.2029	1.4791	1.1884	1.3494	1.4281	1.2549	1.0825	1.0256	1.2365	1.1551	1.3507	1.378	1.0721	1.1517	1.4475	1.2581	LC/MS Pos Late	2290	705.591	52434	100008954	No	palmitoyl dihydrosphingomyelin (d18:0/16:0)		9939965	8115586		HMDB0062665					Lipid	Sphingolipid Metabolism
1.3513	1.0612	0.9532	0.6312	1.2739	1.039	1.1295	1.315	1.3699	0.7773	0.6489	0.9569	1.1286	0.9941	0.9069	0.6358	1.7744	1.0083	0.7119	0.9743	0.9815	0.93	1.4352	0.6611	1.0596	1.0383	1.0059	0.9142	0.5505	1.0476	1.4031	0.7848	LC/MS Neg	6300	298.275	38165	1489	Yes	palmitoyl ethanolamide	544-31-0	4671	4509	C16512	HMDB02100	Palmitoylethanolamide	HMDB0002100	C16512	4671	Lipid	Endocannabinoid
0.9446	1.0652	0.9478	0.9143	1.0574	0.976	0.9897	0.979	1.0103	0.9451	0.8423	0.9502	0.9188	0.9877	0.9411	0.9707	1.1731	1.2753	1.1337	1.1811	1.1036	1.2113	1.1628	1.0109	1.1884	0.95	1.1564	0.956	0.9548	1.1301	1.1951	1.1813	LC/MS Pos Late	2168	703.575	37506	100002107	Yes	palmitoyl sphingomyelin (d18:1/16:0)	6254-89-3	9939941	8115562		HMDB0061712					Lipid	Sphingolipid Metabolism
0.6789	1.2384	0.7959	0.7341	1.1185	0.9689	1.116	1.295	1.5914	1.0311	1.1019	0.6187	2.0319	0.4163	1.0971	0.8496	1.6556	0.2985	1.29	2.0815	0.3411	1.1314	1.2331	1.2723	1.9977	0.3811	0.3501	0.1774	0.7152	0.7443	0.9093	0.5835	LC/MS Pos Late	1425	400.342	44681	100000776	Yes	palmitoylcarnitine	6865-14-1	461	448	C02990	HMDB00222	L-Palmitoylcarnitine	HMDB0000222	C02990	11953816	Lipid	Fatty Acid Metabolism(Acyl Carnitine)
1.2402	1.2406	0.9254	0.8947	0.8593	0.5445	0.9254	1.2063	0.9747	0.9618	1.335	0.81	1.0964	0.6052	0.625	0.5901	1.2134	0.4656	1.0253	1.3382	1.0393	0.8529	1.0667	1.4879	1.3315	1.1406	0.8539	0.7526	1.3622	1.1255	0.9091	1.2102	LC/MS Pos Late	1482	342.337	52944	100009233	Yes	palmitoylcholine		151731	133731							Lipid	Fatty Acid Metabolism (Acyl Choline)
1.2074	0.953	1.0465	1.0176	1.0645	1.1802	1.0021	1.0056	1.2117	1.1829	1.1048	1.1746	1.0227	1.1863	1.1447	1.117	0.8198	0.936	0.9024	0.6817	0.8433	0.9868	0.6575	0.6424	1.004	0.7751	0.9979	0.8775	0.8301	0.9702	0.7953	0.9838	LC/MS Neg	1498.7	218.103	1508	1024	Yes	pantothenate	137-08-6	6613	6361	C00864	HMDB00210	Pantothenic acid	HMDB0000210	C00864	6613	Cofactors and Vitamins	Pantothenate and CoA Metabolism
0.888	0.7931	1.0152	0.9251	0.9576	0.9938	1.0971	1.0482	1.0946	0.869	0.7824	1.0461	0.9877	0.9141	0.9465	1.0062	1.157	0.9931	0.9284	0.9583	0.9248	1.0823	1.1211	1.0375	1.298	1.2385	1.1213	0.9158	0.879	1.1096	1.1798	1.1584	LC/MS Neg	5521	241.217	1361	980	Yes	pentadecanoate (15:0)	1002-84-2;10002-84-2	13849	13249	C16537	HMDB00826	Pentadecanoic acid	HMDB0000826	C16537	13849	Lipid	Long Chain Fatty Acid
1.1233	2.0781	0.4385	0.3815	0.7769	1.0007	0.7825	0.999	0.6316	0.5296	0.924	1.2141	0.8298	1.1988	1.4813	0.9201	0.9182	1.28	2.7641	1.2446	1.533	1.0183	0.5595	1.4512	2.4696	0.7231	0.9993	0.7564	1.4936	1.6132	0.9019	1.4041	LC/MS Neg	2156	172.991	32553	100001510	Yes	phenol sulfate	937-34-8	74426	67018	C02180	HMDB60015	Phenyl hydrogen sulfate	HMDB0060015	C02180	74426	Amino Acid	Phenylalanine and Tyrosine Metabolism
0.8128	0.977	1.3071	1.4968	0.7881	2.1134	1.2304	1.7575	0.7494	1.0779	1.3839	1.3457	1.1294	1.023	1.094	1.1489	0.3333	0.4017	0.9591	0.3514	0.3428	0.2972	0.8351	1.4388	1.3058	0.4275	0.448	0.3527	1.2847	0.6421	0.5143	1.3317	LC/MS Pos Early	2317	194.081	33945	100001275	Yes	phenylacetylglycine	500-98-1	68144	61452	C05598	HMDB00821	Phenylacetylglycine	HMDB0000821	C05598	68144	Amino Acid	Phenylalanine and Tyrosine Metabolism
1.2372	1.1174	1.0679	1.082	1.0462	1.1302	1.055	1.1311	1.2373	1.2379	0.9989	1.248	1.0495	1.1643	1.1582	0.9978	0.9296	1.0011	0.83	0.7329	0.5822	0.8854	0.9942	0.9599	0.7891	0.6702	0.754	0.8966	0.7693	0.8263	0.9692	1.0035	LC/MS Pos Early	2878	166.086	64	460	Yes	phenylalanine	63-91-2	6140	5910	C00079	HMDB00159	L-Phenylalanine	HMDB0000159	C00079	6140	Amino Acid	Phenylalanine and Tyrosine Metabolism
1.1036	0.8444	0.9234	0.5454	0.5001	0.5842	0.4348	0.6149	1.1343	1.273	1.0948	1.0002	0.5548	2.2774	1.5925	1.179	0.66	1.2752	0.8181	0.649	0.8415	0.8709	0.9998	0.8683	0.8847	1.1377	1.0608	1.4514	1.2268	1.3726	1.7947	1.8338	LC/MS Pos Early	2909	237.123	41374	100003589	Yes	phenylalanylalanine	3918-87-4	6993123;5488196	4589716		HMDB0028988	Phenylalanyl-Alanine	HMDB0028988		5488196	Peptide	Dipeptide
0.9504	0.6497	0.9593	0.4614	0.5991	0.8383	0.4283	0.6722	1.2053	1.7064	1.0047	1.1856	0.6926	2.1156	1.6746	1.14	0.824	1.4876	0.8786	0.9953	1.0307	1.0174	0.9815	0.9924	0.8985	1.0874	0.7294	1.5976	1.0739	1.3748	2.1727	1.6714	LC/MS Pos Early	2898	223.108	41370	100003588	Yes	phenylalanylglycine	721-90-4	98207	88678		HMDB0028995	Phenylalanyl-Glycine	HMDB0028995		98207	Peptide	Dipeptide
0.6013	0.3347	0.7223	1.4537	1.0298	1.8933	0.9507	0.916	1.0923	1	0.6649	0.9824	0.8307	0.9619	1.2299	1.1802	0.5802	1.3522	1.1605	0.9026	1.0073	1.1384	1.0711	0.9883	0.9873	0.3347	0.6765	1.063	1.244	1.2165	0.8711	1.3705	LC/MS Polar	908	165.056	22130	100000774	Yes	phenyllactate (PLA)	828-01-3	3848	3715	C05607	HMDB00779	Phenyllactic acid	HMDB0000779	C01479	3848	Amino Acid	Phenylalanine and Tyrosine Metabolism
0.4308	0.8932	1.0796	0.4383	0.4308	2.1427	0.982	1.1592	0.669	2.1098	0.4308	1.4823	1.9671	2.1587	1.9584	0.4308	0.4308	0.4308	0.4308	0.4308	0.4308	0.4308	0.7068	1.1986	0.4561	0.4308	0.4308	0.6946	0.6911	1.2589	1	0.6311	LC/MS Pos Early	2758	208.097	35434	100001591	Yes	phenylpropionylglycine	56613-60-6	152323	134261		HMDB00860	Phenylpropionylglycine	HMDB0000860		152323	Amino Acid	Phenylalanine and Tyrosine Metabolism
0.9674	1.0406	0.9562	1.0599	1.0085	1.0856	1.0305	1.0906	0.8602	1.0222	0.934	1.0519	1.0434	0.7904	0.9512	1.0008	1.0701	0.7503	0.9992	0.9925	0.8466	1.0678	1.014	1.0621	1.0648	0.9853	0.9509	0.872	0.9898	1.0544	0.9088	0.9662	LC/MS Neg	608	96.9696	42109	461	Yes	phosphate	7664-38-2	1061	1032	C00009	HMDB01429	Phosphate	HMDB0001429	C00009	1004	Energy	Oxidative Phosphorylation
0.8522	0.8528	0.6179	1.0205	0.4922	0.8159	0.512	0.5288	1.0268	0.5857	1.1686	0.8495	0.3072	1.3283	0.8334	1.1794	0.9073	1.3618	0.9429	1.228	1.352	0.9795	0.9059	0.952	1.8305	1.4079	1.5362	1.6463	1.6022	1.4169	1.462	1.9744	LC/MS Neg	587.3	166.975	597	463	Yes	phosphoenolpyruvate (PEP)	10526-80-4	1005	980	C00074	HMDB00263	Phosphoenolpyruvic acid	HMDB0000263	C00074	1005	Carbohydrate	Glycolysis, Gluconeogenesis, and Pyruvate Metabolism
0.8812	1.0365	0.905	0.9525	1.0141	0.9838	0.8881	0.9532	0.8996	0.9712	1.1813	1.0146	1.1784	0.8768	0.8583	0.91	0.99	1.0861	0.9024	1.1753	0.9079	1.2167	1.1038	1.2064	1.1332	1.2127	1.0783	0.8343	0.9655	1.0248	1.2341	1.01	LC/MS Neg	638	140.012	1600	1026	Yes	phosphoethanolamine	1071-23-4	1015	990	C00346	HMDB00224	O-Phosphoethanolamine	HMDB0000224	C00346	1015	Lipid	Phospholipid Metabolism
0.5254	0.502	1.0373	0.8768	0.4579	1.0127	0.8899	1.0961	0.7856	1.7283	1.1102	1.0746	2.1477	1.1971	1.3347	1.6169	0.3763	0.3763	0.3763	0.3763	0.3763	0.9998	0.8978	1.2445	0.6612	1.0002	0.5347	0.8553	0.9463	2.2591	1.1432	0.4667	LC/MS Pos Early	1372	359.104	15504	100000328	Yes	phosphopantetheine	NA	987	103123	C01134	HMDB01416	Pantetheine 4'-phosphate	HMDB0001416	C01134	987	Cofactors and Vitamins	Pantothenate and CoA Metabolism
1.2855	1.0191	1.0747	0.9261	1.1077	0.9458	1.0104	0.8695	1.1018	1.03	1.2029	1.2281	0.9005	1.1528	1.04	0.8143	0.6673	0.8272	1.061	0.7248	1.0612	0.9644	0.6833	0.871	0.7775	0.7983	1.1146	0.8638	1.0799	1.113	0.9896	0.8912	LC/MS Pos Late	1367	318.3	1510	469	Yes	phytosphingosine	554-62-1	122121	21238683	C12144	HMDB04610	Phytosphingosine	HMDB0004610	C12144	122121	Lipid	Sphingolipid Metabolism
0.8909	0.9936	1.4351	1.0064	1.0404	1.3435	0.9393	0.862	1.2827	1.9531	1.1785	1.2605	1.2788	1.3014	1.2256	1.2828	1.0964	0.9718	0.7788	0.7914	0.6154	0.7888	1.3519	1.2866	0.6775	0.7297	0.5939	0.7934	0.9374	1.3554	0.9355	0.8595	LC/MS Pos Early	2200	130.086	1444	1025	Yes	pipecolate	4043-87-2	849	826	C00408	HMDB00070	Pipecolic acid	HMDB0000070	C00408	849	Amino Acid	Lysine Metabolism
0.9103	0.8291	1.2727	0.532	1.0133	1.105	0.8791	1.289	1.2445	1.4535	1.4104	0.6162	1	1.2695	1.3509	1.1224	0.532	0.9467	0.7693	0.532	0.5795	0.9852	1.0944	0.9229	0.532	0.8811	0.8647	1.3361	0.8807	1.4281	3.5647	0.8324	LC/MS Pos Early	2128	229.118	35127	100001167	Yes	pro-hydroxy-pro	18684-24-7	11673055	9847785		HMDB06695	Prolylhydroxyproline	HMDB0006695		11902892	Amino Acid	Urea cycle; Arginine and Proline Metabolism
0.9867	0.8534	1.3509	0.9512	1.1346	1.0923	1.2067	0.8461	1.4248	1.439	0.6408	0.9407	1.2498	1.5094	1.5541	1.3378	1.15	0.8135	0.5995	0.4893	0.8243	0.8564	1.0666	1.2036	0.5121	0.8964	1.0041	1.2399	0.577	0.9959	1.0518	0.7002	LC/MS Pos Early	1603	116.071	1898	480	Yes	proline	147-85-3	145742	128566	C00148	HMDB00162	L-Proline	HMDB0000162	C00148	145742	Amino Acid	Urea cycle; Arginine and Proline Metabolism
1.2823	1.3939	1.3522	1.3415	1.2382	1.1509	1.2557	1.3412	1.1363	1.0619	0.9525	1.232	1.4641	0.9778	0.9547	1.2203	0.8573	0.9236	0.8169	0.8359	0.7402	1.0348	0.8376	0.7916	0.8246	0.7611	0.9177	0.7775	0.8993	1.1304	1.0222	0.9141	LC/MS Pos Early	2136	173.092	40703	100003674	Yes	prolylglycine	2578-57-6	7408076;6426709	4932143			L-prolyl-L-glycine	HMDB11178		98206	Peptide	Dipeptide
0.9642	0.9722	1.0534	1.0208	0.9618	0.8919	0.7751	1.0603	0.9954	1.092	1.0515	1.1541	1.0046	1.2998	1.0638	0.8617	0.9838	1.2234	1.0235	1.0476	1.1185	1.0095	1.1704	1.3113	0.7403	0.8342	0.6905	0.9	0.8508	0.835	0.6961	0.9306	LC/MS Pos Early	2590	218.139	32452	100001162	Yes	propionylcarnitine	17298-37-2	107738	96904	C03017	HMDB00824	Propionylcarnitine	HMDB0000824	C03017	107738	Lipid	Fatty Acid Metabolism (also BCAA Metabolism)
1.0988	0.97	1.7764	1.0179	0.8799	0.9373	0.9349	0.6637	1.082	1.5134	0.8178	0.9878	1.7874	1.5662	1.1754	1.1037	1.1376	1.0236	0.8984	0.8366	0.7947	0.8931	2.6164	2.2568	0.8224	1.0492	0.5968	0.769	0.9644	1.7473	1.0122	0.6814	LC/MS Pos Early	800	245.077	33442	821	Yes	pseudouridine	1445-07-4	15047	21403010	C02067	HMDB00767	Pseudouridine	HMDB0000767	C02067	15047	Nucleotide	Pyrimidine Metabolism, Uracil containing
1.114	1.2813	0.6385	0.7065	1.0925	0.8876	0.8031	1.337	1.0107	1.1278	0.9976	1.0024	0.6855	1.0873	1.0813	1.0983	0.6386	1.078	0.6117	0.2544	0.9079	1.0363	0.7724	0.6473	0.578	0.7578	1.0369	1.728	0.6908	0.8731	1.5151	1.0757	LC/MS Pos Early	3027	89.1073	1408	49	Yes	putrescine	110-60-1	1045	13837702	C00134	HMDB01414	Putrescine	HMDB0001414	C00134	1045	Amino Acid	Polyamine Metabolism
1.0227	0.7663	0.9418	1.0036	0.9591	1.0005	0.8862	1.0605	1.0239	1.1588	1.1236	1.0785	0.882	0.9883	0.8496	1.0502	1.4951	1.1194	0.7941	0.9995	0.7732	1.0167	1.1912	1.4564	0.8851	0.7578	0.8298	0.9907	0.9101	1.0254	1.2732	0.7596	LC/MS Pos Early	2343	168.066	1651	491	Yes	pyridoxal	65-22-5	1050	1021	C00250	HMDB01545	Pyridoxal	HMDB0001545	C00250	1050	Cofactors and Vitamins	Vitamin B6 Metabolism
0.6956	0.7493	0.8698	0.6938	0.9238	0.7354	0.7743	0.935	1.0977	1.2778	1.1136	0.8586	1.0895	1.5309	1.354	0.9618	1.3088	0.9589	0.7199	0.7892	1.1183	1.0664	1.4406	1.5134	0.5585	1.085	0.8028	1.2426	0.593	1.1185	1.2106	1.0382	LC/MS Pos Early	1367	248.032	5331	492	Yes	pyridoxal phosphate	41468-25-1	1051	1022	C00018	HMDB01491	Pyridoxal 5'-phosphate	HMDB0001491	C00018	1051	Cofactors and Vitamins	Vitamin B6 Metabolism
0.9717	0.8674	1.0217	0.7376	1.0644	1.0748	1.0656	1.1754	1.0234	1.1329	0.8797	0.9324	1.2013	1.0187	1.0651	1.0253	1.6461	0.7813	0.9813	0.942	0.7454	1.1013	1.5452	1.627	0.7828	0.9796	0.7374	0.8242	0.8565	1.058	0.9357	0.7775	LC/MS Pos Early	2975	169.097	2150	568	Yes	pyridoxamine	58052-48-5	1052	1023	C00534	HMDB01431	Pyridoxamine	HMDB0001431	C00534	1052	Cofactors and Vitamins	Vitamin B6 Metabolism
0.8187	0.7224	1.218	0.6872	0.8302	0.7175	0.8818	0.8135	0.7227	1.2955	0.9978	0.7751	1.4311	1.3356	1.3389	1.1512	1.5059	0.8822	1.0022	1.0475	0.9915	1.088	1.732	1.7903	0.9207	1.3856	0.9048	1.3104	0.7648	1.633	1.3069	0.8354	LC/MS Pos Early	1932	249.063	3138	493	Yes	pyridoxamine phosphate	529-96-4	1053	1024	C00647	HMDB01555	Pyridoxamine 5'-phosphate	HMDB0001555	C00647	1053	Cofactors and Vitamins	Vitamin B6 Metabolism
0.9165	0.6952	1.8337	1.0076	0.9517	1.5163	0.6952	1.0808	0.6952	0.6952	0.6952	0.6952	1.9202	1.9399	1.8245	0.9924	0.874	0.6952	0.7187	0.9717	0.6952	0.7488	1.2919	1.1095	0.7801	1.1684	0.8013	1.3264	0.8526	1.9978	0.6952	0.9575	LC/MS Pos Early	1900	129.066	46225	100001540	No	pyroglutamine	2353-44-8	134508	118562							Amino Acid	Glutamate Metabolism
1.0771	0.4389	1.3459	0.6283	0.3865	1.3034	0.9597	0.8918	0.9033	1.419	0.3342	0.8389	1.3012	2.2076	1.9969	1.4615	1.368	1.5297	0.3982	0.9587	0.881	0.8011	2.3243	2.0136	0.7894	1.0223	0.9777	1.884	0.8263	1.7923	1.2083	0.8535	LC/MS Pos Early	2750	255.134	48428	100001767	Yes	pyrraline	74509-14-1		19980286			Pyrraline	HMDB0033143		14274616	Xenobiotics	Food Component/Plant
1.9282	1.7137	1.6556	2.1562	2.0972	1.81	1.6886	2.9343	3.7789	4.8765	4.767	2.1069	2.216	2.8607	3.0364	0.964	0.5089	0.3851	0.3112	0.4854	0.356	0.4708	0.6341	1.036	0.2045	0.3124	0.3134	0.2796	0.4254	0.2952	0.39	0.3646	LC/MS Polar	2650	175.025	22250	823	Yes	pyruvate	127-17-3	1060	96901	C00022	HMDB00243	Pyruvic acid	HMDB0000243	C00022	1060	Carbohydrate	Glycolysis, Gluconeogenesis, and Pyruvate Metabolism
0.9661	0.8338	1.0205	0.9795	1.3841	0.8354	1.3153	1.2312	1.1045	0.9564	1.1307	0.916	1.0226	0.8434	0.8663	0.8334	1.0833	1.0723	0.7659	0.7778	1.1086	0.8584	1.0248	0.9231	0.9684	2.0178	1.1198	1.102	1.1616	0.7239	1.0861	0.7149	LC/MS Polar	1789.6	151.061	15772	100000406	Yes	ribitol	488-81-3	6912	10254628	C00474	HMDB00508	Ribitol	HMDB0000508	C00474	0	Carbohydrate	Pentose Metabolism
1.444	1.4124	2.1544	1.1627	1.4337	1.3996	1.4892	0.9176	1.1458	1.8823	1.3514	1.2737	2.4039	1.3272	1.0128	0.9872	1.2678	0.8276	0.5957	1.0707	0.7516	0.5656	0.736	0.8452	0.8078	0.6129	0.5176	0.6506	0.6852	0.7807	0.7162	0.3148	LC/MS Pos Early	2292	377.146	1827	500	Yes	riboflavin (Vitamin B2)	83-88-5	493570	431981	C00255	HMDB00244	Riboflavin	HMDB0000244	C00255	493570	Cofactors and Vitamins	Riboflavin Metabolism
0.9562	0.7716	0.637	1.0207	0.9489	0.9647	0.9041	0.7882	0.9471	1.1615	1.2969	1.3606	1.2113	1.241	0.8802	0.7418	0.8633	0.9838	0.6321	1.049	1.0162	1.8599	0.9715	0.8659	1.049	2.6533	1.4685	1.6171	1.1986	1.0799	2.9386	0.8549	LC/MS Polar	2425	165.04	27731	100001007	Yes	ribonate	1255190	5460677	4574162	C01685	HMDB00867	Ribonic acid	HMDB0000867	C01685	5460677	Carbohydrate	Pentose Metabolism
1.7397	1.0839	1.0283	1.01	1.2763	1.2959	1.1883	1.2469	1.3369	1.1363	1.1486	0.99	0.9301	1.3072	0.9862	0.8093	1.0784	1.4309	1.0565	0.9475	1.2521	0.8109	0.7842	0.8285	0.8141	0.6897	0.7382	0.7917	0.7124	0.5946	0.6886	0.5961	LC/MS Polar	1508.2	195.051	1471	914	Yes	ribose	50-69-1	5779	4470639	C00121	HMDB00283	D-Ribose	HMDB0000283	C00121	5779	Carbohydrate	Pentose Metabolism
1.0525	0.923	0.7014	0.8736	0.9584	0.9634	0.7852	1.206	0.8367	1.0629	1.1655	1.0709	0.9754	0.9825	0.8952	0.7133	1.2846	0.9146	0.9528	1.1405	1.1875	0.938	1.0175	1.1247	1.1509	1.0307	1.0796	0.9627	1.2834	0.9567	1.0516	1.0497	LC/MS Polar	4025	229.012	1763	219	Yes	ribose 1-phosphate	50-99-7;58459-37-3	439236	388373	C00620	HMDB01489	Ribose 1-phosphate	HMDB0001489	C00620	439236	Carbohydrate	Pentose Phosphate Pathway
1.691	1.0054	0.932	0.8735	0.9946	0.8935	1.1197	1.0081	2.2118	1.3554	1.3897	0.9162	0.8289	2.3195	1.2247	0.8336	1.0159	2.0491	0.6822	0.9008	2.238	0.8747	0.8213	0.8501	0.9176	0.7449	1.0576	1.9042	0.9274	0.8461	1.2698	1.6237	LC/MS Polar	4193	229.012	561	19	Yes	ribose 5-phosphate	18265-46-8;108321-05-7		394672	C00117	HMDB01548	D-Ribose 5-phosphate	HMDB0001548	C00117	440101	Carbohydrate	Pentose Phosphate Pathway
2.0219	1.1403	0.9759	1.0241	1.2589	1.3666	1.164	1.3587	1.1183	1.4451	1.4279	1.3514	1.4038	1.1778	1.0461	1.0902	0.9469	0.8965	0.7922	0.7492	1.1074	0.6825	0.7026	0.6277	0.9119	0.6138	0.62	0.7164	0.679	0.5986	0.5386	0.5996	LC/MS Polar	1400	195.051	54671	100006122	Yes	ribulose/xylulose										Carbohydrate	Pentose Metabolism
0.4	2.4693	0.4	0.4	0.4	0.4	0.4	0.4	0.9339	1	1.2929	0.4	1.3867	1.9762	0.4	0.9502	0.4	0.6416	0.7033	0.4	1.1622	0.4	0.4	0.4	0.4	0.4	0.4	0.9686	0.4	0.5032	1.367	1.1857	LC/MS Neg	1576	220.065	44552	100004568	Yes	S-(3-hydroxypropyl)mercapturic acid (HPMA)	23127-40-4	3371179	2616726							Xenobiotics	Chemical
0.2246	0.2246	1.357	0.5803	0.5713	1.0734	0.2246	0.895	0.8053	1.2803	0.5331	1.6932	1.8875	1.4953	1.6449	1.332	1.3267	0.5592	0.2246	0.2246	0.7394	0.9578	1.5191	1.3633	0.2246	0.956	0.5612	0.9729	0.8167	1.7367	1.0271	0.2246	LC/MS Pos Early	1528	114.055	42370	35	Yes	S-1-pyrroline-5-carboxylate	2906-39-0	1196	10140206	C04322	HMDB01301	(S)-1-Pyrroline-5-carboxylate	HMDB0001301	C03912	1196	Amino Acid	Glutamate Metabolism
1.0881	1.211	1.0583	1.0675	0.9455	1.0291	1.3322	1.0491	1.267	1.1773	1.0807	1.0527	0.909	0.992	1.0653	1.1031	0.8689	0.7728	0.9041	0.8362	0.6081	1.008	0.9061	0.8823	0.9883	0.806	1.1607	0.9394	0.587	0.8274	0.8155	1.0248	LC/MS Neg	1832.4	383.114	42382	197	Yes	S-adenosylhomocysteine (SAH)	979-92-0	439155	16788012	C00021	HMDB00939	S-Adenosylhomocysteine	HMDB0000939	C00021	439155	Amino Acid	Methionine, Cysteine, SAM and Taurine Metabolism
0.8391	0.869	1.1703	0.7663	0.8357	0.9037	0.8838	0.8925	1.0231	1.4623	1.2524	0.9649	1.1048	1.2664	1.1221	1.1014	1.1439	0.9769	0.9676	0.7525	0.876	0.9408	1.3436	1.4024	0.7838	1.2517	1.0517	1.1174	0.9173	1.1715	1.1144	0.9673	LC/MS Pos Early	3002	399.145	15915	1263	Yes	S-adenosylmethionine (SAM)	24346-00-7;86867-01-8;86867-0108	34755		C00019	HMDB01185	S-Adenosylmethionine	HMDB0001185	C00019	34756	Amino Acid	Methionine, Cysteine, SAM and Taurine Metabolism
0.6863	0.8776	1.2609	1.2039	0.8782	0.6879	0.7253	0.9762	0.8696	1.465	1.9265	1	0.8935	0.9792	0.9444	1.7546	1.1748	1.4863	0.9133	0.6338	0.9112	0.8544	1.2934	1.1438	0.9946	1.9534	1.4114	1.3305	0.6338	1.1087	1.6601	1.086	LC/MS Pos Early	1955	119.016	39592	100002749	Yes	S-methylcysteine	1187-84-4	24417	22826		HMDB02108	S-Methyl-L-cysteine	HMDB0002108	C22040	24417	Amino Acid	Methionine, Cysteine, SAM and Taurine Metabolism
0.9138	0.9177	1.7425	0.8496	1.29	1.0174	0.7426	0.83	0.9826	0.7426	0.7426	0.9314	1.529	1.6818	1.0663	0.7426	1.0978	0.7426	0.7426	0.7426	0.9149	0.7968	1.5371	1.0702	0.7426	0.7426	0.7426	0.7426	0.7426	0.7426	0.7426	0.7426	LC/MS Pos Early	2200	322.107	33944	100001259	Yes	S-methylglutathione	2922-56-7	3605667	2841309	C11347		S-Methylglutathione			115260	Amino Acid	Glutathione Metabolism
0.4677	0.8424	0.7147	0.4677	1.8474	1.6534	0.9304	1.2913	1.2508	1.0417	0.4677	0.9447	1	1.3068	2.0293	0.6976	0.5996	1.4615	1.5482	0.4677	0.4677	1.7286	0.4677	0.5643	0.4677	0.4677	0.4677	0.7386	0.4677	0.5355	0.4677	0.4677	LC/MS Pos Early	1280	90.055	1516	1023	Yes	sarcosine	107-97-1	1088	1057	C00213	HMDB00271	Sarcosine	HMDB0000271	C00213	1088	Amino Acid	Glycine, Serine and Threonine Metabolism
0.9049	1.127	1.0398	0.7991	0.7938	0.8481	0.7118	0.8901	0.8437	1.0745	1.2687	1.1263	1.2074	1.0146	1.0871	0.911	1.2284	1.4495	2.0031	0.9854	0.8429	0.9143	0.8412	1.0354	0.8289	1.3502	1.1804	1.2101	0.6001	0.4394	0.8573	1.2128	LC/MS Neg	1788	201.113	32398	100001211	Yes	sebacate (decanedioate)	111-20-6	5192	5004	C08277	HMDB00792	Sebacic acid	HMDB0000792	C08277	5192	Lipid	Fatty Acid, Dicarboxylate
1.2701	1.0587	1.1078	1.1111	1.1139	1.1536	1.5113	1.0044	1.8846	1.1235	1.2354	0.8294	0.9948	1.4039	0.8497	1.0629	0.7832	1.9445	0.9449	0.9133	1.0089	0.9606	0.9956	0.8158	0.7328	0.5654	0.9809	1.1535	0.4301	0.7668	0.8224	0.8577	LC/MS Neg	599.6	289.033	35649	100001628	Yes	sedoheptulose-7-phosphate	2646-35-7	616	596	C05382	HMDB01068	D-Sedoheptulose 7-phosphate	HMDB0001068	C05382	92042786	Carbohydrate	Pentose Phosphate Pathway
1.2366	1.3354	1.4911	1.1193	1.6519	1.4449	1.3843	0.9685	1.5431	1.291	0.6985	1.1887	1.5414	1.699	1.7511	1.2441	0.7617	0.724	0.6388	0.5987	0.8372	0.8317	0.8582	0.5438	0.5942	0.8524	0.909	1.4921	0.6314	0.9079	0.8048	1.0315	LC/MS Pos Early	1239	106.05	1648	503	Yes	serine	56-45-1	5951	5736	C00065	HMDB00187	L-Serine	HMDB0000187	C00065	5951	Amino Acid	Glycine, Serine and Threonine Metabolism
0.9815	0.8285	1.1777	0.7842	0.8881	1.1361	0.8871	0.8068	1.839	1.9268	1.4788	1.42	1.0022	2.1338	1.3371	1.6509	0.939	1.7772	0.7585	0.649	1.3566	0.9978	1.0073	0.9823	0.6429	0.7533	0.9679	1.6074	0.9782	0.864	2.0118	1.3841	LC/MS Pos Early	3355	146.165	485	50	Yes	spermidine	124-20-9	1102	1071	C00315	HMDB01257	Spermidine	HMDB0001257	C00315	1102	Amino Acid	Polyamine Metabolism
1.8259	1.9614	1.2544	1.1933	0.6547	1.3253	0.9029	1	1.1168	1.1544	1.2057	0.9616	0.8835	1.0986	1.6702	1.6452	1.1719	0.581	0.4699	0.4699	0.4997	0.6585	0.4699	0.4699	0.8086	0.6128	0.4699	0.4921	0.4699	0.6521	0.4699	0.4699	LC/MS Pos Late	758	203.223	603	507	Yes	spermine	71-44-3	1103	1072	C00750	HMDB01256	Spermine	HMDB0001256	C00750	1103	Amino Acid	Polyamine Metabolism
1.3768	1.0953	0.9654	0.9051	1.0802	0.8949	1.0071	1.23	1.2368	1.2906	1.2521	0.9916	0.9929	1.0464	1.1808	0.9376	0.971	0.8902	1.3112	0.8067	0.7664	0.8698	0.7552	0.8862	1.1666	1.028	1.4874	1.116	1.0384	0.9777	0.9239	0.8871	LC/MS Pos Late	1413	302.305	17769	313	Yes	sphinganine	3102-56-5	3126	3014	C00836	HMDB00269	Sphinganine	HMDB0000269	C00836	91486	Lipid	Sphingolipid Metabolism
0.9349	1.1369	1.292	1.1557	1.0773	0.9425	1.099	0.9627	0.8954	1.0169	0.9301	0.8142	0.8796	0.9428	0.9247	0.9483	1.2958	1.1761	1.4368	1.1032	0.7995	1.1537	1.1046	1.1974	1.047	0.923	1.5114	0.9831	0.8894	0.8378	1.161	0.9628	LC/MS Pos Late	1998	675.544	42463	100004328	No	sphingomyelin (d18:1/14:0, d16:1/16:0)		11433862	9608732			SM(d18:1/14:0)	HMDB0012097		11433862	Lipid	Sphingolipid Metabolism
0.9762	0.9865	1.0138	1.2366	1.0725	1.0436	0.9531	0.847	1.0033	1.0051	0.7762	1.0291	1.037	0.9184	1.0021	0.8006	0.9378	0.9337	1.0168	1.1609	0.8127	1.1116	1.0012	0.9216	0.8365	0.932	1.2673	0.7883	1.0185	0.8089	1.0022	0.9988	LC/MS Pos Late	2082	689.559	52433	100006314	No	sphingomyelin (d18:1/15:0, d16:1/17:0)	121999-58-4		28532779							Lipid	Sphingolipid Metabolism
0.967	0.9654	0.9918	0.9526	0.9089	0.9239	0.9022	0.7903	1.1448	0.9462	0.8544	1.0242	0.97	0.8597	0.982	0.9218	1.3667	1.4114	1.3553	1.3894	1.0835	1.4717	1.1694	1.2007	1.1129	1.0082	1.2971	1.0407	0.9144	0.9326	1.083	1.1576	LC/MS Pos Late	2312	717.591	52615	100008920	Yes	sphingomyelin (d18:1/17:0, d17:1/18:0, d19:1/16:0)	121999-64-2									Lipid	Sphingolipid Metabolism
0.8355	0.7626	0.7609	0.779	0.8292	0.754	0.8106	0.7517	0.7991	0.706	0.7076	0.6854	0.679	0.7017	0.7775	0.7485	2.1384	2.0615	1.9368	1.8447	1.3566	1.6945	1.9433	1.8864	1.7923	1.3504	1.7055	1.1645	1.246	1.2479	1.4616	1.4622	LC/MS Pos Late	2167	729.591	37529	100002106	Yes	sphingomyelin (d18:1/18:1, d18:2/18:0)	108392-10-5	6443882	4947837			SM(d18:1/18:1(9Z))	HMDB0012101	C00550	6443882	Lipid	Sphingolipid Metabolism
0.9053	0.9226	0.8815	1.0046	0.9943	0.8489	1.0001	0.9599	1.0025	0.8881	0.9726	1.0056	0.8707	0.7886	0.8664	0.9124	1.1423	1.1795	1.1216	1.1162	1.2364	1.1685	0.8326	0.9999	1.3712	0.9834	1.2684	1.0121	1.0333	0.9206	1.0671	1.2168	LC/MS Pos Late	2685	759.638	48490	100006290	No	sphingomyelin (d18:1/20:0, d16:1/22:0)			23113477							Lipid	Sphingolipid Metabolism
0.6337	0.7202	0.6387	0.6802	0.7775	0.7355	0.7422	0.668	0.7777	0.7625	0.6119	0.6806	0.6813	0.6194	0.7101	0.7273	1.4824	1.3982	1.3425	1.5904	1.7456	1.5856	1.4734	1.2797	1.4219	1.2223	1.3152	1.2414	1.4076	1.4473	1.3278	1.4812	LC/MS Pos Late	2383	757.622	48491	100006292	No	sphingomyelin (d18:1/20:1, d18:2/20:0)	222403-67-0									Lipid	Sphingolipid Metabolism
0.9062	0.9915	0.9757	0.9605	1.1072	1.0217	1.0175	0.8696	1.1208	1.0085	0.8333	1.0692	1.1717	1.0278	1.1463	1.0395	1.0254	1.0197	0.8878	1.1007	1.1031	1.195	0.9822	0.8614	0.8277	0.6832	0.8634	0.844	0.8141	0.9314	0.7449	1.1119	LC/MS Pos Late	2793	773.653	52495	100009025	No	sphingomyelin (d18:1/21:0, d17:1/22:0, d16:1/23:0)										Lipid	Sphingolipid Metabolism
0.9001	1.0043	0.8508	0.9704	1.0484	0.9648	0.9856	0.9227	0.9957	0.9574	0.9768	0.9538	0.9184	0.8471	0.8884	0.9149	1.3669	1.4742	1.2818	1.3586	1.4502	1.4407	1.2391	1.3184	1.3692	0.9836	1.2329	0.9582	1.216	1.1614	1.2385	1.374	LC/MS Pos Late	2666	785.653	48493	100006295	No	sphingomyelin (d18:1/22:1, d18:2/22:0, d16:1/24:1)			29368329							Lipid	Sphingolipid Metabolism
1.0213	1.2199	0.9535	0.9673	1.2649	1.1738	1.3009	0.9304	1.2183	1.0106	0.9528	1.0414	0.8754	0.9894	1.0482	0.8493	0.9244	1.0602	0.979	1.1189	1.1265	1.3822	0.9464	0.8247	1.0233	0.7751	1.2047	0.9514	0.8268	0.9435	0.9884	1.1182	LC/MS Pos Late	3033	813.684	47153	100005986	No	sphingomyelin (d18:1/24:1, d18:2/24:0)	94359-13-4		24846874							Lipid	Sphingolipid Metabolism
0.8453	0.9593	1.062	0.9994	0.9333	0.8131	0.9007	0.9511	0.9462	1.081	1.0006	0.9438	0.852	0.8785	0.8353	1.0647	1.1282	1.0194	1.2619	0.9905	0.8976	1.1538	0.9384	1.0319	1.1732	1.0082	1.4175	1.0101	1.0364	0.8614	1.3133	1.0134	LC/MS Pos Late	2002	701.559	42459	100004329	No	sphingomyelin (d18:2/16:0, d18:1/16:1)										Lipid	Sphingolipid Metabolism
1.0315	1.0329	0.982	1.0194	1.0817	1.022	0.9564	0.5147	1.0952	1.0477	0.9412	0.9022	1.0441	1.0167	0.9539	0.9669	1.2483	1.1659	0.9633	1.138	1.0307	1.1564	1.1206	1.0809	0.8656	0.7229	0.955	0.7613	0.7617	0.8805	0.8865	0.9833	LC/MS Pos Late	2845	799.669	52435	100008956	No	sphingomyelin (d18:2/23:0, d18:1/23:1, d17:1/24:1)										Lipid	Sphingolipid Metabolism
0.8611	1.099	0.8767	0.9356	1.0715	0.9865	1.036	0.8779	1.1241	0.9007	0.9067	0.9468	0.9109	0.9582	0.935	0.9464	1.0875	1.2579	1.1669	1.1572	0.9886	1.3081	1.0125	1.0372	1.1254	0.9652	1.2427	1.0114	0.8666	0.9382	1.266	1.1547	LC/MS Pos Late	2635	811.669	52437	100008957	No	sphingomyelin (d18:2/24:1, d18:1/24:2)										Lipid	Sphingolipid Metabolism
1.2812	1.2635	1.1764	1.1453	1.0404	0.9307	0.8632	1.0761	0.9904	1.1427	1.1098	1.259	1.1052	0.9306	0.9471	1.0443	0.8565	1.0424	0.7219	0.7152	0.8272	0.8305	0.6872	0.7752	0.7666	0.9992	0.9362	1.0287	1.0008	0.8648	1.1989	1.0507	LC/MS Pos Late	1393	300.29	17747	297	Yes	sphingosine	123-78-4	5353955	4510275	C00319	HMDB00252	Sphingosine	HMDB0000252	C00319	5353955	Lipid	Sphingolipid Metabolism
1.0569	1.1362	1.0702	0.7595	0.7982	0.8216	0.7055	0.8977	1.2226	1.2052	0.6561	0.6173	1.1689	1.9703	1.8017	1.373	1.5662	0.9431	1.1278	0.7906	0.846	1.2697	2.1097	1.6618	0.2827	0.5816	0.8678	1.0711	0.4846	1.1613	0.7996	0.5496	LC/MS Pos Early	1440	144.102	34384	100001296	Yes	stachydrine	4136-37-2	115244	103115	C10172	HMDB04827	Stachydrine	HMDB0004827	C10172	7016563	Xenobiotics	Food Component/Plant
1.0154	1.008	0.9584	0.9921	1.0045	0.9636	0.9771	1.0536	1.2361	1.0242	0.8565	1.0142	1.0097	1.0232	0.9268	0.8502	1.2156	1.0205	0.886	1.0038	0.9434	0.9453	0.9962	0.8439	1.2222	1.0407	0.9692	0.7871	0.8104	1.0705	1.1063	0.9448	LC/MS Neg	5872	283.264	1358	439	Yes	stearate (18:0)	57-11-4	5281	5091	C01530	HMDB00827	Stearic acid	HMDB0000827	C01530	5281	Lipid	Long Chain Fatty Acid
1.2464	1.187	0.7628	1.0294	1.0284	1.2756	1.178	1.0402	1.7492	1.6729	1.1101	0.9952	1.0048	1.484	1.6242	0.9479	0.7125	0.7267	0.9299	0.9095	0.4537	0.5805	1.0659	0.9484	1.2105	0.5562	0.4889	0.3796	0.7679	0.591	0.7211	1.1506	LC/MS Neg	5395	275.202	33969	100001229	Yes	stearidonate (18:4n3)	111174-40-4	5312508	4471933	C16300	HMDB06547	6,9,12,15-octadecatetraenoic acid	HMDB06547	C16300	5282837	Lipid	Polyunsaturated Fatty Acid (n3 and n6)
1.3997	1.2163	1.043	1.0481	0.9894	1.0772	1.1225	1.2187	1.1802	1.2064	1.0947	1.0074	0.9571	0.9926	0.9822	0.9395	1.0951	1.1776	0.9169	1.0811	0.6384	0.8026	1.1819	1.0683	0.9162	0.8563	0.9629	0.7362	0.7032	0.7365	0.9848	0.9391	LC/MS Pos Late	1787	328.321	38625	100002254	Yes	stearoyl ethanolamide	111-57-9	27902	25958		HMDB13078	Stearoylethanolamide	HMDB0013078		27902	Lipid	Endocannabinoid
0.8668	0.9933	0.8822	0.8725	0.9736	0.9058	0.9404	0.8188	0.9942	0.8066	0.756	0.7795	0.8191	0.8446	0.943	0.7884	1.4871	1.4261	1.4289	1.4306	1.2754	1.391	1.426	1.2634	1.3182	1.0243	1.2275	1.1749	1.0058	1.0494	1.1142	1.2963	LC/MS Pos Late	2400	731.606	19503	1538	Yes	stearoyl sphingomyelin (d18:1/18:0)	85187-10-6;85187-10-6	6453725	4956085	C00550	HMDB01348	SM(d18:1/18:0)	HMDB0001348	C00550	5283588	Lipid	Sphingolipid Metabolism
0.8103	1.2736	0.9951	0.8524	1.0138	1.2465	1.3643	1.6747	1.008	0.8839	0.8764	0.6312	1.7001	0.4529	1.2319	1.0049	1.2803	0.4922	1.5261	1.3122	0.5146	1.0746	1.0985	1.013	1.7173	0.565	0.549	0.2998	0.7615	0.8304	0.951	0.7655	LC/MS Pos Late	1485	428.373	34409	100001391	Yes	stearoylcarnitine	18822-91-8	6426855	21233653		HMDB00848	Acylcarnitine C18:0	HMDB00848		6426855	Lipid	Fatty Acid Metabolism(Acyl Carnitine)
0.5056	1.0416	0.5591	1.0573	0.9849	1.0168	1.0756	0.7218	0.9372	1.9636	1.2843	1.0456	0.8094	1.0338	0.8142	0.9153	0.6625	0.9556	0.9556	1.0151	1.4336	1.0763	0.8948	0.9679	0.8117	0.9368	1.5517	1.4687	1.22	1.1309	0.9264	1.1705	LC/MS Polar	3149	117.019	1437	252	Yes	succinate	110-15-6	1110	1078	C00042	HMDB00254	Succinic acid	HMDB0000254	C00042	1110	Energy	TCA Cycle
0.7471	0.851	0.8921	1.2437	1.1831	1.0728	0.9754	0.8907	0.8207	1.073	1.5428	1.4379	1.1353	1.2742	0.8823	0.9273	0.6224	0.8866	0.9345	1.2318	1.5824	1.3591	1.0044	0.8578	0.726	0.7351	1.1318	1.4763	1.4862	1.7113	0.8563	0.9956	LC/MS Polar	2155	116.035	41888	100003696	Yes	succinimide	123-56-8	11439	10955	C07273						Xenobiotics	Chemical
1.0911	1.1504	1.1095	1.0754	1.1352	1.0452	1.0411	1.1428	0.965	1.1107	1.0259	0.9793	1.0262	1.0054	0.9625	0.9445	0.9405	1.0429	0.864	1.0171	0.9369	0.9974	1.0026	1.0539	0.685	0.852	0.8032	0.8376	0.8028	0.8481	0.8215	0.8715	LC/MS Pos Early	2291	262.129	37058	100001948	Yes	succinylcarnitine					HMDB0061717	Succinylcarnitine	HMDB0061717		131802075	Energy	TCA Cycle
0.7685	1.3328	0.7943	0.9708	1.0617	0.747	0.8417	0.8546	1.2567	1.4982	1.1421	1.0394	0.8203	0.9599	0.8553	1.0679	0.9481	1.1892	0.9843	1.0157	1.1992	0.944	1.4958	1.6303	0.5729	1.0222	1.077	1.1059	0.9334	0.8656	1.0323	0.8128	LC/MS Neg	616	96.9601	46960	100002528	No	sulfate	14808-79-8	1118	1086	C00059	HMDB01448	Sulfate	HMDB0001448	C00059	1117	Xenobiotics	Chemical
1.0545	0.9939	1.0234	1.1156	1.0002	0.959	0.9998	0.9371	1.1711	1.4054	1.3663	1.4152	1.0824	1.1909	1.0222	1.1267	1.0101	0.853	0.8527	0.7668	1.0032	1.2308	0.9736	0.969	0.9627	0.7893	0.9008	0.8142	0.74	0.9944	0.9943	1.0534	LC/MS Neg	610	118.999	20693	100000840	Yes	tartronate (hydroxymalonate)	80-69-3	45	44	C02287	HMDB35227	Hydroxypropanedioic acid	HMDB0035227	C02287	45	Xenobiotics	Bacterial/Fungal
0.9941	1.0327	1.0354	1.0502	0.9954	1.0011	0.9864	1.0447	1.0425	1.1001	1.0313	1.0261	1.0494	1.017	1.0475	1.0588	1.0189	1.0114	0.9683	0.9361	0.9316	0.9912	0.9983	1.0144	0.9755	0.9989	0.9948	0.9536	0.939	0.9833	0.9311	0.9975	LC/MS Pos Early	660	126.022	2125	512	Yes	taurine	107-35-7	1123	1091	C00245	HMDB00251	Taurine	HMDB0000251	C00245	1123	Amino Acid	Methionine, Cysteine, SAM and Taurine Metabolism
0.1152	25.1617	0.1141	0.0618	0.0618	0.0618	0.0618	0.7829	0.0618	0.2113	0.0618	0.0618	0.0618	0.0618	0.0618	0.0618	0.0618	0.1468	0.0618	0.0618	2.0677	0.0618	1.047	1.2266	0.0618	0.0618	0.0618	13.0538	0.0618	4.9179	1	0.0618	LC/MS Neg	4774	514.284	33983	100001250	Yes	tauro-beta-muricholate	25696-60-0	168408	147312		HMDB00932	Tauro-b-muricholic acid	HMDB0000932		21124703	Lipid	Primary Bile Acid Metabolism
0.2778	40.4142	0.1853	0.1931	0.1607	0.1607	0.1607	1.0995	0.1607	0.1607	0.1607	0.1607	0.1607	0.1607	0.1607	0.1607	0.2499	0.6146	0.2156	0.1607	3.9652	0.1607	1.6463	1.9226	0.1607	0.1607	0.1607	7.8664	0.1607	3.5419	1	0.1607	LC/MS Neg	5150	514.284	18497	1648	Yes	taurocholate	145-42-6	6675		C05122	HMDB00036	Taurocholic acid	HMDB0000036	C05122	6675	Lipid	Primary Bile Acid Metabolism
0.8473	0.8231	1.3037	1.1887	0.9942	1.1395	0.7704	0.9416	1.0822	1.3449	1.0655	1.2819	1.3338	1.2192	1.2858	1.4671	0.7865	1.1913	0.8288	0.7454	0.907	1.0485	0.934	0.9851	0.9199	0.7953	0.6762	0.6899	1.0058	1.0979	1.0607	0.9246	LC/MS Pos Early	710	168.044	35117	100001418	Yes	taurocyamine	543-18-0	68340	61635	C01959	HMDB03584	Taurocyamine	HMDB0003584	C01959	68340	Amino Acid	Methionine, Cysteine, SAM and Taurine Metabolism
1.0149	1.062	1.2512	0.8935	0.9845	1.0172	0.8493	1.0851	0.9711	1.3844	1.0295	1.0321	1.2418	1.4625	1.0576	1.1867	1.0582	0.9509	0.7379	0.5416	1.4164	0.8655	0.8685	0.8728	0.767	1.028	0.7885	1.0292	0.784	0.9851	0.807	0.7134	LC/MS Pos Early	3050	265.112	5341	873	Yes	thiamin (Vitamin B1)	59-43-8	1130		C00378	HMDB00235	Thiamine	HMDB0000235	C00378	1130	Cofactors and Vitamins	Thiamine Metabolism
0.8738	0.8176	0.5815	0.6147	0.6472	0.6828	0.8103	0.9061	1.0187	0.9891	0.8044	0.802	0.7887	0.9021	0.873	0.8916	1.0807	1.2026	0.9309	1.0195	1.1727	1.0126	1.0109	1.2208	1.3564	1.2499	1.4139	1.6446	1.4041	1.3379	1.478	1.6002	LC/MS Neg	1195.1	423.03	35670	522	Yes	thiamin diphosphate	154-87-0	1132	8715	C00068	HMDB01372	Thiamine pyrophosphate	HMDB0001372	C00068	1132	Cofactors and Vitamins	Thiamine Metabolism
0.8537	0.9003	0.7876	0.9103	0.9469	0.943	0.9784	0.9492	0.9015	0.8139	0.9441	1.0196	0.9927	0.8902	0.836	0.9014	1.124	1.1	1.1752	1.2059	1.1614	1.2584	1.2459	1.1771	1.1278	1.0756	0.9793	1.0073	1.0524	1.1795	1.0462	1.1925	LC/MS Neg	1448	343.064	15798	523	Yes	thiamin monophosphate	532-40-1	3382778	2627905	C01081	HMDB02666	Thiamine monophosphate	HMDB0002666	C01081	3382778	Cofactors and Vitamins	Thiamine Metabolism
0.3181	0.3838	0.6569	0.8763	1.0533	0.8471	0.523	0.3847	0.4535	0.776	1.1617	1.4864	1.294	1.6637	1.0014	0.3939	0.2811	0.7665	1.1867	1.3225	1.5844	1.9295	1.1092	0.4609	0.4773	0.5539	1.4598	1.6961	1.9449	1.9537	1.4933	0.9986	LC/MS Polar	1380	132.012	53231	100009232	Yes	thioproline	34592-47-4	93176;6973609	84120		HMDB0062164	Thioproline			93176	Amino Acid	Tryptophan Metabolism
0.804	0.8084	0.8248	1.0151	1.1375	0.9899	0.9388	1.0201	1.0023	1.107	1.2365	1.1724	0.959	0.9329	0.8877	0.996	0.9469	1.0307	0.702	0.9977	1.1563	0.9921	1.0763	1.0259	1.0861	1.0431	0.8935	1.0517	0.9215	1.2025	1.0704	0.8697	LC/MS Polar	2384	135.03	27738	100001022	Yes	threonate	70753-61-6	151152	133224	C01620	HMDB00943	Threonic acid	HMDB0000943	C01620	151152	Cofactors and Vitamins	Ascorbate and Aldarate Metabolism
1.1508	1.1558	1.1446	1.1092	1.0683	1.1406	0.9918	1.0688	1.2447	1.2025	0.9938	1.1119	1.167	1.1902	1.3047	1.1648	0.7225	0.703	0.6981	0.6682	0.686	0.6921	0.7241	0.7008	0.8425	0.7801	0.8937	1.1084	0.6762	0.8737	1.0062	0.8528	LC/MS Pos Early	1514	120.066	1284	564	Yes	threonine	72-19-5	6288	6051	C00188	HMDB00167	L-Threonine	HMDB0000167	C00188	6288	Amino Acid	Glycine, Serine and Threonine Metabolism
1.0049	0.9302	0.9087	1.0491	0.9675	0.9318	0.976	1.1333	1.1461	1.4516	1.3422	0.9704	1.0047	1.0308	1.051	0.9815	0.9903	0.8241	0.9085	0.9453	0.96	0.9953	1.0284	1.1238	0.9066	1.166	1.2078	1.2822	1.159	0.7592	1.0669	0.8901	LC/MS Neg	1963.7	241.083	2183	872	Yes	thymidine	50-89-5	5789	5585	C00214	HMDB00273	Thymidine	HMDB0000273	C00214	5789	Nucleotide	Pyrimidine Metabolism, Thymine containing
0.9816	0.593	0.9409	1.2572	1.522	1.2883	1.4599	1.1921	0.5484	0.4692	0.7908	0.7353	1.4356	0.4692	0.7182	0.8488	1.2326	0.4692	0.8195	1.005	0.5326	1.0059	1.4603	1.273	1.1279	1.3183	1.44	0.8159	1.4631	0.9529	0.995	0.5688	LC/MS Neg	883	321.049	12023	1248	Yes	thymidine 5'-monophosphate	33430-62-5	9700	10239189	C00364	HMDB01227	5-Thymidylic acid	HMDB0001227	C00364	9700	Nucleotide	Pyrimidine Metabolism, Thymine containing
0.5272	0.9206	1.6673	0.5053	1.4422	0.9881	0.9867	0.9462	0.4152	1.0757	0.8515	1.2785	0.8864	0.759	0.9454	0.6286	1.2963	0.6262	1.2278	1.0132	1.1307	1.51	1.2808	1.2387	0.9618	1.44	1.5068	0.9864	1.1318	1.0119	1.3649	0.9168	LC/MS Neg	1654	125.036	604	882	Yes	thymine	65-71-4	1135	1103	C00178	HMDB00262	Thymine	HMDB0000262	C00178	1135	Nucleotide	Pyrimidine Metabolism, Thymine containing
0.6357	0.6972	0.9707	0.9036	1.0017	1.0251	0.9983	1.1163	1.0428	1.2645	0.8538	1.0462	1.6971	1.2999	1.5092	0.7346	1.2483	0.8616	1.2052	1.0753	0.6687	0.9275	2.2552	1.9837	0.7291	0.7244	0.6984	0.994	1.0608	1.3707	0.9786	0.8919	LC/MS Pos Early	2962	244.154	35428	100001597	Yes	tiglylcarnitine	64191-86-2	22833596	17216200		HMDB02366	Tiglylcarnitine	HMDB0002366		91825636	Amino Acid	Leucine, Isoleucine and Valine Metabolism
1	1.2995	1.4983	0.7431	0.9985	1.001	1.0144	1.1449	0.9816	1.4999	0.6521	0.7321	1.1226	1.3141	1.3609	1.1648	1.0009	0.6882	0.0403	0.0403	0.7254	0.7174	0.5581	0.5953	0.0748	1.0688	0.8091	1.2646	0.9405	1.6885	1.8051	0.9907	LC/MS Pos Early	1064	132.066	32306	1001	Yes	trans-4-hydroxyproline	51-35-4	5810	5605	C01157	HMDB00725	4-Hydroxyproline	HMDB0000725	C01157	5810	Amino Acid	Urea cycle; Arginine and Proline Metabolism
1.0618	1.1909	1.2044	1.3619	1.3031	1.1533	1.0074	1.4216	1.7338	2.2656	2.0981	1.3414	1.2911	1.5676	1.546	0.8391	0.7035	0.8407	0.6538	0.6926	1.1634	0.6563	0.6634	0.9926	0.5842	0.6968	0.6125	0.9746	0.7345	0.4972	0.5968	0.7111	LC/MS Neg	578	175.025	15729	2053	Yes	tricarballylate	99-14-9	14925	14220	C19806	HMDB31193	1,2,3-Propanetricarboxylic acid	HMDB0031193	C19806	14925	Energy	TCA Cycle
1.0772	1.1588	0.9399	0.972	1.1513	1.0818	1.1487	1.0446	1.1618	1.02	1.0185	1.0996	1.041	1.08	1.0781	1.0284	0.9815	0.8653	0.9198	0.8606	1.0583	1.0592	0.8596	0.7879	0.8405	0.6244	0.9289	0.6932	0.7777	0.6919	0.7054	0.9202	LC/MS Pos Late	3330	801.684	52436	100008955	No	tricosanoyl sphingomyelin (d18:1/23:0)						SM(d18:1/23:0)	HMDB0012105	C00550	46891684	Lipid	Sphingolipid Metabolism
1.731	1.1684	0.966	1.2423	1.2681	1.2882	1.14	2.0121	0.9932	1.1157	0.732	1.1939	0.9853	0.7979	0.9514	0.9814	1.2281	0.9786	1.0362	1.0068	1.1269	0.8215	0.9057	0.9168	1.8262	0.6728	0.4826	0.513	1.0584	0.9412	1.1306	0.9398	LC/MS Neg	6400	351.327	53255	100009068	Yes	tricosenoate (23:1)		543855	473411							Lipid	Long Chain Fatty Acid
0.9662	0.8981	0.9578	0.7216	0.7821	0.7464	0.6923	0.9505	1.044	1.5427	1.1896	0.7775	1.0118	1.4531	1.5039	1.3296	1.2031	1.0936	0.9882	0.7603	1.5598	1.2401	1.2534	1.2071	0.6313	0.6398	0.7938	1.2147	0.9148	1.7132	1.1149	0.9509	LC/MS Pos Early	1388	138.055	32401	100001092	Yes	trigonelline (N'-methylnicotinate)	535-83-1	5570	5369	C01004	HMDB00875	Trigonelline	HMDB0000875	C01004	5570	Cofactors and Vitamins	Nicotinate and Nicotinamide Metabolism
0.9603	1.1933	1.3662	0.9188	1.36	1.1048	0.7621	1.6719	2.4621	1.7942	1.1241	2.2297	0.7191	1.6611	1.5401	2.23	0.9125	1.5483	0.7288	0.7134	1.0661	0.4902	0.8976	0.6649	1.0397	0.435	0.7303	0.5176	0.6119	0.63	0.7266	1.844	LC/MS Pos Early	2100	76.0757	40406	100003397	Yes	trimethylamine N-oxide	1184-78-7	1145	1113	C01104	HMDB00925	Trimethylamine N-oxide	HMDB0000925	C01104	1145	Lipid	Phospholipid Metabolism
0.8101	0.9077	1.0843	1.0742	0.9044	1.0728	1.0457	0.9327	1.0676	1.2562	0.9421	1.2169	1.0699	1.1055	1.0026	1.017	1.0239	0.9478	0.9987	0.6908	0.6476	1.0335	1.1936	1.204	0.7413	0.7661	0.9375	0.7836	0.9112	0.9523	1.0013	0.9704	LC/MS Pos Early	2986	205.097	54	565	Yes	tryptophan	73-22-3	6305	6066	C00078	HMDB00929	L-Tryptophan	HMDB0000929	C00078	6305	Amino Acid	Tryptophan Metabolism
0.1235	0.1235	2.0693	1.2896	1.7949	2.2069	1.6553	0.1235	0.1235	0.1235	0.1235	0.785	1.0548	1.6949	1	0.9847	0.1235	0.1235	0.3371	0.2932	0.2374	0.1235	1.4621	1.3015	0.1235	0.1235	0.1235	0.1235	0.1235	0.2478	0.7612	0.7703	LC/MS Pos Early	2673	247.144	37097	100001743	Yes	tryptophan betaine	20671-76-5	442106	390633	C09213	HMDB61115	Lenticin	HMDB0061115	C09213	442106	Amino Acid	Tryptophan Metabolism
1.169	1.158	1.0331	1.1899	1.1215	1.2167	1.0414	1.0808	1.3023	1.0244	0.8487	1.134	1.0808	1.0718	1.1217	0.9173	0.7846	0.9756	1.0463	0.7798	0.705	0.9314	1.0404	0.9244	0.7854	0.5273	0.7127	0.8306	0.7842	0.8604	0.7636	0.9414	LC/MS Pos Early	2430	182.081	1299	815	Yes	tyrosine	60-18-4	6057	5833	C00082	HMDB00158	L-Tyrosine	HMDB0000158	C00082	6057	Amino Acid	Phenylalanine and Tyrosine Metabolism
0.041	0.9071	0.7843	1	0.8947	1.2286	1.2967	1.4614	0.0363	0.0363	0.0363	0.7692	1.3438	0.0363	0.5328	1.065	1.226	0.0363	1.1466	0.7136	0.0363	1.237	1.2942	1.2151	1.351	0.9537	0.0409	0.0363	0.5213	1.6176	0.0469	0.0363	LC/MS Polar	4000	565.048	15860	100000298	Yes	UDP-galactose	2956-16-3;91183-98-1;137868-52-1	18068	17069	C00052	HMDB00302	Uridine diphosphategalactose	HMDB0000302	C00052	18068	Carbohydrate	Nucleotide Sugar
0.1796	1.2535	0.9721	1.2365	1.1043	1.5968	1.7579	2.1082	0.1105	0.1402	0.0803	0.9749	2.1689	0.0803	0.7242	1.2736	1.094	0.0803	1.3539	0.9795	0.0803	1.0205	1.3142	0.9537	1.5971	0.6105	0.0819	0.0803	0.5854	2.1698	0.1811	0.3085	LC/MS Polar	3950	565.048	32344	1096	Yes	UDP-glucose	117756-22-6	8629	8308	C00029	HMDB00286	Uridine diphosphate glucose	HMDB0000286	C00029	8629	Carbohydrate	Nucleotide Sugar
0.8289	0.8429	0.8254	0.821	0.9694	0.8983	0.8857	0.7975	0.9988	1.0012	1.0415	0.8053	0.8406	1.0316	0.9299	0.9446	1.1157	1.2811	0.7362	0.9361	1.016	1.1258	1.1554	1.0875	1.0071	1.0278	1.0956	1.3316	0.8873	1.0769	1.5003	1.0193	LC/MS Polar	4355	579.027	2763	1097	Yes	UDP-glucuronate	28053-08-9;63700-19-6	17473	16522	C00167	HMDB00935	Uridine diphosphate glucuronic acid	HMDB0000935	C00167	17473	Carbohydrate	Nucleotide Sugar
1.1268	1.0363	0.9002	0.6149	1.0412	1.0016	0.9855	0.8592	1.3262	1.0245	1.1731	1.0798	0.8714	0.9984	1.2886	0.7197	0.8017	0.9696	0.8259	0.8236	1.0817	1.2404	1.1226	0.7284	0.719	0.9664	1.0487	1.5251	0.8156	1.0431	1.3625	0.9418	LC/MS Neg	646	606.074	46148	100002957	Yes	UDP-N-acetylglucosamine/galactosamine										Carbohydrate	Nucleotide Sugar
0.9364	0.9969	0.8895	0.9137	1.1877	1.1156	1.1298	1.09	0.8136	0.8779	0.8448	0.954	1.1556	0.6973	0.7633	1.0221	1.1557	0.9212	1.0031	1.1746	0.8842	1.1547	1.1481	1.0594	1.2144	1.0929	0.9831	0.9934	0.9364	1.144	1.0069	0.8951	LC/MS Polar	1089.7	111.02	605	825	Yes	uracil	66-22-8	1174	1141	C00106	HMDB00300	Uracil	HMDB0000300	C00106	1174	Nucleotide	Pyrimidine Metabolism, Uracil containing
1.807	1.4398	0.5652	0.8173	0.377	1.0639	1.2878	1.2359	0.7777	1.6455	1.4922	1.5157	2.0556	0.9164	1.0384	0.6303	0.7253	0.7775	0.4948	0.2921	0.0727	2.3911	0.9754	1.4223	0.1898	0.1931	1.3273	0.111	0.0991	2.1599	1.7382	1.0246	LC/MS Neg	757.1	167.021	1604	1134	Yes	urate	69-93-2;120K5305	1175		C00366	HMDB00289	Uric acid	HMDB0000289	C00366	1175	Nucleotide	Purine Metabolism, (Hypo)Xanthine/Inosine containing
1.1054	1.022	0.9364	1.0149	0.6498	0.9901	0.6776	0.9961	1.2474	1.7336	1.4674	1.0639	1.092	1.1601	1.2605	1.0031	1.0838	0.9969	1.0292	1.1292	0.8027	0.7897	1.4388	1.2727	0.823	0.534	0.5457	0.7028	0.8684	0.9457	0.7008	0.8498	LC/MS Pos Early	700	121.072	1670	533	Yes	urea	57-13-6	1176	1143	C00086	HMDB00294	Urea	HMDB0000294	C00086	1176	Amino Acid	Urea cycle; Arginine and Proline Metabolism
1.2081	1.0558	0.9622	0.8963	1.0027	0.9717	1.0175	0.983	1.2983	1.252	1.1259	1.1848	0.9394	1.2408	1.1239	0.9393	0.8839	1.1033	0.9121	0.8685	1.1996	0.9899	0.9186	0.8578	0.9802	0.8905	1.1031	1.1578	0.9973	0.8804	1.2958	1.2569	LC/MS Neg	1457.6	243.062	606	535	Yes	uridine	58-96-8	6029	5807	C00299	HMDB00296	Uridine	HMDB0000296	C00299	6029	Nucleotide	Pyrimidine Metabolism, Uracil containing
0.8217	0.9698	0.8003	0.8689	1.0605	0.9807	0.9062	1.0728	0.7984	0.974	0.9782	1.1796	0.972	1.0004	1.0316	0.9573	0.7724	0.936	0.7479	0.7158	1.3043	1.2554	1.0682	0.9996	1.0221	1.295	1.7654	1.442	1.573	1.1905	1.3596	1.489	LC/MS Polar	4150	323.029	2856	869	Yes	uridine 5'-monophosphate (UMP)	3387-36-8	6030	1399139	C00105	HMDB00288	Uridine 5'-monophosphate	HMDB0000288	C00105	6030	Nucleotide	Pyrimidine Metabolism, Uracil containing
1.1774	1.1577	0.9946	1.1454	1.1043	1.1146	1.14	1.0303	1.283	1.1578	1.1619	1.1064	0.9516	1.1654	1.1451	0.9615	0.8438	1.0849	0.9791	0.9277	0.9211	0.9808	0.9684	0.8808	0.8835	0.6072	0.851	0.9028	0.8275	0.866	1.0054	1.0717	LC/MS Pos Early	2479	118.086	1649	566	Yes	valine	72-18-4	6287	6050	C00183	HMDB00883	L-Valine	HMDB0000883	C00183	6287	Amino Acid	Leucine, Isoleucine and Valine Metabolism
0.9934	1.0044	0.7255	0.7206	0.7085	0.7889	0.5312	0.8024	1.1528	1.6774	1.5444	1.3977	0.6877	2.2598	1.5661	0.6278	0.6159	1.5575	0.9262	0.8368	1.8193	1.3566	0.7549	0.7775	1.0729	0.8718	1.0048	1.2738	1.3839	0.9956	1.9856	1.9112	LC/MS Neg	1506	173.093	40475	100003641	Yes	valylglycine	686-43-1	136487	120256		HMDB29127	Valyl-Glycine	HMDB0029127		6993111	Peptide	Dipeptide
1.098	0.8768	0.7511	0.5022	0.4514	0.4823	0.4687	0.555	1.9335	3.2261	1.0475	0.9405	0.569	2.9266	1.8535	1.6846	0.8256	1.7456	0.5828	0.5647	0.9525	0.7072	0.8957	1.1618	0.9415	1.655	2.13	3.7005	2.2243	1.8064	3.5513	3.2777	LC/MS Pos Early	3138	231.17	39994	100003210	Yes	valylleucine	22906-55-4	352039	312586		HMDB29131	Valyl-Leucine	HMDB0029131		6993118	Peptide	Dipeptide
0.903	0.9908	1.3202	0.8057	1.0362	0.7815	0.9182	1.058	0.8957	1.2941	1.0105	0.8223	1.2611	1.0943	1.1279	1.1883	1.3149	1.0002	0.7233	0.9005	0.995	0.9432	1.2675	1.3375	0.683	1.1133	0.808	0.9998	0.7422	1.1922	1.0731	0.7184	LC/MS Pos Early	1032	153.041	3147	1004	Yes	xanthine	69-89-6	1188	1151	C00385	HMDB00292	Xanthine	HMDB0000292	C00385	1188	Nucleotide	Purine Metabolism, (Hypo)Xanthine/Inosine containing
1.4924	1.1541	0.9108	0.6603	0.8196	1.0459	0.9605	0.7393	1.1531	1.2561	0.8313	1.0269	0.9659	2.3789	1.9505	0.9228	0.905	1.421	0.6966	0.9731	2.0469	1.3656	0.9658	0.8092	0.4246	1.154	0.8847	1.6269	0.8262	1.2138	1.1574	1.2457	LC/MS Pos Early	1275	285.083	15136	100000299	Yes	xanthosine	146-80-5	64959	58484	C01762	HMDB00299	Xanthosine	HMDB0000299	C01762	64959	Nucleotide	Purine Metabolism, (Hypo)Xanthine/Inosine containing
1.1005	0.9254	1.0047	0.9392	1.0758	1.1104	0.9931	0.9501	1.0734	0.9624	1.3165	1.3106	1.0187	1.3228	1.2097	0.9518	0.835	0.9764	0.8846	1.3122	1.1975	1.1754	0.9953	1.0883	0.8675	0.847	0.7788	1.0363	0.9607	0.8834	1.1121	0.9789	LC/MS Neg	580	363.035	12024	1251	Yes	xanthosine 5'-monophosphate (xmp)	25899-70-1	73323	10463791	C00655	HMDB01554	Xanthylic acid	HMDB0001554	C00655	73323	Nucleotide	Purine Metabolism, (Hypo)Xanthine/Inosine containing
[truncated: 22 more columns]

## Sheet: ErbB2 KI vs WT p0.05_128
Biochemical	CAS	PUBCHEM	CHEMSPIDER	KEGG	HMDB	NAME_MetaboAnalyst v5.0	HMDB_MetaboAnalyst v5.0	KEGG_MetaboAnalyst v5.0	PubChem_MetaboAnalyst v5.0	Super Pathway	Sub Pathway	WT MEAN	ErbB2 KI MEAN	ErbB2 KI vs WT FC	ErbB2 KI vs WT ANOVA p-value
glycylvaline	1963-21-9	97417	2006926		HMDB28854	Glycyl-Valine	HMDB0028854		97417	Peptide	Dipeptide	0.6723	1.3143	1.95	5.5297e-06
cysteine s-sulfate	1637-71-4	115015	102939	C05824	HMDB00731	Cysteine-S-sulfate	HMDB0000731	C05824	115015	Amino Acid	Methionine, Cysteine, SAM and Taurine Metabolism	1.3191	0.6915	0.52	9.4973e-06
leucylglycine	686-50-0	79070	71402		HMDB0028929	Leucyl-Glycine	HMDB0028929			Peptide	Dipeptide	0.6405	1.5931	2.49	3.9546e-05
creatine	57-00-1	586	566	C00300	HMDB00064	Creatine	HMDB0000064	C00300	586	Amino Acid	Creatine Metabolism	0.9585	1.0707	1.12	6.2896e-05
2-docosahexaenoylglycerol (22:6)			24765781		HMDB11557	MG(0:0/22:6(4Z,7Z,10Z,13Z,16Z,19Z)/0:0)	HMDB0011557		46896303	Lipid	Monoacylglycerol	0.4273	0.8693	2.03	9.3231e-05
3’-dephospho-acetyl-coenzyme A		193680	168079		HMDB0001373					Cofactors and Vitamins	Pantothenate and CoA Metabolism	0.4889	1.0759	2.2	9.4662e-05
acetyl CoA	102029-73-2	444493	392413	C00024	HMDB01206	Acetyl-CoA	HMDB0001206	C00024	444493	Lipid	Fatty Acid Metabolism	0.444	0.9599	2.16	0.0001
nicotinamide	98-92-0	936	911	C00153	HMDB01406	Niacinamide	HMDB0001406	C00153	936	Cofactors and Vitamins	Nicotinate and Nicotinamide Metabolism	0.968	1.1298	1.17	0.0002
phenylalanylglycine	721-90-4	98207	88678		HMDB0028995	Phenylalanyl-Glycine	HMDB0028995		98207	Peptide	Dipeptide	0.6948	1.3406	1.93	0.0002
valylleucine	22906-55-4	352039	312586		HMDB29131	Valyl-Leucine	HMDB0029131		6993118	Peptide	Dipeptide	0.6482	1.7727	2.73	0.0003
adenosine 5'-monophosphate (AMP)	149022-20-8	6083	10239183	C00020	HMDB00045	Adenosine monophosphate	HMDB0000045	C00020	6083	Nucleotide	Purine Metabolism, Adenine containing	0.9342	1.2427	1.33	0.0004
adenylosuccinate	19046-78-7	195	190	C03794	HMDB00536	Adenylsuccinic acid	HMDB0000536	C03794	440122	Nucleotide	Purine Metabolism, Adenine containing	0.9293	1.6771	1.8	0.0005
isoleucylglycine	868-28-0	342532	303621		HMDB0028907	Isoleucyl-Glycine	HMDB0028907		342532	Peptide	Dipeptide	0.8277	1.2813	1.55	0.0006
leucylalanine	7298-84-2	259321	227625		HMDB0028922	Leucyl-Alanine	HMDB0028922		81721	Peptide	Dipeptide	0.6975	1.4787	2.12	0.0006
1,5-anhydroglucitol (1,5-AG)	154-58-5	64960		C07326	HMDB02712	1,5-Anhydrosorbitol	HMDB0002712	C07326	64960	Carbohydrate	Glycolysis, Gluconeogenesis, and Pyruvate Metabolism	0.6453	1.0433	1.62	0.0007
phenylalanylalanine	3918-87-4	6993123;5488196	4589716		HMDB0028988	Phenylalanyl-Alanine	HMDB0028988		5488196	Peptide	Dipeptide	0.6938	1.2632	1.82	0.0008
glycylleucine	869-19-2	92843	83812	C02155	HMDB00759	Glycylleucine	HMDB0000759	C02155	92843	Peptide	Dipeptide	0.8306	1.2822	1.54	0.0009
spermidine	124-20-9	1102	1071	C00315	HMDB01257	Spermidine	HMDB0001257	C00315	1102	Amino Acid	Polyamine Metabolism	0.9363	1.5986	1.71	0.0012
anserine	10030-52-1	112072	100482	C01262	HMDB00194	Anserine	HMDB0000194	C01262	112072	Peptide	Dipeptide Derivative	1.1978	1.7392	1.45	0.0025
S-adenosylmethionine (SAM)	24346-00-7;86867-01-8;86867-0108	34755		C00019	HMDB01185	S-Adenosylmethionine	HMDB0001185	C00019	34756	Amino Acid	Methionine, Cysteine, SAM and Taurine Metabolism	0.8951	1.1622	1.3	0.0028
glutathione, reduced (GSH)	70-18-8	124886	111188	C00051	HMDB00125	Glutathione	HMDB0062697	C00051	745	Amino Acid	Glutathione Metabolism	0.7162	1.0685	1.49	0.0032
leucylglutamine		4305457	3511125		HMDB0028927	Leu-Gln	HMDB0028927		4305457	Peptide	Dipeptide	0.5724	1.3345	2.33	0.0032
eicosenoate (20:1)		5282768	4445895		HMDB02231	Eicosenoic acid	HMDB0002231	C16526	5282768	Lipid	Long Chain Fatty Acid	1.4648	1.0783	0.74	0.0034
carnosine	305-84-0	439224	388363	C00386	HMDB00033	Carnosine	HMDB0000033	C00386	439224	Peptide	Dipeptide Derivative	1.2187	1.8263	1.5	0.0035
N-acetyl-aspartyl-glutamate (NAAG)	3106-85-2	5255	5065	C12270	HMDB01067	N-Acetylaspartylglutamic acid	HMDB0001067	C12270	188803	Amino Acid	Glutamate Metabolism	1.0815	1.8806	1.74	0.0035
nicotinamide riboside	1341-23-7	439924		C03150	HMDB00855	Nicotinamide riboside	HMDB0000855	C03150	439924	Cofactors and Vitamins	Nicotinate and Nicotinamide Metabolism	0.7518	1.2646	1.68	0.0035
docosadienoate (22:2n6)	7370-49-2	5282807	4445934	C16533	HMDB61714	Docosadienoate (22:2n6)	HMDB0061714	C16533	5312554	Lipid	Polyunsaturated Fatty Acid (n3 and n6)	1.4253	0.9907	0.7	0.0036
N-acetylaspartate (NAA)	997-55-7;997-55-7	65065	58576	C01042	HMDB00812	N-Acetyl-L-aspartic acid	HMDB0000812	C01042	65065	Amino Acid	Alanine and Aspartate Metabolism	1.2083	3.183	2.63	0.0039
tartronate (hydroxymalonate)	80-69-3	45	44	C02287	HMDB35227	Hydroxypropanedioic acid	HMDB0035227	C02287	45	Xenobiotics	Bacterial/Fungal	1.0104	1.2225	1.21	0.0039
dimethylglycine	1118-68-9	673	653	C01026	HMDB00092	Dimethylglycine	HMDB0000092	C01026	673	Amino Acid	Glycine, Serine and Threonine Metabolism	0.9276	1.2171	1.31	0.0042
lactosyl-N-palmitoyl-sphingosine	4201-62-1									Lipid	Sphingolipid Metabolism	1.0632	0.7221	0.68	0.0043
pyridoxal phosphate	41468-25-1	1051	1022	C00018	HMDB01491	Pyridoxal 5'-phosphate	HMDB0001491	C00018	1051	Cofactors and Vitamins	Vitamin B6 Metabolism	0.7971	1.1605	1.46	0.0043
mead acid (20:3n9)	20590-32-3	5312531	4471956		HMDB10378	5,8,11-Eicosatrienoic acid	HMDB0010378		5312531	Lipid	Polyunsaturated Fatty Acid (n3 and n6)	1.525	1.0289	0.67	0.0044
thiamin diphosphate	154-87-0	1132	8715	C00068	HMDB01372	Thiamine pyrophosphate	HMDB0001372	C00068	1132	Cofactors and Vitamins	Thiamine Metabolism	0.7418	0.8837	1.19	0.0044
malonate	141-82-2;26522-22-85-0	867	844	C00383	HMDB00691	Malonic acid	HMDB0000691	C04025	867	Lipid	Fatty Acid Synthesis	1.0833	0.8075	0.75	0.0045
succinylcarnitine					HMDB0061717	Succinylcarnitine	HMDB0061717		131802075	Energy	TCA Cycle	1.0988	1.0024	0.91	0.0045
N-acetylglucosamine 6-phosphate	102029-88-9	439219	8216065	C00357	HMDB0002817	N-Acetylglucosamine 6-phosphate	HMDB0002817		439219	Carbohydrate	Aminosugar Metabolism	1.3127	0.9449	0.72	0.0049
urea	57-13-6	1176	1143	C00086	HMDB00294	Urea	HMDB0000294	C00086	1176	Amino Acid	Urea cycle; Arginine and Proline Metabolism	0.924	1.2535	1.36	0.0049
trigonelline (N'-methylnicotinate)	535-83-1	5570	5369	C01004	HMDB00875	Trigonelline	HMDB0000875	C01004	5570	Cofactors and Vitamins	Nicotinate and Nicotinamide Metabolism	0.8394	1.2315	1.47	0.005
dihomo-linolenate (20:3n3 or n6)	17046-59-2	5280581	4471954	C03242	HMDB02925	8,11,14-Eicosatrienoic acid	HMDB0002925	C03242	5280581	Lipid	Polyunsaturated Fatty Acid (n3 and n6)	1.3595	1.0187	0.75	0.0056
1,2-dilinoleoyl-GPE (18:2/18:2)		9546812	7825762			PE(18:2(9Z,12Z)/18:2(9Z,12Z))	HMDB0009093	C00350	9546812	Lipid	Phospholipid Metabolism	1.247	1.6009	1.28	0.006
2-hydroxystearate	629-22-1	69417	62625	C03045	HMDB0062549					Lipid	Fatty Acid, Monohydroxy	1.0929	0.7617	0.7	0.006
N-acetylthreonine	17093-74-2	152204	3841173		HMDB0062557	N-Acetylthreonine	HMDB0062557		152204	Amino Acid	Glycine, Serine and Threonine Metabolism	1.1889	0.9493	0.8	0.0062
2-hydroxyglutarate	40951-21-1	43	42	C02630	HMDB00606	D-2-Hydroxyglutaric acid	HMDB0000606	C01087	439391	Lipid	Fatty Acid, Dicarboxylate	0.5893	0.9119	1.55	0.0064
N-delta-acetylornithine		9920500	8096135		HMDB0003357	N5-Acetylornithine	HMDB0240589		193343	Amino Acid	Urea cycle; Arginine and Proline Metabolism	0.8913	1.2956	1.45	0.0065
taurocyamine	543-18-0	68340	61635	C01959	HMDB03584	Taurocyamine	HMDB0003584	C01959	68340	Amino Acid	Methionine, Cysteine, SAM and Taurine Metabolism	1.0011	1.2601	1.26	0.0065
o-cresol sulfate		11615528	9790277			o-Cresol sulfate	HMDB0240655		11615528	Amino Acid	Phenylalanine and Tyrosine Metabolism	0.8569	1.2621	1.47	0.0076
2-methylcitrate/homocitrate					HMDB0000379/HMDB0003518					Energy	TCA Cycle	0.6744	0.9221	1.37	0.008
N-acetylmethionine	65-82-7	448580	395338	C02712	HMDB11745	N-Acetylmethionine	HMDB0011745	C02712	6180	Amino Acid	Methionine, Cysteine, SAM and Taurine Metabolism	0.881	1.2502	1.42	0.0081
glutamate	56-86-0	611	591	C00025	HMDB00148	L-Glutamic acid	HMDB0000148	C00025	33032	Amino Acid	Glutamate Metabolism	0.9017	1.0482	1.16	0.0083
valylglycine	686-43-1	136487	120256		HMDB29127	Valyl-Glycine	HMDB0029127		6993111	Peptide	Dipeptide	0.7844	1.3642	1.74	0.0085
C-glycosyltryptophan	180509-18-6	10981970	9157171			Tryptophan 2-C-mannoside	HMDB0240296		10981970	Amino Acid	Tryptophan Metabolism	0.6595	0.9392	1.42	0.0088
N-glycolylneuraminate	1113-83-3	123802	3794850	C03410	HMDB00833	N-Glycolylneuraminic acid	HMDB0000833	C03410	123802	Xenobiotics	Food Component/Plant	0.744	1.0083	1.36	0.0088
fructose	57-48-7	5984	5764	C00095	HMDB00660	D-Fructose	HMDB0000660	C02336	439709	Carbohydrate	Fructose, Mannose and Galactose Metabolism	0.6501	2.2774	3.5	0.0089
alanylleucine	1638-60-4	259583	227831		HMDB28691	Alanyl-Leucine	HMDB0028691		96801	Peptide	Dipeptide	0.5829	1.3619	2.34	0.0093
N-palmitoyl-sphingosine (d18:1/16:0)	24696-26-2	5283564	4446677		HMDB04949	Ceramide (d18:1/16:0)	HMDB0004949	C00195	5283564	Lipid	Sphingolipid Metabolism	1.1399	0.9672	0.85	0.0096
isocitrate	20226-99-7	1198	1161	C00311	HMDB00193	Isocitric acid	HMDB0000193	C00311	1198	Energy	TCA Cycle	0.8358	1.2488	1.49	0.0106
homostachydrine	1195-94-4	441447	390180	C08283	HMDB33433	(S)-Homostachydrine	HMDB0033433	C08283	441447	Xenobiotics	Food Component/Plant	1.6701	0.8584	0.51	0.0109
creatinine	60-27-5	588	568	C00791	HMDB00562	Creatinine	HMDB0000562	C00791	588	Amino Acid	Creatine Metabolism	0.8345	1.1349	1.36	0.011
isobutyrylcarnitine	25518-49-4	168379			HMDB00736	Isobutyryl-L-carnitine	HMDB0000736		168379	Amino Acid	Leucine, Isoleucine and Valine Metabolism	2.1001	0.9451	0.45	0.0113
alanine	56-41-7	5950	5735	C00041	HMDB00161	L-Alanine	HMDB0000161	C00041	5950	Amino Acid	Alanine and Aspartate Metabolism	0.9306	1.19	1.28	0.0117
1-(1-enyl-stearoyl)-2-oleoyl-GPE (P-18:0/18:1)	144371-68-6		24769260			PE(P-18:0/18:1(9Z))	HMDB0011375		42607457	Lipid	Plasmalogen	1.1469	0.9466	0.83	0.0126
glutamine	56-85-9	5961	5746	C00064	HMDB00641	L-Glutamine	HMDB0000641	C00064	5961	Amino Acid	Glutamate Metabolism	1.1361	1.2936	1.14	0.0131
4-vinylphenol sulfate	2628-17-3	6426766	4932200	C05627	HMDB04072	4-Hydroxystyrene	HMDB0004072	C05627	62453	Xenobiotics	Benzoate Metabolism	0.5138	1.0082	1.96	0.0132
inosine 5'-monophosphate (IMP)	4691-65-0	8582	5482599	C00130	HMDB00175	Inosinic acid	HMDB0000175	C00130	8582	Nucleotide	Purine Metabolism, (Hypo)Xanthine/Inosine containing	0.8715	1.1742	1.35	0.0135
ergothioneine	58511-63-0	3032311	2297320	C05570	HMDB03045	Ergothioneine	HMDB0003045	C05570	5351619	Xenobiotics	Food Component/Plant	0.8664	1.9408	2.24	0.0138
p-cresol-glucuronide	17680-99-8	154035	135751		HMDB11686	p-Cresol glucuronide	HMDB0011686		154035	Amino Acid	Phenylalanine and Tyrosine Metabolism	1.7616	0.557	0.32	0.0146
maltose	6363-53-7	10991489	388469	C00208	HMDB00163	D-Maltose	HMDB0000163	C00208	10991489	Carbohydrate	Glycogen Metabolism	0.6551	2.233	3.41	0.015
1-oleoyl-GPG (18:1)					HMDB0240602	LysoPG(18:1(9Z)/0:0)	HMDB0240602		9547135	Lipid	Lysolipid	1.5629	1.0818	0.69	0.0154
S-1-pyrroline-5-carboxylate	2906-39-0	1196	10140206	C04322	HMDB01301	(S)-1-Pyrroline-5-carboxylate	HMDB0001301	C03912	1196	Amino Acid	Glutamate Metabolism	0.6439	1.3339	2.07	0.0155
thymidine 5'-monophosphate	33430-62-5	9700	10239189	C00364	HMDB01227	5-Thymidylic acid	HMDB0001227	C00364	9700	Nucleotide	Pyrimidine Metabolism, Thymine containing	1.1544	0.752	0.65	0.0156
coenzyme A	85-61-0;18439-24-2	317	311	C00010	HMDB01423	Coenzyme A	HMDB0001423	C00010	87642	Cofactors and Vitamins	Pantothenate and CoA Metabolism	0.5087	0.7762	1.53	0.016
lactate	79-33-4	612	592	C00186	HMDB00190	L-Lactic acid	HMDB0000190	C00186	107689	Carbohydrate	Glycolysis, Gluconeogenesis, and Pyruvate Metabolism	0.783	1.0606	1.35	0.0164
beta-hydroxyisovaleroylcarnitine	99159-87-2		21403176							Amino Acid	Leucine, Isoleucine and Valine Metabolism	0.9081	1.1494	1.27	0.0168
2'-deoxyadenosine 5'-monophosphate	653-63-4	12599	601	C00360	HMDB00905	Deoxyadenosine monophosphate	HMDB0000905	C00360	12599	Nucleotide	Purine Metabolism, Adenine containing	1.2037	0.9407	0.78	0.0169
prolylglycine	2578-57-6	7408076;6426709	4932143			L-prolyl-L-glycine	HMDB11178		98206	Peptide	Dipeptide	1.2945	1.125	0.87	0.0169
N-formylphenylalanine	13200-85-6	759256	663938			N-Formylphenylalanine	HMDB0240317		759256	Amino Acid	Phenylalanine and Tyrosine Metabolism	1.325	0.9924	0.75	0.017
phosphopantetheine	NA	987	103123	C01134	HMDB01416	Pantetheine 4'-phosphate	HMDB0001416	C01134	987	Cofactors and Vitamins	Pantothenate and CoA Metabolism	0.7997	1.3744	1.72	0.0172
allantoin	97-59-6	204	199	C02350	HMDB00462	Allantoin	HMDB0000462	C01551	204	Nucleotide	Purine Metabolism, (Hypo)Xanthine/Inosine containing	0.9692	1.137	1.17	0.0175
1-stearoyl-GPC (18:0)	19420-57-6	497299	435389		HMDB10384	LysoPC(18:0)	HMDB0010384	C04230	497299	Lipid	Lysolipid	1.224	1.0722	0.88	0.0192
ophthalmate	495-27-2	7018721	7993181		HMDB05765	Ophthalmic acid	HMDB0005765	C21016	7018721	Amino Acid	Glutathione Metabolism	0.6943	0.975	1.4	0.0193
galactitol (dulcitol)	608-66-2	11850	11357	C01697	HMDB00107	Galactitol	HMDB0000107	C01697	11850	Carbohydrate	Fructose, Mannose and Galactose Metabolism	0.8808	1.0375	1.18	0.0195
uracil	66-22-8	1174	1141	C00106	HMDB00300	Uracil	HMDB0000300	C00106	1174	Nucleotide	Pyrimidine Metabolism, Uracil containing	1.0325	0.8911	0.86	0.0195
eicosapentaenoylcholine					HMDB0240649	Eicosapentaenoylcholine	HMDB0240649		118562750	Lipid	Phospholipid Metabolism	0.8364	1.3977	1.67	0.02
myo-inositol	87-89-8	892	10239179	C00137	HMDB00211	myo-Inositol	HMDB0000211	C00137		Lipid	Inositol Metabolism	0.6694	0.5987	0.89	0.0202
equol sulfate			23936050							Xenobiotics	Food Component/Plant	0.75	1.0388	1.39	0.0206
N-acetylneuraminate	131-48-6	439197	10292217	C00270	HMDB00230	N-Acetylneuraminic acid	HMDB0000230	C19910	445063	Carbohydrate	Aminosugar Metabolism	1.0534	0.9204	0.87	0.0217
linolenate [alpha or gamma; (18:3n3 or 6)]		5280934	4444437	C06426	HMDB03073	Gamma-Linolenic acid	HMDB0003073	C06426	5280933	Lipid	Polyunsaturated Fatty Acid (n3 and n6)	1.0455	1.4525	1.39	0.0224
indolelactate	832-97-3	92904	83867	C02043	HMDB00671	Indolelactic acid	HMDB0000671	C02043	676157	Amino Acid	Tryptophan Metabolism	1.0129	1.3812	1.36	0.0228
docosatrienoate (22:3n3)	59708-86-0	5312556	4471981	C16534	HMDB02823	13,16,19-docosatrienoic acid	HMDB02823	C16534	5312556	Lipid	Polyunsaturated Fatty Acid (n3 and n6)	1.2802	0.912	0.71	0.0231
dehydroascorbate	490-83-5	835	812	C05422	HMDB01264	L-Dehydroascorbic acid	HMDB0001264	C05422	7786	Cofactors and Vitamins	Ascorbate and Aldarate Metabolism	0.7602	1.2031	1.58	0.0232
alpha-hydroxyisovalerate	600-37-3	99823	90190		HMDB00407	2-hydroxy-3-methyl-butyric acid	HMDB00407		853180	Amino Acid	Leucine, Isoleucine and Valine Metabolism	0.8427	1.0736	1.27	0.0235
isobutyrylglycine	15926-18-8	10855600	9030891		HMDB00730	Isobutyrylglycine	HMDB0000730		10855600	Amino Acid	Leucine, Isoleucine and Valine Metabolism	0.9092	1.1765	1.29	0.0252
tricosenoate (23:1)		543855	473411							Lipid	Long Chain Fatty Acid	1.352	0.9689	0.72	0.0256
isovalerylcarnitine	31023-24-2	6426851	4932271		HMDB00688	Isovalerylcarnitine	HMDB0000688		6426851	Amino Acid	Leucine, Isoleucine and Valine Metabolism	1.4066	0.8264	0.59	0.0268
2-methylbutyrylcarnitine (C5)	31023-25-3	6426901	4932320		HMDB00378	2-Methylbutyroylcarnitine	HMDB0000378		6426901	Amino Acid	Leucine, Isoleucine and Valine Metabolism	1.3023	0.8989	0.69	0.0272
N-acetyl-1-methylhistidine						N-Acetyl-1-methylhistidine	HMDB0240340		53859791	Amino Acid	Histidine Metabolism	0.6536	1.2267	1.88	0.0272
cystathionine	535-34-2	439258	811	C02291	HMDB00099	L-Cystathionine	HMDB0000099	C02291	439258	Amino Acid	Methionine, Cysteine, SAM and Taurine Metabolism	0.8894	1.0877	1.22	0.0283
acetylcholine	60-32-1					Acetylcholine chloride	HMDB0000895	C01996	6060	Lipid	Neurotransmitter	0.5895	0.8321	1.41	0.0299
pyridoxamine phosphate	529-96-4	1053	1024	C00647	HMDB01555	Pyridoxamine 5'-phosphate	HMDB0001555	C00647	1053	Cofactors and Vitamins	Vitamin B6 Metabolism	0.8361	1.131	1.35	0.0303
octanoylcarnitine	3671-77-0	123701	110274	C02838	HMDB00791	L-Octanoylcarnitine	HMDB0000791	C02838	11953814	Lipid	Fatty Acid Metabolism(Acyl Carnitine)	1.5639	0.9598	0.61	0.031
N-acetylglucosaminylasparagine	2776-93-4	123826	21403014	C04540	HMDB00489	Aspartylglycosamine	HMDB0000489	C04540	123826	Carbohydrate	Aminosugar Metabolism	0.8893	1.2245	1.38	0.0325
hypoxanthine	68-94-0	790	768	C00262	HMDB00157	Hypoxanthine	HMDB0000157	C00262	790	Nucleotide	Purine Metabolism, (Hypo)Xanthine/Inosine containing	1.1133	0.943	0.85	0.0326
1-stearoyl-2-oleoyl-GPE (18:0/18:1)						PE(18:0/18:1(9Z))	HMDB0008993	C00350	9546742	Lipid	Phospholipid Metabolism	1.0464	0.9606	0.92	0.0333
cysteine sulfinic acid	207121-48-0	109	107	C00606	HMDB00996	3-Sulfinoalanine	HMDB0000996	C00606	1549098	Amino Acid	Methionine, Cysteine, SAM and Taurine Metabolism	1.0066	1.3862	1.38	0.0341
S-(3-hydroxypropyl)mercapturic acid (HPMA)	23127-40-4	3371179	2616726							Xenobiotics	Chemical	0.6587	1.0425	1.58	0.0356
adrenate (22:4n6)	2091-25-0	5497181	4445971	C16527	HMDB02226	Adrenic acid	HMDB0002226	C16527	5497181	Lipid	Polyunsaturated Fatty Acid (n3 and n6)	1.4837	1.0441	0.7	0.0357
adenosine 2'-monophosphate (2'-AMP)	130-49-4	94136		C00946	HMDB11617	Adenosine 2'-phosphate	HMDB0011617	C00946	53481006	Nucleotide	Purine Metabolism, Adenine containing	1.9598	1.5676	0.8	0.0378
citrulline	372-75-8	9750	810	C00327	HMDB00904	Citrulline	HMDB0000904	C00327	9750	Amino Acid	Urea cycle; Arginine and Proline Metabolism	1.1152	1.4702	1.32	0.0387
2'-deoxyuridine	951-78-0	13712	13118	C00526	HMDB00012	Deoxyuridine	HMDB0000012	C00526	13712	Nucleotide	Pyrimidine Metabolism, Uracil containing	0.9063	1.1173	1.23	0.0391
sphingomyelin (d18:1/14:0, d16:1/16:0)		11433862	9608732			SM(d18:1/14:0)	HMDB0012097		11433862	Lipid	Sphingolipid Metabolism	1.0751	0.919	0.85	0.0402
1,2-distearoyl-GPC (18:0/18:0)	816-94-4	94190	85004			PC(18:0/18:0)	HMDB0008036	C00157	94190	Lipid	Phospholipid Metabolism	1.0942	0.9473	0.87	0.0409
N1-Methyl-2-pyridone-5-carboxamide	701-44-0	69698	62899	C05842	HMDB04193	N1-Methyl-2-pyridone-5-carboxamide	HMDB0004193	C05842	69698	Cofactors and Vitamins	Nicotinate and Nicotinamide Metabolism	0.9797	0.5775	0.59	0.0409
pipecolate	4043-87-2	849	826	C00408	HMDB00070	Pipecolic acid	HMDB0000070	C00408	849	Amino Acid	Lysine Metabolism	1.0639	1.3454	1.26	0.0413
1-(1-enyl-palmitoyl)-2-oleoyl-GPC (P-16:0/18:1)						PC(P-16:0/18:1(9Z))	HMDB0011210		24779384	Lipid	Plasmalogen	1.1073	1.2249	1.11	0.0416
1-palmitoyl-2-linoleoyl-GPE (16:0/18:2)		9546747	7825697		HMDB05322	PE(16:0/18:2(9Z,12Z))	HMDB0008928	C00350	9546747	Lipid	Phospholipid Metabolism	1.0057	1.1454	1.14	0.042
equol glucuronide										Xenobiotics	Food Component/Plant	0.5355	0.9322	1.74	0.0421
caprylate (8:0)	124-07-2	379	370	C06423	HMDB00482	Caprylic acid	HMDB0000482	C06423	379	Lipid	Medium Chain Fatty Acid	1.13	1.911	1.69	0.0444
gulonic acid	20246-53-1	9794176	7969943		HMDB03290	Gulonic acid	HMDB0003290	C00800	152304	Cofactors and Vitamins	Ascorbate and Aldarate Metabolism	0.9636	1.1799	1.22	0.0444
p-cresol sulfate	3233-57-7	4615423	3806480	C01468	HMDB11635	p-Cresol sulfate	HMDB0011635		4615423	Amino Acid	Phenylalanine and Tyrosine Metabolism	2.7668	0.9542	0.34	0.0448
tricarballylate	99-14-9	14925	14220	C19806	HMDB31193	1,2,3-Propanetricarboxylic acid	HMDB0031193	C19806	14925	Energy	TCA Cycle	1.2131	1.5853	1.31	0.0451
glycerophosphoinositol	16824-65-0				HMDB0011649	1-(sn-Glycero-3-phospho)-1D-myo-inositol	HMDB0011649	C01225	0	Lipid	Phospholipid Metabolism	1.3735	1.1797	0.86	0.0455
histamine	51-45-6	774	753	C00388	HMDB00870	Histamine	HMDB0000870	C00388	774	Amino Acid	Histidine Metabolism	0.4147	1.0702	2.58	0.0473
gamma-glutamylvaline	2746-34-1	7015683			HMDB11172	L-gamma-glutamyl-L-valine	HMDB0011172		7015683	Peptide	Gamma-glutamyl Amino Acid	1.0121	1.343	1.33	0.0475
1-palmitoyl-2-linoleoyl-GPG (16:0/18:2)			21403027		HMDB0010575	PG(16:0/18:2(9Z,12Z))	HMDB0010575		52927246	Lipid	Phospholipid Metabolism	1.1207	1.3084	1.17	0.0479
erythronate	88759-55-1	2781043	2061231		HMDB00613	Erythronic acid	HMDB0000613		2781043	Carbohydrate	Aminosugar Metabolism	0.9827	1.1856	1.21	0.0482
2'-deoxyadenosine	16373-93-6	13730	13135	C00559	HMDB00101	Deoxyadenosine	HMDB0000101	C00559	13730	Nucleotide	Purine Metabolism, Adenine containing	1.1158	0.7034	0.63	0.0483
orotate	50887-69-9	967	942	C00295	HMDB00226	Orotic acid	HMDB0000226	C00295	967	Nucleotide	Pyrimidine Metabolism, Orotate containing	0.933	1.0874	1.17	0.0492

## Sheet: ERRa KO vs WT p0.05_259
Biochemical	CAS	PUBCHEM	CHEMSPIDER	KEGG	HMDB	NAME_MetaboAnalyst v5.0	HMDB_MetaboAnalyst v5.0	KEGG_MetaboAnalyst v5.0	PubChem_MetaboAnalyst v5.0	Super Pathway	Sub Pathway	WT MEAN	ERRα KO MEAN	ERRα KO vs WT FC	ERRα KO vs WT ANOVA p-value
myo-inositol	87-89-8	892	10239179	C00137	HMDB00211	myo-Inositol	HMDB0000211	C00137		Lipid	Inositol Metabolism	0.6694	1.4748	2.2	0
sphingomyelin (d18:1/20:1, d18:2/20:0)	222403-67-0									Lipid	Sphingolipid Metabolism	0.6995	1.4872	2.13	0
1-linoleoyl-2-arachidonoyl-GPC (18:2/20:4n6)			24766809			PC(18:2(9Z,12Z)/20:4(5Z,8Z,11Z,14Z))	HMDB0008147	C00157	24778979	Lipid	Phospholipid Metabolism	1.5887	0.5	0.31	1e-15
adenosine 3'-monophosphate (3'-AMP)	84-21-9	41211	10463793	C01367	HMDB03540	3'-AMP	HMDB0003540	C01367	41211	Nucleotide	Purine Metabolism, Adenine containing	1.3853	0.7584	0.55	1e-15
sphingomyelin (d18:1/18:1, d18:2/18:0)	108392-10-5	6443882	4947837			SM(d18:1/18:1(9Z))	HMDB0012101	C00550	6443882	Lipid	Sphingolipid Metabolism	0.7854	1.8578	2.37	3e-15
glutamine	56-85-9	5961	5746	C00064	HMDB00641	L-Glutamine	HMDB0000641	C00064	5961	Amino Acid	Glutamate Metabolism	1.1361	0.6336	0.56	1.375e-12
1-(1-enyl-palmitoyl)-2-linoleoyl-GPC (P-16:0/18:2)			24767486			PC(P-16:0/18:2(9Z,12Z))	HMDB0011211		24779386	Lipid	Plasmalogen	1.4079	0.6272	0.45	3.09e-12
adenosine 2'-monophosphate (2'-AMP)	130-49-4	94136		C00946	HMDB11617	Adenosine 2'-phosphate	HMDB0011617	C00946	53481006	Nucleotide	Purine Metabolism, Adenine containing	1.9598	0.6206	0.32	5.991e-12
1-stearoyl-2-arachidonoyl-GPC (18:0/20:4)	35418-59-8	16219824	17347139			PC(18:0/20:4(5Z,8Z,11Z,14Z))	HMDB0008048	C00157	16219824	Lipid	Phospholipid Metabolism	1.1705	0.7917	0.68	1.1346e-11
adenosine 3',5'-diphosphate	75431-54-8	159296	19951095	C00054	HMDB00061	Adenosine 3',5'-diphosphate	HMDB0000061	C00054	159296	Nucleotide	Purine Metabolism, Adenine containing	1.5125	0.6785	0.45	2.4192e-11
lysine	56-87-1	5962	5747	C00047	HMDB00182	L-Lysine	HMDB0000182	C00047	5962	Amino Acid	Lysine Metabolism	1.2592	0.7017	0.56	3.0201e-11
stearoyl sphingomyelin (d18:1/18:0)	85187-10-6;85187-10-6	6453725	4956085	C00550	HMDB01348	SM(d18:1/18:0)	HMDB0001348	C00550	5283588	Lipid	Sphingolipid Metabolism	0.9067	1.3911	1.53	5.8081e-11
threonine	72-19-5	6288	6051	C00188	HMDB00167	L-Threonine	HMDB0000167	C00188	6288	Amino Acid	Glycine, Serine and Threonine Metabolism	1.1037	0.6994	0.63	7.8608e-11
5-oxoproline	98-79-3	7405	7127	C01879	HMDB00267	Pyroglutamic acid	HMDB0000267	C01879	7405	Amino Acid	Glutathione Metabolism	1.2351	0.7644	0.62	1.5724e-10
arginine	1119-34-2	232	227	C00062	HMDB00517	L-Arginine	HMDB0000517	C00062	6322	Amino Acid	Urea cycle; Arginine and Proline Metabolism	1.1005	0.7299	0.66	1.8391e-10
dimethylarginine (SDMA + ADMA)	102783-24-4	123831	110375	C03626	HMDB01539	Asymmetric dimethylarginine	HMDB0001539	C03626	123831	Amino Acid	Urea cycle; Arginine and Proline Metabolism	1.3279	0.7527	0.57	4.0437e-10
hypotaurine	300-84-5	107812	96959	C00519	HMDB00965	Hypotaurine	HMDB0000965	C00519	107812	Amino Acid	Methionine, Cysteine, SAM and Taurine Metabolism	1.3253	0.5572	0.42	6.1556e-10
1-linoleoyl-GPC (18:2)		11988421	10160888	C04100	HMDB10386	LysoPC(18:2(9Z,12Z))	HMDB0010386	C04230	11005824	Lipid	Lysolipid	1.4081	0.589	0.42	6.4162e-10
1-oleoyl-GPC (18:1)	19420-56-5	16081932	17240641		HMDB02815	LysoPC(18:1(9Z))	HMDB0002815	C04230	16081932	Lipid	Lysolipid	1.4936	0.7628	0.51	7.6567e-10
1-linoleoyl-GPE (18:2)		52925130	21403170		HMDB11507	LysoPE(18:2(9Z,12Z)/0:0)	HMDB0011507		52925130	Lipid	Lysolipid	1.475	0.5973	0.4	2.4492e-09
histidine	5934-29-2	6274	752	C00135	HMDB00177	L-Histidine	HMDB0000177	C00135	6274	Amino Acid	Histidine Metabolism	1.4772	0.7945	0.54	2.9689e-09
glycerophosphoethanolamine	33049-08-0	123874	110410	C01233	HMDB00114	Glycerylphosphorylethanolamine	HMDB0000114	C01233	123874	Lipid	Phospholipid Metabolism	0.6066	1.4837	2.45	3.6402e-09
sphingomyelin (d18:1/22:1, d18:2/22:0, d16:1/24:1)			29368329							Lipid	Sphingolipid Metabolism	0.9559	1.3662	1.43	4.2678e-09
1-(1-enyl-oleoyl)-GPE (P-18:1)					HMDB0240599	LysoPE(P-18:1(9Z)/0:0)	HMDB0240599			Lipid	Lysoplasmalogen	1.3353	0.7203	0.54	5.4139e-09
1-oleoyl-GPE (18:1)	89576-29-4	9547071	7826021		HMDB11506	LysoPE(18:1(9Z)/0:0)	HMDB0011506		9547071	Lipid	Lysolipid	1.338	0.7465	0.56	5.4597e-09
glutarate (pentanedioate)	110-94-1	743	3618533	C00489	HMDB00661	Glutaric acid	HMDB0000661	C00489	743	Amino Acid	Lysine Metabolism	1.3924	0.8289	0.6	6.0987e-09
2-methylcitrate/homocitrate					HMDB0000379/HMDB0003518					Energy	TCA Cycle	0.6744	1.4642	2.17	8.7636e-09
dihomo-linolenate (20:3n3 or n6)	17046-59-2	5280581	4471954	C03242	HMDB02925	8,11,14-Eicosatrienoic acid	HMDB0002925	C03242	5280581	Lipid	Polyunsaturated Fatty Acid (n3 and n6)	1.3595	0.6431	0.47	8.9828e-09
1-stearoyl-2-linoleoyl-GPC (18:0/18:2)						PC(18:0/18:2(9Z,12Z))	HMDB0008039	C00157	6441487	Lipid	Phospholipid Metabolism	1.1244	0.8	0.71	9.6784e-09
5-methyluridine (ribothymidine)	1463-10-1	445408	393058		HMDB00884	Ribothymidine	HMDB0000884		445408	Nucleotide	Pyrimidine Metabolism, Uracil containing	0.7827	1.4508	1.85	1.0387e-08
1-stearoyl-GPC (18:0)	19420-57-6	497299	435389		HMDB10384	LysoPC(18:0)	HMDB0010384	C04230	497299	Lipid	Lysolipid	1.224	0.8	0.65	1.0856e-08
1-palmitoyl-2-arachidonoyl-GPC (16:0/20:4)	35418-58-7	10747814	8923140			PC(16:0/20:4(5Z,8Z,11Z,14Z))	HMDB0007982	C00157	10747814	Lipid	Phospholipid Metabolism	1.1285	0.8361	0.74	1.5334e-08
1-palmitoleoyl-GPC (16:1)		24779461	21403152		HMDB10383	LysoPC(16:1(9Z))	HMDB0010383	C04230	24779461	Lipid	Lysolipid	1.5034	0.8054	0.54	1.6732e-08
thiamin monophosphate	532-40-1	3382778	2627905	C01081	HMDB02666	Thiamine monophosphate	HMDB0002666	C01081	3382778	Cofactors and Vitamins	Thiamine Metabolism	0.9087	1.181	1.3	1.7178e-08
pyruvate	127-17-3	1060	96901	C00022	HMDB00243	Pyruvic acid	HMDB0000243	C00022	1060	Carbohydrate	Glycolysis, Gluconeogenesis, and Pyruvate Metabolism	1.998	0.5234	0.26	1.733e-08
1-stearoyl-2-oleoyl-GPC (18:0/18:1)	56421-10-4		24766704			PC(18:0/18:1(11Z))	HMDB0008037	C00157	24778815	Lipid	Phospholipid Metabolism	1.2134	0.8221	0.68	2.4177e-08
13-HODE + 9-HODE		43013								Lipid	Fatty Acid, Monohydroxy	1.2819	0.7337	0.57	3.8993e-08
1-(1-enyl-palmitoyl)-2-linoleoyl-GPE (P-16:0/18:2)			24769229			PE(P-16:0/18:2(9Z,12Z))	HMDB0011343		52925127	Lipid	Plasmalogen	1.1051	0.8152	0.74	4.4385e-08
glycerophosphoinositol	16824-65-0				HMDB0011649	1-(sn-Glycero-3-phospho)-1D-myo-inositol	HMDB0011649	C01225	0	Lipid	Phospholipid Metabolism	1.3735	0.7782	0.57	5.8491e-08
palmitoyl dihydrosphingomyelin (d18:0/16:0)		9939965	8115586		HMDB0062665					Lipid	Sphingolipid Metabolism	0.89	1.2514	1.41	6.2498e-08
prolylglycine	2578-57-6	7408076;6426709	4932143			L-prolyl-L-glycine	HMDB11178		98206	Peptide	Dipeptide	1.2945	0.8548	0.66	9.4577e-08
glycerol 3-phosphate	29849-82-9	754	734	C00093	HMDB00126	Glycerol 3-phosphate	HMDB0000126	C00093	439162	Lipid	Glycerolipid Metabolism	1.554	0.4913	0.32	9.9826e-08
AICA ribonucleotide	3031-94-5	65110	195	C04677	HMDB0001517	AICAR	HMDB0001517	C04677	65110	Nucleotide	Purine Metabolism, (Hypo)Xanthine/Inosine containing	0.3839	2.3271	6.06	1.3878e-07
sphingomyelin (d18:1/17:0, d17:1/18:0, d19:1/16:0)	121999-64-2									Lipid	Sphingolipid Metabolism	0.9252	1.306	1.41	1.5623e-07
1-palmitoyl-2-gamma-linolenoyl-GPC (16:0/18:3n6)			24766645			PC(16:0/18:3(6Z,9Z,12Z))	HMDB0007974	C00157	24778699	Lipid	Phospholipid Metabolism	1.2607	0.8305	0.66	1.7188e-07
N-monomethylarginine	53308-83-1	132862	117259	C03884	HMDB29416	L-Targinine	HMDB0029416	C03884	132862	Amino Acid	Urea cycle; Arginine and Proline Metabolism	1.1395	0.7295	0.64	1.7509e-07
glycerophosphorylcholine (GPC)	28319-77-9	71920	571409	C00670	HMDB00086	Glycerophosphocholine	HMDB0000086	C00670	71920	Lipid	Phospholipid Metabolism	0.6424	1.285	2	3.3938e-07
2-docosahexaenoylglycerol (22:6)			24765781		HMDB11557	MG(0:0/22:6(4Z,7Z,10Z,13Z,16Z,19Z)/0:0)	HMDB0011557		46896303	Lipid	Monoacylglycerol	0.4273	1.187	2.78	4.4811e-07
thiamin diphosphate	154-87-0	1132	8715	C00068	HMDB01372	Thiamine pyrophosphate	HMDB0001372	C00068	1132	Cofactors and Vitamins	Thiamine Metabolism	0.7418	1.0813	1.46	4.8434e-07
1-(1-enyl-palmitoyl)-GPE (P-16:0)			10471193		HMDB0011152	PE(P-16:0e/0:0)	HMDB0011152		42607469	Lipid	Lysoplasmalogen	1.2067	0.8093	0.67	6.2077e-07
docosapentaenoate (n3 DPA; 22:5n3)	2234-74-4	6441454		C16513	HMDB01976	Docosapentaenoic acid	HMDB0006528	C16513	5497182	Lipid	Polyunsaturated Fatty Acid (n3 and n6)	1.189	0.6919	0.58	6.4819e-07
15-HETE	54845-95-3	5280724	4444307	C04742	HMDB02110	15(S)-HETE	HMDB0003876	C04742	9966861	Lipid	Eicosanoid	1.2358	0.7756	0.63	7.2908e-07
carnitine	461-05-2	10917	10455	C00318	HMDB00062	L-Carnitine	HMDB0000062	C00318	10917	Lipid	Carnitine Metabolism	1.1201	0.8772	0.78	9.8865e-07
eicosenoate (20:1)		5282768	4445895		HMDB02231	Eicosenoic acid	HMDB0002231	C16526	5282768	Lipid	Long Chain Fatty Acid	1.4648	0.8049	0.55	1.0324e-06
methionine	63-68-3	6137	5907	C00073	HMDB00696	L-Methionine	HMDB0000696	C00073	6137	Amino Acid	Methionine, Cysteine, SAM and Taurine Metabolism	1.135	0.766	0.67	1.0812e-06
benzoylcarnitine	105450-08-6					Benzoylcarnitine	HMDB0240664		3035899	Xenobiotics	Chemical	1.2524	0.3471	0.28	1.2548e-06
3-(3-hydroxyphenyl)propionate sulfate	86321-32-6	187488	162993							Amino Acid	Phenylalanine and Tyrosine Metabolism	0.9278	6.821	7.35	1.2645e-06
cysteine s-sulfate	1637-71-4	115015	102939	C05824	HMDB00731	Cysteine-S-sulfate	HMDB0000731	C05824	115015	Amino Acid	Methionine, Cysteine, SAM and Taurine Metabolism	1.3191	0.623	0.47	1.2852e-06
1,2-dilinoleoyl-GPE (18:2/18:2)		9546812	7825762			PE(18:2(9Z,12Z)/18:2(9Z,12Z))	HMDB0009093	C00350	9546812	Lipid	Phospholipid Metabolism	1.247	0.7516	0.6	1.2931e-06
acetylcholine	60-32-1					Acetylcholine chloride	HMDB0000895	C01996	6060	Lipid	Neurotransmitter	0.5895	1.4374	2.44	1.8872e-06
1-arachidonoyl-GPC (20:4n6)			21403155	C05208	HMDB10395	LysoPC(20:4(5Z,8Z,11Z,14Z))	HMDB0010395	C04230	24779476	Lipid	Lysolipid	1.5696	0.7056	0.45	2.2359e-06
1-(1-enyl-palmitoyl)-GPC (P-16:0)		10917802	9093054			LysoPC(P-16:0)	HMDB0010407	C04230	10917802	Lipid	Lysoplasmalogen	1.2971	0.8017	0.62	2.4468e-06
adenosine 5'-diphosphoribose (ADP-ribose)	68414-18-6	192	3674071	C00301	HMDB01178	ADP-ribose	HMDB0001178	C00301	33576	Cofactors and Vitamins	Nicotinate and Nicotinamide Metabolism	0.2482	1.624	6.54	2.4698e-06
hippurate	495-69-2	464	451	C01586	HMDB00714	Hippuric acid	HMDB0000714	C01586	464	Xenobiotics	Benzoate Metabolism	1.0761	0.3132	0.29	2.7613e-06
1,2-dipalmitoyl-GPC (16:0/16:0)	63-89-8	452110	398235		HMDB00564	PC(16:0/16:0)	HMDB0000564	C00157	452110	Lipid	Phospholipid Metabolism	0.9148	1.1265	1.23	3.0318e-06
cinnamoylglycine	16534-24-0	709625	618829		HMDB11621	Cinnamoylglycine	HMDB0011621		709625	Xenobiotics	Food Component/Plant	1.2636	0.3369	0.27	4.3144e-06
glycerol	56-81-5	753	733	C00116	HMDB00131	Glycerol	HMDB0000131	C00116	753	Lipid	Glycerolipid Metabolism	1.3095	0.8631	0.66	4.6967e-06
glycerophosphoglycerol		439964	388990	C03274	HMDB0240316	Glycerophosphoglycerol	HMDB0240316		54575349	Lipid	Glycerolipid Metabolism	0.8751	1.2926	1.48	5.3922e-06
10-nonadecenoate (19:1n9)	73033-09-7	5312513	4471938		HMDB13622	Nonadeca-10(Z)-enoic acid	HMDB0013622	C00174	5312513	Lipid	Long Chain Fatty Acid	1.2613	0.7232	0.57	6.2743e-06
1,2-dilinoleoyl-GPC (18:2/18:2)	998-06-1	5288075	4450312			PC(18:2(9Z,12Z)/18:2(9Z,12Z))	HMDB0008138	C00157	5288075	Lipid	Phospholipid Metabolism	1.2361	0.7703	0.62	8.3418e-06
2-palmitoleoyl-GPC (16:1)			21403164							Lipid	Lysolipid	1.5011	0.7386	0.49	8.615e-06
mead acid (20:3n9)	20590-32-3	5312531	4471956		HMDB10378	5,8,11-Eicosatrienoic acid	HMDB0010378		5312531	Lipid	Polyunsaturated Fatty Acid (n3 and n6)	1.525	0.788	0.52	8.9033e-06
1-(1-enyl-palmitoyl)-2-oleoyl-GPC (P-16:0/18:1)						PC(P-16:0/18:1(9Z))	HMDB0011210		24779384	Lipid	Plasmalogen	1.1073	0.8695	0.79	9.5194e-06
1-palmitoyl-2-arachidonoyl-GPE (16:0/20:4)		9546800	7825750		HMDB05323	PE(16:0/20:4(5Z,8Z,11Z,14Z))	HMDB0008937	C00350	9546800	Lipid	Phospholipid Metabolism	1.1079	0.8852	0.8	1.058e-05
1-(1-enyl-palmitoyl)-2-arachidonoyl-GPC (P-16:0/20:4)			24767495			PC(P-16:0/20:4(5Z,8Z,11Z,14Z))	HMDB0011220		24779388	Lipid	Plasmalogen	1.069	0.8029	0.75	1.2832e-05
N6,N6,N6-trimethyllysine	23284-33-5	440120	140379	C03793	HMDB01325	N6,N6,N6-Trimethyl-L-lysine	HMDB0001325	C03793	440120	Amino Acid	Lysine Metabolism	1.2373	0.7831	0.63	1.3444e-05
cytidine 5'-diphosphocholine	33818-15-4	13804	21531769	C00307	HMDB01413	Citicoline	HMDB0001413	C00307	13804	Lipid	Phospholipid Metabolism	0.89	1.2135	1.36	1.4443e-05
campesterol	474-62-4	173183	151215	C01789	HMDB02869	Campesterol	HMDB0002869	C01789	5283637	Lipid	Sterol	1.1927	0.8795	0.74	1.4783e-05
1-oleoyl-2-linoleoyl-GPE (18:1/18:2)		9546753	7825703		HMDB05349	PE(18:1(9Z)/18:2(9Z,12Z))	HMDB0009060	C00350	9546753	Lipid	Phospholipid Metabolism	1.1493	0.8191	0.71	1.4963e-05
spermine	71-44-3	1103	1072	C00750	HMDB01256	Spermine	HMDB0001256	C00750	1103	Amino Acid	Polyamine Metabolism	1.2648	0.5988	0.47	1.5575e-05
1-lignoceroyl-GPC (24:0)	325171-59-3				HMDB0010405	LysoPC(24:0)	HMDB0010405	C04230	24779481	Lipid	Lysolipid	0.8405	1.2511	1.49	1.6899e-05
1-stearoyl-GPE (18:0)	69747-55-3	9547068	7826018		HMDB11130	LysoPE(18:0/0:0)	HMDB0011130	C21484	9547068	Lipid	Lysolipid	1.2399	0.8538	0.69	2.0933e-05
serine	56-45-1	5951	5736	C00065	HMDB00187	L-Serine	HMDB0000187	C00065	5951	Amino Acid	Glycine, Serine and Threonine Metabolism	1.329	0.7243	0.54	2.2066e-05
pantothenate	137-08-6	6613	6361	C00864	HMDB00210	Pantothenic acid	HMDB0000210	C00864	6613	Cofactors and Vitamins	Pantothenate and CoA Metabolism	1.0596	0.8087	0.76	2.686e-05
ribulose/xylulose										Carbohydrate	Pentose Metabolism	1.2888	0.8131	0.63	2.7808e-05
1-linoleoyl-GPI (18:2)					HMDB0240597	LysoPI(18:2(9Z,12Z)/0:0)	HMDB0240597			Lipid	Lysolipid	1.8826	0.6716	0.36	2.9696e-05
docosadienoate (22:2n6)	7370-49-2	5282807	4445934	C16533	HMDB61714	Docosadienoate (22:2n6)	HMDB0061714	C16533	5312554	Lipid	Polyunsaturated Fatty Acid (n3 and n6)	1.4253	0.8063	0.57	2.9906e-05
nonadecanoate (19:0)	646-30-0	12591	12071	C16535	HMDB00772	Nonadecanoic acid	HMDB0000772	C16535	12591	Lipid	Long Chain Fatty Acid	1.3637	0.7738	0.57	3.8491e-05
1-linoleoyl-GPG (18:2)					HMDB0240600	LysoPG(18:2(9Z,12Z)/0:0)	HMDB0240600		52927437	Lipid	Lysolipid	1.718	0.7505	0.44	3.9194e-05
1-palmitoyl-2-linoleoyl-GPG (16:0/18:2)			21403027		HMDB0010575	PG(16:0/18:2(9Z,12Z))	HMDB0010575		52927246	Lipid	Phospholipid Metabolism	1.1207	0.7835	0.7	4.5223e-05
sphingosine	123-78-4	5353955	4510275	C00319	HMDB00252	Sphingosine	HMDB0000252	C00319	5353955	Lipid	Sphingolipid Metabolism	1.0971	0.807	0.74	5.1422e-05
1-oleoyl-GPI (18:1)					HMDB0061693	1-Oleoylglycerophosphoinositol	HMDB0061693			Lipid	Lysolipid	1.6923	0.6511	0.38	5.2091e-05
cytidine-5'-diphosphoethanolamine	72842-05-8	123727	287	C00570	HMDB01564	CDP-Ethanolamine	HMDB0001564	C00570	123727	Lipid	Phospholipid Metabolism	0.8274	1.2572	1.52	6.9577e-05
acetyl CoA	102029-73-2	444493	392413	C00024	HMDB01206	Acetyl-CoA	HMDB0001206	C00024	444493	Lipid	Fatty Acid Metabolism	0.444	1.0395	2.34	7.0516e-05
coenzyme A	85-61-0;18439-24-2	317	311	C00010	HMDB01423	Coenzyme A	HMDB0001423	C00010	87642	Cofactors and Vitamins	Pantothenate and CoA Metabolism	0.5087	0.967	1.9	7.6137e-05
1-linolenoyl-GPC (18:3)						LysoPC(18:3(9Z,12Z,15Z))	HMDB0010388	C04230	24779469	Lipid	Lysolipid	1.3312	0.6772	0.51	8.8688e-05
N-acetylasparagine	4033-40-3	99715	90090		HMDB06028	N-Acetylasparagine	HMDB0006028		99715	Amino Acid	Alanine and Aspartate Metabolism	1.3104	0.721	0.55	9.3502e-05
2-hydroxydecanoate	5393-81-7	21488	20195		HMDB0094656	2-Hydroxydecanoate	HMDB0094656		5312797	Lipid	Fatty Acid, Monohydroxy	1.3923	0.7069	0.51	9.6318e-05
1-(1-enyl-stearoyl)-GPE (P-18:0)					HMDB0240598	LysoPE(P-18:0/0:0)	HMDB0240598		42607470	Lipid	Lysoplasmalogen	1.2154	0.8885	0.73	0.0001
1-arachidonoyl-GPI (20:4)					HMDB0061690	1-Arachidonoylglycerophosphoinositol	HMDB0061690			Lipid	Lysolipid	1.5493	0.7617	0.49	0.0001
1-palmitoyl-2-oleoyl-GPG (16:0/18:1)		5283509	4446626			PG(16:0/18:1(11Z))	HMDB0010573		5289145	Lipid	Phospholipid Metabolism	0.8817	1.1446	1.3	0.0001
1-stearoyl-GPG (18:0)			21403138							Lipid	Lysolipid	1.6193	0.8401	0.52	0.0001
2'-deoxyinosine	890-38-0	65058	58569	C05512	HMDB00071	Deoxyinosine	HMDB0000071	C05512	65058	Nucleotide	Purine Metabolism, (Hypo)Xanthine/Inosine containing	0.8165	1.0994	1.35	0.0001
anserine	10030-52-1	112072	100482	C01262	HMDB00194	Anserine	HMDB0000194	C01262	112072	Peptide	Dipeptide Derivative	1.1978	0.7405	0.62	0.0001
1-dihomo-linolenylglycerol (20:3)					HMDB0011577	MG(20:3(8Z,11Z,14Z)/0:0/0:0)	HMDB0011577		53480986	Lipid	Monoacylglycerol	1.3121	0.7425	0.57	0.0002
12,13-DiHOME	263399-35-5	10236635	8412123	C14829	HMDB04705	12,13-DHOME	HMDB0004705	C14829	10236635	Lipid	Fatty Acid, Dihydroxy	1.2587	0.803	0.64	0.0002
17-methylstearate	2724-59-6	3083779	2340933			xi-17-Methyloctadecanoic acid	HMDB0037397		3083779	Lipid	Fatty Acid, Branched	1.1813	0.7538	0.64	0.0002
5-KETE	106154-18-1	5283159	1765	C14732	HMDB10217	5-KETE	HMDB0010217	C14732	5283159	Lipid	Eicosanoid	1.5052	0.7536	0.5	0.0002
9,10-DiHOME	263399-34-4	9966640	8142232	C14828	HMDB04704	9,10-DHOME	HMDB0004704	C14828	9966640	Lipid	Fatty Acid, Dihydroxy	1.3277	0.7612	0.57	0.0002
erucate (22:1n9)	112-86-7	5281116	7924	C08316	HMDB02068	Erucic acid	HMDB0002068	C08316	5281116	Lipid	Long Chain Fatty Acid	1.3168	0.7603	0.58	0.0002
malonylcarnitine	853728-01-5	22833583	21403153		HMDB02095	Malonylcarnitine	HMDB0002095		22833583	Lipid	Fatty Acid Synthesis	1.2039	0.7309	0.61	0.0002
N-acetylglucosamine 6-phosphate	102029-88-9	439219	8216065	C00357	HMDB0002817	N-Acetylglucosamine 6-phosphate	HMDB0002817		439219	Carbohydrate	Aminosugar Metabolism	1.3127	0.8546	0.65	0.0002
palmitoyl sphingomyelin (d18:1/16:0)	6254-89-3	9939941	8115562		HMDB0061712					Lipid	Sphingolipid Metabolism	0.9843	1.1565	1.17	0.0002
1,5-anhydroglucitol (1,5-AG)	154-58-5	64960		C07326	HMDB02712	1,5-Anhydrosorbitol	HMDB0002712	C07326	64960	Carbohydrate	Glycolysis, Gluconeogenesis, and Pyruvate Metabolism	0.6453	1.1171	1.73	0.0003
2-hydroxyglutarate	40951-21-1	43	42	C02630	HMDB00606	D-2-Hydroxyglutaric acid	HMDB0000606	C01087	439391	Lipid	Fatty Acid, Dicarboxylate	0.5893	1.1642	1.98	0.0003
N-formylmethionine	4289-98-9	439750	388809	C03145	HMDB01015	N-Formyl-L-methionine	HMDB0001015	C03145	439750	Amino Acid	Methionine, Cysteine, SAM and Taurine Metabolism	1.0836	0.8902	0.82	0.0003
phenylalanine	63-91-2	6140	5910	C00079	HMDB00159	L-Phenylalanine	HMDB0000159	C00079	6140	Amino Acid	Phenylalanine and Tyrosine Metabolism	1.1084	0.8644	0.78	0.0003
1-palmitoleoyl-2-linoleoyl-GPC (16:1/18:2)			24766675			PC(16:1(9Z)/18:2(9Z,12Z))	HMDB0008006	C00157	24778768	Lipid	Phospholipid Metabolism	1.1188	0.7977	0.71	0.0004
4-hydroxybutyrate (GHB)	502-85-2	10413	9984	C00989	HMDB00710	4-Hydroxybutyric acid	HMDB0000710	C01991	10413	Lipid	Fatty Acid, Monohydroxy	1.1759	0.5515	0.47	0.0004
argininosuccinate	156637-58-0	16950;828	805	C03406	HMDB00052	Argininosuccinic acid	HMDB0000052	C03406	16950	Amino Acid	Urea cycle; Arginine and Proline Metabolism	1.2866	0.7958	0.62	0.0004
dihomo-linoleate (20:2n6)	2091-39-6	6439848	4944228	C16525	HMDB05060	Eicosadienoic acid	HMDB0005060	C16525	6439848	Lipid	Polyunsaturated Fatty Acid (n3 and n6)	1.2281	0.8041	0.65	0.0004
homoarginine	156-86-5	9085	8732	C01924	HMDB00670	Homo-L-arginine	HMDB0000670	C01924	9085	Amino Acid	Urea cycle; Arginine and Proline Metabolism	1.223	0.7301	0.6	0.0004
linoleate (18:2n6)	60-33-3	5280450	4444105	C01595	HMDB00673	Linoleic acid	HMDB0000673	C01595	5280450	Lipid	Polyunsaturated Fatty Acid (n3 and n6)	1.1191	0.7808	0.7	0.0004
eicosapentaenoate (EPA; 20:5n3)	10-2005-9;10417-94-4	446284	393682	C06428	HMDB01999	Eicosapentaenoic acid	HMDB0001999	C06428	446284	Lipid	Polyunsaturated Fatty Acid (n3 and n6)	1.1864	0.7277	0.61	0.0005
tricarballylate	99-14-9	14925	14220	C19806	HMDB31193	1,2,3-Propanetricarboxylic acid	HMDB0031193	C19806	14925	Energy	TCA Cycle	1.2131	0.7958	0.66	0.0005
imidazole lactate	14403-45-3	440129	389128	C05568	HMDB02320	Imidazolelactic acid	HMDB0002320	C05132	459122	Amino Acid	Histidine Metabolism	1.17	0.7106	0.61	0.0006
riboflavin (Vitamin B2)	83-88-5	493570	431981	C00255	HMDB00244	Riboflavin	HMDB0000244	C00255	493570	Cofactors and Vitamins	Riboflavin Metabolism	1.4267	0.8325	0.58	0.0006
phenylacetylglycine	500-98-1	68144	61452	C05598	HMDB00821	Phenylacetylglycine	HMDB0000821	C05598	68144	Amino Acid	Phenylalanine and Tyrosine Metabolism	1.3104	0.6199	0.47	0.0007
succinylcarnitine					HMDB0061717	Succinylcarnitine	HMDB0061717		131802075	Energy	TCA Cycle	1.0988	0.9819	0.89	0.0007
12-HEPE	81187-21-5	10041593	8217157		HMDB10202	12S-HEPE	HMDB10202		5283191	Lipid	Eicosanoid	1.9523	0.9073	0.46	0.0008
chiro-inositol	643-12-9		10254647	C19891	HMDB0240209	D-chiro-inositol	HMDB0240209	C19891	892	Lipid	Inositol Metabolism	0.7757	1.2319	1.59	0.0009
kynurenine	2922-83-0	161166	141580	C00328	HMDB00684	L-Kynurenine	HMDB0000684	C00328	161166	Amino Acid	Tryptophan Metabolism	1.0575	2.3319	2.21	0.001
1-oleoyl-2-linoleoyl-GPC (18:1/18:2)						PC(o-18:1(9Z)/18:2(9Z,12Z))	HMDB0013429		6443159	Lipid	Phospholipid Metabolism	1.2461	0.8997	0.72	0.0011
docosatrienoate (22:3n3)	59708-86-0	5312556	4471981	C16534	HMDB02823	13,16,19-docosatrienoic acid	HMDB02823	C16534	5312556	Lipid	Polyunsaturated Fatty Acid (n3 and n6)	1.2802	0.7658	0.6	0.0011
flavin adenine dinucleotide (FAD)	146-14-5;84366-81-4	643975	559059	C00016	HMDB01248	FAD	HMDB0001248	C00016	643975	Cofactors and Vitamins	Riboflavin Metabolism	1.1028	0.9284	0.84	0.0012
1-(1-enyl-stearoyl)-2-arachidonoyl-GPE (P-18:0/20:4)		9547058	7826008		HMDB05779	PE(O-18:1(1Z)/20:4(5Z,8Z,11Z,14Z))	HMDB0005779	C00350	9547058	Lipid	Plasmalogen	0.9672	1.1689	1.21	0.0013
choline phosphate	72556-74-2	1014	119298	C00588	HMDB01565	Phosphorylcholine	HMDB0001565	C00588	1014	Lipid	Phospholipid Metabolism	1.0808	0.9542	0.88	0.0013
S-adenosylhomocysteine (SAH)	979-92-0	439155	16788012	C00021	HMDB00939	S-Adenosylhomocysteine	HMDB0000939	C00021	439155	Amino Acid	Methionine, Cysteine, SAM and Taurine Metabolism	1.0976	0.8483	0.77	0.0013
carnosine	305-84-0	439224	388363	C00386	HMDB00033	Carnosine	HMDB0000033	C00386	439224	Peptide	Dipeptide Derivative	1.2187	0.7638	0.63	0.0014
1-palmitoyl-2-stearoyl-GPC (16:0/18:0)	59403-51-9		24766643			PC(16:0/18:0)	HMDB0007970	C00157	24778686	Lipid	Phospholipid Metabolism	0.9549	1.0832	1.13	0.0017
adrenate (22:4n6)	2091-25-0	5497181	4445971	C16527	HMDB02226	Adrenic acid	HMDB0002226	C16527	5497181	Lipid	Polyunsaturated Fatty Acid (n3 and n6)	1.4837	0.8485	0.57	0.0017
tyrosine	60-18-4	6057	5833	C00082	HMDB00158	L-Tyrosine	HMDB0000158	C00082	6057	Amino Acid	Phenylalanine and Tyrosine Metabolism	1.1263	0.8984	0.8	0.0017
1-methylhistidine	332-80-9	92105	83153	C01152	HMDB00001	1-Methylhistidine	HMDB0000001	C01152	92105	Amino Acid	Histidine Metabolism	1.095	0.7878	0.72	0.0018
alpha-hydroxyisovalerate	600-37-3	99823	90190		HMDB00407	2-hydroxy-3-methyl-butyric acid	HMDB00407		853180	Amino Acid	Leucine, Isoleucine and Valine Metabolism	0.8427	1.1943	1.42	0.002
N-acetylthreonine	17093-74-2	152204	3841173		HMDB0062557	N-Acetylthreonine	HMDB0062557		152204	Amino Acid	Glycine, Serine and Threonine Metabolism	1.1889	0.8901	0.75	0.0021
mannitol/sorbitol		5780	440	C01507	HMDB00247	Sorbitol	HMDB0000247	C00794	5780	Carbohydrate	Fructose, Mannose and Galactose Metabolism	0.9513	1.303	1.37	0.0022
1-oleoyl-GPG (18:1)					HMDB0240602	LysoPG(18:1(9Z)/0:0)	HMDB0240602		9547135	Lipid	Lysolipid	1.5629	0.9799	0.63	0.0025
arachidonate (20:4n6)	506-32-1	444899	392692	C00219	HMDB01043	Arachidonic acid	HMDB0001043	C00219	444899	Lipid	Polyunsaturated Fatty Acid (n3 and n6)	1.132	0.8566	0.76	0.0025
guanosine	118-00-3	6802	6544	C00387	HMDB00133	Guanosine	HMDB0000133	C00387	6802	Nucleotide	Purine Metabolism, Guanine containing	0.7875	1.1928	1.51	0.0025
4-vinylphenol sulfate	2628-17-3	6426766	4932200	C05627	HMDB04072	4-Hydroxystyrene	HMDB0004072	C05627	62453	Xenobiotics	Benzoate Metabolism	0.5138	1.3477	2.62	0.0027
biopterin	22150-76-1	445040	392795	C06313	HMDB00468	Biopterin	HMDB0000468	C06313	445040	Cofactors and Vitamins	Tetrahydrobiopterin Metabolism	0.7597	1.3139	1.73	0.0028
galactitol (dulcitol)	608-66-2	11850	11357	C01697	HMDB00107	Galactitol	HMDB0000107	C01697	11850	Carbohydrate	Fructose, Mannose and Galactose Metabolism	0.8808	1.084	1.23	0.0028
C-glycosyltryptophan	180509-18-6	10981970	9157171			Tryptophan 2-C-mannoside	HMDB0240296		10981970	Amino Acid	Tryptophan Metabolism	0.6595	1.0083	1.53	0.0031
1-palmitoyl-2-oleoyl-GPC (16:0/18:1)	26853-31-6;26853-31-6	6436017	4940699			PC(16:0/18:1(9Z))	HMDB0007972	C00157	5497103	Lipid	Phospholipid Metabolism	1.0984	0.9479	0.86	0.0032
leucine	61-90-5	6106	5880	C00123	HMDB00687	L-Leucine	HMDB0000687	C00123	6106	Amino Acid	Leucine, Isoleucine and Valine Metabolism	1.0532	0.8702	0.83	0.0032
N-glycolylneuraminate	1113-83-3	123802	3794850	C03410	HMDB00833	N-Glycolylneuraminic acid	HMDB0000833	C03410	123802	Xenobiotics	Food Component/Plant	0.744	1.0575	1.42	0.0033
guanine	73-40-5	764	744	C00242	HMDB00132	Guanine	HMDB0000132	C00242	764	Nucleotide	Purine Metabolism, Guanine containing	0.8716	1.2231	1.4	0.0039
methylsuccinoylcarnitine (1)										Amino Acid	Leucine, Isoleucine and Valine Metabolism	1.0652	0.5325	0.5	0.0039
octanoylcarnitine	3671-77-0	123701	110274	C02838	HMDB00791	L-Octanoylcarnitine	HMDB0000791	C02838	11953814	Lipid	Fatty Acid Metabolism(Acyl Carnitine)	1.5639	0.8073	0.52	0.0039
1,2-dioleoyl-GPC (18:1/18:1)	4235-95-4	10350317	8525772			PC(18:1(11Z)/18:1(11Z))	HMDB0008070	C00157	24778895	Lipid	Phospholipid Metabolism	1.2202	0.9442	0.77	0.0041
oxalate (ethanedioate)	144-62-7	971	946	C00209	HMDB02329	Oxalic acid	HMDB0002329	C00209	971	Cofactors and Vitamins	Ascorbate and Aldarate Metabolism	1.1798	0.9418	0.8	0.0041
p-cresol sulfate	3233-57-7	4615423	3806480	C01468	HMDB11635	p-Cresol sulfate	HMDB0011635		4615423	Amino Acid	Phenylalanine and Tyrosine Metabolism	2.7668	0.8271	0.3	0.0042
p-cresol-glucuronide	17680-99-8	154035	135751		HMDB11686	p-Cresol glucuronide	HMDB0011686		154035	Amino Acid	Phenylalanine and Tyrosine Metabolism	1.7616	0.4555	0.26	0.0042
1-(1-enyl-oleoyl)-2-oleoyl-GPE (P-18:1/18:1)			24769325		HMDB11441	PE(P-18:1(9Z)/18:1(9Z))	HMDB0011441		53480897	Lipid	Lysoplasmalogen	1.3002	0.881	0.68	0.0044
4-imidazoleacetate	645-65-8	96215	86856	C02835	HMDB02024	Imidazoleacetic acid	HMDB0002024	C02835	96215	Amino Acid	Histidine Metabolism	1.1805	0.8305	0.7	0.0045
caproate (6:0)	142-62-1	8892	8552	C01585	HMDB00535	Caproic acid	HMDB0000535	C01585	8892	Lipid	Medium Chain Fatty Acid	1.1301	0.8395	0.74	0.0046
glutamate	56-86-0	611	591	C00025	HMDB00148	L-Glutamic acid	HMDB0000148	C00025	33032	Amino Acid	Glutamate Metabolism	0.9017	1.0586	1.17	0.0046
equol glucuronide										Xenobiotics	Food Component/Plant	0.5355	1.2614	2.36	0.0047
N-acetyl-aspartyl-glutamate (NAAG)	3106-85-2	5255	5065	C12270	HMDB01067	N-Acetylaspartylglutamic acid	HMDB0001067	C12270	188803	Amino Acid	Glutamate Metabolism	1.0815	0.6602	0.61	0.0047
pyridoxamine phosphate	529-96-4	1053	1024	C00647	HMDB01555	Pyridoxamine 5'-phosphate	HMDB0001555	C00647	1053	Cofactors and Vitamins	Vitamin B6 Metabolism	0.8361	1.2549	1.5	0.0049
4-guanidinobutanoate	463-003;463-00-3	500	486	C01035	HMDB03464	4-Guanidinobutanoic acid	HMDB0003464	C01035	500	Amino Acid	Guanidino and Acetamido Metabolism	1.076	0.7935	0.74	0.0052
5-HETE	73307-52-5	5280733	8038582	C04805	HMDB11134	5R-HETE	HMDB11134	C04805	9862886	Lipid	Eicosanoid	1.1835	0.7167	0.61	0.0056
UDP-glucuronate	28053-08-9;63700-19-6	17473	16522	C00167	HMDB00935	Uridine diphosphate glucuronic acid	HMDB0000935	C00167	17473	Carbohydrate	Nucleotide Sugar	0.8587	1.0567	1.23	0.0057
flavin mononucleotide (FMN)	130-40-5	710	690	C00061	HMDB01520	Flavin Mononucleotide	HMDB0001520	C00061	643976	Cofactors and Vitamins	Riboflavin Metabolism	1.1234	0.8811	0.78	0.0058
tricosanoyl sphingomyelin (d18:1/23:0)						SM(d18:1/23:0)	HMDB0012105	C00550	46891684	Lipid	Sphingolipid Metabolism	1.0718	0.924	0.86	0.0059
beta-hydroxyisovaleroylcarnitine	99159-87-2		21403176							Amino Acid	Leucine, Isoleucine and Valine Metabolism	0.9081	1.2283	1.35	0.006
3’-dephospho-acetyl-coenzyme A		193680	168079		HMDB0001373					Cofactors and Vitamins	Pantothenate and CoA Metabolism	0.4889	0.8856	1.81	0.0061
1-arachidonoyl-GPE (20:4n6)		42607465	21403171		HMDB11517	LysoPE(20:4(5Z,8Z,11Z,14Z)/0:0)	HMDB0011517		42607465	Lipid	Lysolipid	1.3821	0.9024	0.65	0.0063
1-stearoyl-2-arachidonoyl-GPE (18:0/20:4)		5289133	4451158			PE(18:0/20:4(5Z,8Z,11Z,14Z))	HMDB0009003	C00350	5289133	Lipid	Phospholipid Metabolism	1.0619	0.9452	0.89	0.0064
fructose	57-48-7	5984	5764	C00095	HMDB00660	D-Fructose	HMDB0000660	C02336	439709	Carbohydrate	Fructose, Mannose and Galactose Metabolism	0.6501	2.5722	3.96	0.0068
phosphoenolpyruvate (PEP)	10526-80-4	1005	980	C00074	HMDB00263	Phosphoenolpyruvic acid	HMDB0000263	C00074	1005	Carbohydrate	Glycolysis, Gluconeogenesis, and Pyruvate Metabolism	0.7115	1.0787	1.52	0.0068
sphingomyelin (d18:2/24:1, d18:1/24:2)										Lipid	Sphingolipid Metabolism	0.968	1.127	1.16	0.0074
orotate	50887-69-9	967	942	C00295	HMDB00226	Orotic acid	HMDB0000226	C00295	967	Nucleotide	Pyrimidine Metabolism, Orotate containing	0.933	1.141	1.22	0.0078
valine	72-18-4	6287	6050	C00183	HMDB00883	L-Valine	HMDB0000883	C00183	6287	Amino Acid	Leucine, Isoleucine and Valine Metabolism	1.108	0.9483	0.86	0.0079
1-palmitoyl-GPC (16:0)	17364-16-8	86554	78064		HMDB10382	LysoPC(16:0)	HMDB0010382	C04230	460602	Lipid	Lysolipid	1.1274	0.9627	0.85	0.008
histidylalanine	16874-75-2	351667	312232			Histidinyl-Alanine	HMDB0028878		351667	Peptide	Dipeptide	1.0539	0.7624	0.72	0.0081
sphingomyelin (d18:1/20:0, d16:1/22:0)			23113477							Lipid	Sphingolipid Metabolism	0.9397	1.0996	1.17	0.0083
1-(1-enyl-palmitoyl)-2-palmitoyl-GPC (P-16:0/16:0)		11146967	9322076			PC(P-16:0/16:0)	HMDB0011206		11146967	Lipid	Plasmalogen	0.9242	1.039	1.12	0.0087
myristoleate (14:1n5)	544-64-9	5281119	4444564	C08322	HMDB02000	Myristoleic acid	HMDB0002000	C08322	5281119	Lipid	Long Chain Fatty Acid	1.2027	0.8255	0.69	0.009
ophthalmate	495-27-2	7018721	7993181		HMDB05765	Ophthalmic acid	HMDB0005765	C21016	7018721	Amino Acid	Glutathione Metabolism	0.6943	1.0474	1.51	0.0099
1-stearoyl-2-arachidonoyl-GPS (18:0/20:4)						PS(18:0/20:4(5Z,8Z,11Z,14Z))	HMDB0012383		24779545	Lipid	Phosphatidylserine (PS)	0.9738	1.1527	1.18	0.0113
phenylalanylglycine	721-90-4	98207	88678		HMDB0028995	Phenylalanyl-Glycine	HMDB0028995		98207	Peptide	Dipeptide	0.6948	1.026	1.48	0.0114
2-phosphoglycerate	70195-25-4	59	13766841	C00631	HMDB03391	2-Phospho-D-glyceric acid	HMDB0003391	C00631	439278	Carbohydrate	Glycolysis, Gluconeogenesis, and Pyruvate Metabolism	0.7613	1.0092	1.33	0.0123
1-dihomo-linoleoylglycerol (20:2)			21403143							Lipid	Fatty Acid, Keto	1.1643	0.7909	0.68	0.0127
isobutyrylcarnitine	25518-49-4	168379			HMDB00736	Isobutyryl-L-carnitine	HMDB0000736		168379	Amino Acid	Leucine, Isoleucine and Valine Metabolism	2.1001	0.9357	0.45	0.0127
trans-4-hydroxyproline	51-35-4	5810	5605	C01157	HMDB00725	4-Hydroxyproline	HMDB0000725	C01157	5810	Amino Acid	Urea cycle; Arginine and Proline Metabolism	1.0875	0.5457	0.5	0.0132
4-methyl-2-oxopentanoate	816-66-0	70	69	C00233	HMDB00695	Ketoleucine	HMDB0000695	C00233	70	Amino Acid	Leucine, Isoleucine and Valine Metabolism	1.1662	0.6788	0.58	0.0133
cytidine	65-46-3	6175	5940	C00475	HMDB00089	Cytidine	HMDB0000089	C00475	6253	Nucleotide	Pyrimidine Metabolism, Cytidine containing	1.0672	0.9186	0.86	0.0133
oleoylcarnitine	38677-66-6	6441392;53477789	21403150		HMDB05065	Oleoylcarnitine	HMDB0005065		46907933	Lipid	Fatty Acid Metabolism(Acyl Carnitine)	1.6614	0.9195	0.55	0.0133
pyridoxal phosphate	41468-25-1	1051	1022	C00018	HMDB01491	Pyridoxal 5'-phosphate	HMDB0001491	C00018	1051	Cofactors and Vitamins	Vitamin B6 Metabolism	0.7971	1.1144	1.4	0.0138
12-HETE	71030-37-0;73837-14-6	5312983	21509475		HMDB06111	12-HETE	HMDB0006111	C14777	5312983	Lipid	Eicosanoid	1.8361	1.0634	0.58	0.0139
1-arachidonoyl-GPA (20:4)	799268-65-8				HMDB0062312	PA(20:4(5Z,8Z,11Z,14Z)/0:0)	HMDB0062312		42607498	Lipid	Lysolipid	1.5229	0.7679	0.5	0.014
trigonelline (N'-methylnicotinate)	535-83-1	5570	5369	C01004	HMDB00875	Trigonelline	HMDB0000875	C01004	5570	Cofactors and Vitamins	Nicotinate and Nicotinamide Metabolism	0.8394	1.1632	1.39	0.014
1-(1-enyl-stearoyl)-2-linoleoyl-GPE (P-18:0/18:2)			24769261			PE(P-18:0/18:2(9Z,12Z))	HMDB0011376		52925079	Lipid	Plasmalogen	1.1055	0.9473	0.86	0.0142
propionylcarnitine	17298-37-2	107738	96904	C03017	HMDB00824	Propionylcarnitine	HMDB0000824	C03017	107738	Lipid	Fatty Acid Metabolism (also BCAA Metabolism)	0.9625	1.111	1.15	0.0143
glutathione, reduced (GSH)	70-18-8	124886	111188	C00051	HMDB00125	Glutathione	HMDB0062697	C00051	745	Amino Acid	Glutathione Metabolism	0.7162	0.9976	1.39	0.0146
3-hydroxy-3-methylglutarate	503-49-1	1662	4573695	C03761	HMDB00355	3-hydroxymethyl-glutaric acid	HMDB00355		10329583	Lipid	Mevalonate Metabolism	0.908	1.099	1.21	0.0151
2-hydroxyadipate	18294-85-4	193530	167943	C02360	HMDB00321	2-Hydroxyadipic acid	HMDB0000321	C02360	193530	Lipid	Fatty Acid, Dicarboxylate	1.2612	0.9011	0.71	0.0165
corticosterone	50-22-6	5753	5550	C02140	HMDB01547	Corticosterone	HMDB0001547	C02140	5753	Lipid	Steroid	0.6029	1.3496	2.24	0.0167
phytosphingosine	554-62-1	122121	21238683	C12144	HMDB04610	Phytosphingosine	HMDB0004610	C12144	122121	Lipid	Sphingolipid Metabolism	1.0298	0.8575	0.83	0.0174
citrulline	372-75-8	9750	810	C00327	HMDB00904	Citrulline	HMDB0000904	C00327	9750	Amino Acid	Urea cycle; Arginine and Proline Metabolism	1.1152	0.8145	0.73	0.0176
1-linoleoylglycerol (18:2)	2277-28-3	5283469	4446589			MG(18:2(9Z,12Z)/0:0/0:0)	HMDB0011568		6436630	Lipid	Monoacylglycerol	1.0946	0.7617	0.7	0.0182
1-stearoyl-2-linoleoyl-GPE (18:0/18:2)		9546749	7825699			PE(18:0/18:2(9Z,12Z))	HMDB0008994	C00350	9546749	Lipid	Phospholipid Metabolism	1.0439	0.8931	0.86	0.0182
1-oleoyl-2-linoleoyl-glycerol (18:1/18:2)	106292-55-1		23975985			DG(18:1(9Z)/18:2(9Z,12Z)/0:0)	HMDB0007219	C00165	9543722	Lipid	Diacylglycerol	1.1897	0.8363	0.7	0.0188
glycylvaline	1963-21-9	97417	2006926		HMDB28854	Glycyl-Valine	HMDB0028854		97417	Peptide	Dipeptide	0.6723	0.8986	1.34	0.0192
gamma-glutamylhistidine	37460-15-4	7017195	5380197		HMDB0029151	gamma-Glutamylhistidine	HMDB0029151		7017195	Peptide	Gamma-glutamyl Amino Acid	1.0089	0.6806	0.67	0.0193
methionine sulfoxide	3226-65-1	158980	139840	C02989	HMDB02005	Methionine sulfoxide	HMDB0002005	C02989	158980	Amino Acid	Methionine, Cysteine, SAM and Taurine Metabolism	1.0196	0.8371	0.82	0.0203
1-(1-enyl-stearoyl)-2-oleoyl-GPE (P-18:0/18:1)	144371-68-6		24769260			PE(P-18:0/18:1(9Z))	HMDB0011375		42607457	Lipid	Plasmalogen	1.1469	0.9667	0.84	0.0215
methylsuccinate	498-21-5	10349	9922		HMDB01844	Methylsuccinic acid	HMDB0001844	C08645	10349	Amino Acid	Leucine, Isoleucine and Valine Metabolism	1.1649	0.9014	0.77	0.0227
sphingomyelin (d18:2/23:0, d18:1/23:1, d17:1/24:1)										Lipid	Sphingolipid Metabolism	0.9551	1.113	1.17	0.0234
gamma-glutamyl-epsilon-lysine	17105-15-6	7015684;7015685	5378717		HMDB03869	Epsilon-(gamma-Glutamyl)-lysine	HMDB0003869		7015684	Peptide	Gamma-glutamyl Amino Acid	0.8832	1.2137	1.37	0.0236
1-palmitoyl-GPE (16:0)		9547069	7826019		HMDB11503	LysoPE(16:0/0:0)	HMDB0011503		9547069	Lipid	Lysolipid	1.0935	0.9502	0.87	0.0242
N6-carboxymethyllysine	1404817		11217184		HMDB0240347	N6-Carboxymethyllysine	HMDB0240347		123800	Carbohydrate	Advanced Glycation End-product	0.882	1.0791	1.22	0.0246
stearidonate (18:4n3)	111174-40-4	5312508	4471933	C16300	HMDB06547	6,9,12,15-octadecatetraenoic acid	HMDB06547	C16300	5282837	Lipid	Polyunsaturated Fatty Acid (n3 and n6)	1.0935	0.7909	0.72	0.0247
taurine	107-35-7	1123	1091	C00245	HMDB00251	Taurine	HMDB0000251	C00245	1123	Amino Acid	Methionine, Cysteine, SAM and Taurine Metabolism	1.0175	0.9838	0.97	0.0247
sulfate	14808-79-8	1118	1086	C00059	HMDB01448	Sulfate	HMDB0001448	C00059	1117	Xenobiotics	Chemical	0.9214	1.1758	1.28	0.0259
benzoate	65-85-0	243	238	C00180	HMDB01870	Benzoic acid	HMDB0001870	C00539	243	Xenobiotics	Benzoate Metabolism	1.452	0.7698	0.53	0.0262
isoleucine	73-32-5	6306	769	C00407	HMDB00172	L-Isoleucine	HMDB0000172	C00407	6306	Amino Acid	Leucine, Isoleucine and Valine Metabolism	1.0633	0.899	0.85	0.0266
4-hydroxy-nonenal-glutathione	99927-70-5				HMDB0240578	4-Hydroxynonenal glutathione	HMDB0240578		92970719	Amino Acid	Glutathione Metabolism	1.1052	0.9504	0.86	0.027
palmitoleate (16:1n7)	373-49-9	445638	393216	C08362	HMDB03229	Palmitoleic acid	HMDB0003229	C08362	5312427	Lipid	Long Chain Fatty Acid	1.1476	0.8446	0.74	0.0284
dehydroascorbate	490-83-5	835	812	C05422	HMDB01264	L-Dehydroascorbic acid	HMDB0001264	C05422	7786	Cofactors and Vitamins	Ascorbate and Aldarate Metabolism	0.7602	1.0947	1.44	0.0289
oleate/vaccenate (18:1)										Lipid	Long Chain Fatty Acid	1.0869	0.8862	0.82	0.0291
linoleoylcarnitine	36816-10-1	6450015	4952667		HMDB06469	Linoleyl carnitine	HMDB0006469		6450015	Lipid	Fatty Acid Metabolism(Acyl Carnitine)	1.3552	0.8437	0.62	0.0307
N-palmitoyl-sphingosine (d18:1/16:0)	24696-26-2	5283564	4446677		HMDB04949	Ceramide (d18:1/16:0)	HMDB0004949	C00195	5283564	Lipid	Sphingolipid Metabolism	1.1399	1.0039	0.88	0.0308
N-acetylalanine	97-69-8	88064	79449	C02847	HMDB00766	N-Acetyl-L-alanine	HMDB0000766		88064	Amino Acid	Alanine and Aspartate Metabolism	1.0595	0.9589	0.91	0.0312
1,2-distearoyl-GPC (18:0/18:0)	816-94-4	94190	85004			PC(18:0/18:0)	HMDB0008036	C00157	94190	Lipid	Phospholipid Metabolism	1.0942	0.9484	0.87	0.0314
1-(1-enyl-palmitoyl)-2-oleoyl-GPE (P-16:0/18:1)			24769228			PE(P-16:0/18:1(9Z))	HMDB0011342		52925128	Lipid	Plasmalogen	1.1213	0.9894	0.88	0.032
gamma-glutamylglutamate	1116-22-9	92865	83831	C05282	HMDB11737	Gamma Glutamylglutamic acid	HMDB11737	C05282	92865	Peptide	Gamma-glutamyl Amino Acid	0.8592	1.1974	1.39	0.033
arabitol/xylitol										Carbohydrate	Pentose Metabolism	1.2544	0.9165	0.73	0.0331
leucylglycine	686-50-0	79070	71402		HMDB0028929	Leucyl-Glycine	HMDB0028929			Peptide	Dipeptide	0.6405	0.9375	1.46	0.0334
linoleoyl ethanolamide	68171-52-8	5283446	4446566		HMDB12252	Linoleoyl ethanolamide	HMDB0012252		5283446	Lipid	Endocannabinoid	1.1272	0.8932	0.79	0.0337
ribose	50-69-1	5779	4470639	C00121	HMDB00283	D-Ribose	HMDB0000283	C00121	5779	Carbohydrate	Pentose Metabolism	1.2337	1.0236	0.83	0.0337
equol sulfate			23936050							Xenobiotics	Food Component/Plant	0.75	1.0028	1.34	0.0342
3-hydroxypalmitate	928-17-6	301590	266538		HMDB10734	(R)-3-Hydroxy-hexadecanoic acid	HMDB0010734		15569776	Lipid	Fatty Acid, Monohydroxy	0.692	1.0704	1.55	0.035
1-palmitoyl-2-linoleoyl-GPA (16:0/18:2)		9547167	7826110		HMDB07860	PA(16:0/18:2(9Z,12Z))	HMDB0007860	C00416	9547167	Lipid	Phospholipid Metabolism	0.9196	1.2007	1.31	0.0355
hypoxanthine	68-94-0	790	768	C00262	HMDB00157	Hypoxanthine	HMDB0000157	C00262	790	Nucleotide	Purine Metabolism, (Hypo)Xanthine/Inosine containing	1.1133	0.9571	0.86	0.0355
fumarate	100-17-8	444972	10197150	C00122	HMDB00134	Fumaric acid	HMDB0000134	C00122	444972	Energy	TCA Cycle	1.1201	0.9896	0.88	0.0358
sphinganine	3102-56-5	3126	3014	C00836	HMDB00269	Sphinganine	HMDB0000269	C00836	91486	Lipid	Sphingolipid Metabolism	1.0693	0.9071	0.85	0.0372
docosapentaenoate (n6 DPA; 22:5n6)	25182-74-5	6441454	4945614	C16513	HMDB01976	Docosapentaenoic acid (22n-6)	HMDB0001976		6441454	Lipid	Polyunsaturated Fatty Acid (n3 and n6)	1.2071	0.9197	0.76	0.0387
N-acetylglucosaminylasparagine	2776-93-4	123826	21403014	C04540	HMDB00489	Aspartylglycosamine	HMDB0000489	C04540	123826	Carbohydrate	Aminosugar Metabolism	0.8893	1.1986	1.35	0.0388
10-heptadecenoate (17:1n7)	29743-97-3	5312435	4471860		HMDB60038	10Z-Heptadecenoic acid	HMDB0060038		5312435	Lipid	Long Chain Fatty Acid	1.0306	0.8517	0.83	0.039
1-palmitoyl-2-linoleoyl-GPC (16:0/18:2)	40811-94-7	5287971	4450224			PC(16:0/18:2(9Z,12Z))	HMDB0007973	C00157	5287971	Lipid	Phospholipid Metabolism	1.0389	0.923	0.89	0.0396
3-methylhistidine	368-16-1	64969	58494	C01152	HMDB00479	3-Methylhistidine	HMDB0000479	C01152	64969	Amino Acid	Histidine Metabolism	1.25	0.6858	0.55	0.0431
N-acetylneuraminate	131-48-6	439197	10292217	C00270	HMDB00230	N-Acetylneuraminic acid	HMDB0000230	C19910	445063	Carbohydrate	Aminosugar Metabolism	1.0534	1.1835	1.12	0.044
tricosenoate (23:1)		543855	473411							Lipid	Long Chain Fatty Acid	1.352	1.0026	0.74	0.0472
3-(4-hydroxyphenyl)lactate	6482-98-0	9378	9010	C03672	HMDB00755	Hydroxyphenyllactic acid	HMDB0000755	C03672	9378	Amino Acid	Phenylalanine and Tyrosine Metabolism	1.2533	0.9468	0.76	0.0475
arabonate/xylonate										Carbohydrate	Pentose Metabolism	0.8858	1.2067	1.36	0.0477
ribose 1-phosphate	50-99-7;58459-37-3	439236	388373	C00620	HMDB01489	Ribose 1-phosphate	HMDB0001489	C00620	439236	Carbohydrate	Pentose Phosphate Pathway	0.9329	1.07	1.15	0.0498
phosphoethanolamine	1071-23-4	1015	990	C00346	HMDB00224	O-Phosphoethanolamine	HMDB0000224	C00346	1015	Lipid	Phospholipid Metabolism	0.9518	1.0736	1.13	0.0499

## Sheet: KIKO vs WT p0.05_287
Biochemical	CAS	PUBCHEM	CHEMSPIDER	KEGG	HMDB	NAME_MetaboAnalyst v5.0	HMDB_MetaboAnalyst v5.0	KEGG_MetaboAnalyst v5.0	PubChem_MetaboAnalyst v5.0	Super Pathway	Sub Pathway	WT MEAN	KI:KO MEAN	KI:KO vs WT FC	KI:KO vs WT ANOVA p-value
adenosine 3'-monophosphate (3'-AMP)	84-21-9	41211	10463793	C01367	HMDB03540	3'-AMP	HMDB0003540	C01367	41211	Nucleotide	Purine Metabolism, Adenine containing	1.3853	0.6889	0.5	0
adenosine 2'-monophosphate (2'-AMP)	130-49-4	94136		C00946	HMDB11617	Adenosine 2'-phosphate	HMDB0011617	C00946	53481006	Nucleotide	Purine Metabolism, Adenine containing	1.9598	0.3979	0.2	2e-15
sphingomyelin (d18:1/20:1, d18:2/20:0)	222403-67-0									Lipid	Sphingolipid Metabolism	0.6995	1.3581	1.94	2e-15
myo-inositol	87-89-8	892	10239179	C00137	HMDB00211	myo-Inositol	HMDB0000211	C00137		Lipid	Inositol Metabolism	0.6694	1.3142	1.96	3e-15
1-linoleoyl-2-arachidonoyl-GPC (18:2/20:4n6)			24766809			PC(18:2(9Z,12Z)/20:4(5Z,8Z,11Z,14Z))	HMDB0008147	C00157	24778979	Lipid	Phospholipid Metabolism	1.5887	0.5551	0.35	8e-15
adenosine 3',5'-diphosphate	75431-54-8	159296	19951095	C00054	HMDB00061	Adenosine 3',5'-diphosphate	HMDB0000061	C00054	159296	Nucleotide	Purine Metabolism, Adenine containing	1.5125	0.5753	0.38	4.27e-13
thiamin diphosphate	154-87-0	1132	8715	C00068	HMDB01372	Thiamine pyrophosphate	HMDB0001372	C00068	1132	Cofactors and Vitamins	Thiamine Metabolism	0.7418	1.4356	1.94	6.256e-12
1-palmitoleoyl-GPC (16:1)		24779461	21403152		HMDB10383	LysoPC(16:1(9Z))	HMDB0010383	C04230	24779461	Lipid	Lysolipid	1.5034	0.6429	0.43	2.0491e-11
carnitine	461-05-2	10917	10455	C00318	HMDB00062	L-Carnitine	HMDB0000062	C00318	10917	Lipid	Carnitine Metabolism	1.1201	0.7356	0.66	2.28e-11
sphingomyelin (d18:1/18:1, d18:2/18:0)	108392-10-5	6443882	4947837			SM(d18:1/18:1(9Z))	HMDB0012101	C00550	6443882	Lipid	Sphingolipid Metabolism	0.7854	1.4288	1.82	2.5671e-11
1-oleoyl-GPC (18:1)	19420-56-5	16081932	17240641		HMDB02815	LysoPC(18:1(9Z))	HMDB0002815	C04230	16081932	Lipid	Lysolipid	1.4936	0.6883	0.46	3.1708e-11
1-oleoyl-GPE (18:1)	89576-29-4	9547071	7826021		HMDB11506	LysoPE(18:1(9Z)/0:0)	HMDB0011506		9547071	Lipid	Lysolipid	1.338	0.6389	0.48	3.4059e-11
1-linoleoyl-GPC (18:2)		11988421	10160888	C04100	HMDB10386	LysoPC(18:2(9Z,12Z))	HMDB0010386	C04230	11005824	Lipid	Lysolipid	1.4081	0.5249	0.37	5.2745e-11
pyruvate	127-17-3	1060	96901	C00022	HMDB00243	Pyruvic acid	HMDB0000243	C00022	1060	Carbohydrate	Glycolysis, Gluconeogenesis, and Pyruvate Metabolism	1.998	0.3231	0.16	5.7946e-11
succinylcarnitine					HMDB0061717	Succinylcarnitine	HMDB0061717		131802075	Energy	TCA Cycle	1.0988	0.8152	0.74	8.5595e-11
1-(1-enyl-palmitoyl)-2-linoleoyl-GPC (P-16:0/18:2)			24767486			PC(P-16:0/18:2(9Z,12Z))	HMDB0011211		24779386	Lipid	Plasmalogen	1.4079	0.7077	0.5	1.0007e-10
glutarate (pentanedioate)	110-94-1	743	3618533	C00489	HMDB00661	Glutaric acid	HMDB0000661	C00489	743	Amino Acid	Lysine Metabolism	1.3924	0.7552	0.54	1.6424e-10
1-(1-enyl-oleoyl)-GPE (P-18:1)					HMDB0240599	LysoPE(P-18:1(9Z)/0:0)	HMDB0240599			Lipid	Lysoplasmalogen	1.3353	0.6508	0.49	1.8918e-10
hypotaurine	300-84-5	107812	96959	C00519	HMDB00965	Hypotaurine	HMDB0000965	C00519	107812	Amino Acid	Methionine, Cysteine, SAM and Taurine Metabolism	1.3253	0.5336	0.4	4.2573e-10
15-HETE	54845-95-3	5280724	4444307	C04742	HMDB02110	15(S)-HETE	HMDB0003876	C04742	9966861	Lipid	Eicosanoid	1.2358	0.6305	0.51	4.294e-10
adenosine 5'-diphosphoribose (ADP-ribose)	68414-18-6	192	3674071	C00301	HMDB01178	ADP-ribose	HMDB0001178	C00301	33576	Cofactors and Vitamins	Nicotinate and Nicotinamide Metabolism	0.2482	3.7511	15.11	7.3332e-10
glycerophosphoethanolamine	33049-08-0	123874	110410	C01233	HMDB00114	Glycerylphosphorylethanolamine	HMDB0000114	C01233	123874	Lipid	Phospholipid Metabolism	0.6066	1.5559	2.56	7.9189e-10
glycerophosphorylcholine (GPC)	28319-77-9	71920	571409	C00670	HMDB00086	Glycerophosphocholine	HMDB0000086	C00670	71920	Lipid	Phospholipid Metabolism	0.6424	1.6184	2.52	8.5706e-10
dimethylarginine (SDMA + ADMA)	102783-24-4	123831	110375	C03626	HMDB01539	Asymmetric dimethylarginine	HMDB0001539	C03626	123831	Amino Acid	Urea cycle; Arginine and Proline Metabolism	1.3279	0.7783	0.59	1.9115e-09
1-stearoyl-2-arachidonoyl-GPC (18:0/20:4)	35418-59-8	16219824	17347139			PC(18:0/20:4(5Z,8Z,11Z,14Z))	HMDB0008048	C00157	16219824	Lipid	Phospholipid Metabolism	1.1705	0.8612	0.74	2.0902e-09
1-linoleoyl-GPE (18:2)		52925130	21403170		HMDB11507	LysoPE(18:2(9Z,12Z)/0:0)	HMDB0011507		52925130	Lipid	Lysolipid	1.475	0.6123	0.42	3.0039e-09
2-docosahexaenoylglycerol (22:6)			24765781		HMDB11557	MG(0:0/22:6(4Z,7Z,10Z,13Z,16Z,19Z)/0:0)	HMDB0011557		46896303	Lipid	Monoacylglycerol	0.4273	1.5769	3.69	3.4882e-09
5-methyluridine (ribothymidine)	1463-10-1	445408	393058		HMDB00884	Ribothymidine	HMDB0000884		445408	Nucleotide	Pyrimidine Metabolism, Uracil containing	0.7827	1.5102	1.93	4.283e-09
acetyl CoA	102029-73-2	444493	392413	C00024	HMDB01206	Acetyl-CoA	HMDB0001206	C00024	444493	Lipid	Fatty Acid Metabolism	0.444	1.8869	4.25	5.3157e-09
13-HODE + 9-HODE		43013								Lipid	Fatty Acid, Monohydroxy	1.2819	0.6913	0.54	6.0815e-09
1-(1-enyl-palmitoyl)-2-oleoyl-GPC (P-16:0/18:1)						PC(P-16:0/18:1(9Z))	HMDB0011210		24779384	Lipid	Plasmalogen	1.1073	0.7697	0.7	9.3624e-09
1-stearoyl-2-oleoyl-GPC (18:0/18:1)	56421-10-4		24766704			PC(18:0/18:1(11Z))	HMDB0008037	C00157	24778815	Lipid	Phospholipid Metabolism	1.2134	0.8132	0.67	1.3355e-08
coenzyme A	85-61-0;18439-24-2	317	311	C00010	HMDB01423	Coenzyme A	HMDB0001423	C00010	87642	Cofactors and Vitamins	Pantothenate and CoA Metabolism	0.5087	1.5474	3.04	1.78e-08
AICA ribonucleotide	3031-94-5	65110	195	C04677	HMDB0001517	AICAR	HMDB0001517	C04677	65110	Nucleotide	Purine Metabolism, (Hypo)Xanthine/Inosine containing	0.3839	2.6342	6.86	1.9163e-08
5-oxoproline	98-79-3	7405	7127	C01879	HMDB00267	Pyroglutamic acid	HMDB0000267	C01879	7405	Amino Acid	Glutathione Metabolism	1.2351	0.8507	0.69	2.3961e-08
glycerol	56-81-5	753	733	C00116	HMDB00131	Glycerol	HMDB0000131	C00116	753	Lipid	Glycerolipid Metabolism	1.3095	0.7519	0.57	2.4802e-08
1-palmitoyl-2-arachidonoyl-GPC (16:0/20:4)	35418-58-7	10747814	8923140			PC(16:0/20:4(5Z,8Z,11Z,14Z))	HMDB0007982	C00157	10747814	Lipid	Phospholipid Metabolism	1.1285	0.8481	0.75	3.2785e-08
palmitoyl dihydrosphingomyelin (d18:0/16:0)		9939965	8115586		HMDB0062665					Lipid	Sphingolipid Metabolism	0.89	1.2562	1.41	4.3719e-08
malonylcarnitine	853728-01-5	22833583	21403153		HMDB02095	Malonylcarnitine	HMDB0002095		22833583	Lipid	Fatty Acid Synthesis	1.2039	0.4895	0.41	4.6908e-08
1-(1-enyl-palmitoyl)-GPE (P-16:0)			10471193		HMDB0011152	PE(P-16:0e/0:0)	HMDB0011152		42607469	Lipid	Lysoplasmalogen	1.2067	0.7646	0.63	5.0462e-08
histidine	5934-29-2	6274	752	C00135	HMDB00177	L-Histidine	HMDB0000177	C00135	6274	Amino Acid	Histidine Metabolism	1.4772	0.8653	0.59	5.3269e-08
1-palmitoyl-2-gamma-linolenoyl-GPC (16:0/18:3n6)			24766645			PC(16:0/18:3(6Z,9Z,12Z))	HMDB0007974	C00157	24778699	Lipid	Phospholipid Metabolism	1.2607	0.8092	0.64	5.9927e-08
ribulose/xylulose										Carbohydrate	Pentose Metabolism	1.2888	0.6597	0.51	6.6258e-08
1-(1-enyl-palmitoyl)-GPC (P-16:0)		10917802	9093054			LysoPC(P-16:0)	HMDB0010407	C04230	10917802	Lipid	Lysoplasmalogen	1.2971	0.7228	0.56	6.9801e-08
1-stearoyl-GPE (18:0)	69747-55-3	9547068	7826018		HMDB11130	LysoPE(18:0/0:0)	HMDB0011130	C21484	9547068	Lipid	Lysolipid	1.2399	0.7278	0.59	9.0754e-08
N-glycolylneuraminate	1113-83-3	123802	3794850	C03410	HMDB00833	N-Glycolylneuraminic acid	HMDB0000833	C03410	123802	Xenobiotics	Food Component/Plant	0.744	1.6011	2.15	2.0254e-07
glutathione, reduced (GSH)	70-18-8	124886	111188	C00051	HMDB00125	Glutathione	HMDB0062697	C00051	745	Amino Acid	Glutathione Metabolism	0.7162	1.6886	2.36	2.2076e-07
2-palmitoleoyl-GPC (16:1)			21403164							Lipid	Lysolipid	1.5011	0.6113	0.41	2.6515e-07
1-stearoyl-GPC (18:0)	19420-57-6	497299	435389		HMDB10384	LysoPC(18:0)	HMDB0010384	C04230	497299	Lipid	Lysolipid	1.224	0.8579	0.7	3.1558e-07
cysteine s-sulfate	1637-71-4	115015	102939	C05824	HMDB00731	Cysteine-S-sulfate	HMDB0000731	C05824	115015	Amino Acid	Methionine, Cysteine, SAM and Taurine Metabolism	1.3191	0.5929	0.45	3.2224e-07
1-(1-enyl-stearoyl)-GPE (P-18:0)					HMDB0240598	LysoPE(P-18:0/0:0)	HMDB0240598		42607470	Lipid	Lysoplasmalogen	1.2154	0.7652	0.63	3.2804e-07
tricosanoyl sphingomyelin (d18:1/23:0)						SM(d18:1/23:0)	HMDB0012105	C00550	46891684	Lipid	Sphingolipid Metabolism	1.0718	0.7728	0.72	3.7773e-07
2-phosphoglycerate	70195-25-4	59	13766841	C00631	HMDB03391	2-Phospho-D-glyceric acid	HMDB0003391	C00631	439278	Carbohydrate	Glycolysis, Gluconeogenesis, and Pyruvate Metabolism	0.7613	1.553	2.04	3.9338e-07
12,13-DiHOME	263399-35-5	10236635	8412123	C14829	HMDB04705	12,13-DHOME	HMDB0004705	C14829	10236635	Lipid	Fatty Acid, Dihydroxy	1.2587	0.6408	0.51	4.3073e-07
glycerophosphoinositol	16824-65-0				HMDB0011649	1-(sn-Glycero-3-phospho)-1D-myo-inositol	HMDB0011649	C01225	0	Lipid	Phospholipid Metabolism	1.3735	0.8309	0.6	4.9044e-07
9,10-DiHOME	263399-34-4	9966640	8142232	C14828	HMDB04704	9,10-DHOME	HMDB0004704	C14828	9966640	Lipid	Fatty Acid, Dihydroxy	1.3277	0.5758	0.43	5.4366e-07
3’-dephospho-acetyl-coenzyme A		193680	168079		HMDB0001373					Cofactors and Vitamins	Pantothenate and CoA Metabolism	0.4889	1.5289	3.13	5.5287e-07
ribose	50-69-1	5779	4470639	C00121	HMDB00283	D-Ribose	HMDB0000283	C00121	5779	Carbohydrate	Pentose Metabolism	1.2337	0.7032	0.57	6.5246e-07
1-arachidonoyl-GPC (20:4n6)			21403155	C05208	HMDB10395	LysoPC(20:4(5Z,8Z,11Z,14Z))	HMDB0010395	C04230	24779476	Lipid	Lysolipid	1.5696	0.6646	0.42	6.8484e-07
prolylglycine	2578-57-6	7408076;6426709	4932143			L-prolyl-L-glycine	HMDB11178		98206	Peptide	Dipeptide	1.2945	0.9059	0.7	1.096e-06
leucylglycine	686-50-0	79070	71402		HMDB0028929	Leucyl-Glycine	HMDB0028929			Peptide	Dipeptide	0.6405	1.9704	3.08	1.4254e-06
3-hydroxybutyryl CoA	103404-51-9	521	506	C01144	HMDB01166	3-Hydroxybutyryl-CoA	HMDB0001166	C03561	644065	Lipid	Fatty Acid Metabolism	0.4339	1.6526	3.81	1.6569e-06
N-monomethylarginine	53308-83-1	132862	117259	C03884	HMDB29416	L-Targinine	HMDB0029416	C03884	132862	Amino Acid	Urea cycle; Arginine and Proline Metabolism	1.1395	0.7836	0.69	2.26e-06
choline phosphate	72556-74-2	1014	119298	C00588	HMDB01565	Phosphorylcholine	HMDB0001565	C00588	1014	Lipid	Phospholipid Metabolism	1.0808	0.8805	0.81	2.3521e-06
argininosuccinate	156637-58-0	16950;828	805	C03406	HMDB00052	Argininosuccinic acid	HMDB0000052	C03406	16950	Amino Acid	Urea cycle; Arginine and Proline Metabolism	1.2866	0.6075	0.47	2.3839e-06
1-palmitoyl-2-arachidonoyl-GPE (16:0/20:4)		9546800	7825750		HMDB05323	PE(16:0/20:4(5Z,8Z,11Z,14Z))	HMDB0008937	C00350	9546800	Lipid	Phospholipid Metabolism	1.1079	0.8653	0.78	2.6471e-06
2-hydroxyglutarate	40951-21-1	43	42	C02630	HMDB00606	D-2-Hydroxyglutaric acid	HMDB0000606	C01087	439391	Lipid	Fatty Acid, Dicarboxylate	0.5893	1.5145	2.57	2.938e-06
riboflavin (Vitamin B2)	83-88-5	493570	431981	C00255	HMDB00244	Riboflavin	HMDB0000244	C00255	493570	Cofactors and Vitamins	Riboflavin Metabolism	1.4267	0.6357	0.45	3.0826e-06
C-glycosyltryptophan	180509-18-6	10981970	9157171			Tryptophan 2-C-mannoside	HMDB0240296		10981970	Amino Acid	Tryptophan Metabolism	0.6595	1.3993	2.12	3.1277e-06
arginine	1119-34-2	232	227	C00062	HMDB00517	L-Arginine	HMDB0000517	C00062	6322	Amino Acid	Urea cycle; Arginine and Proline Metabolism	1.1005	0.8643	0.79	3.5123e-06
glutamine	56-85-9	5961	5746	C00064	HMDB00641	L-Glutamine	HMDB0000641	C00064	5961	Amino Acid	Glutamate Metabolism	1.1361	0.8612	0.76	4.0013e-06
tyrosine	60-18-4	6057	5833	C00082	HMDB00158	L-Tyrosine	HMDB0000158	C00082	6057	Amino Acid	Phenylalanine and Tyrosine Metabolism	1.1263	0.7757	0.69	4.1151e-06
1-(1-enyl-palmitoyl)-2-linoleoyl-GPE (P-16:0/18:2)			24769229			PE(P-16:0/18:2(9Z,12Z))	HMDB0011343		52925127	Lipid	Plasmalogen	1.1051	0.8788	0.8	4.2913e-06
valylleucine	22906-55-4	352039	312586		HMDB29131	Valyl-Leucine	HMDB0029131		6993118	Peptide	Dipeptide	0.6482	2.4108	3.72	4.3646e-06
phosphoenolpyruvate (PEP)	10526-80-4	1005	980	C00074	HMDB00263	Phosphoenolpyruvic acid	HMDB0000263	C00074	1005	Carbohydrate	Glycolysis, Gluconeogenesis, and Pyruvate Metabolism	0.7115	1.6096	2.26	4.7208e-06
lysine	56-87-1	5962	5747	C00047	HMDB00182	L-Lysine	HMDB0000182	C00047	5962	Amino Acid	Lysine Metabolism	1.2592	0.9225	0.73	4.7276e-06
stearoyl sphingomyelin (d18:1/18:0)	85187-10-6;85187-10-6	6453725	4956085	C00550	HMDB01348	SM(d18:1/18:0)	HMDB0001348	C00550	5283588	Lipid	Sphingolipid Metabolism	0.9067	1.1513	1.27	4.9559e-06
1-linoleoyl-GPG (18:2)					HMDB0240600	LysoPG(18:2(9Z,12Z)/0:0)	HMDB0240600		52927437	Lipid	Lysolipid	1.718	0.6749	0.39	5.1922e-06
cytidine 5'-diphosphocholine	33818-15-4	13804	21531769	C00307	HMDB01413	Citicoline	HMDB0001413	C00307	13804	Lipid	Phospholipid Metabolism	0.89	1.2349	1.39	6.1966e-06
spermine	71-44-3	1103	1072	C00750	HMDB01256	Spermine	HMDB0001256	C00750	1103	Amino Acid	Polyamine Metabolism	1.2648	0.5556	0.44	6.8715e-06
eicosenoate (20:1)		5282768	4445895		HMDB02231	Eicosenoic acid	HMDB0002231	C16526	5282768	Lipid	Long Chain Fatty Acid	1.4648	0.878	0.6	7.0391e-06
tricarballylate	99-14-9	14925	14220	C19806	HMDB31193	1,2,3-Propanetricarboxylic acid	HMDB0031193	C19806	14925	Energy	TCA Cycle	1.2131	0.676	0.56	1.0632e-05
arabitol/xylitol										Carbohydrate	Pentose Metabolism	1.2544	0.6306	0.5	1.0838e-05
1-stearoyl-2-linoleoyl-GPC (18:0/18:2)						PC(18:0/18:2(9Z,12Z))	HMDB0008039	C00157	6441487	Lipid	Phospholipid Metabolism	1.1244	0.8977	0.8	1.135e-05
glycylvaline	1963-21-9	97417	2006926		HMDB28854	Glycyl-Valine	HMDB0028854		97417	Peptide	Dipeptide	0.6723	1.2564	1.87	1.2885e-05
2-hydroxydecanoate	5393-81-7	21488	20195		HMDB0094656	2-Hydroxydecanoate	HMDB0094656		5312797	Lipid	Fatty Acid, Monohydroxy	1.3923	0.6599	0.47	1.4106e-05
threonine	72-19-5	6288	6051	C00188	HMDB00167	L-Threonine	HMDB0000167	C00188	6288	Amino Acid	Glycine, Serine and Threonine Metabolism	1.1037	0.8792	0.8	1.4749e-05
acetylcholine	60-32-1					Acetylcholine chloride	HMDB0000895	C01996	6060	Lipid	Neurotransmitter	0.5895	1.2817	2.17	1.5449e-05
thiamin monophosphate	532-40-1	3382778	2627905	C01081	HMDB02666	Thiamine monophosphate	HMDB0002666	C01081	3382778	Cofactors and Vitamins	Thiamine Metabolism	0.9087	1.0826	1.19	1.689e-05
1-oleoyl-GPG (18:1)					HMDB0240602	LysoPG(18:1(9Z)/0:0)	HMDB0240602		9547135	Lipid	Lysolipid	1.5629	0.7321	0.47	1.8579e-05
1-stearoyl-GPG (18:0)			21403138							Lipid	Lysolipid	1.6193	0.772	0.48	1.9291e-05
methionine	63-68-3	6137	5907	C00073	HMDB00696	L-Methionine	HMDB0000696	C00073	6137	Amino Acid	Methionine, Cysteine, SAM and Taurine Metabolism	1.135	0.8261	0.73	2.0762e-05
campesterol	474-62-4	173183	151215	C01789	HMDB02869	Campesterol	HMDB0002869	C01789	5283637	Lipid	Sterol	1.1927	0.8849	0.74	2.1179e-05
1,2-dilinoleoyl-GPC (18:2/18:2)	998-06-1	5288075	4450312			PC(18:2(9Z,12Z)/18:2(9Z,12Z))	HMDB0008138	C00157	5288075	Lipid	Phospholipid Metabolism	1.2361	0.8018	0.65	2.2652e-05
alanylleucine	1638-60-4	259583	227831		HMDB28691	Alanyl-Leucine	HMDB0028691		96801	Peptide	Dipeptide	0.5829	2.3153	3.97	2.3743e-05
octanoylcarnitine	3671-77-0	123701	110274	C02838	HMDB00791	L-Octanoylcarnitine	HMDB0000791	C02838	11953814	Lipid	Fatty Acid Metabolism(Acyl Carnitine)	1.5639	0.48	0.31	2.4831e-05
sphingomyelin (d18:1/22:1, d18:2/22:0, d16:1/24:1)			29368329							Lipid	Sphingolipid Metabolism	0.9559	1.1917	1.25	2.6104e-05
1,2-dilinoleoyl-GPE (18:2/18:2)		9546812	7825762			PE(18:2(9Z,12Z)/18:2(9Z,12Z))	HMDB0009093	C00350	9546812	Lipid	Phospholipid Metabolism	1.247	0.8309	0.67	2.8895e-05
glycerol 3-phosphate	29849-82-9	754	734	C00093	HMDB00126	Glycerol 3-phosphate	HMDB0000126	C00093	439162	Lipid	Glycerolipid Metabolism	1.554	0.6975	0.45	3.0254e-05
2-methylcitrate/homocitrate					HMDB0000379/HMDB0003518					Energy	TCA Cycle	0.6744	1.0866	1.61	3.2172e-05
nonadecanoate (19:0)	646-30-0	12591	12071	C16535	HMDB00772	Nonadecanoic acid	HMDB0000772	C16535	12591	Lipid	Long Chain Fatty Acid	1.3637	0.7852	0.58	3.2334e-05
isobutyrylcarnitine	25518-49-4	168379			HMDB00736	Isobutyryl-L-carnitine	HMDB0000736		168379	Amino Acid	Leucine, Isoleucine and Valine Metabolism	2.1001	0.4464	0.21	3.4135e-05
myristoleate (14:1n5)	544-64-9	5281119	4444564	C08322	HMDB02000	Myristoleic acid	HMDB0002000	C08322	5281119	Lipid	Long Chain Fatty Acid	1.2027	0.5805	0.48	3.6854e-05
1-linolenoyl-GPC (18:3)						LysoPC(18:3(9Z,12Z,15Z))	HMDB0010388	C04230	24779469	Lipid	Lysolipid	1.3312	0.6235	0.47	4.4531e-05
uridine 5'-monophosphate (UMP)	3387-36-8	6030	1399139	C00105	HMDB00288	Uridine 5'-monophosphate	HMDB0000288	C00105	6030	Nucleotide	Pyrimidine Metabolism, Uracil containing	0.9351	1.3921	1.49	4.7607e-05
1-palmitoyl-GPC (16:0)	17364-16-8	86554	78064		HMDB10382	LysoPC(16:0)	HMDB0010382	C04230	460602	Lipid	Lysolipid	1.1274	0.8585	0.76	4.8014e-05
4-hydroxy-nonenal-glutathione	99927-70-5				HMDB0240578	4-Hydroxynonenal glutathione	HMDB0240578		92970719	Amino Acid	Glutathione Metabolism	1.1052	0.8146	0.74	5.1705e-05
5-KETE	106154-18-1	5283159	1765	C14732	HMDB10217	5-KETE	HMDB0010217	C14732	5283159	Lipid	Eicosanoid	1.5052	0.6857	0.46	5.9858e-05
leucylalanine	7298-84-2	259321	227625		HMDB0028922	Leucyl-Alanine	HMDB0028922		81721	Peptide	Dipeptide	0.6975	1.6688	2.39	7.736e-05
5-HETE	73307-52-5	5280733	8038582	C04805	HMDB11134	5R-HETE	HMDB11134	C04805	9862886	Lipid	Eicosanoid	1.1835	0.5479	0.46	7.9296e-05
1-oleoyl-2-linoleoyl-GPC (18:1/18:2)						PC(o-18:1(9Z)/18:2(9Z,12Z))	HMDB0013429		6443159	Lipid	Phospholipid Metabolism	1.2461	0.8402	0.67	8.1586e-05
1-oleoyl-2-linoleoyl-GPE (18:1/18:2)		9546753	7825703		HMDB05349	PE(18:1(9Z)/18:2(9Z,12Z))	HMDB0009060	C00350	9546753	Lipid	Phospholipid Metabolism	1.1493	0.86	0.75	8.9747e-05
12-HEPE	81187-21-5	10041593	8217157		HMDB10202	12S-HEPE	HMDB10202		5283191	Lipid	Eicosanoid	1.9523	0.7256	0.37	9.0359e-05
phenylalanine	63-91-2	6140	5910	C00079	HMDB00159	L-Phenylalanine	HMDB0000159	C00079	6140	Amino Acid	Phenylalanine and Tyrosine Metabolism	1.1084	0.8348	0.75	9.4287e-05
1-(1-enyl-palmitoyl)-2-palmitoyl-GPC (P-16:0/16:0)		11146967	9322076			PC(P-16:0/16:0)	HMDB0011206		11146967	Lipid	Plasmalogen	0.9242	1.1124	1.2	0.0001
1-palmitoleoyl-3-oleoyl-glycerol (16:1/18:1)					HMDB0056158	DG(34:2)	HMDB0056158		131801868	Lipid	Diacylglycerol	1.31	0.5068	0.39	0.0001
1-palmitoyl-2-oleoyl-GPC (16:0/18:1)	26853-31-6;26853-31-6	6436017	4940699			PC(16:0/18:1(9Z))	HMDB0007972	C00157	5497103	Lipid	Phospholipid Metabolism	1.0984	0.8947	0.81	0.0001
10-nonadecenoate (19:1n9)	73033-09-7	5312513	4471938		HMDB13622	Nonadeca-10(Z)-enoic acid	HMDB0013622	C00174	5312513	Lipid	Long Chain Fatty Acid	1.2613	0.8216	0.65	0.0001
cytidine-5'-diphosphoethanolamine	72842-05-8	123727	287	C00570	HMDB01564	CDP-Ethanolamine	HMDB0001564	C00570	123727	Lipid	Phospholipid Metabolism	0.8274	1.2568	1.52	0.0001
ophthalmate	495-27-2	7018721	7993181		HMDB05765	Ophthalmic acid	HMDB0005765	C21016	7018721	Amino Acid	Glutathione Metabolism	0.6943	1.3648	1.97	0.0001
phenylalanylalanine	3918-87-4	6993123;5488196	4589716		HMDB0028988	Phenylalanyl-Alanine	HMDB0028988		5488196	Peptide	Dipeptide	0.6938	1.3453	1.94	0.0001
valine	72-18-4	6287	6050	C00183	HMDB00883	L-Valine	HMDB0000883	C00183	6287	Amino Acid	Leucine, Isoleucine and Valine Metabolism	1.108	0.8769	0.79	0.0001
isovalerylcarnitine	31023-24-2	6426851	4932271		HMDB00688	Isovalerylcarnitine	HMDB0000688		6426851	Amino Acid	Leucine, Isoleucine and Valine Metabolism	1.4066	0.4768	0.34	0.0002
1-palmitoyl-GPE (16:0)		9547069	7826019		HMDB11503	LysoPE(16:0/0:0)	HMDB0011503		9547069	Lipid	Lysolipid	1.0935	0.8584	0.79	0.0003
corticosterone	50-22-6	5753	5550	C02140	HMDB01547	Corticosterone	HMDB0001547	C02140	5753	Lipid	Steroid	0.6029	2.2987	3.81	0.0003
dihomo-linolenate (20:3n3 or n6)	17046-59-2	5280581	4471954	C03242	HMDB02925	8,11,14-Eicosatrienoic acid	HMDB0002925	C03242	5280581	Lipid	Polyunsaturated Fatty Acid (n3 and n6)	1.3595	0.906	0.67	0.0003
equol sulfate			23936050							Xenobiotics	Food Component/Plant	0.75	1.3751	1.83	0.0003
hypoxanthine	68-94-0	790	768	C00262	HMDB00157	Hypoxanthine	HMDB0000157	C00262	790	Nucleotide	Purine Metabolism, (Hypo)Xanthine/Inosine containing	1.1133	0.8177	0.73	0.0003
methylsuccinate	498-21-5	10349	9922		HMDB01844	Methylsuccinic acid	HMDB0001844	C08645	10349	Amino Acid	Leucine, Isoleucine and Valine Metabolism	1.1649	0.7342	0.63	0.0003
N-acetylglucosamine 6-phosphate	102029-88-9	439219	8216065	C00357	HMDB0002817	N-Acetylglucosamine 6-phosphate	HMDB0002817		439219	Carbohydrate	Aminosugar Metabolism	1.3127	0.8371	0.64	0.0003
N6,N6,N6-trimethyllysine	23284-33-5	440120	140379	C03793	HMDB01325	N6,N6,N6-Trimethyl-L-lysine	HMDB0001325	C03793	440120	Amino Acid	Lysine Metabolism	1.2373	0.8703	0.7	0.0003
oleoylcarnitine	38677-66-6	6441392;53477789	21403150		HMDB05065	Oleoylcarnitine	HMDB0005065		46907933	Lipid	Fatty Acid Metabolism(Acyl Carnitine)	1.6614	0.5778	0.35	0.0003
phenylalanylglycine	721-90-4	98207	88678		HMDB0028995	Phenylalanyl-Glycine	HMDB0028995		98207	Peptide	Dipeptide	0.6948	1.3257	1.91	0.0003
1-(1-enyl-stearoyl)-2-linoleoyl-GPE (P-18:0/18:2)			24769261			PE(P-18:0/18:2(9Z,12Z))	HMDB0011376		52925079	Lipid	Plasmalogen	1.1055	0.8815	0.8	0.0004
1-arachidonoyl-GPI (20:4)					HMDB0061690	1-Arachidonoylglycerophosphoinositol	HMDB0061690			Lipid	Lysolipid	1.5493	0.8023	0.52	0.0004
3-hydroxybutyrylcarnitine (2)										Lipid	Fatty Acid Metabolism(Acyl Carnitine)	1.2619	0.6922	0.55	0.0004
anserine	10030-52-1	112072	100482	C01262	HMDB00194	Anserine	HMDB0000194	C01262	112072	Peptide	Dipeptide Derivative	1.1978	0.7685	0.64	0.0004
12-HETE	71030-37-0;73837-14-6	5312983	21509475		HMDB06111	12-HETE	HMDB0006111	C14777	5312983	Lipid	Eicosanoid	1.8361	0.722	0.39	0.0005
guanosine	118-00-3	6802	6544	C00387	HMDB00133	Guanosine	HMDB0000133	C00387	6802	Nucleotide	Purine Metabolism, Guanine containing	0.7875	1.2932	1.64	0.0005
palmitoleoylcarnitine			28639183		HMDB0013207	9-Hexadecenoylcarnitine	HMDB0013207		53481653	Lipid	Fatty Acid Metabolism(Acyl Carnitine)	1.2545	0.581	0.46	0.0005
stearoyl ethanolamide	111-57-9	27902	25958		HMDB13078	Stearoylethanolamide	HMDB0013078		27902	Lipid	Endocannabinoid	1.1394	0.8544	0.75	0.0005
2-methylbutyrylcarnitine (C5)	31023-25-3	6426901	4932320		HMDB00378	2-Methylbutyroylcarnitine	HMDB0000378		6426901	Amino Acid	Leucine, Isoleucine and Valine Metabolism	1.3023	0.7017	0.54	0.0006
gamma-glutamylhistidine	37460-15-4	7017195	5380197		HMDB0029151	gamma-Glutamylhistidine	HMDB0029151		7017195	Peptide	Gamma-glutamyl Amino Acid	1.0089	0.5371	0.53	0.0006
histamine	51-45-6	774	753	C00388	HMDB00870	Histamine	HMDB0000870	C00388	774	Amino Acid	Histidine Metabolism	0.4147	2.7085	6.53	0.0006
1-lignoceroyl-GPC (24:0)	325171-59-3				HMDB0010405	LysoPC(24:0)	HMDB0010405	C04230	24779481	Lipid	Lysolipid	0.8405	1.1323	1.35	0.0007
glycerophosphoglycerol		439964	388990	C03274	HMDB0240316	Glycerophosphoglycerol	HMDB0240316		54575349	Lipid	Glycerolipid Metabolism	0.8751	1.1454	1.31	0.0007
linoleoylcarnitine	36816-10-1	6450015	4952667		HMDB06469	Linoleyl carnitine	HMDB0006469		6450015	Lipid	Fatty Acid Metabolism(Acyl Carnitine)	1.3552	0.6208	0.46	0.0007
N-palmitoyl-sphingosine (d18:1/16:0)	24696-26-2	5283564	4446677		HMDB04949	Ceramide (d18:1/16:0)	HMDB0004949	C00195	5283564	Lipid	Sphingolipid Metabolism	1.1399	0.9166	0.8	0.0007
UDP-glucuronate	28053-08-9;63700-19-6	17473	16522	C00167	HMDB00935	Uridine diphosphate glucuronic acid	HMDB0000935	C00167	17473	Carbohydrate	Nucleotide Sugar	0.8587	1.1182	1.3	0.0007
1-palmitoleoyl-2-oleoyl-glycerol (16:1/18:1)		9543694	7822644		HMDB07131	DG(16:1(9Z)/18:1(9Z)/0:0)	HMDB0007131	C00165	9543694	Lipid	Diacylglycerol	1.1111	0.2566	0.23	0.0008
3-(4-hydroxyphenyl)lactate	6482-98-0	9378	9010	C03672	HMDB00755	Hydroxyphenyllactic acid	HMDB0000755	C03672	9378	Amino Acid	Phenylalanine and Tyrosine Metabolism	1.2533	0.7599	0.61	0.0008
1-palmitoleoyl-2-linoleoyl-GPC (16:1/18:2)			24766675			PC(16:1(9Z)/18:2(9Z,12Z))	HMDB0008006	C00157	24778768	Lipid	Phospholipid Metabolism	1.1188	0.8361	0.75	0.0009
acetylcarnitine	5080-50-2	1	5406074	C02571	HMDB00201	DL-Acetylcarnitine	HMDB00201	C02571	1	Lipid	Fatty Acid Metabolism(Acyl Carnitine)	1.0527	0.8436	0.8	0.0009
lactate	79-33-4	612	592	C00186	HMDB00190	L-Lactic acid	HMDB0000190	C00186	107689	Carbohydrate	Glycolysis, Gluconeogenesis, and Pyruvate Metabolism	0.783	1.1876	1.52	0.0009
1-linoleoyl-GPI (18:2)					HMDB0240597	LysoPI(18:2(9Z,12Z)/0:0)	HMDB0240597			Lipid	Lysolipid	1.8826	0.8231	0.44	0.001
2-palmitoleoylglycerol (16:1)					HMDB0011534	MG(0:0/16:1(9Z)/0:0)	HMDB0011534		53480960	Lipid	Monoacylglycerol	1.2224	0.6346	0.52	0.0011
oxalate (ethanedioate)	144-62-7	971	946	C00209	HMDB02329	Oxalic acid	HMDB0002329	C00209	971	Cofactors and Vitamins	Ascorbate and Aldarate Metabolism	1.1798	0.8873	0.75	0.0011
1-arachidonoyl-GPA (20:4)	799268-65-8				HMDB0062312	PA(20:4(5Z,8Z,11Z,14Z)/0:0)	HMDB0062312		42607498	Lipid	Lysolipid	1.5229	0.6614	0.43	0.0013
gamma-glutamylthreonine	5652-48-2		21403107		HMDB29159	gamma-Glutamylthreonine	HMDB0029159		53861142	Peptide	Gamma-glutamyl Amino Acid	0.8707	1.9519	2.24	0.0013
N-formylmethionine	4289-98-9	439750	388809	C03145	HMDB01015	N-Formyl-L-methionine	HMDB0001015	C03145	439750	Amino Acid	Methionine, Cysteine, SAM and Taurine Metabolism	1.0836	0.9123	0.84	0.0013
N6-carboxymethyllysine	1404817		11217184		HMDB0240347	N6-Carboxymethyllysine	HMDB0240347		123800	Carbohydrate	Advanced Glycation End-product	0.882	1.1791	1.34	0.0014
2'-deoxyinosine	890-38-0	65058	58569	C05512	HMDB00071	Deoxyinosine	HMDB0000071	C05512	65058	Nucleotide	Purine Metabolism, (Hypo)Xanthine/Inosine containing	0.8165	1.0421	1.28	0.0015
ribonate	1255190	5460677	4574162	C01685	HMDB00867	Ribonic acid	HMDB0000867	C01685	5460677	Carbohydrate	Pentose Metabolism	0.8739	1.6075	1.84	0.0015
palmitoleate (16:1n7)	373-49-9	445638	393216	C08362	HMDB03229	Palmitoleic acid	HMDB0003229	C08362	5312427	Lipid	Long Chain Fatty Acid	1.1476	0.6929	0.6	0.0016
2'-deoxyadenosine 5'-monophosphate	653-63-4	12599	601	C00360	HMDB00905	Deoxyadenosine monophosphate	HMDB0000905	C00360	12599	Nucleotide	Purine Metabolism, Adenine containing	1.2037	0.8492	0.71	0.0018
fumarate	100-17-8	444972	10197150	C00122	HMDB00134	Fumaric acid	HMDB0000134	C00122	444972	Energy	TCA Cycle	1.1201	0.918	0.82	0.0018
serine	56-45-1	5951	5736	C00065	HMDB00187	L-Serine	HMDB0000187	C00065	5951	Amino Acid	Glycine, Serine and Threonine Metabolism	1.329	0.9029	0.68	0.0018
3-ureidopropionate	462-88-4	111	109	C02642	HMDB00026	Ureidopropionic acid	HMDB0000026	C02642	111	Nucleotide	Pyrimidine Metabolism, Uracil containing	0.7728	1.5014	1.94	0.0019
mead acid (20:3n9)	20590-32-3	5312531	4471956		HMDB10378	5,8,11-Eicosatrienoic acid	HMDB0010378		5312531	Lipid	Polyunsaturated Fatty Acid (n3 and n6)	1.525	0.9963	0.65	0.002
4-vinylphenol sulfate	2628-17-3	6426766	4932200	C05627	HMDB04072	4-Hydroxystyrene	HMDB0004072	C05627	62453	Xenobiotics	Benzoate Metabolism	0.5138	1.615	3.14	0.0021
1,5-anhydroglucitol (1,5-AG)	154-58-5	64960		C07326	HMDB02712	1,5-Anhydrosorbitol	HMDB0002712	C07326	64960	Carbohydrate	Glycolysis, Gluconeogenesis, and Pyruvate Metabolism	0.6453	0.9599	1.49	0.0023
1-oleoyl-GPI (18:1)					HMDB0061693	1-Oleoylglycerophosphoinositol	HMDB0061693			Lipid	Lysolipid	1.6923	0.8276	0.49	0.0026
biopterin	22150-76-1	445040	392795	C06313	HMDB00468	Biopterin	HMDB0000468	C06313	445040	Cofactors and Vitamins	Tetrahydrobiopterin Metabolism	0.7597	1.3226	1.74	0.0026
methylphosphate	7023-27-0	13130	12578		HMDB61711	Methylphosphate	HMDB0061711		13130	Nucleotide	Purine and Pyrimidine Metabolism	1.1763	0.8606	0.73	0.0026
1-(1-enyl-oleoyl)-2-oleoyl-GPE (P-18:1/18:1)			24769325		HMDB11441	PE(P-18:1(9Z)/18:1(9Z))	HMDB0011441		53480897	Lipid	Lysoplasmalogen	1.3002	0.8792	0.68	0.0027
1,2-dioleoyl-GPC (18:1/18:1)	4235-95-4	10350317	8525772			PC(18:1(11Z)/18:1(11Z))	HMDB0008070	C00157	24778895	Lipid	Phospholipid Metabolism	1.2202	0.9341	0.77	0.0027
creatinine	60-27-5	588	568	C00791	HMDB00562	Creatinine	HMDB0000562	C00791	588	Amino Acid	Creatine Metabolism	0.8345	1.2454	1.49	0.0027
leucine	61-90-5	6106	5880	C00123	HMDB00687	L-Leucine	HMDB0000687	C00123	6106	Amino Acid	Leucine, Isoleucine and Valine Metabolism	1.0532	0.8713	0.83	0.0027
sedoheptulose-7-phosphate	2646-35-7	616	596	C05382	HMDB01068	D-Sedoheptulose 7-phosphate	HMDB0001068	C05382	92042786	Carbohydrate	Pentose Phosphate Pathway	1.1664	0.7887	0.68	0.0027
1-(1-enyl-palmitoyl)-2-oleoyl-GPE (P-16:0/18:1)			24769228			PE(P-16:0/18:1(9Z))	HMDB0011342		52925128	Lipid	Plasmalogen	1.1213	0.9367	0.84	0.0028
leucylglutamine		4305457	3511125		HMDB0028927	Leu-Gln	HMDB0028927		4305457	Peptide	Dipeptide	0.5724	1.4935	2.61	0.0029
chiro-inositol	643-12-9		10254647	C19891	HMDB0240209	D-chiro-inositol	HMDB0240209	C19891	892	Lipid	Inositol Metabolism	0.7757	1.1449	1.48	0.003
carboxyethyl-GABA	908055	2572	2474		HMDB02201	N-Carboxyethyl-g-aminobutyric acid	HMDB0002201		2572	Amino Acid	Glutamate Metabolism	0.5986	1.3707	2.29	0.0031
1-palmitoleoylglycerol (16:1)						MG(16:1(9Z)/0:0/0:0)	HMDB0011565		53480976	Lipid	Monoacylglycerol	1.2928	0.7436	0.58	0.0032
2'-deoxyadenosine	16373-93-6	13730	13135	C00559	HMDB00101	Deoxyadenosine	HMDB0000101	C00559	13730	Nucleotide	Purine Metabolism, Adenine containing	1.1158	0.5075	0.45	0.0032
benzoylcarnitine	105450-08-6					Benzoylcarnitine	HMDB0240664		3035899	Xenobiotics	Chemical	1.2524	0.5479	0.44	0.0032
flavin adenine dinucleotide (FAD)	146-14-5;84366-81-4	643975	559059	C00016	HMDB01248	FAD	HMDB0001248	C00016	643975	Cofactors and Vitamins	Riboflavin Metabolism	1.1028	0.9428	0.85	0.0032
1-arachidonoyl-GPE (20:4n6)		42607465	21403171		HMDB11517	LysoPE(20:4(5Z,8Z,11Z,14Z)/0:0)	HMDB0011517		42607465	Lipid	Lysolipid	1.3821	0.8556	0.62	0.0033
homostachydrine	1195-94-4	441447	390180	C08283	HMDB33433	(S)-Homostachydrine	HMDB0033433	C08283	441447	Xenobiotics	Food Component/Plant	1.6701	0.7798	0.47	0.0033
taurine	107-35-7	1123	1091	C00245	HMDB00251	Taurine	HMDB0000251	C00245	1123	Amino Acid	Methionine, Cysteine, SAM and Taurine Metabolism	1.0175	0.9717	0.95	0.0033
1-palmitoyl-2-palmitoleoyl-GPC (16:0/16:1)						PC(16:0/16:1(9Z))	HMDB0007969	C00157	6443788	Lipid	Phospholipid Metabolism	1.1047	0.8534	0.77	0.0034
1-(1-enyl-palmitoyl)-2-arachidonoyl-GPC (P-16:0/20:4)			24767495			PC(P-16:0/20:4(5Z,8Z,11Z,14Z))	HMDB0011220		24779388	Lipid	Plasmalogen	1.069	0.9089	0.85	0.0035
4-ethylphenylsulfate	123-07-9			C13637	HMDB0062551	4-ethylphenylsulfate	HMDB0062551		20822574	Xenobiotics	Benzoate Metabolism	0.5947	0.9473	1.59	0.0036
benzoate	65-85-0	243	238	C00180	HMDB01870	Benzoic acid	HMDB0001870	C00539	243	Xenobiotics	Benzoate Metabolism	1.452	0.6906	0.48	0.0036
17-methylstearate	2724-59-6	3083779	2340933			xi-17-Methyloctadecanoic acid	HMDB0037397		3083779	Lipid	Fatty Acid, Branched	1.1813	0.8506	0.72	0.0037
propionylcarnitine	17298-37-2	107738	96904	C03017	HMDB00824	Propionylcarnitine	HMDB0000824	C03017	107738	Lipid	Fatty Acid Metabolism (also BCAA Metabolism)	0.9625	0.8097	0.84	0.0037
N-acetylasparagine	4033-40-3	99715	90090		HMDB06028	N-Acetylasparagine	HMDB0006028		99715	Amino Acid	Alanine and Aspartate Metabolism	1.3104	0.8557	0.65	0.0038
stearidonate (18:4n3)	111174-40-4	5312508	4471933	C16300	HMDB06547	6,9,12,15-octadecatetraenoic acid	HMDB06547	C16300	5282837	Lipid	Polyunsaturated Fatty Acid (n3 and n6)	1.0935	0.7332	0.67	0.0039
cysteine-glutathione disulfide	13081-14-6	4247235	3455404		HMDB00656	Cysteineglutathione disulfide	HMDB0000656		53477713	Amino Acid	Glutathione Metabolism	1.1055	0.841	0.76	0.0043
tricosenoate (23:1)		543855	473411							Lipid	Long Chain Fatty Acid	1.352	0.9456	0.7	0.0045
cytidine 5'-monophospho-N-acetylneuraminic acid	3063-71-6	448209		C00128	HMDB01176	Cytidine monophosphate N-acetylneuraminic acid	HMDB0001176	C00128	448209	Carbohydrate	Nucleotide Sugar	1.0773	0.7817	0.73	0.0049
arachidonate (20:4n6)	506-32-1	444899	392692	C00219	HMDB01043	Arachidonic acid	HMDB0001043	C00219	444899	Lipid	Polyunsaturated Fatty Acid (n3 and n6)	1.132	0.8733	0.77	0.0052
glutamate	56-86-0	611	591	C00025	HMDB00148	L-Glutamic acid	HMDB0000148	C00025	33032	Amino Acid	Glutamate Metabolism	0.9017	1.0573	1.17	0.0053
nicotinamide riboside	1341-23-7	439924		C03150	HMDB00855	Nicotinamide riboside	HMDB0000855	C03150	439924	Cofactors and Vitamins	Nicotinate and Nicotinamide Metabolism	0.7518	1.2058	1.6	0.0053
linoleate (18:2n6)	60-33-3	5280450	4444105	C01595	HMDB00673	Linoleic acid	HMDB0000673	C01595	5280450	Lipid	Polyunsaturated Fatty Acid (n3 and n6)	1.1191	0.867	0.77	0.0054
maltotriose	1109-28-0	439586	388669	C01835	HMDB01262	Maltotriose	HMDB0001262	C01835	439586	Carbohydrate	Glycogen Metabolism	0.5706	4.2054	7.37	0.0057
1-stearoyl-2-oleoyl-GPS (18:0/18:1)		9547087	7826037			PS(18:0/18:1(9Z))	HMDB0010163	C02737	59720717	Lipid	Phosphatidylserine (PS)	0.9663	1.1552	1.2	0.0059
N-methylproline	475-11-6	557	541			N-Methyl-proline	HMDB0094696		643474	Amino Acid	Urea cycle; Arginine and Proline Metabolism	1.1325	0.5119	0.45	0.0059
1-palmitoyl-GPG (16:0)		3300276	2548639		HMDB0240601	LysoPG(16:0/0:0)	HMDB0240601		42607483	Lipid	Lysolipid	1.1722	0.7892	0.67	0.006
glycylleucine	869-19-2	92843	83812	C02155	HMDB00759	Glycylleucine	HMDB0000759	C02155	92843	Peptide	Dipeptide	0.8306	1.18	1.42	0.006
S-adenosylhomocysteine (SAH)	979-92-0	439155	16788012	C00021	HMDB00939	S-Adenosylhomocysteine	HMDB0000939	C00021	439155	Amino Acid	Methionine, Cysteine, SAM and Taurine Metabolism	1.0976	0.8936	0.81	0.0061
sphingomyelin (d18:1/20:0, d16:1/22:0)			23113477							Lipid	Sphingolipid Metabolism	0.9397	1.1091	1.18	0.0062
1-palmitoyl-2-oleoyl-GPG (16:0/18:1)		5283509	4446626			PG(16:0/18:1(11Z))	HMDB0010573		5289145	Lipid	Phospholipid Metabolism	0.8817	1.0472	1.19	0.0063
3-hydroxypalmitate	928-17-6	301590	266538		HMDB10734	(R)-3-Hydroxy-hexadecanoic acid	HMDB0010734		15569776	Lipid	Fatty Acid, Monohydroxy	0.692	1.3225	1.91	0.0063
cytidine	65-46-3	6175	5940	C00475	HMDB00089	Cytidine	HMDB0000089	C00475	6253	Nucleotide	Pyrimidine Metabolism, Cytidine containing	1.0672	0.901	0.84	0.0067
gamma-glutamyl-epsilon-lysine	17105-15-6	7015684;7015685	5378717		HMDB03869	Epsilon-(gamma-Glutamyl)-lysine	HMDB0003869		7015684	Peptide	Gamma-glutamyl Amino Acid	0.8832	1.3203	1.49	0.0069
N1-Methyl-2-pyridone-5-carboxamide	701-44-0	69698	62899	C05842	HMDB04193	N1-Methyl-2-pyridone-5-carboxamide	HMDB0004193	C05842	69698	Cofactors and Vitamins	Nicotinate and Nicotinamide Metabolism	0.9797	2.3949	2.44	0.0069
deoxycarnitine	6249-56-5	134	705	C01181	HMDB01161	4-Trimethylammoniobutanoic acid	HMDB0001161	C01181	134	Lipid	Carnitine Metabolism	1.0265	0.8082	0.79	0.0073
5-methyl-2'-deoxycytidine	838-07-3	440055	389065	C03592	HMDB02224	5-Methyldeoxycytidine	HMDB0002224	C03592	13279	Nucleotide	Pyrimidine Metabolism, Cytidine containing	0.6957	1.1278	1.62	0.0075
pantothenate	137-08-6	6613	6361	C00864	HMDB00210	Pantothenic acid	HMDB0000210	C00864	6613	Cofactors and Vitamins	Pantothenate and CoA Metabolism	1.0596	0.9042	0.85	0.0075
1,2-dipalmitoyl-GPC (16:0/16:0)	63-89-8	452110	398235		HMDB00564	PC(16:0/16:0)	HMDB0000564	C00157	452110	Lipid	Phospholipid Metabolism	0.9148	1.0138	1.11	0.0076
5-dodecenoate (12:1n7)	2430-94-6	5312378	4471803		HMDB00529	5E-dodecenoic acid	HMDB00529		5312377	Lipid	Medium Chain Fatty Acid	1.1522	0.7638	0.66	0.0077
4-imidazoleacetate	645-65-8	96215	86856	C02835	HMDB02024	Imidazoleacetic acid	HMDB0002024	C02835	96215	Amino Acid	Histidine Metabolism	1.1805	0.8417	0.71	0.0078
sphingomyelin (d18:1/17:0, d17:1/18:0, d19:1/16:0)	121999-64-2									Lipid	Sphingolipid Metabolism	0.9252	1.0683	1.15	0.0083
isovalerylglycine	16284-60-9	546304	475516		HMDB00678	Isovalerylglycine	HMDB0000678		546304	Amino Acid	Leucine, Isoleucine and Valine Metabolism	1.282	0.8089	0.63	0.0084
2-hydroxyadipate	18294-85-4	193530	167943	C02360	HMDB00321	2-Hydroxyadipic acid	HMDB0000321	C02360	193530	Lipid	Fatty Acid, Dicarboxylate	1.2612	0.8811	0.7	0.0085
1-stearoyl-2-arachidonoyl-GPE (18:0/20:4)		5289133	4451158			PE(18:0/20:4(5Z,8Z,11Z,14Z))	HMDB0009003	C00350	5289133	Lipid	Phospholipid Metabolism	1.0619	0.9467	0.89	0.0088
valylglycine	686-43-1	136487	120256		HMDB29127	Valyl-Glycine	HMDB0029127		6993111	Peptide	Dipeptide	0.7844	1.3124	1.67	0.0088
caproate (6:0)	142-62-1	8892	8552	C01585	HMDB00535	Caproic acid	HMDB0000535	C01585	8892	Lipid	Medium Chain Fatty Acid	1.1301	0.88	0.78	0.0098
3-hydroxybutyrylcarnitine (1)		53481617			HMDB13127	Hydroxybutyrylcarnitine	HMDB0013127		53481617	Lipid	Fatty Acid Metabolism(Acyl Carnitine)	1.0646	0.7066	0.66	0.0103
erucate (22:1n9)	112-86-7	5281116	7924	C08316	HMDB02068	Erucic acid	HMDB0002068	C08316	5281116	Lipid	Long Chain Fatty Acid	1.3168	0.9703	0.74	0.0105
1-palmitoyl-2-oleoyl-GPE (16:0/18:1)	26662-94-2	5283496	4446615		HMDB05320	PE(16:0/18:1(9Z))	HMDB0008927	C00350	5283496	Lipid	Phospholipid Metabolism	1.0803	0.9458	0.88	0.0106
betaine	107-43-7	247	24219951173	C00719	HMDB00043	Betaine	HMDB0000043	C00719	247	Amino Acid	Glycine, Serine and Threonine Metabolism	1.0842	0.8589	0.79	0.0108
isoleucylglycine	868-28-0	342532	303621		HMDB0028907	Isoleucyl-Glycine	HMDB0028907		342532	Peptide	Dipeptide	0.8277	1.1448	1.38	0.0108
N-acetylthreonine	17093-74-2	152204	3841173		HMDB0062557	N-Acetylthreonine	HMDB0062557		152204	Amino Acid	Glycine, Serine and Threonine Metabolism	1.1889	0.9444	0.79	0.0112
lysylleucine	7369-79-1	4682588	3870665		HMDB0028955	Lysyl-Leucine	HMDB0028955		7016103	Peptide	Dipeptide	0.4791	1	2.09	0.0115
sphingomyelin (d18:2/16:0, d18:1/16:1)										Lipid	Sphingolipid Metabolism	0.933	1.1042	1.18	0.0116
cytidine 5'-monophosphate (5'-CMP)	63-37-6	6131	5414497	C00055	HMDB00095	Cytidine monophosphate	HMDB0000095	C00055	6131	Nucleotide	Pyrimidine Metabolism, Cytidine containing	0.8765	1.3449	1.53	0.0121
N-acetylmethionine sulfoxide		193368	167798		HMDB0240343	N-Acetylmethionine sulfoxide			193368	Amino Acid	Methionine, Cysteine, SAM and Taurine Metabolism	0.8718	1.2223	1.4	0.0121
3-phosphoglycerate	80731-10-8	724	10669764	C00597	HMDB00807	3-Phosphoglyceric acid	HMDB0000807	C00597	724	Carbohydrate	Glycolysis, Gluconeogenesis, and Pyruvate Metabolism	0.8931	1.1862	1.33	0.0122
1-linoleoyl-2-linolenoyl-GPC (18:2/18:3)			24766802		HMDB08140	PC(18:2(9Z,12Z)/18:3(6Z,9Z,12Z))	HMDB0008140	C00157	52922729	Lipid	Phospholipid Metabolism	0.8735	1.3942	1.6	0.0125
guanosine 5'- monophosphate (5'-GMP)	1333479	6804	741	C00144	HMDB01397	Guanosine monophosphate	HMDB0001397	C00144	6804	Nucleotide	Purine Metabolism, Guanine containing	0.853	1.1943	1.4	0.0129
methylsuccinoylcarnitine (1)										Amino Acid	Leucine, Isoleucine and Valine Metabolism	1.0652	0.5749	0.54	0.0134
sphingomyelin (d18:1/21:0, d17:1/22:0, d16:1/23:0)										Lipid	Sphingolipid Metabolism	0.9813	0.8526	0.87	0.0138
palmitoyl sphingomyelin (d18:1/16:0)	6254-89-3	9939941	8115562		HMDB0061712					Lipid	Sphingolipid Metabolism	0.9843	1.089	1.11	0.014
sarcosine	107-97-1	1088	1057	C00213	HMDB00271	Sarcosine	HMDB0000271	C00213	1088	Amino Acid	Glycine, Serine and Threonine Metabolism	1.0269	0.51	0.5	0.015
phenylacetylglycine	500-98-1	68144	61452	C05598	HMDB00821	Phenylacetylglycine	HMDB0000821	C05598	68144	Amino Acid	Phenylalanine and Tyrosine Metabolism	1.3104	0.7883	0.6	0.0154
maltotetraose	34612-38-9	446495	393830	C02052	HMDB01296	Maltotetraose	HMDB0001296	C02052	439639	Carbohydrate	Glycogen Metabolism	0.1917	1.9764	10.31	0.0157
thioproline	34592-47-4	93176;6973609	84120		HMDB0062164	Thioproline			93176	Amino Acid	Tryptophan Metabolism	0.6304	1.3222	2.1	0.0157
N-formylphenylalanine	13200-85-6	759256	663938			N-Formylphenylalanine	HMDB0240317		759256	Amino Acid	Phenylalanine and Tyrosine Metabolism	1.325	0.9751	0.74	0.0161
7-hydroxycholesterol (alpha or beta)						7b-Hydroxycholesterol	HMDB0006119		473141	Lipid	Sterol	1.1451	0.9082	0.79	0.0174
pentadecanoate (15:0)	1002-84-2;10002-84-2	13849	13249	C16537	HMDB00826	Pentadecanoic acid	HMDB0000826	C16537	13849	Lipid	Long Chain Fatty Acid	0.9648	1.1125	1.15	0.0176
2,3-dihydroxyisovalerate	1756-18-9	677	657	C04039	HMDB12141	(R)-2,3-Dihydroxy-isovalerate	HMDB0012141	C04272	440279	Xenobiotics	Food Component/Plant	1.1608	0.7924	0.68	0.0203
carnosine	305-84-0	439224	388363	C00386	HMDB00033	Carnosine	HMDB0000033	C00386	439224	Peptide	Dipeptide Derivative	1.2187	0.886	0.73	0.0206
lactosyl-N-palmitoyl-sphingosine	4201-62-1									Lipid	Sphingolipid Metabolism	1.0632	0.782	0.74	0.0212
ethylmalonate	601-75-2	11756	11263		HMDB00622	Ethylmalonic acid	HMDB0000622		11756	Amino Acid	Leucine, Isoleucine and Valine Metabolism	1.0789	0.7806	0.72	0.0217
myristoylcarnitine	18822-89-4	53477791	4932274		HMDB05066	Tetradecanoylcarnitine	HMDB0005066		53477791	Lipid	Fatty Acid Metabolism(Acyl Carnitine)	1.2256	0.6906	0.56	0.0223
3-hydroxystearate	45261-96-9	5282907	4446034							Lipid	Fatty Acid, Monohydroxy	0.9391	1.2923	1.38	0.0227
S-methylglutathione	2922-56-7	3605667	2841309	C11347		S-Methylglutathione			115260	Amino Acid	Glutathione Metabolism	1.038	0.7426	0.72	0.0237
1-(1-enyl-stearoyl)-2-oleoyl-GPE (P-18:0/18:1)	144371-68-6		24769260			PE(P-18:0/18:1(9Z))	HMDB0011375		42607457	Lipid	Plasmalogen	1.1469	0.9809	0.86	0.0238
arabonate/xylonate										Carbohydrate	Pentose Metabolism	0.8858	1.3103	1.48	0.0256
2-stearoyl-GPE (18:0)			24769218			LysoPE(0:0/18:0)	HMDB0011129		53480667	Lipid	Lysolipid	1.3379	0.8427	0.63	0.0287
trimethylamine N-oxide	1184-78-7	1145	1113	C01104	HMDB00925	Trimethylamine N-oxide	HMDB0000925	C01104	1145	Lipid	Phospholipid Metabolism	1.1672	0.8169	0.7	0.0287
maltose	6363-53-7	10991489	388469	C00208	HMDB00163	D-Maltose	HMDB0000163	C00208	10991489	Carbohydrate	Glycogen Metabolism	0.6551	1.7855	2.73	0.0308
1-dihomo-linolenylglycerol (20:3)					HMDB0011577	MG(20:3(8Z,11Z,14Z)/0:0/0:0)	HMDB0011577		53480986	Lipid	Monoacylglycerol	1.3121	0.963	0.73	0.032
pyridoxamine phosphate	529-96-4	1053	1024	C00647	HMDB01555	Pyridoxamine 5'-phosphate	HMDB0001555	C00647	1053	Cofactors and Vitamins	Vitamin B6 Metabolism	0.8361	1.1327	1.35	0.0325
succinate	110-15-6	1110	1078	C00042	HMDB00254	Succinic acid	HMDB0000254	C00042	1110	Energy	TCA Cycle	0.8703	1.1521	1.32	0.0325
adenosine 5'-diphosphate (ADP)	20398-34-9	6022	5800	C00008	HMDB01341	ADP	HMDB0001341	C00008	6022	Nucleotide	Purine Metabolism, Adenine containing	0.9598	1.0785	1.12	0.0328
4-hydroxybutyrate (GHB)	502-85-2	10413	9984	C00989	HMDB00710	4-Hydroxybutyric acid	HMDB0000710	C01991	10413	Lipid	Fatty Acid, Monohydroxy	1.1759	0.8445	0.72	0.034
creatine	57-00-1	586	566	C00300	HMDB00064	Creatine	HMDB0000064	C00300	586	Amino Acid	Creatine Metabolism	0.9585	1.0095	1.05	0.0346
1-(1-enyl-stearoyl)-2-arachidonoyl-GPE (P-18:0/20:4)		9547058	7826008		HMDB05779	PE(O-18:1(1Z)/20:4(5Z,8Z,11Z,14Z))	HMDB0005779	C00350	9547058	Lipid	Plasmalogen	0.9672	1.0929	1.13	0.035
guanidinoacetate	352-97-6	763	743	C00581	HMDB00128	Guanidoacetic acid	HMDB0000128	C00581	763	Amino Acid	Creatine Metabolism	0.9859	1.1198	1.14	0.035
caprate (10:0)	112-37-8	2969	2863	C01571	HMDB00511	Capric acid	HMDB0000511	C01571	2969	Lipid	Medium Chain Fatty Acid	1.0219	0.8498	0.83	0.0351
eicosapentaenoylcholine					HMDB0240649	Eicosapentaenoylcholine	HMDB0240649		118562750	Lipid	Phospholipid Metabolism	0.8364	1.4505	1.73	0.0369
stearoylcarnitine	18822-91-8	6426855	21233653		HMDB00848	Acylcarnitine C18:0	HMDB00848		6426855	Lipid	Fatty Acid Metabolism(Acyl Carnitine)	1.1538	0.8049	0.7	0.0373
N-acetylglycine	543-24-8	10972	10507		HMDB00532	Acetylglycine	HMDB0000532		10972	Amino Acid	Glycine, Serine and Threonine Metabolism	0.8488	1.1395	1.34	0.0374
1-palmitoyl-2-linoleoyl-GPG (16:0/18:2)			21403027		HMDB0010575	PG(16:0/18:2(9Z,12Z))	HMDB0010575		52927246	Lipid	Phospholipid Metabolism	1.1207	0.9627	0.86	0.0375
allantoin	97-59-6	204	199	C02350	HMDB00462	Allantoin	HMDB0000462	C01551	204	Nucleotide	Purine Metabolism, (Hypo)Xanthine/Inosine containing	0.9692	0.85	0.88	0.0378
urea	57-13-6	1176	1143	C00086	HMDB00294	Urea	HMDB0000294	C00086	1176	Amino Acid	Urea cycle; Arginine and Proline Metabolism	0.924	0.7463	0.81	0.0397
N-acetyl-glucosamine 1-phosphate	31281-59-1	440364	389323	C04256	HMDB01367	N-Acetyl-glucosamine 1-phosphate	HMDB0001367	C04256	7115	Carbohydrate	Aminosugar Metabolism	1.2241	0.9499	0.78	0.0441
ribose 1-phosphate	50-99-7;58459-37-3	439236	388373	C00620	HMDB01489	Ribose 1-phosphate	HMDB0001489	C00620	439236	Carbohydrate	Pentose Phosphate Pathway	0.9329	1.0706	1.15	0.0451
oleate/vaccenate (18:1)										Lipid	Long Chain Fatty Acid	1.0869	0.9062	0.83	0.0456
docosapentaenoate (n3 DPA; 22:5n3)	2234-74-4	6441454		C16513	HMDB01976	Docosapentaenoic acid	HMDB0006528	C16513	5497182	Lipid	Polyunsaturated Fatty Acid (n3 and n6)	1.189	0.9926	0.83	0.0468
homoarginine	156-86-5	9085	8732	C01924	HMDB00670	Homo-L-arginine	HMDB0000670	C01924	9085	Amino Acid	Urea cycle; Arginine and Proline Metabolism	1.223	0.9535	0.78	0.0471
S-methylcysteine	1187-84-4	24417	22826		HMDB02108	S-Methyl-L-cysteine	HMDB0002108	C22040	24417	Amino Acid	Methionine, Cysteine, SAM and Taurine Metabolism	0.912	1.2723	1.4	0.0471
gamma-glutamylglutamine	10148-81-9	150914	133013	C05283	HMDB11738	Gamma-Glutamyl Glutamine	HMDB11738	C05283	150914	Peptide	Gamma-glutamyl Amino Acid	0.9004	1.4859	1.65	0.0481
alpha-tocopherol	59-02-9;10191-41-0	14985	14265	C02477	HMDB01893	Alpha-Tocopherol	HMDB0001893	C02477	14985	Cofactors and Vitamins	Tocopherol Metabolism	0.888	1.9629	2.21	0.0487
