# Supplementary material for: Integrated multi-omics analysis of adverse cardiac remodeling and metabolic inflexibility upon ErbB2 and ERRα deficiency
Source: Commun Biol. 2022 Sep 12;5:955. doi: 10.1038/s42003-022-03942-4 (PMC9467976; doi:10.1038/s42003-022-03942-4)
Supplement: Supplementary file 7 — Supplementary Data 4 [file 42003_2022_3942_MOESM7_ESM.xlsx]

## Sheet: Data S4
Supplementary Data 4: ErbB2- and/or ERR⍺-dependent integrated omics signatures with increased likelihood for DCM disease causality in KI:KO mouse hearts and associated perturbed IPA canonical pathways (related to Figures 6 and S7 ).
OVERVIEW OF INTEGRATED OMICS FUNCTIONAL ANALYSIS
Multi-omics datasets (based on integration of datasets from Tables S1, S2, and S3)
ErbB2 KI & KI:KO common (201 genes, 60 metabolites, 171 phosphosites): changes in ErbB2 KI vs WT hearts also similarly deregulated in KI:KO hearts
ERR⍺ KO & KI:KO common (1045 genes, 200 metabolites, 155 phosphosites): changes in ERR⍺ KO vs WT hearts also similarly deregulated in KI:KO hearts
KI:KO only (1614 genes, 65 metabolites, 191 phosphosites): changes in KI:KO vs WT hearts dependent on the concomitant loss of both ErbB2 and ERR⍺ signaling
Functional tools
IPA: Canonical pathways enrichment analysis and activity predictions

## Sheet: ErbB2 KI & KIKO_common
Multi-omics signature: ErbB2 KI & KI:KO common (201 genes, 60 metabolites, 171 phosphosites)
FC Log2 (ErbB2 KI vs WT)	Identifier (Affymetrix, HMBD, CAS, Uniprot)	Phosphosite	Symbol (gene, metabolite)
0.286881	17305163		2610528a11rik
0.321928	17494296		4930516k23rik
0.411426	17301920		4933402j15rik
0.526069	17466966		9130019p16rik
0.678072	17467241		a530053g22rik
0.831877	17524930		acp5
0.298658	17368476		adamtsl2
0.275007	17324322		ahsg
0.298658	17252013		arrb2
0.411426	17464718		asns
0.454176	17426402		astn2
0.650765	17461414		bhlhe40
0.505891	17486864		c5ar1
1.0635	17315686		c7
0.275007	17325904		ccdc80
0.526069	17379938		cebpb
0.378512	17548228		cisd3; gm20267
0.632268	17306937		cma1
0.367371	17212874		coq10b
0.389567	17438975		cxcl3
0.604071	17412774		dnaja1; gm7816; gm15542
0.31034	17506532		dpep1
0.454176	17541404		elf4
0.367371	17546774		erdr1; dock9; gm21887; nmnat1; rhox4b
0.604071	17548831		erdr1; rhox4b
0.536053	17497003		etos1
0.555816	17463332		fgf6
0.389567	17436481		fgfr3
0.505891	17342868		fkbp5
0.367371	17455319		flt3
0.263034	17288650		ftl1; gm15590; loc100862446; gm20746
0.526069	17249036		gfpt2
0.584963	17548761		gm10144
0.356144	17436987		gm1043
0.495695	17366946		gm10852
1.09761	17231619		gm10944
0.516015	17266287		gm23132
0.298658	17420152		gm23263
0.31034	17320686		gm25389
0.659925	17215599		gm26037
0.263034	17289415		gm9828
0.378512	17318036		gml
0.333424	17442834		gpr133
0.895303	17290093		hcn1
0.321928	17290738		hecw1
0.263034	17295233		hmgcr
0.263034	17466874		hoxa9
0.584963	17337228		ier3
0.411426	17236288		igf1
0.389567	17284490		ighv6-3; ighm
0.263034	17407138		il6ra
0.555816	17506313		jph3
3.20945	17217969		kcnt2
0.475085	17425401		klf4
0.367371	17495097		lyve1
0.321928	17295482		map1b
0.485427	17463909		mgst1
0.298658	17538150		mir3475
0.344828	17340522		mir692-3; mir692-2b; loc100862446; gm20746; ftl1; mir692-2a; gm22774; gm15590; gm22750; gm22751; gm22133; ftl2; gm12164; gm26445; gm24098; gm25381; gm22752
0.344828	17418483		mir692-3; mir692-2b; loc100862446; gm20746; ftl1; mir692-2a; gm22774; gm15590; gm22751; gm22133; ftl2; gm12164; gm26445; gm24098; gm22750; gm25381; gm22752
0.31034	17215629		mlph
0.321928	17305114		n-r5s46
0.263034	17504327		ndrg4
0.731183	17301582		nefl
0.367371	17491406		nell1os
0.356144	17421540		nppb
0.565597	17344860		olfr99
0.389567	17233536		p4ha1
0.389567	17487905		pafah1b3
1.0072	17225506		per2
0.536053	17282664		pgf
0.378512	17308319		piwil2
0.389567	17233554		pla2g12b
0.516015	17310950		pop1
0.298658	17332595		prdm15
0.443607	17411163		ptgfr
0.526069	17234042		rhobtb1
0.286881	17400000		s100a10
0.275007	17278328		serpina3n
0.933573	17474143		slc1a5
0.333424	17376124		slc20a1
0.526069	17320907		slc38a1
0.275007	17248426		slit3
0.321928	17460258		spr-ps1
0.321928	17294135		srd5a1; gm17108
0.505891	17461923		syn2
0.432959	17392568		thbd
0.378512	17236182		timp3
0.263034	17325619		tmem39a
0.263034	17267745		tom1l1
0.526069	17299970		trav14n-3
0.641546	17267775		utp18
0.454176	17346036		vmn2r118
0.411426	17267815		wfikkn2
0.275007	17302234		zbtbd6
0.31034	17383540		zdhhc12
0.321928	17476247		zfp568
-0.333424	17332265		1700029j03rik
-0.678072	17212931		1700066m21rik
-0.584963	17216219		1810006j02rik
-0.516015	17257642		1810010h24rik
-0.286881	17467963		6330415b21rik
-0.298658	17496863		9130023h24rik
-0.713696	17539658		arhgap6
-0.641546	17481960		arntl
-0.275007	17388667		b230118h07rik
-0.411426	17233014		bend3
-0.432959	17254618		brip1os
-0.389567	17268301		calcoco2
-0.275007	17375045		capn3
-0.263034	17330625		cd200
-0.286881	17475127		cd79a
-0.422233	17523994		cep57
-0.344828	17520687		cep70
-0.555816	17231784		cited2
-0.669027	17471541		clec7a
-0.275007	17469556		crbn
-0.31034	17532268		cx3cr1
-0.526069	17427367		cyp2j11
-0.641546	17217777		ddx59
-0.389567	17267632		dgke
-0.286881	17217197		dstyk
-0.344828	17220475		dusp10
-0.389567	17463377		efcab4b
-0.321928	17406990		efna1
-1.15056	17349514		egr1
-0.713696	17255999		erbb2
-0.678072	17289329		fam169a
-0.321928	17228864		fasl
-0.475085	17537038		fgf16
-0.604071	17437570		g6pd2
-0.378512	17247872		gm12068
-0.333424	17269210		gm14193; gm14190
-0.286881	17535984		gm15063; vbp1
-0.604071	17539682		gm15246
-0.505891	17399571		gm16540
-0.505891	17330463		gm19522
-0.565597	17548460		gm20558
-0.565597	17330916		gm23513
-0.475085	17287091		gm24111
-0.443607	17424594		gm25010
-0.485427	17230877		gm25095
-0.485427	17351109		gm25301
-0.565597	17430004		gm25323
-0.333424	17414866		gm25769
-0.31034	17303174		gm3594; gm3269
-0.31034	17510494		gm7931; gm9525; gm6750; hmgn2
-0.31034	17313926		gramd4
-0.516015	17446851		gtf3c2
-0.831877	17546192		hccs
-0.275007	17291233		hist1h3a; hist1h3i; hist1h3h; hist1h3g
-0.321928	17545488		kctd12b
-0.333424	17448526		kctd8
-0.275007	17275890		klhdc1
-0.356144	17256378		klhl10
-0.275007	17269486		leprel4
-0.286881	17243113		lingo3
-0.432959	17547191		loc102633991; gm20879; gm21763; gm20747
-0.713696	17506888		map10
-0.333424	17371059		march7
-0.286881	17232778		mettl24
-0.464668	17546762		mid1; gm21857
-0.678072	17373482		mir1955
-0.432959	17513389		mphosph6
-0.9855	17546160		msl3
-0.275007	17310187		nadk2
-0.275007	17508006		nek3
-0.344828	17338434		oard1
-0.464668	17536052		obp1b
-0.298658	17238669		olfr788
-0.298658	17273798		pfn4
-0.422233	17268794		pgap3
-0.378512	17250682		pigl
-0.367371	17335540		pim1
-0.286881	17320100		pkdrej
-0.485427	17535841		plxna3
-0.275007	17467154		ppm1k
-0.286881	17376547		prn; prnd
-0.757023	17546119		prps2
-0.411426	17348638		psma8
-0.495695	17357020		rcor2
-0.344828	17261107		rel
-0.731183	17512321		rrad
-0.333424	17493450		rsf1os1; 1700006d18rik
-0.411426	17286434		serpinb9g
-0.263034	17232119		slc2a12
-0.367371	17460861		slc41a3
-0.367371	17212286		slc9a2
-0.286881	17284795		sp4
-0.594549	17276893		srsf5
-0.773996	17295386		tmem171
-0.443607	17279131		tnfaip2
-0.321928	17386721		ttc30a1
-0.321928	17460728		txnrd3
-0.575312	17460756		vmn1r46
-0.464668	17486058		vmn1r61
-0.321928	17298839		wapal
-0.263034	17377283		xrn2
-0.356144	17535448		zfp185
-0.495695	17288344		zfp273
-0.31034	17436128		zfp512
0.454176	HMDB0000379/HMDB0003518		2-methylcitrate/homocitrate
1.1375	HMDB0001373		3’-dephospho-acetyl-coenzyme a
0.163499	HMDB0000064		creatine
-0.666576	HMDB0000101		2'-deoxyadenosine
-0.217591	HMDB0011649		glycerophosphoinositol
0.575312	HMDB0062697		glutathione, reduced (gsh)
0.214125	HMDB0000148		glutamate
-0.234465	HMDB0000157		hypoxanthine
1.76977	HMDB0000163		maltose
0.432959	HMDB0000190		lactate
0.632268	HMDB0028907		isoleucylglycine
1.08406	HMDB0028922		leucylalanine
1.22033	HMDB0028927		leucylglutamine
1.31615	HMDB0028929		leucylglycine
0.863938	HMDB0028988		phenylalanylalanine
0.948601	HMDB0028995		phenylalanylglycine
-0.535332	HMDB0000378		2-methylbutyrylcarnitine (c5)
0.443607	HMDB0000562		creatinine
0.632268	HMDB0000606		2-hydroxyglutarate
-0.136062	HMDB0061717		succinylcarnitine
-0.321928	HMDB0062557		n-acetylthreonine
-0.761213	HMDB0000688		isovalerylcarnitine
-0.943416	HMDB0000731		cysteine s-sulfate
-1.152	HMDB0000736		isobutyrylcarnitine
0.62293	HMDB0000759		glycylleucine
-0.713119	HMDB0000791		octanoylcarnitine
0.443607	HMDB0000833		n-glycolylneuraminate
0.748461	HMDB0000855		nicotinamide riboside
1.36737	HMDB0000870		histamine
0.495695	HMDB0000895		acetylcholine
-0.358454	HMDB0000905		2'-deoxyadenosine 5'-monophosphate
1.11103	HMDB0001206		acetyl coa
0.250962	HMDB0001372		thiamin diphosphate
0.613532	HMDB0001423		coenzyme a
0.432959	HMDB0001555		pyridoxamine phosphate
-0.434403	HMDB0002231		eicosenoate (20:1)
0.695994	HMDB0002712		1,5-anhydroglucitol (1,5-ag)
-0.473931	HMDB0002817		n-acetylglucosamine 6-phosphate
-0.415037	HMDB0002925		dihomo-linolenate (20:3n3 or n6)
0.970854	HMDB0004072		4-vinylphenol sulfate
-0.234465	HMDB0004949		n-palmitoyl-sphingosine (d18:1/16:0)
0.485427	HMDB0005765		ophthalmate
-0.577767	HMDB0010378		mead acid (20:3n9)
-0.184425	HMDB0010384		1-stearoyl-gpc (18:0)
-0.200913	HMDB11178		prolylglycine
-0.268817	HMDB0011375		1-(1-enyl-stearoyl)-2-oleoyl-gpe (p-18:0/18:1)
1.02148	HMDB0011557		2-docosahexaenoylglycerol (22:6)
-0.321928	HMDB0011617		adenosine 2'-monophosphate (2'-amp)
1.22651	HMDB0028691		alanylleucine
0.963474	HMDB0028854		glycylvaline
0.799087	HMDB0029127		valylglycine
1.4489	HMDB0029131		valylleucine
-0.971431	HMDB0033433		homostachydrine
0.505891	HMDB0240296		c-glycosyltryptophan
0.739848	HMDB0240649		eicosapentaenoylcholine
0.475085			equol sulfate
-0.535332	HMDB0240602		1-oleoyl-gpg (18:1)
-0.556393	4201-62-1		lactosyl-n-palmitoyl-sphingosine
-0.415037	HMDB0240317		n-formylphenylalanine
-0.473931			tricosenoate (23:1)
4.51351	Q91V92	s455	acly
2.59004	P29699	s314	ahsg
1.49628	Q3UIA2	t736	arhgap17
3.27019	Q3UIA2	t740	arhgap17
3.06713	Q8K341	s315	atat1
1.02123	Q8K019	s177	bclaf1
3.3402	Q9CR86	s42	carhsp1
0.851029	Q3V125	s662	ccdc110
0.862949	Q8BRT1	s376	clasp2
2.08397	Q3UMF0	s359	cobll1
1.64043	Q3UMF0	s396	cobll1
2.54873	Q8K1Z0	s81	coq9
1.01442	Q65CL1	s637	ctnna3
1.70319	Q65CL1	s647	ctnna3
1.24305	P30999	s268	ctnnd1
1.7428	E9Q557	s2221	dsp
1.45037	Q6NZJ6	t214	eif4g1
0.860761	P60840;P56212	s67;s62	ensa;arpp19
1.66241	P35689	s384	ercc5
0.809261	Q8VHX6	s2234	flnc
0.904923	Q80TY0	s296	fnbp1
0.918499	Q80TY0	s299	fnbp1
3.52764	Q9Z1E4	s698	gys1
0.672629	P43276	s18	hist1h1b
0.672629	P43276	s2	hist1h1b
0.961398	P17095	s102	hmga1
0.961398	P17095	s103	hmga1
1.01846	O55222	t181	ilk
3.27522	Q9DBS5	s590	klc4
1.76624	Q60592	s131	mast2
1.05023	P14152	s241	mdh1
1.1528	A2AMM0	s257	murc
2.06907	Q02566;Q5SX39;P13542;Q5SX40;Q91Z83	s1201;s1203;s1202;s1206;s1199	myh6;myh4;myh8;myh1;myh7
1.01685	P70670	s1257	naca
1.42105	Q8BH82	s27	napepld
1.06265	Q62433	t366	ndrg1
2.53409	Q9D6Z1	s536	nop56
1.83895	A2AAJ9	s5697	obscn
1.37592	A2AAJ9	s5745	obscn
1.42815	A2AAJ9	t5743	obscn
1.80112	Q8CIN4	s2	pak2
1.0452	Q9JHU2	s252	palmd
1.13488	Q9JHU2	t270	palmd
1.32591	P70265	s486	pfkfb2
1.10258	Q6PDH0	s585	phldb1
1.02404	Q61136	s88	prpf4b
1.02404	Q61136	s94	prpf4b
1.38712	P15331	s57	prph
2.82546	P35831	s434	ptpn12
0.916433	Q9CT10	s463	ranbp3
3.26784	Q8BJU0	s307	sgta
0.977818	Q80TE4	s1488	sipa1l2
0.835487	Q8CI12	s250	smtnl2
0.927198	Q3UTJ2	s251	sorbs2
3.36689	Q3UTJ2	t243	sorbs2
4.42762	Q62407	s2019	speg
4.42762	Q62407	s2020	speg
2.35763	Q62407	s2461	speg
3.12206	Q62407	s439	speg
1.4375	P16254	s45	srp14
1.21589	Q8BTI8	s2019	srrm2
1.21589	Q8BTI8	s2023	srrm2
1.21589	Q8BTI8	t2021	srrm2
2.78842	Q91YE8	t744	synpo2
1.47381	Q8BWB1	t710	synpo2l
2.64722	Q8BWB1	t718	synpo2l
1.06916	Q569Z6	s243	thrap3
0.873807	Q569Z6	s679	thrap3
0.767823	A2ASS6	t266	ttn
0.785672	Q9D8T4	t199	tvp23b
0.982065	Q9Z0P5	s349	twf2
1.09776	Q9D5R2	s432	wdr20
-2.19709	Q3UHJ0	s674	aak1
-2.9949	Q3UHJ0	t671	aak1
-1.25444	Q8K4G5	s475	ablim1
-0.661082	Q8K4G5	t473	ablim1
-1.76626	O88737	s130	bsn
-1.76626	O88737	t132	bsn
-3.10879	Q8BGU5	s324	ccny
-0.806126	P50462	s95	csrp3
-1.74518	Q8N7N5	s123	dcaf8
-1.74518	Q8N7N5	s124	dcaf8
-1.02439	P31001	s28	des
-0.993802	P31001	s32	des
-3.12235	E9Q557	s2	dsp
-1.24397	Q8JZQ9	s79	eif3b
-0.82067	Q66JS6	s16	eif3j2
-6.05098	Q6NZJ6	s1597	eif4g1
-1.15987	Q91W69	s172	epn3
-1.26063	Q3UQN2	s403	fcho2
-1.4232	Q61584	s514	fxr1
-0.985383	P23242	s306	gja1
-2.34724	P23242	s314	gja1
-0.92051	P23242	s328	gja1
-1.35073	P23242	s364	gja1
-1.24194	P23242	s365	gja1
-0.922544	P23242	s368	gja1
-3.00715	Q2NL51	s2	gsk3a
-3.5046	Q9CZJ2	s280	hspa12b
-0.655592	O35071	s674	kif1c
-0.655592	O35071	s676	kif1c
-0.958347	Q05CL8	t251	larp7
-0.975034	P10637	s688	mapt
-0.975034	P10637	s692	mapt
-1.13733	P10637	s701	mapt
-1.10942	A2AMM0	s171	murc
-1.10942	A2AMM0	s172	murc
-2.52265	P51667	s14	myl2
-2.23298	P51667	s15	myl2
-1.79757	Q62234	s863	myom1
-1.27813	Q9JJW5	t107	myoz2
-1.11146	Q9JJW5	t111	myoz2
-1.24858	Q9CY45	s2	n6amt2
-1.24858	Q9CY45	s4	n6amt2
-3.83661	P70670	s1074	naca
-4.60964	P70670	s1078	naca
-1.21738	Q9QYG0	s328	ndrg2
-1.21218	Q9QYG0	s332	ndrg2
-1.08199	Q9QYG0	t330	ndrg2
-1.31018	P35486	s300	pdha1
-1.4155	Q9QXS1	s4396	plec
-0.610591	Q9QXS1	s4620	plec
-0.824362	Q9QXS1	s4625	plec
-2.1976	Q61136	s258	prpf4b
-1.40661	O54724	s20	ptrf
-1.40661	O54724	s21	ptrf
-2.40599	O54724	s389	ptrf
-2.40599	O54724	s391	ptrf
-1.1381	Q5U3K5	s482	rabl6
-0.976402	Q5U3K5	s483	rabl6
-1.04321	Q5ND29	s293	rilp
-1.04321	Q5ND29	s294	rilp
-0.604276	E9Q401	s2807	ryr2
-1.18604	Q9CQS4	t45	slc25a46
-1.26034	Q62417	s58	sorbs1
-1.26034	Q62417	t51	sorbs1
-1.50631	Q58A65	s730	spag9
-1.31548	Q62261	s2168	sptbn1
-2.41117	Q52KI8	t404	srrm1
-3.17209	Q52KI8	t409	srrm1
-0.726291	Q8BTI8	s231	srrm2
-0.726291	Q8BTI8	t233	srrm2
-1.81372	Q91YE8	s895	synpo2
-1.0244	Q8BWB1	s787	synpo2l
-1.98642	Q93092	s4	taldo1
-1.83881	Q99J36	s86	thumpd1
-1.83881	Q99J36	s88	thumpd1
-2.80214	Q9Z0U1	s265	tjp2
-2.80214	Q9Z0U1	s267	tjp2
-0.84675	P48787	s24	tnni3
-1.31751	Q6PFR5	s94	tra2a
-1.31751	Q6PFR5	s96	tra2a
-1.31751	Q6PFR5	s98	tra2a
-3.57984	P62996	s95	tra2b
-3.57984	P62996	s97	tra2b
-3.57984	P62996	s99	tra2b
-0.880046	A2ASS6	s281	ttn
-0.839162	A2ASS6	s283	ttn
-0.984968	A2ASS6	s288	ttn
-1.42034	A2ASS6	s33875	ttn
-1.42013	A2ASS6	s33880	ttn
-2.07417	A2ASS6	s33915	ttn
-1.90044	A2ASS6	s33920	ttn
-0.943176	A2ASS6	s34063	ttn
-0.991254	A2ASS6	s34065	ttn
-0.650718	A2ASS6	s34457	ttn
-0.88504	A2ASS6	s34464	ttn
-0.880336	A2ASS6	s34470	ttn
-2.6135	A2ASS6	y33867	ttn
-0.653539	P51612	s875	xpc
-0.653539	P51612	s876	xpc

## Sheet: ERRa KO & KIKO_common
Multi-omics signature: ERR⍺ KO & KI:KO common (1045 genes, 200 metabolites, 155 phosphosites)
FC Log2 (ERR⍺ KO vs WT)	Identifier (Affymetrix, HMBD, CAS, Uniprot)	Phosphosite	Symbol (gene, metabolite)
0.356144	17279749		1110002l01rik
0.704872	17378678		1110008f13rik
0.275007	17406843		1500004a13rik
1.46989	17241676		1700040l02rik
0.526069	17349582		1700066b19rik
1.28096	17263174		2210407c18rik
0.823749	17328244		2310015d24rik
0.400538	17399141		2810403a07rik
0.807355	17305910		3632451o06rik
0.464668	17464473		4732416n19rik
1.3505	17303453		4930452b06rik
0.400538	17356412		4930481a15rik
0.344828	17494296		4930516k23rik
0.389567	17365796		4930552p12rik
0.713696	17483975		5430419d17rik
0.555816	17315193		6030408b16rik
0.422233	17466966		9130019p16rik
0.526069	17527877		9230112j17rik
0.367371	17467241		a530053g22rik
1.15056	17346926		a930029g22rik
0.31034	17492978		abhd17c
0.298658	17257444		ace
0.389567	17415219		acer2
0.659925	17524930		acp5
0.555816	17545051		acsl4
0.790772	17249640		acsl6
1.42223	17364098		acta2
0.356144	17488565		actn4
0.356144	17331705		adamts1
0.604071	17368476		adamtsl2
0.485427	17325206		adcy5
0.378512	17503616		adcy7
0.731183	17451297		adrbk2
0.807355	17535245		aff2
1.18903	17258851		afmid
0.356144	17324322		ahsg
0.344828	17284201		akt1
1.23266	17413674		aldh1b1
0.275007	17349162		ammecr1l
0.669027	17289094		ankrd34b
0.604071	17244022		ano4
0.389567	17363407		anxa1
0.545968	17539467		ap1s2
1.30451	17329759		apod
0.286881	17543290		arhgef9
0.454176	17331311		arl6
0.485427	17217580		arl8a
0.263034	17537756		armcx3
0.263034	17252013		arrb2
0.367371	17288876		arrdc3
0.443607	17539560		asb11
0.464668	17464718		asns
0.454176	17521091		aste1
0.454176	17426402		astn2
0.321928	17490391		atf5
0.526069	17499117		atp11a
1.91073	17487805		atp1a3
0.298658	17229178		atp1b1
1.05658	17469814		atp2b2
0.62293	17360695		atrnl1
0.367371	17488032		axl
0.748461	17237937		b4galnt1
1.18903	17394694		b4galt5
0.485427	17302832		b930095g15rik
0.432959	17326895		bach1
0.823749	17529803		bc043934
0.367371	17535558		bgn
0.584963	17461414		bhlhe40
0.505891	17321768		bin2
0.584963	17254984		c030037d09rik
0.333424	17431612		c1qc
0.411426	17319022		c1qtnf6
1.13093	17343918		c4b
1.14405	17315686		c7
2.51854	17304353		cacna1d
0.286881	17235682		cactin
0.31034	17477968		car11
1.43829	17396162		car2
0.263034	17327995		carhsp1
0.422233	17325904		ccdc80
0.584963	17504122		ccl22
0.594549	17266960		ccl6
0.275007	17385564		cd302
0.516015	17325608		cd80
0.422233	17485297		cd81
0.275007	17510948		cd97
0.678072	17394366		cdh22
0.970854	17512121		cdh8
1.42761	17354282		cdo1
0.604071	17376563		cds2
0.495695	17476728		cebpa
1.67356	17497895		cend1
0.378512	17320143		cerk
0.464668	17498847		cers4
0.871844	17521300		cish
0.650765	17284114		ckb
0.956057	17375257		ckmt1
0.263034	17267353		cltc
0.695994	17302869		clybl
0.275007	17513311		cmc2
0.286881	17545712		cnksr2
0.333424	17235077		cnn2
0.505891	17303979		comtd1
0.275007	17448614		corin
0.594549	17485904		cox6b2
0.298658	17506206		crispld2
0.263034	17517592		cspg4
0.695994	17237208		csrp2
0.948601	17232235		ctgf
0.321928	17480018		ctsc
0.454176	17400365		ctsk
0.275007	17408813		cttnbp2nl
0.871844	17381791		cubn
0.367371	17293006		cxcl14
0.505891	17438975		cxcl3
0.584963	17262065		cyfip2
0.641546	17319625		cyp2d22
1.81147	17484587		cyp2e1
0.389567	17410400		cyp2u1
0.604071	17482969		d430042o09rik
0.713696	17294246		d630045m09rik
0.263034	17511096		d8ertd738e; mri1
0.389567	17410617		dapp1
0.485427	17379427		dbndd2
0.613532	17485357		dhcr7
0.650765	17464706		dlx5
0.722466	17412774		dnaja1; gm7816; gm15542
0.941106	17502954		dnajb1
0.422233	17383858		dnm1
0.62293	17506532		dpep1
0.367371	17361404		dpp3
0.443607	17218927		dpt
0.505891	17243868		dram1
1.29278	17517073		drd2
0.464668	17377013		dstn
0.475085	17360348		dusp5
0.545968	17451713		dynll1
0.495695	17419060		e330017l17rik
0.594549	17407850		ecm1
0.443607	17341356		eef1a1; gm26384; gm26377; d630045j12rik; mir703
0.495695	17370522		eef1a1; gm6548; d630045j12rik; gm13456
0.799087	17432341		efhd2
0.464668	17390066		ehd4
1.22651	17541404		elf4
0.505891	17453454		eln
0.263034	17490233		emc10
0.887525	17346975		emilin2
0.263034	17463781		emp1
0.31034	17359344		entpd1
0.62293	17230484		ephx1
0.799087	17546774		erdr1; dock9; gm21887; nmnat1; rhox4b
0.659925	17548831		erdr1; rhox4b
0.678072	17289547		etv1; gm5454
0.400538	17357444		fads3
0.378512	17409463		fam102b
0.722466	17541745		fam122b
0.31034	17450718		fam69a
1.18903	17528568		fam81a
0.411426	17358797		fas
0.545968	17313811		fbln1
0.454176	17460891		fbln2
0.9855	17432927		fbxo44
0.333424	17300950		fgf9
0.411426	17436481		fgfr3
0.713696	17435089		fgl2
0.464668	17356434		fibp
0.411426	17342868		fkbp5
0.411426	17229036		fmo2
0.505891	17249461		fstl4
0.526069	17288650		ftl1; gm15590; loc100862446; gm20746
0.650765	17458771		gars
0.298658	17507605		gas6
0.505891	17495586		gde1
0.799087	17510114		gdf15
1.07039	17249036		gfpt2
0.505891	17436987		gm1043
0.678072	17333373		gm10512
0.31034	17547949		gm10808
1.02857	17270673		gm11665
0.62293	17247215		gm11992
1.46989	17248790		gm12167
0.650765	17264180		gm12295
0.321928	17432861		gm13054
0.516015	17422398		gm13111
0.594549	17370040		gm13528
0.356144	17391518		gm14022
4.84549	17545756		gm15241
0.604071	17348684		gm15328
0.495695	17280294		gm16372
1.18269	17530881		gm17041
0.485427	17498874		gm1840
0.389567	17548771		gm19654
0.526069	17327989		gm22137
0.344828	17335338		gm22146
0.485427	17354099		gm22264
0.823749	17248726		gm22751
0.613532	17311152		gm24098; gm25381; mir692-3; mir692-2b; loc100862446; gm20746; ftl1; mir692-2a; gm22752; gm22774
0.495695	17401343		gm24223
0.505891	17385396		gm25388
0.536053	17215599		gm26037
0.799087	17366121		gm26158
0.632268	17548468		gm3470; rbpms2
0.389567	17520290		gm5620
0.275007	17289415		gm9828
0.613532	17318036		gml
0.31034	17236339		gnptab
0.378512	17489620		gpi1
0.536053	17442834		gpr133
0.400538	17246038		gpr182
0.495695	17539271		gpr64
0.713696	17283293		gpr68
0.356144	17296281		gpx8
0.879706	17271803		grin2c
0.411426	17312341		grina
0.495695	17360890		grk5
0.454176	17507559		grtp1
0.422233	17510264		haus8
1.89918	17290093		hcn1
1.39506	17234936		hcn2
0.344828	17479596		hddc3
0.464668	17290738		hecw1
0.526069	17223080		hecw2
0.594549	17240077		hey2
0.659925	17453573		hip1
0.925999	17241318		hk1
0.378512	17295233		hmgcr
0.641546	17502573		hmox1
0.847997	17512809		hp
0.411426	17515074		icam1
0.298658	17234786		icosl
0.613532	17337228		ier3
0.536053	17283549		ifi27l2a
0.659925	17510136		ifi30
0.378512	17497713		ifitm2
0.422233	17497718		ifitm3
0.584963	17236288		igf1
0.545968	17479099		igf1r
0.367371	17256264		igfbp4
0.31034	17449084		igfbp7
0.516015	17515617		igsf9b
0.400538	17358598		il33
0.613532	17407138		il6ra
0.992768	17507374		irs2
0.495695	17501976		isyna1
0.286881	17483577		itgam
0.443607	17234647		itgb2
0.321928	17302936		itgbl1
0.613532	17506313		jph3
1.45418	17257473		kcnh6
0.695994	17350332		kcnn2
3.24793	17217969		kcnt2
0.389567	17425401		klf4
0.31034	17378827		lbp
0.895303	17415979		lepr
0.378512	17329454		leprel1
1.18269	17301746		lgi3
0.356144	17397511		lhfp
0.443607	17233226		lilrb4
0.918386	17472772		loc102641083; gm15705
0.367371	17324451		lpp
0.83996	17406247		lrat
0.475085	17245923		lrp1
0.454176	17501989		lrrc25
0.344828	17262316		ltc4s
0.286881	17420125		luzp1
0.378512	17211286		ly96
0.333424	17495097		lyve1
0.31034	17513289		maf; loc102641248
0.432959	17393868		mafb
0.443607	17375244		map1a
0.9855	17295482		map1b
0.641546	17359531		marveld1
0.400538	17282090		max
0.485427	17259679		metrnl
0.432959	17222707		mettl21e
0.31034	17501346		mfap3l
0.443607	17250585		mfap4
0.400538	17258664		mfsd11
0.400538	17472192		mgp
0.695994	17340629		mir692-1
0.650765	17340522		mir692-3; mir692-2b; loc100862446; gm20746; ftl1; mir692-2a; gm22774; gm15590; gm22750; gm22751; gm22133; ftl2; gm12164; gm26445; gm24098; gm25381; gm22752
0.650765	17418483		mir692-3; mir692-2b; loc100862446; gm20746; ftl1; mir692-2a; gm22774; gm15590; gm22751; gm22133; ftl2; gm12164; gm26445; gm24098; gm22750; gm25381; gm22752
0.321928	17427033		mllt3
0.454176	17503825		mmp2
0.344828	17426700		mpdz
0.613532	17357671		ms4a6c
0.333424	17362973		ms4a6d
1.17632	17532593		mt-tf
0.807355	17503937		mt2
0.536053	17503932		mt3
0.545968	17422732		mxra8
0.992768	17223916		myl1
1.1635	17378663		myl9
0.286881	17523201		myrip
0.956057	17222825		nabp1
0.275007	17260406		nacad
0.495695	17431861		nbl1
1.02857	17526776		ncam1
0.799087	17459207		ndnf
1.98914	17504327		ndrg4
1.12433	17301582		nefl
0.411426	17386700		nfe2l2
1.38957	17243219		nmrk2
0.400538	17504707		nol3
0.62293	17501544		npy1r
2.30159	17305005		npy4r
0.275007	17501810		nr2c2ap
1.11103	17413945		nr4a3
0.526069	17346344		nrtn
0.367371	17535434		nsdhl
0.356144	17264405		ntn1
0.495695	17489801		nudt19
0.495695	17452054		oas2
0.411426	17219185		olfml2b
0.687061	17372197		osbpl6
0.485427	17315743		osmr
0.505891	17487905		pafah1b3
0.263034	17524107		panx1
0.659925	17414802		pappa
0.687061	17454082		pcolce
0.286881	17324803		pcyt1a
0.475085	17273200		pcyt2
0.695994	17500922		pdlim3
0.411426	17410748		pdlim5
0.321928	17247550		peli1
0.536053	17225506		per2
0.389567	17231844		perp
1.20163	17290324		pfkp
0.555816	17282664		pgf
0.367371	17537088		pgk1; gm5537
0.333424	17470540		phc1
0.356144	17363605		pip5k1b
2.35896	17266302		pipox
0.863938	17431820		pla2g5
0.594549	17231694		plagl1
0.895303	17279404		pld4
0.485427	17217291		plekha6
0.400538	17407969		plekho1
0.485427	17250839		pmp22
0.925999	17367765		pnpla7
0.31034	17417367		pomgnt1
1.13093	17464614		pon1
0.422233	17464626		pon3
0.321928	17310950		pop1
0.713696	17448001		ppargc1a
0.367371	17520588		ppia; gm9234; gm13493; gm6061
0.516015	17267471		ppm1e
0.263034	17337276		ppp1r18
1.71809	17255949		ppp1r1b
2.47508	17372377		ppp1r1c
0.389567	17280125		pqlc3
0.613532	17328842		prodh
0.641546	17382592		ptgds
1.70487	17411163		ptgfr
0.555816	17307860		ptk2b
0.286881	17325198		ptplb
0.263034	17388041		ptprj; loc102641972
0.443607	17228407		qsox1
0.356144	17274088		rad51ap2
0.704872	17420316		rap1gap
0.516015	17371873		rapgef4
0.443607	17449989		rasgef1b
0.475085	17391920		rassf2
0.613532	17531999		rbms3
0.443607	17520624		rbp1
0.722466	17518616		rbpms2; gm3470
1.15056	17498722		retn
0.411426	17346349		rfx2
0.933573	17218321		rgs16
1.03562	17230131		rgs7
0.678072	17295987		rgs7bp
0.831877	17234042		rhobtb1
0.367371	17494081		rhog
0.286881	17452861		rilpl1
0.536053	17391888		rnf24
1.83592	17406110		rxfp1
0.422233	17400000		s100a10
0.411426	17399812		s100a6
0.400538	17409621		s1pr1
0.275007	17491193		saa3
0.275007	17489464		scn1b
0.275007	17267601		scpep1
0.443607	17310837		sema5a
0.31034	17486781		sepw1
0.941106	17278328		serpina3n
0.298658	17216478		serpinb8
0.565597	17224771		serpine2
0.31034	17265958		serpinf1
0.545968	17387517		serping1
0.632268	17500068		sfrp1
0.536053	17410410		sgms2
0.765535	17516098		siae
0.545968	17343263		sik1
0.650765	17287437		simc1
0.650765	17543817		slc16a2
1.29278	17245648		slc16a7
0.782409	17474143		slc1a5
0.545968	17376124		slc20a1
1.84398	17427014		slc24a2
0.678072	17271984		slc25a19
0.367371	17270193		slc25a39
0.263034	17534112		slc25a5
1.31034	17356325		slc29a2
1	17417844		slc2a1
0.782409	17320907		slc38a1
0.464668	17388104		slc39a13
0.31034	17362453		slc3a2
1.0072	17409005		slc6a17
0.344828	17535607		slc6a8
0.475085	17464063		slco1c1
0.378512	17437302		slit2
0.536053	17248426		slit3
0.321928	17327635		slx4
0.422233	17235730		smim24
0.356144	17481388		smpd1
0.555816	17529417		snap91
0.871844	17481723		snora23
0.31034	17228544		soat1
0.389567	17437385		sod3
0.584963	17401673		sort1
0.757023	17257946		sox9
1.46467	17345170		spats1
0.263034	17529888		spsb4
0.933573	17219698		spta1
0.659925	17294135		srd5a1; gm17108
0.321928	17540188		srpx
0.263034	17459591		st3gal5
0.722466	17351952		st8sia5
0.298658	17304523		stab1
0.464668	17358777		stambpl1
0.831877	17479875		stard5
0.454176	17418540		stk40
0.545968	17280897		stxbp6
0.613532	17302251		sugt1
0.555816	17241849		susd2
0.495695	17473367		suv420h2
0.565597	17400521		sv2a
0.400538	17425631		svep1
0.695994	17461923		syn2
0.275007	17409261		sypl2
0.799087	17328947		tbx1
0.333424	17477734		tead2
0.286881	17360444		tectb
0.400538	17468250		tex261
0.344828	17282743		tgfb3
0.454176	17225775		thap4
0.475085	17374488		thbs1
0.356144	17399347		thbs3
1.32769	17294934		thbs4
0.903038	17464850		thsd7a
0.454176	17272770		timp2
0.432959	17236182		timp3
0.594549	17224270		tmbim1
0.669027	17441924		tmem116
0.475085	17526081		tmem136
0.411426	17538297		tmem164
0.400538	17458393		tmem176a
0.31034	17352712		tmem241
0.298658	17278104		tmem251
2.02857	17537643		tmem35
0.263034	17325619		tmem39a
0.411426	17329236		tmem41a
0.411426	17432387		tmem51
1.25096	17409873		tmem56
0.62293	17472955		tmtc1
0.722466	17217625		tnni1
0.555816	17485215		tnni2
0.695994	17319529		tob2
0.782409	17272163		trim47
0.505891	17356964		trmt112; trmt112-ps2
0.31034	17544939		tsc22d3
0.963474	17313654		tspo
0.613532	17388599		ttc17
0.575312	17431801		ubxn10
0.356144	17260916		ugp2
0.275007	17358617		uhrf2
0.321928	17440812		ung
0.367371	17326658		usp25
0.333424	17239102		ust
0.356144	17322536		vasn
0.475085	17269911		vat1
0.378512	17409649		vcam1
0.659925	17294738		vcan
0.454176	17479548		vps33b
0.275007	17539997		was
0.275007	17537889		wbp5
2.24489	17519316		wdr72
0.443607	17403950		wls
0.454176	17436399		ywhah
1.43296	17544073		zcchc5
0.411426	17383540		zdhhc12
0.879706	17476188		zfp30
0.632268	17387184		zfp385b
0.333424	17269583		zfp385c
0.432959	17414408		zkscan16
-0.400538	17374827		1700020i14rik
-0.356144	17212931		1700066m21rik
-0.536053	17471561		1700101i11rik
-0.344828	17411871		1700123m08rik
-0.604071	17216219		1810006j02rik
-1.19535	17295456		2310020h05rik
-0.790772	17468501		2310040g24rik
-0.333424	17358032		2410127l17rik; loc102638361; gm8116
-0.669027	17397297		3110057o12rik
-0.516015	17397288		3110057o12rik; gm2011
-0.594549	17304901		3425401b19rik
-0.263034	17519785		4930429f24rik
-0.31034	17542888		4930468a15rik
-0.443607	17467963		6330415b21rik
-0.505891	17232998		9030612e09rik
-0.555816	17277939		9030617o03rik
-0.485427	17496863		9130023h24rik
-0.389567	17311841		9930014a18rik
-0.432959	17299089		9930105h17rik; gm8113
-0.464668	17238525		a430046d13rik
-0.31034	17289132		a630019i02rik
-0.632268	17224476		abcb6
-0.31034	17409920		abcd3
-1.28096	17435946		abhd1
-0.584963	17297059		abhd6
-0.378512	17351811		acaa2
-0.298658	17440826		acacb
-0.748461	17521014		acad11
-0.263034	17411323		acadm
-0.378512	17265129		acadvl
-0.443607	17272241		acox1
-0.903038	17268010		acsf2; gm5540
-0.464668	17500996		acsl1
-0.411426	17214685		acsl3; utp14b
-0.62293	17378359		acss2
-0.298658	17534493		actrt1
-0.536053	17520254		adamts7
-0.464668	17457524		adck2
-0.411426	17297576		adk
-0.321928	17507573		adprhl1
-1.47508	17301502		adra1a
-0.298658	17261982		adra1b
-0.378512	17279349		adssl1
-0.367371	17506661		afg3l1
-1.04264	17286271		agtr1a
-0.321928	17419500		ahdc1
-0.378512	17280729		ahr
-0.895303	17523908		ak129341
-0.443607	17285668		ak157302
-0.367371	17267584		akap1
-0.378512	17276552		akap5
-0.62293	17284919		akr1c14
-0.333424	17426206		alad
-0.286881	17452231		aldh2
-0.411426	17219096		aldh9a1
-0.432959	17415778		alg6
-0.400538	17409575		amy1
-0.687061	17409513		amy2a5; amy2a2; amy2a3; amy2a4; amy2a1; amy2b
-0.263034	17310673		ank
-0.722466	17222193		ankrd23
-0.485427	17294518		ankrd32
-0.475085	17404947		ankrd50
-0.400538	17335204		anks1
-0.389567	17448174		arap2
-0.298658	17352439		arhgap12
-0.432959	17232332		arhgap18
-0.344828	17350040		arhgap26
-0.475085	17481960		arntl
-0.910733	17420036		asap3
-0.604071	17455903		asb4
-0.400538	17362544		asrgl1
-0.464668	17463829		atf7ip
-0.286881	17229891		atp1a2
-0.400538	17395165		atp5e
-0.298658	17520439		atr
-0.485427	17292612		auh
-0.333424	17453242		auts2
-0.536053	17388667		b230118h07rik
-0.516015	17230276		b230369f24rik
-0.555816	17454977		baiap2l1
-0.411426	17335493		bc004004
-0.516015	17487982		bckdha
-0.475085	17408163		bcl9
-0.333424	17233014		bend3
-1.19535	17237522		best3
-0.344828	17472598		c2cd5
-0.344828	17486859		c5ar2
-0.485427	17461978		cand2
-0.713696	17375045		capn3
-0.31034	17298426		capn7
-0.389567	17401041		casq2
-0.400538	17294421		cast
-0.275007	17347435		cdc42ep3
-0.286881	17241053		cdh23
-0.847997	17281622		cdkl1
-0.464668	17462373		cecr2
-1.07724	17320103		celsr1
-0.678072	17435825		cenpa
-0.422233	17520687		cep70
-0.948601	17261417		chac2
-0.31034	17440575		chek2
-0.286881	17544244		chm
-0.687061	17511887		ciapin1
-0.695994	17351457		cidea
-0.536053	17306867		cideb
-1.1375	17231784		cited2
-0.367371	17216574		clasp1
-0.594549	17457913		clcn1
-0.356144	17509506		clcn3
-0.344828	17480928		clpb
-0.411426	17310816		cmbl
-0.765535	17531932		cmtm8
-0.389567	17274841		cog5
-0.613532	17304768		colq
-0.659925	17495553		coq7
-0.298658	17314900		cox14; loc101055854
-0.443607	17326428		cpox
-0.333424	17427961		cpt2
-0.956057	17497058		cpxm2
-0.650765	17219005		creg1
-0.903038	17467040		crhr2
-0.31034	17445543		crot
-0.594549	17475399		cyp2a4
-1.03562	17406285		d930015e06rik
-0.286881	17309041		dach1
-0.565597	17521858		dalrd3
-0.31034	17508706		dctn6
-0.356144	17273292		dcxr
-0.344828	17423463		decr1
-0.464668	17506639		def8
-0.9855	17493632		dgat2
-0.344828	17300429		dhrs4
-0.555816	17497223		dhx32
-0.286881	17332133		dnajc28
-0.389567	17352933		dsc2
-0.321928	17348812		dsg2
-0.333424	17286641		dsp
-0.263034	17217197		dstyk
-0.454176	17292157		dtnbp1
-0.344828	17220475		dusp10
-0.298658	17405583		e130311k13rik
-0.31034	17499011		e230013l22rik; rab20
-0.286881	17475975		ech1
-0.83996	17416616		echdc2
-0.432959	17515539		eepd1
-1.18269	17264769		efnb3
-0.555816	17306696		emc9
-0.367371	17283155		eml5
-0.333424	17345124		enpp4
-0.748461	17353378		epb4.1l4a
-0.584963	17224661		epha4
-0.432959	17324163		ephb3
-0.505891	17290010		esm1
-1.17632	17362111		esrra
-0.344828	17477116		etfb
-0.344828	17406091		etfdh
-0.31034	17475026		ethe1
-0.275007	17367390		etl4
-0.321928	17294338		exoc3
-0.378512	17359055		exoc6
-0.536053	17391259		fahd2a
-0.443607	17538683		fam120c
-0.454176	17467209		fam13a
-0.495695	17355256		fam210a
-0.83996	17433672		fam213b
-0.584963	17380604		fam217b
-0.389567	17373794		fbxo3
-0.505891	17307588		fdft1
-0.526069	17333050		fgfr1op
-0.367371	17300544		fitm1
-0.604071	17394036		fitm2
-0.799087	17471342		fkbp4; loc102642559
-0.321928	17415239		focad
-0.263034	17532540		fyco1
-0.275007	17324916		fyttd1
-0.263034	17448595		gabra4
-0.485427	17467316		gadd45a
-0.713696	17356383		gal3st3
-0.31034	17480534		gdpd5
-0.389567	17289344		gfm2
-0.799087	17495890		gga2
-0.739848	17467031		ggct
-0.516015	17278345		glrx5
-0.432959	17263073		gm12248
-0.555816	17250141		gm12256
-0.263034	17415832		gm12702
-0.432959	17374053		gm13910
-0.678072	17395379		gm14412
-0.464668	17299250		gm15217
-0.411426	17337950		gm16172
-0.678072	17345666		gm16494
-0.321928	17399571		gm16540
-0.925999	17330463		gm19522
-0.356144	17519565		gm19541
-0.344828	17339501		gm22858
-0.344828	17330916		gm23513
-0.344828	17287091		gm24111
-0.432959	17424594		gm25010
-1.26303	17308827		gm26197
-0.411426	17277622		gm26764
-0.356144	17520596		gm26767
-0.333424	17411878		gm26895
-0.432959	17511620		gm3235
-0.443607	17303174		gm3594; gm3269
-0.933573	17222593		gm3646
-1.72683	17228395		gm5532
-0.321928	17350032		gm5820; arhgap26
-0.495695	17414995		gm5860
-0.565597	17216133		gm6086
-0.704872	17548012		gm6594
-0.333424	17311499		gm7489
-0.847997	17510494		gm7931; gm9525; gm6750; hmgn2
-0.978196	17470917		gnb3
-0.286881	17545381		gnl3l
-0.367371	17276674		gphn
-2.93923	17280571		gpr22
-0.863938	17312567		gpt
-1.15056	17525803		gramd1b
-0.356144	17470820		grcc10; atn1
-0.895303	17239234		grm1
-0.526069	17519649		gsta4
-0.422233	17409099		gstm7
-0.941106	17360216		gsto1
-0.344828	17496063		gtf3c1
-0.263034	17445381		gtpbp10; gm6877
-0.367371	17343735		h2-ke6; gm20427
-0.344828	17410390		hadh
-0.432959	17446643		hadha
-0.321928	17225728		hdlbp
-0.298658	17518694		herc1
-0.757023	17459038		herc3
-1.04963	17400592		hfe2
-0.495695	17468018		hk2
-0.464668	17400862		hmgcs2
-0.378512	17322559		hmox2
-0.298658	17241534		hnrnph3; aff3
-0.641546	17492826		homer2
-0.275007	17415570		hook1
-0.823749	17477774		hrc
-0.286881	17350517		hsd17b4
-0.773996	17414456		hsdl2
-0.286881	17538744		huwe1
-0.275007	17529322		ibtk
-0.31034	17492478		idh2
-0.903038	17541528		igsf1
-0.356144	17425425		ikbkap
-0.344828	17327054		il10rb; gm21970
-1.12433	17510856		il15
-0.773996	17275223		immp2l
-0.344828	17351446		impa2
-0.475085	17415635		inadl
-0.575312	17425855		inip
-0.275007	17222940		inpp1
-0.731183	17428967		ipo13
-0.773996	17295136		iqgap2
-0.545968	17224878		irs1
-0.748461	17288454		irx4
-0.584963	17293273		isca1
-0.485427	17385654		itgb6
-0.344828	17468747		kbtbd12
-0.389567	17491068		kcnj11
-0.485427	17525304		kcnj5
-1.31615	17358448		kcnv2
-0.485427	17301558		kctd9
-0.298658	17287041		kdm1b
-0.356144	17448924		kdr
-0.584963	17392279		kif16b
-0.575312	17511927		kifc3
-0.378512	17309099		klf12
-1.05658	17217174		klhdc8a
-0.378512	17215750		klhl30
-1.18903	17471757		klra9; loc100862437
-0.536053	17260137		kremen1
-0.790772	17321951		krt6a
-0.263034	17281609		l2hgdh
-0.704872	17339554		lbh
-0.545968	17339561		lclat1
-0.333424	17305070		ldb3
-0.713696	17513135		ldhd
-0.443607	17269486		leprel4
-1.61824	17359143		lgi1
-0.757023	17243113		lingo3
-0.31034	17494842		lmo1
-0.495695	17469360		lmod3
-1.01436	17257651		loc102640379; gm11716
-0.555816	17503507		lonp2
-0.464668	17462905		lpcat3
-0.443607	17522536		lrrc2
-0.695994	17396106		lrrcc1
-2.04963	17298126		lrtm1
-0.367371	17380666		lsm14b
-0.356144	17280836		lsmem1
-1	17530923		lsmem2
-0.659925	17317994		lypd2
-0.565597	17291866		lyrm4
-0.286881	17253700		lyrm9
-0.464668	17421807		lzic
-0.641546	17509806		lzts1
-0.321928	17357004		macrod1
-0.765535	17539888		magix
-0.687061	17391332		mal
-0.367371	17492549		man2a2
-0.275007	17540378		maob
-0.555816	17506888		map10
-0.31034	17296174		map3k1
-0.485427	17340787		map3k4
-0.422233	17335364		mapk14
-0.545968	17274558		mboat2
-0.432959	17292139		mcur1
-0.263034	17242729		med16
-0.992768	17381215		meig1
-0.887525	17229121		mettl11b
-0.464668	17396710		mfn1
-0.62293	17226829		mfsd4
-0.31034	17277411		mfsd7c
-0.263034	17365250		mgea5
-0.422233	17455971		mios
-0.389567	17278713		mir136; mmu-mir-136; mmu-mir-3071
-0.378512	17380762		mir1a-1
-0.526069	17461132		mitf
-0.454176	17282673		mlh3
-0.475085	17442284		mlxip
-0.722466	17397990		mme
-0.432959	17513389		mphosph6
-0.298658	17338684		mpnd
-0.594549	17224125		mreg
-0.823749	17337955		mrpl14
-0.263034	17334861		mrpl28
-0.367371	17546160		msl3
-0.495695	17259929		mtfp1
-0.536053	17410636		mttp
-0.275007	17508907		mtus1
-0.505891	17273253		myadml2
-0.31034	17373189		mybpc3
-0.454176	17279998		mycn
-0.389567	17490328		myh14
-0.275007	17442010		myl2
-0.443607	17522439		myl3
-0.263034	17222837		myo1b
-0.485427	17351760		myo5b
-0.263034	17339395		myom1
-3.24184	17350267		myot
-1.0072	17412858		n-r5s183
-0.411426	17310187		nadk2
-0.356144	17478301		nav2
-0.422233	17274123		nbas
-0.432959	17416481		ndc1
-0.321928	17342029		ndufb10
-0.321928	17457540		ndufb2
-0.263034	17294235		ndufs6; gm6415
-0.389567	17335865		ndufv3
-0.432959	17297374		nkiras1
-0.594549	17296489		nnt
-0.31034	17478082		nomo1
-0.263034	17253707		nos2
-0.367371	17352731		npc1
-0.432959	17365803		nrap
-0.321928	17331564		nrip1
-0.286881	17506991		nrp1
-0.333424	17213548		nrp2
-0.275007	17240199		nt5dc1
-1.37851	17236227		nt5dc3
-0.516015	17383467		ntng2
-0.422233	17505851		nudt7
-0.641546	17479942		olfr297
-0.344828	17457971		olfr452
-0.526069	17481350		olfr679
-0.432959	17318428		oplah
-0.584963	17381330		optn
-0.495695	17259873		osbp2
-1.23266	17397957		p2ry1
-0.565597	17319830		pacsin2
-0.650765	17341589		paqr4
-0.632268	17520416		paqr9
-0.286881	17530141		pccb
-0.62293	17353940		pcdh12
-0.536053	17302289		pcdh17
-0.263034	17242088		pcnt
-1.17632	17386725		pde11a
-0.31034	17467072		pde1c
-0.485427	17504467		pdp2
-0.505891	17505718		pdpr
-0.400538	17359787		peo1
-0.575312	17492417		pex11a
-0.344828	17219489		pex19
-1.04264	17538590		pfkfb1
-0.422233	17314577		pfkm
-0.422233	17405397		pfn2
-0.604071	17481066		pgap2
-0.356144	17268794		pgap3
-0.286881	17250682		pigl
-0.799087	17396003		pkia
-1.23879	17472114		plbd1
-0.298658	17379037		plcg1
-0.584963	17346136		plin5
-0.443607	17535841		plxna3
-0.400538	17217083		pm20d1
-0.575312	17423781		pm20d2
-0.275007	17368302		pmpca
-0.298658	17431496		pnrc2
-0.650765	17289289		poc5
-1.31034	17325454		polq
-0.344828	17474574		ppp1r13l
-0.545968	17231349		ppp1r14c
-0.286881	17314085		ppp6r2
-0.594549	17240645		prdm1
-0.400538	17451769		prkab1
-0.378512	17503031		prkaca
-0.344828	17363903		prkg1
-0.536053	17230960		prox1
-0.333424	17229096		prrx1
-1.70044	17357981		prune2
-0.464668	17425566		ptpn3
-0.422233	17226232		ptpn4
-0.378512	17450989		pxmp2
-0.389567	17393173		pxmp4
-0.286881	17292817		rab24
-0.286881	17430794		rab42
-1.28096	17265825		rap1gap2
-0.367371	17406031		rapgef2
-0.526069	17256196		rapgefl1
-0.356144	17339772		rasgrp3
-0.659925	17246936		rasl10a
-0.722466	17254235		rasl10b
-0.286881	17546935		rbmy; gm21693; gm21708; gm21704; gm21677; gm10352; gm10256; gm4064; gm3376
-0.895303	17357020		rcor2
-0.389567	17229269		rcsd1
-0.286881	17235320		reep6
-0.495695	17261107		rel
-0.321928	17345865		rftn1
-0.536053	17236077		ric8b
-0.263034	17252969		rilp
-0.298658	17379911		rnf114
-0.773996	17500391		rnf122
-0.422233	17433469		rnf207
-0.941106	17363390		rorb
-0.613532	17400048		rorc
-0.389567	17334406		rpl3l
-0.411426	17332974		rps6ka2
-0.536053	17512321		rrad
-0.400538	17374850		rtf1
-0.432959	17501080		rwdd4a
-0.526069	17301086		sacs
-0.695994	17345926		satb1
-0.495695	17355435		scarna17; gm25443
-0.933573	17484610		scgb1c1
-0.632268	17270874		scn4a
-2.31034	17516740		scn4b
-0.356144	17427994		scp2
-0.286881	17371976		scrn3
-0.344828	17330046		sec22a
-0.604071	17530930		sema3b
-0.575312	17292569		sema4d
-0.555816	17292562		sema4d; gm15440
-1.27501	17501588		sh2d4a
-0.344828	17304740		sh3bp5
-0.641546	17350090		sh3rf2
-0.443607	17286870		sirt5
-0.275007	17344034		skiv2l
-0.669027	17271244		slc16a6
-0.978196	17477714		slc17a7
-0.641546	17291787		slc22a23
-0.594549	17362383		slc22a27
-0.536053	17340817		slc22a3
-0.367371	17316725		slc25a32
-0.659925	17432256		slc25a34
-0.389567	17529901		slc25a36
-0.422233	17509976		slc25a42
-0.333424	17232119		slc2a12
-0.321928	17437937		slc30a9
-0.731183	17320947		slc38a4
-0.992768	17217101		slc41a1
-0.432959	17425870		slc46a2
-0.847997	17263765		slc47a1
-0.659925	17212286		slc9a2
-0.632268	17429532		smap2
-0.516015	17414482		snx30
-0.731183	17240586		sobp
-0.432959	17333347		sod2
-0.275007	17495340		sox6
-0.298658	17265329		spag7
-0.422233	17535681		srpk3
-0.389567	17225815		st8sia4
-0.454176	17384457		stom
-0.765535	17410031		synpo2
-0.400538	17536170		tab3
-0.575312	17455954		tac1
-0.604071	17483842		tacc2
-0.432959	17341743		tbc1d24
-0.485427	17523457		tcaim
-0.807355	17255987		tcap
-0.400538	17420064		tcea3
-0.748461	17531176		tcta
-0.356144	17531685		tdgf1
-0.344828	17229222		tiprl
-0.641546	17513479		tldc1
-0.443607	17302849		tm9sf2
-0.344828	17493185		tmem135
-1.0072	17450049		tmem150c
-0.263034	17288952		tmem161b
-1.1375	17295386		tmem171
-0.356144	17212301		tmem182
-0.464668	17516030		tmem218
-0.356144	17425496		tmem245
-0.286881	17526363		tmem25
-0.432959	17502462		tmem38a
-0.575312	17345262		tmem63b
-1.32769	17400231		tmod4
-0.83996	17279131		tnfaip2
-0.555816	17326370		tomm70a
-0.333424	17460685		tpra1
-0.790772	17300215		traj18; trav9d-3; a430107p09rik
-0.356144	17280054		trib2
-0.333424	17250775		trim16
-0.344828	17457345		trim24
-1.04264	17436043		trim54
-0.275007	17280749		tspan13
-0.298658	17533269		tspan7
-0.464668	17386721		ttc30a1
-0.411426	17274015		ttc32
-0.443607	17283248		ttc7b
-0.286881	17231789		txlnb
-0.432959	17460728		txnrd3
-0.263034	17241780		ube2d1
-0.432959	17294149		ube2ql1
-0.748461	17381078		uckl1os
-0.275007	17263893		ulk2
-0.400538	17335742		umodl1
-0.263034	17245624		usp15
-0.411426	17403653		usp33
-0.275007	17533362		usp9x
-0.344828	17467742		vamp5
-0.333424	17358422		vldlr
-0.411426	17363239		vps13a
-0.411426	17432596		vps13d
-0.790772	17253656		vtn
-0.298658	17298839		wapal
-0.298658	17453272		wbscr16
-0.432959	17349311		wdr36
-0.536053	17271259		wipi1
-0.464668	17228375		xpr1
-0.475085	17277816		zc3h14
-0.275007	17244913		zdhhc17
-0.485427	17262428		zfp2
-0.389567	17333977		zfp229
-0.83996	17288344		zfp273
-0.356144	17235826		zfp433; loc102635133; gm10777
-0.432959	17436128		zfp512
-0.443607	17333938		zfp52
-0.443607	17354411		zfp608
1.1177	HMDB0000379/HMDB0003518		2-methylcitrate/homocitrate
0.545968	HMDB0028929		leucylglycine
0.85599	HMDB0001373		3’-dephospho-acetyl-coenzyme a
-0.666576	HMDB0000033		carnosine
-0.68966	HMDB0000052		argininosuccinate
-1.152	HMDB0000061		adenosine 3',5'-diphosphate
-0.358454	HMDB0000062		carnitine
0.432959	HMDB0000071		2'-deoxyinosine
1	HMDB0000086		glycerophosphorylcholine (gpc)
-0.217591	HMDB0000089		cytidine
1.29278	HMDB0000114		glycerophosphoethanolamine
0.475085	HMDB0062697		glutathione, reduced (gsh)
-1.64386	HMDB0000126		glycerol 3-phosphate
-0.599462	HMDB0000131		glycerol
0.594549	HMDB0000133		guanosine
-0.184425	HMDB0000134		fumarate
0.226509	HMDB0000148		glutamate
-0.217591	HMDB0000157		hypoxanthine
-0.321928	HMDB0000158		tyrosine
-0.358454	HMDB0000159		phenylalanine
-0.666576	HMDB0000167		threonine
-0.888969	HMDB0000177		histidine
-0.836501	HMDB0000182		lysine
-0.888969	HMDB0000187		serine
-0.68966	HMDB0000194		anserine
-0.395929	HMDB0000210		pantothenate
1.1375	HMDB0000211		myo-inositol
-1.94342	HMDB0000243		pyruvate
-0.785875	HMDB0000244		riboflavin (vitamin b2)
-0.0439433	HMDB0000251		taurine
0.604071	HMDB0000263		phosphoenolpyruvate (pep)
-0.68966	HMDB0000267		5-oxoproline
-0.268817	HMDB0000283		ribose
0.565597	HMDB0028995		phenylalanylglycine
-0.577767	HMDB0029151		gamma-glutamylhistidine
-0.494109	HMDB0000321		2-hydroxyadipate
0.790772	HMDB0000468		biopterin
-0.599462	HMDB0000517		arginine
-0.434403	HMDB0000535		caproate (6:0)
0.298658	HMDB0000564		1,2-dipalmitoyl-gpc (16:0/16:0)
0.9855	HMDB0000606		2-hydroxyglutarate
0.226509	HMDB0061712		palmitoyl sphingomyelin (d18:1/16:0)
-0.168123	HMDB0061717		succinylcarnitine
-0.415037	HMDB0062557		n-acetylthreonine
0.495695	HMDB0062665		palmitoyl dihydrosphingomyelin (d18:0/16:0)
-0.836501	HMDB0000641		glutamine
-0.736966	HMDB0000661		glutarate (pentanedioate)
-0.736966	HMDB0000670		homoarginine
-0.514573	HMDB0000673		linoleate (18:2n6)
-0.268817	HMDB0000687		leucine
-0.577767	HMDB0000696		methionine
-1.08927	HMDB0000710		4-hydroxybutyrate (ghb)
-1.08927	HMDB0000731		cysteine s-sulfate
-1.152	HMDB0000736		isobutyrylcarnitine
-0.395929	HMDB0000755		3-(4-hydroxyphenyl)lactate
-0.810966	HMDB0000772		nonadecanoate (19:0)
-0.943416	HMDB0000791		octanoylcarnitine
-1.08927	HMDB0000821		phenylacetylglycine
0.505891	HMDB0000833		n-glycolylneuraminate
-0.217591	HMDB0000883		valine
0.887525	HMDB0000884		5-methyluridine (ribothymidine)
1.28688	HMDB0000895		acetylcholine
0.298658	HMDB0000935		udp-glucuronate
-0.37707	HMDB0000939		s-adenosylhomocysteine (sah)
-0.971431	HMDB0094656		2-hydroxydecanoate
-1.25154	HMDB0000965		hypotaurine
-0.286304	HMDB0001015		n-formylmethionine
-0.395929	HMDB0001043		arachidonate (20:4n6)
2.70929	HMDB0001178		adenosine 5'-diphosphoribose (adp-ribose)
1.22651	HMDB0001206		acetyl coa
-0.251539	HMDB0001248		flavin adenine dinucleotide (fad)
-1.08927	HMDB0001256		spermine
-0.666576	HMDB0001325		n6,n6,n6-trimethyllysine
0.613532	HMDB0001348		stearoyl sphingomyelin (d18:1/18:0)
0.545968	HMDB0001372		thiamin diphosphate
0.443607	HMDB0001413		cytidine 5'-diphosphocholine
0.925999	HMDB0001423		coenzyme a
0.201634	HMDB0001489		ribose 1-phosphate
2.59932	HMDB0001517		aica ribonucleotide
-0.810966	HMDB0001539		dimethylarginine (sdma + adma)
1.1635	HMDB0001547		corticosterone
0.584963	HMDB0001555		pyridoxamine phosphate
0.604071	HMDB0001564		cytidine-5'-diphosphoethanolamine
-0.184425	HMDB0001565		choline phosphate
-0.37707	HMDB0001844		methylsuccinate
-0.915936	HMDB0001870		benzoate
-0.785875	HMDB0006528		docosapentaenoate (n3 dpa; 22:5n3)
-0.535332	HMDB0002000		myristoleate (14:1n5)
-0.514573	HMDB0002024		4-imidazoleacetate
-0.785875	HMDB0002068		erucate (22:1n9)
-0.713119	HMDB0002095		malonylcarnitine
-0.666576	HMDB0003876		15-hete
-0.862496	HMDB0002231		eicosenoate (20:1)
-0.321928	HMDB0002329		oxalate (ethanedioate)
0.378512	HMDB0002666		thiamin monophosphate
0.790772	HMDB0002712		1,5-anhydroglucitol (1,5-ag)
-0.971431	HMDB0002815		1-oleoyl-gpc (18:1)
-0.621488	HMDB0002817		n-acetylglucosamine 6-phosphate
-0.434403	HMDB0002869		campesterol
-1.08927	HMDB0002925		dihomo-linolenate (20:3n3 or n6)
-0.434403	HMDB0003229		palmitoleate (16:1n7)
0.411426	HMDB0003391		2-phosphoglycerate
-0.862496	HMDB0003540		adenosine 3'-monophosphate (3'-amp)
0.454176	HMDB0003869		gamma-glutamyl-epsilon-lysine
1.38957	HMDB0004072		4-vinylphenol sulfate
-0.810966	HMDB0004704		9,10-dihome
-0.643856	HMDB0004705		12,13-dihome
-0.184425	HMDB0004949		n-palmitoyl-sphingosine (d18:1/16:0)
-0.862496	HMDB0005065		oleoylcarnitine
-0.321928	HMDB0008937		1-palmitoyl-2-arachidonoyl-gpe (16:0/20:4)
-0.494109	HMDB0009060		1-oleoyl-2-linoleoyl-gpe (18:1/18:2)
0.594549	HMDB0005765		ophthalmate
0.275007	HMDB0005779		1-(1-enyl-stearoyl)-2-arachidonoyl-gpe (p-18:0/20:4)
-0.862496	HMDB0006028		n-acetylasparagine
-0.785875	HMDB0006111		12-hete
-0.68966	HMDB0006469		linoleoylcarnitine
-0.473931	HMDB06547		stearidonate (18:4n3)
-0.217591	HMDB0007972		1-palmitoyl-2-oleoyl-gpc (16:0/18:1)
-0.599462	HMDB0007974		1-palmitoyl-2-gamma-linolenoyl-gpc (16:0/18:3n6)
-0.434403	HMDB0007982		1-palmitoyl-2-arachidonoyl-gpc (16:0/20:4)
-0.494109	HMDB0008006		1-palmitoleoyl-2-linoleoyl-gpc (16:1/18:2)
-0.556393	HMDB0008037		1-stearoyl-2-oleoyl-gpc (18:0/18:1)
-0.494109	HMDB0008039		1-stearoyl-2-linoleoyl-gpc (18:0/18:2)
-0.556393	HMDB0008048		1-stearoyl-2-arachidonoyl-gpc (18:0/20:4)
-0.37707	HMDB0008070		1,2-dioleoyl-gpc (18:1/18:1)
-0.68966	HMDB0008138		1,2-dilinoleoyl-gpc (18:2/18:2)
-1.68966	HMDB0008147		1-linoleoyl-2-arachidonoyl-gpc (18:2/20:4n6)
-0.168123	HMDB0009003		1-stearoyl-2-arachidonoyl-gpe (18:0/20:4)
-0.736966	HMDB0009093		1,2-dilinoleoyl-gpe (18:2/18:2)
-1.12029	HMDB10202		12-hepe
-1	HMDB0010217		5-kete
-0.943416	HMDB0010378		mead acid (20:3n9)
-0.234465	HMDB0010382		1-palmitoyl-gpc (16:0)
-0.888969	HMDB0010383		1-palmitoleoyl-gpc (16:1)
-0.621488	HMDB0010384		1-stearoyl-gpc (18:0)
-1.25154	HMDB0010386		1-linoleoyl-gpc (18:2)
-0.971431	HMDB0010388		1-linolenoyl-gpc (18:3)
-1.152	HMDB0010395		1-arachidonoyl-gpc (20:4n6)
-0.68966	HMDB0010407		1-(1-enyl-palmitoyl)-gpc (p-16:0)
0.378512	HMDB0010573		1-palmitoyl-2-oleoyl-gpg (16:0/18:1)
-0.514573	HMDB0010575		1-palmitoyl-2-linoleoyl-gpg (16:0/18:2)
0.632268	HMDB0010734		3-hydroxypalmitate
-0.535332	HMDB0011130		1-stearoyl-gpe (18:0)
-0.713119	HMDB11134		5-hete
-0.599462	HMDB11178		prolylglycine
0.163499	HMDB0011206		1-(1-enyl-palmitoyl)-2-palmitoyl-gpc (p-16:0/16:0)
-0.340075	HMDB0011210		1-(1-enyl-palmitoyl)-2-oleoyl-gpc (p-16:0/18:1)
-1.152	HMDB0011211		1-(1-enyl-palmitoyl)-2-linoleoyl-gpc (p-16:0/18:2)
-0.415037	HMDB0011220		1-(1-enyl-palmitoyl)-2-arachidonoyl-gpc (p-16:0/20:4)
-0.184425	HMDB0011342		1-(1-enyl-palmitoyl)-2-oleoyl-gpe (p-16:0/18:1)
-0.434403	HMDB0011343		1-(1-enyl-palmitoyl)-2-linoleoyl-gpe (p-16:0/18:2)
-0.251539	HMDB0011375		1-(1-enyl-stearoyl)-2-oleoyl-gpe (p-18:0/18:1)
-0.217591	HMDB0011376		1-(1-enyl-stearoyl)-2-linoleoyl-gpe (p-18:0/18:2)
-0.556393	HMDB0011441		1-(1-enyl-oleoyl)-2-oleoyl-gpe (p-18:1/18:1)
-0.200913	HMDB0011503		1-palmitoyl-gpe (16:0)
-0.836501	HMDB0011506		1-oleoyl-gpe (18:1)
-1.32193	HMDB0011507		1-linoleoyl-gpe (18:2)
-0.621488	HMDB0011517		1-arachidonoyl-gpe (20:4n6)
1.47508	HMDB0011557		2-docosahexaenoylglycerol (22:6)
-1.64386	HMDB0011617		adenosine 2'-monophosphate (2'-amp)
-0.810966	HMDB0011649		glycerophosphoinositol
1.24489	HMDB0012101		sphingomyelin (d18:1/18:1, d18:2/18:0)
-0.217591	HMDB0012105		tricosanoyl sphingomyelin (d18:1/23:0)
-0.473931	HMDB0013429		1-oleoyl-2-linoleoyl-gpc (18:1/18:2)
-0.810966	HMDB0013622		10-nonadecenoate (19:1n9)
0.422233	HMDB0028854		glycylvaline
-0.643856	HMDB0029416		n-monomethylarginine
-0.599462	HMDB0031193		tricarballylate
0.669027	HMDB0240209		chiro-inositol
-0.643856	HMDB0037397		17-methylstearate
-1.02915	HMDB0061690		1-arachidonoyl-gpi (20:4)
0.575312	HMDB0010405		1-lignoceroyl-gpc (24:0)
0.443607			arabonate/xylonate
0.613532	HMDB0240296		c-glycosyltryptophan
0.422233			equol sulfate
0.565597	HMDB0240316		glycerophosphoglycerol
0.286881	HMDB0240347		n6-carboxymethyllysine
0.495695	121999-64-2		sphingomyelin (d18:1/17:0, d17:1/18:0, d19:1/16:0)
0.226509			sphingomyelin (d18:1/20:0, d16:1/22:0)
1.09085	222403-67-0		sphingomyelin (d18:1/20:1, d18:2/20:0)
0.516015			sphingomyelin (d18:1/22:1, d18:2/22:0, d16:1/24:1)
-0.888969	HMDB0240599		1-(1-enyl-oleoyl)-gpe (p-18:1)
-0.577767	HMDB0011152		1-(1-enyl-palmitoyl)-gpe (p-16:0)
-0.454032	HMDB0240598		1-(1-enyl-stearoyl)-gpe (p-18:0)
-1	HMDB0062312		1-arachidonoyl-gpa (20:4)
-0.810966	HMDB0011577		1-dihomo-linolenylglycerol (20:3)
-1.18442	HMDB0240600		1-linoleoyl-gpg (18:2)
-1.47393	HMDB0240597		1-linoleoyl-gpi (18:2)
-0.666576	HMDB0240602		1-oleoyl-gpg (18:1)
-1.39593	HMDB0061693		1-oleoyl-gpi (18:1)
-0.943416			1-stearoyl-gpg (18:0)
-0.810966			13-hode + 9-hode
-1.02915			2-palmitoleoyl-gpc (16:1)
-0.217591	HMDB0240578		4-hydroxy-nonenal-glutathione
-0.454032			arabitol/xylitol
-1.8365	HMDB0240664		benzoylcarnitine
-1			methylsuccinoylcarnitine (1)
-0.286304			oleate/vaccenate (18:1)
-0.666576			ribulose/xylulose
-0.434403			tricosenoate (23:1)
3.55309	Q8K4G5	s670	ablim1
3.55309	Q8K4G5	s671	ablim1
0.712022	Q9JIX8	s477	acin1
0.942122	P29699	s309	ahsg
0.927794	P29699	s312	ahsg
2.20808	P29699	s314	ahsg
1.48817	P05064	s36	aldoa
1.2886	Q3UIA2	t736	arhgap17
2.97627	Q3UIA2	t740	arhgap17
2.49941	Q8K341	s315	atat1
0.727368	Q9CR86	s31	carhsp1
4.12563	Q9CR86	s42	carhsp1
0.753506	Q8BGU5	s326	ccny
0.887906	P07310	s372	ckm
2.30665	Q3UMF0	s359	cobll1
1.51324	Q3UMF0	s366	cobll1
1.20709	Q3UMF0	s384	cobll1
5.08881	Q3UMF0	s396	cobll1
1.58661	Q3UMF0	s896	cobll1
1.58661	Q3UMF0	s897	cobll1
1.32084	Q3UMF0	t298	cobll1
1.71486	Q3UMF0	t304	cobll1
3.41043	Q8K1Z0	s81	coq9
1.05686	Q65CL1	s637	ctnna3
1.81913	Q65CL1	s647	ctnna3
1.54705	Q65CL1	t649	ctnna3
0.980102	P30999	s268	ctnnd1
1.32271	E9Q557	s2221	dsp
1.2155	O88487	s95	dync1i2
3.18351	Q9EQP2	s15	ehd4
2.74595	Q6NZJ6	t214	eif4g1
1.41949	P60840;P56212	s67;s62	ensa;arpp19
1.69029	P35689	s384	ercc5
0.978012	P54731	s269	faf1
0.73742	Q8VHX6	s2234	flnc
0.712363	Q8VHX6	s2237	flnc
0.947239	Q80TY0	s296	fnbp1
0.947239	Q80TY0	s299	fnbp1
1.55558	E9Q8I9	s1940	fry
0.818645	Q80SZ7	s2	gng5
0.946616	Q6IR34	s567	gpsm1
0.946616	Q6IR34	s570	gpsm1
0.832559	P10922	s5	h1f0
2.05872	P17095	s102	hmga1
2.05872	P17095	s103	hmga1
1.09172	O55222	t181	ilk
0.590982	Q9ET78	t483	jph2
1.35101	Q60592	s131	mast2
1.17018	P14152	s241	mdh1
0.70569	Q9CWE0	s100	mtfr1l
1.59531	A2AMM0	s257	murc
0.741242	P13541;Q5SX40	s1367;s1373	myh3;myh1
2.1028	Q02566;Q5SX39;P13542;Q5SX40;Q91Z83	s1201;s1203;s1202;s1206;s1199	myh6;myh4;myh8;myh1;myh7
1.70432	P70670	s1579	naca
1.6488	P70670	s1583	naca
1.60255	P70670	t1581	naca
3.38674	Q9D6Z1	s536	nop56
3.19959	A2AAJ9	s5697	obscn
1.27767	A2AAJ9	s5744	obscn
1.27767	A2AAJ9	s5745	obscn
1.20894	A2AAJ9	s6511	obscn
1.37208	A2AAJ9	t5743	obscn
1.49906	Q8CIN4	s2	pak2
1.36613	Q9ET54	s1143	palld
1.06199	Q9JHU2	s252	palmd
1.09287	Q9JHU2	t270	palmd
1.54223	P58501	s264	paxbp1
1.72179	Q4VA53	s1356	pds5b
0.91672	P70265	s486	pfkfb2
0.906164	Q7TQG1	s1142	plekha6
1.04244	Q7TQG1	s967	plekha6
0.835448	Q7TQG1	t1140	plekha6
1.43739	Q61136	s88	prpf4b
1.43739	Q61136	s94	prpf4b
1.94403	Q8CI94	s15	pygb
0.708904	Q9CT10	s463	ranbp3
1.08901	Q80TE4	s1488	sipa1l2
1.3166	P14142	s10	slc2a4
0.937392	Q8CI12	s250	smtnl2
1.38438	Q8CI12	s98	smtnl2
1.40218	Q8CI12	t96	smtnl2
1.36773	Q3UTJ2	s239	sorbs2
1.60007	Q3UTJ2	s251	sorbs2
3.572	Q3UTJ2	t243	sorbs2
3.25653	Q62407	s2019	speg
3.25653	Q62407	s2020	speg
1.4176	Q62407	s2446	speg
1.83591	Q62407	s439	speg
2.31371	Q62261	s2102	sptbn1
1.54628	Q62261	s2164	sptbn1
1.71562	Q7TQ48	s442	srl
0.657172	Q52KI8	s572	srrm1
0.657172	Q52KI8	s574	srrm1
1.61447	Q8CI59	s17	steap3
1.61447	Q8CI59	s20	steap3
1.41977	Q8BWB1	t702	synpo2l
2.81252	Q8BWB1	t710	synpo2l
3.27123	Q8BWB1	t718	synpo2l
1.46598	Q569Z6	s243	thrap3
1.11184	Q99LG1	s114	tmem51
1.01641	Q61029;Q61033	s66;s66	tmpo
1.01641	Q61029;Q61033	s67;s67	tmpo
1.01641	Q61029;Q61033	t74;s74	tmpo
0.708306	Q9D8T4	t199	tvp23b
0.762746	Q9Z0P5	s349	twf2
-3.07272	Q3UHJ0	t671	aak1
-2.10849	O08715	s103	akap1
-2.55096	Q9JLV1	s285	bag3
-1.18863	O88737	s130	bsn
-1.18863	O88737	t132	bsn
-4.47199	Q8BGU5	s324	ccny
-3.26468	Q6P8Y0	t289	cfap161
-3.26468	Q6P8Y0	t292	cfap161
-3.26468	Q6P8Y0	t303	cfap161
-1.12242	P50462	s95	csrp3
-1.61511	Q8N7N5	s123	dcaf8
-1.61511	Q8N7N5	s124	dcaf8
-1.1347	P10637	s701	mapt
-1.64946	Q02566;Q5SX39;P13542;Q91Z83	s1368;s1370;s1369;s1366	myh6;myh4;myh8;myh7
-1.64946	Q02566;Q91Z83	s1364;s1362	myh6;myh7
-3.29579	Q62234	s863	myom1
-3.58477	P70670	s1078	naca
-1.28166	Q9QYG0	s335	ndrg2
-0.985517	Q9QYG0	s338	ndrg2
-2.24295	Q6IRT3	s393	parpbp
-2.51645	P35486	s232	pdha1
-1.39534	O54724	s20	ptrf
-1.39534	O54724	s21	ptrf
-0.859666	O54724	s389	ptrf
-0.859666	O54724	s391	ptrf
-1.31918	Q5ND29	s293	rilp
-1.31918	Q5ND29	s294	rilp
-1.83207	E9Q401	s2810	ryr2
-2.1961	Q63918	s296	sdpr
-3.19929	Q9CQS4	s35	slc25a46
-2.89545	Q9CQS4	t45	slc25a46
-0.896857	Q6PDG5	s302	smarcc2
-0.896857	Q6PDG5	s304	smarcc2
-0.896857	Q6PDG5	s306	smarcc2
-1.25993	Q62407	s2327	speg
-4.28959	Q52KI8	s391	srrm1
-3.77331	Q8BTI8	s1876	srrm2
-3.77331	Q8BTI8	s1878	srrm2
-3.77331	Q8BTI8	t1880	srrm2
-1.33182	Q8K4L3	s241	svil
-2.83763	Q91YE8	s895	synpo2
-0.694771	Q8BWB1	s175	synpo2l
-0.928066	Q8BWB1	s177	synpo2l
-1.26832	A2ASS6	s281	ttn
-1.30946	A2ASS6	s283	ttn
-1.45216	A2ASS6	s288	ttn
-1.17761	A2ASS6	s33915	ttn
-1.96689	A2ASS6	s33920	ttn
-0.67166	P51612	s875	xpc
-0.67166	P51612	s876	xpc

## Sheet: KIKO_only
Multi-omics signature: KI:KO only (1614 genes, 65 metabolites, 191 phosphosites)
FC Log2 (KI:KO vs WT)	Identifier (Affymetrix, HMBD, CAS, Uniprot)	Phosphosite	Symbol (gene, metabolite)
0.31034	17399033		0610031j06rik
0.604071	17292426		1110007c09rik
0.464668	17364192		1500017e21rik
0.432959	17419090		1700003m07rik
0.356144	17391861		1700037h04rik
0.495695	17523380		1700048o20rik
0.422233	17529784		1700065d16rik
0.454176	17514615		1700128f08rik
0.286881	17319982		1810041l15rik
0.263034	17259264		1810043h04rik
0.731183	17355955		1810055g02rik
0.356144	17488799		2200002d01rik
0.678072	17426621		2310002l09rik
0.321928	17475625		2310022a10rik
0.495695	17497036		2310057m21rik
0.321928	17344456		2310061i04rik
0.286881	17534673		2610018g03rik
0.275007	17234508		2610028h24rik
0.641546	17350378		4833403i15rik
0.765535	17492031		4833412c05rik
0.31034	17222614		4930448i06rik
0.333424	17287964		4930528d03rik
0.344828	17374610		5430417l22rik
0.333424	17217048		5430435g22rik
0.275007	17264519		9130213a22rik
0.604071	17267418		a130040m12rik
0.263034	17460468		aak1
0.367371	17267021		aatf
0.62293	17515238		ab124611
0.454176	17425301		abca1
0.286881	17368009		abca2
0.432959	17267846		abcc3
0.367371	17300251		abhd4
0.298658	17382156		abi1
0.669027	17539494		ace2
0.475085	17427860		acot11
0.344828	17482310		acsm3
0.454176	17521507		actl11
0.263034	17315133		acvrl1
0.378512	17407017		adam15
0.400538	17508300		adam9
0.575312	17249206		adamts2
1.08406	17515703		adamts8
0.286881	17253885		adap2
0.321928	17242281		adarb1
0.263034	17235368		adat3; scamp4
0.575312	17403070		adh1
0.286881	17333222		agpat4
0.298658	17418904		ak2
0.275007	17358103		aldh1a1
0.695994	17480327		alg8
0.378512	17470031		alox5
0.748461	17444961		alox5ap
0.378512	17479628		alpk3
0.333424	17354992		amd2; amd1; amd-ps3; amd-ps4
0.669027	17481776		ampd3
0.298658	17502781		anapc10
0.575312	17299575		ang; rnase4
0.286881	17370043		angptl2
0.286881	17507462		ankrd10
0.263034	17440998		ankrd13a
0.85599	17518962		anxa2
0.275007	17323929		ap2m1; gm13509
0.475085	17474136		ap2s1
0.443607	17367536		apbb1ip
0.286881	17489052		aplp1
0.275007	17331669		app
0.31034	17513771		aprt
0.555816	17319806		arfgap3
0.443607	17373382		arhgap1
0.378512	17219324		arhgap30
0.31034	17264124		arhgap44
0.31034	17385272		arl5a
0.505891	17548850		arpc1b; gm5637
0.344828	17320538		arsa
0.263034	17313100		atf4
0.536053	17515132		atg4d
0.847997	17467706		atoh8
0.526069	17263004		atox1
0.454176	17478745		atp10a
0.659925	17438035		atp10d
0.333424	17475311		atp5sl
0.871844	17423577		atp6v0d2
0.565597	17501652		atp6v1b2
0.263034	17425221		baat
0.516015	17259235		baiap2
0.275007	17361552		banf1
0.321928	17281148		baz1a
0.275007	17382574		bc029214
0.516015	17392991		bcl2l1
0.659925	17487457		bcl3
0.411426	17222053		bend6
0.356144	17375767		blvra
0.485427	17439481		bmp2k
0.298658	17441952		brap
0.485427	17374569		bub1b
0.823749	17431619		c1qa
1.0072	17431607		c1qb
0.333424	17437148		c1qtnf7
0.31034	17332628		c2cd2
0.321928	17526206		c2cd2l
0.632268	17346528		c3
0.298658	17232112		c920009b18rik; h60a; loc102642364
0.432959	17300984		cab39l
0.275007	17503122		cacna1a
0.367371	17510526		calr3
0.356144	17429613		cap1
0.555816	17396143		car13
0.367371	17545936		car5b
0.367371	17213213		casp8
0.963474	17273304		cbr2
0.565597	17351634		ccdc68
0.411426	17474231		ccdc8
1.81967	17254059		ccl12
1.12433	17254041		ccl2
1.38957	17254047		ccl7
1.96717	17266952		ccl9
0.545968	17338269		ccnd3
0.847997	17397426		ccrn4l
0.641546	17353747		cd14
0.765535	17462843		cd163
0.62293	17498750		cd209g
0.475085	17271724		cd300ld
0.669027	17408960		cd53
1.37295	17264835		cd68
0.536053	17219418		cd84
0.286881	17471127		cd9
0.422233	17289986		cdc20b
0.321928	17271622		cdc42ep4
0.485427	17371941		cdca7
1.38405	17335467		cdkn1a
0.863938	17495821		cdr2
0.400538	17530291		cdv3
0.765535	17323297		cebpd
0.263034	17489707		cebpg
0.367371	17402572		cfi
0.321928	17356472		cfl1
0.799087	17540521		cfp
1.33342	17364111		ch25h
0.298658	17468865		chchd6
1.32193	17217399		chil1
0.443607	17355984		chka
0.298658	17508554		chrna6
0.555816	17407934		ciart
1.31615	17518512		cilp
0.389567	17418035		cited4
0.62293	17443486		cldn15
0.286881	17463501		clec2d
0.704872	17462729		clec4a1
0.83996	17462788		clec4n
0.454176	17336896		clic1
0.344828	17431394		clic4
0.722466	17505967		cmip
0.918386	17451390		cmklr1
0.275007	17504437		cmtm2b
0.321928	17220255		cnih4
0.356144	17402155		cnn3
0.263034	17505648		cog4
0.286881	17460572		copg1
0.286881	17255081		cox11
0.464668	17451726		cox6a1
0.263034	17362274		cox8a
0.367371	17396260		cp
0.263034	17504074		cpne2
0.298658	17413369		creb3
0.613532	17279509		crip1
0.378512	17366170		csf2ra
0.687061	17318950		csf2rb2
0.823749	17532257		csrnp1
0.356144	17377041		csrp2bp; pet117
0.400538	17251840		ctdnep1
0.555816	17293362		ctla2a
0.713696	17293348		ctla2b
0.356144	17265733		ctns
0.389567	17379560		ctsa
0.941106	17400375		ctss
0.978196	17497017		cuzd1
0.344828	17504130		cx3cl1
0.422233	17265268		cxcl16
0.62293	17270703		cyb561
0.263034	17357514		cyb561a3
0.333424	17520043		cyb5r4
1.10434	17347448		cyp1b1
0.910733	17475360		cyp2b10
0.516015	17475498		cyp2f2
0.275007	17225888		d1ertd622e
0.263034	17425609		d630039a03rik
0.356144	17416162		dab1
0.275007	17306333		dad1
0.536053	17310808		dap
0.31034	17235584		dapk3
0.536053	17292871		dbn1
0.790772	17477979		dbp
0.495695	17326405		dcbld2
0.505891	17397708		dclk1
0.298658	17514471		dcun1d5
0.687061	17241032		ddit4
0.356144	17344405		ddr1
0.485427	17229481		ddr2
0.286881	17502976		ddx39
0.356144	17523326		deb1
0.378512	17466142		dennd2a
0.400538	17234423		derl3
0.378512	17255042		dgkeos; gm525
0.887525	17282970		dio2
0.378512	17527210		dmxl2
0.31034	17273700		dnajc27
0.704872	17302724		dnajc3
0.31034	17402296		dnttip2
0.641546	17380060		dok5
0.298658	17516546		dpagt1
0.389567	17292677		drd1a
0.485427	17240190		dse
0.443607	17236882		dusp6
0.411426	17529859		e030011o05rik; zbtb38
0.422233	17377475		e130215h24rik
0.739848	17480074		e230029c05rik
0.263034	17472108		e330021d16rik
0.722466	17549888		ear12; ear3; ear2
0.443607	17380377		edn3
0.475085	17235243		efna2
0.356144	17247389		egfr
0.263034	17264844		eif4a1; eif4a-ps4
0.748461	17524895		elavl3
0.613532	17417767		elovl1
0.275007	17402981		emcn
0.941106	17491026		emp3
0.604071	17230573		enah
0.62293	17289372		enc1
0.454176	17390371		epb4.2
0.298658	17472235		eps8
1.1375	17421972		errfi1
1.02857	17291881		f13a1
0.641546	17536383		f630028o10rik; mir223
1.47508	17303433		fam107a
0.443607	17441999		fam109a
0.632268	17357815		fam111a
0.356144	17213338		fam117b
0.286881	17424792		fam221b
0.765535	17529316		fam46a
1.87578	17419608		fam46b
0.367371	17535826		fam50a
0.31034	17349465		fam53c
0.298658	17361764		fam89b; sssca1
0.389567	17518672		fam96a
0.485427	17512329		fam96b
0.356144	17302802		farp1
0.263034	17248331		fbxw11
0.815575	17229658		fcer1g
0.807355	17408024		fcgr1
0.948601	17229607		fcgr2b
0.948601	17229620		fcgr3
0.650765	17382737		fcna
0.464668	17406514		fcrls
0.678072	17324332		fetub
0.584963	17261542		fgf18
0.263034	17386770		fkbp7
0.298658	17308525		fndc3a
0.275007	17404432		fndc3b
0.632268	17493949		folr2
0.799087	17436237		fosl2
0.400538	17259600		foxk2
0.443607	17402072		frrs1
0.659925	17387305		frzb
0.669027	17325514		fstl1
0.782409	17234955		fstl3
0.432959	17492598		furin
1.02857	17489399		fxyd5
0.807355	17546212		g530011o06rik
1.79494	17287361		gadd45g
0.505891	17513779		galns
0.443607	17399333		gba
0.555816	17402283		gclm
1.15056	17363470		gda
0.286881	17451568		gltp
0.333424	17503528		gm10638
0.263034	17269836		gm11615
0.604071	17270286		gm11627
0.275007	17271030		gm11707
0.286881	17416160		gm12715
1.75702	17417699		gm12840
0.443607	17430669		gm12962
0.526069	17421227		gm13078
0.321928	17465532		gm13781
0.505891	17393843		gm14204
0.400538	17376795		gm14218
0.298658	17394182		gm14302
0.367371	17536184		gm14764
0.526069	17330130		gm15564; loc102639045
0.367371	17521088		gm15619
0.443607	17505903		gm15655
0.432959	17220904		gm15867
0.565597	17447825		gm16015
0.584963	17250301		gm16062
0.389567	17240258		gm16364
0.687061	17471987		gm17088
0.378512	17527369		gm17226
0.333424	17293808		gm17514
0.333424	17449578		gm19619
0.887525	17378799		gm20412
0.536053	17493901		gm20476; loc102638655
0.378512	17395057		gm20490
0.411426	17344238		gm20522; gpank1
0.378512	17296558		gm21188; ctdsp1
0.432959	17547172		gm21882
0.389567	17286566		gm22126
0.298658	17537525		gm22139
0.275007	17406273		gm22342
0.650765	17298923		gm22469
0.464668	17232281		gm22566
0.298658	17377168		gm22731
0.933573	17252847		gm22771
0.31034	17472676		gm22792
0.422233	17305908		gm22949
0.275007	17352601		gm23350
0.555816	17399647		gm24185
0.604071	17364986		gm24400
0.333424	17536931		gm24509; gm25358; gm26152
0.454176	17481721		gm25636
0.286881	17360299		gm25659
0.333424	17323822		gm25762
0.475085	17544814		gm25770
0.31034	17440134		gm26387
0.847997	17456281		gm26809
0.526069	17349082		gm3227
0.650765	17525471		gm3434
0.454176	17363680		gm3916
0.333424	17432589		gm438
0.632268	17547662		gm5068
0.422233	17321467		gm5620; tuba1b
0.464668	17306950		gm5801
0.443607	17533170		gm6592
0.604071	17273804		gm6682
0.678072	17352882		gm7665
0.526069	17393859		gm826
0.298658	17314691		gm8973
0.443607	17495830		gm9234
0.713696	17286958		gm9817
0.389567	17300638		gmpr2
0.333424	17409217		gnai3
0.356144	17304493		gnl3
0.333424	17371661		gorasp2
0.400538	17364932		got1
0.464668	17328958		gp1bb; sept5
0.286881	17444016		gper1
0.516015	17539611		gpm6b
0.31034	17239435		gpr126
0.475085	17277794		gpr65
1.20789	17514789		gpr83
0.321928	17495610		gprc5b
0.669027	17521681		gpx1
0.443607	17249787		gpx3
0.495695	17428054		gpx7
0.367371	17256959		grn
0.545968	17453160		gusb
0.454176	17404329		gyg
0.275007	17462044		h1foo
0.321928	17433251		h6pd
0.669027	17236552		hal
0.464668	17248809		havcr2
0.333424	17325069		heg1
0.275007	17517947		hexa
0.286881	17291012		hist1h2an; hist1h2ao; hist1h2ai; hist1h2ab; hist1h2ap; hist1h2ah; hist1h2ag; hist1h2ae; hist1h2ad; hist1h2ac
0.31034	17291208		hist1h4m; hist1h4b; hist1h4a; hist4h4; hist1h4n; hist1h4k; hist1h4j; hist1h4i; hist1h4f; hist1h4d; hist1h4c; hist2h4; hist1h4h
0.565597	17285871		hist2h3b; hist1h3e; hist1h3b; hist1h3d; hist1h3c; hist1h3f; hist2h3c2; hist2h3c1
0.275007	17369379		hmcn2
0.263034	17271920		hn1
0.286881	17462191		hnrnpf
0.333424	17289137		homer1
0.485427	17450142		hpse
0.263034	17301768		hr
0.536053	17231229		hsd11b1
0.411426	17388573		hsd17b12
0.298658	17343278		hsf2bp
0.464668	17212882		hspe1
0.704872	17508325		htra4
0.933573	17228349		ier5
0.321928	17230102		ifi202b; loc100044068
1.27501	17230045		ifi204
1.25701	17230111		ifi205
0.454176	17280842		ifrd1
0.422233	17329258		igf2bp2
0.286881	17315305		igfbp6
0.422233	17467483		igkv5-45
0.555816	17487500		igsf23
0.422233	17462351		il17ra
1	17482943		il4ra
0.443607	17219053		ildr2
0.275007	17481460		ilk
0.344828	17211700		imp4
0.400538	17215309		inpp5d
0.443607	17407272		ints3
0.286881	17287126		ippk
0.659925	17245399		irak3
0.286881	17376908		ism1
0.356144	17257235		itgb3
0.333424	17298267		itih4
0.545968	17277396		jdp2
0.464668	17511259		junb
0.411426	17444338		kdelr2
0.367371	17531563		klhl18
0.443607	17471707		klra6; klra19
0.275007	17459463		krcc1
0.485427	17322026		krt2
0.400538	17315200		krt7
0.378512	17321823		krt80
0.422233	17217639		lad1
0.286881	17494449		lamtor3
0.594549	17419287		laptm5
0.687061	17526956		layn
1.52105	17383892		lcn2
0.526069	17444106		lfng
1.02857	17299329		lgals3
0.422233	17272785		lgals3bp
0.275007	17476578		lgi4
0.411426	17453430		limk1
0.344828	17479012		lins
0.443607	17364114		lipa
1.1375	17329769		loc100047123
0.298658	17414884		loc100502896; loc100862015; gm428; loc101055863; gm11237; gm11236; gm11487; gm11758; gm13871; gm11756; gm11757
0.298658	17431388		loc102632474; gm16225
0.443607	17548023		loc102633627; loc102641281; gm7809; tpm4
0.687061	17392022		loc102633833; gm14097
0.659925	17549514		loc102637129; s100a11; gm12854; gm5068
0.695994	17548321		loc102638481
0.344828	17548226		loc102642071; sec61g; loc102637269; gm4184; gm10177; gm11575
0.475085	17527694		loxl1
0.432959	17339434		lpin2
0.333424	17379077		lpin3
0.933573	17346150		lrg1
0.443607	17465332		lrrc4
0.443607	17255232		lrrc59
0.356144	17264046		lrrc75a
0.333424	17369126		lrrc8a
0.485427	17418536		lsm10
0.641546	17318083		ly6a
0.389567	17344208		ly6g6f
0.748461	17245223		lyz2
0.411426	17312989		maff
0.367371	17543264		maged1
0.575312	17339108		man2a1
0.344828	17378716		manbal
1.15056	17419553		map3k6
0.344828	17480515		map6
0.333424	17320322		mapk11
0.333424	17540282		med14
0.669027	17444970		medag; gm20488; bc028471
1.08406	17269974		meox1
1.35614	17462663		mfap5
0.464668	17315349		mfsd5
0.321928	17222925		mfsd6
0.443607	17275882		mgat2
0.526069	17235211		midn
0.298658	17278812		mir1197
0.516015	17424876		mir5106
0.422233	17278828		mir543
0.485427	17366756		mir669g
0.464668	17451668		mlec
0.604071	17514553		mmp8
0.389567	17440633		mn1
0.298658	17460059		mob1a
0.344828	17243051		mob3a
0.454176	17510129		mpv17l2
1	17516699		mpzl2
0.773996	17367102		mrc1
0.516015	17467996		mrpl19
0.275007	17244506		mrpl42
0.321928	17300273		mrpl52
0.298658	17289439		mrps27
1.96347	17357640		ms4a4a
1.38405	17357688		ms4a6b
0.422233	17536364		msn
1.66448	17508850		msr1
0.378512	17334419		msrb1
0.790772	17532653		mt-tp
0.83996	17503942		mt1; pomt2
1.67807	17468143		mthfd2
0.863938	17311846		myc
0.298658	17418241		mycbp
0.389567	17532137		myd88
0.286881	17336114		myo1f
0.464668	17460536		n-r5s164
0.333424	17322476		naa60; gm20695
0.367371	17524264		naalad2
0.356144	17319607		naga
0.275007	17360873		nanos1
0.475085	17259585		narf
0.275007	17453288		ncf1
0.650765	17369368		ncs1
0.722466	17244244		nedd1
0.443607	17292071		nedd9
0.773996	17319738		nfam1
0.263034	17410542		nfkb1
0.344828	17281219		nfkbia
0.454176	17330967		nfkbiz
0.389567	17345782		nfya
0.31034	17285244		nid1
0.400538	17285225		nid1; gm2399
0.378512	17366373		nmt2
0.378512	17448997		nmu
0.286881	17292712		nop16
0.555816	17228234		npl
0.286881	17517914		nptn
0.321928	17392932		nrsn2
0.565597	17520073		nt5e
0.389567	17274195		ntsr2
0.485427	17362216		nudt22
0.485427	17244514		nudt4
0.263034	17253307		nufip2
0.475085	17475564		numbl
0.464668	17313767		nup50
0.85599	17443803		nxpe5
0.31034	17534497		ocrl
1.07724	17408648		olfml3; loc269472
0.286881	17372929		olfr1206
0.356144	17389293		olfr1306
0.356144	17357949		olfr1505
0.321928	17484565		olfr46
0.422233	17494177		olfr609
0.695994	17238646		olfr774
0.555816	17548446		ormdl2; gm5553
0.400538	17232937		ostm1
0.594549	17493869		p2ry6
0.536053	17316521		pabpc1
0.411426	17340774		pacrg
0.933573	17335145		pacsin1
0.495695	17517981		parp6
0.321928	17481916		parva
0.31034	17304240		pde12
0.536053	17387276		pde1a
0.422233	17404269		pde7a
0.333424	17292891		pdlim7
0.31034	17367555		pdss1
0.536053	17263516		pemt
1.60881	17251527		per1
0.704872	17438969		pf4
0.432959	17265319		pfn1
0.286881	17334262		pgp
0.298658	17384334		phf19
0.344828	17304646		phf7
0.713696	17335506		pi16
0.545968	17493272		picalm
0.526069	17342509		pigq
0.722466	17251303		pik3r5
0.695994	17525561		pknox2
0.333424	17330359		pla1a
0.613532	17474974		plaur
0.286881	17372242		plekha3
0.422233	17488436		plekhg2
0.464668	17432835		plod1
0.565597	17443495		plod3; mir702
0.432959	17539879		plp2
0.799087	17510338		plvap
0.286881	17220974		plxna2
0.344828	17395091		pmepa1
0.31034	17406745		pmf1
0.321928	17234630		pofut2
0.344828	17345321		polh
0.298658	17365200		poll
0.411426	17453557		pom121
0.263034	17443286		por
0.286881	17247140		ppia; gm13493; gm9234; gm6061
0.367371	17482307		ppp1cc; gm5601
0.464668	17356987		ppp1r14b
0.344828	17517175		ppp2r1b
0.31034	17359878		pprc1
0.263034	17459213		prdm5
0.298658	17545605		prdx4
0.659925	17287642		prelid1
1.70044	17227892		prg4
1.04264	17224360		prkag3
0.400538	17494503		prkcdbp
0.454176	17286132		prl3d3
0.613532	17310259		prlr
0.275007	17328110		prm3
0.378512	17315438		prr13
0.298658	17313739		prr5
0.367371	17363204		psat1
0.286881	17234980		ptbp1
0.443607	17315718		ptger4
0.333424	17548334		ptges3; gm9769; gm11893
0.641546	17394679		ptgis
0.432959	17370309		ptgs1
1.848	17218060		ptgs2
0.263034	17381892		ptpla
0.389567	17445786		ptpn12
0.613532	17429057		ptprf
0.807355	17487489		pvr
0.432959	17480205		rab30
0.367371	17253478		rab34
0.356144	17441265		rab35
0.31034	17245152		rab3ip
0.367371	17480763		rab6a
0.263034	17319037		rac2
0.565597	17507637		rasa3
0.704872	17462202		rasgef1a
0.321928	17470060		rassf4
0.275007	17361344		rbm14
0.432959	17380199		rbm38
0.613532	17448389		rbm47
0.286881	17485724		rdh13
0.422233	17349503		reep2
0.389567	17526674		rexo2
0.321928	17383199		rexo4
0.298658	17273316		rfng
0.505891	17509964		rfxank; loc102643159
0.275007	17395933		rgs19
0.659925	17506697		rhou
0.526069	17534280		rhox2f
0.31034	17278056		rin3
0.286881	17389802		rmdn3
0.378512	17218328		rnasel
0.659925	17287066		rnf144b
0.286881	17272346		rnf157
0.344828	17418916		rnf19b
0.298658	17228046		rnf2
0.411426	17367868		rnf208
0.263034	17436574		rnf4
0.286881	17274212		rock2
0.505891	17517723		rpp25
0.31034	17214257		rqcd1
0.432959	17477670		rras
0.333424	17343196		rsph1
0.422233	17252882		rtn4rl1
0.454176	17419840		runx3
0.695994	17399995		s100a11; gm12854; gm5068
0.790772	17399802		s100a4
0.400538	17545595		sat1
0.432959	17399302		scamp3
0.62293	17394175		sdc4
0.286881	17411605		sdcbp
0.505891	17450059		sec31a
0.650765	17448106		sel1l3
1.07039	17218845		selp
0.432959	17531001		sema3f
0.545968	17346155		sema6b
0.275007	17517812		sema7a
0.298658	17291704		serpinb1c
0.263034	17301155		serpine3
0.454176	17359803		sfxn3
0.731183	17232055		sgk1
0.367371	17496237		sh2b1
0.411426	17327502		sh3bgr
0.286881	17537190		sh3bgrl
0.659925	17431181		sh3bgrl3
0.367371	17539210		sh3kbp1
0.286881	17248288		sh3pxd2b
0.790772	17437969		shisa3
0.422233	17522133		shisa5
1.07039	17391834		siglec1
0.536053	17376167		sirpa
0.275007	17417030		skint4
0.505891	17317637		sla
0.831877	17450319		slc10a6
0.286881	17214197		slc11a1
0.275007	17240330		slc16a10
0.85599	17358466		slc1a1
0.344828	17373696		slc1a2
0.31034	17308714		slc25a30
0.333424	17350856		slc27a6
0.333424	17295770		slc30a5
0.594549	17414536		slc31a2
0.286881	17548403		slc35a4; gm5866
0.400538	17465696		slc35b4
0.411426	17533093		slc38a5
0.678072	17308299		slc39a14
0.555816	17243525		slc41a2
0.516015	17372644		slc43a3
0.275007	17438832		slc4a4
0.526069	17513641		slc7a5
0.275007	17520396		slc9a9
0.632268	17520905		slco2a1
0.286881	17360181		slk
0.356144	17464352		smco2
0.31034	17399044		smg5
0.516015	17512666		smpd3
0.263034	17323465		snap29
0.344828	17393131		snta1
1.07724	17274184		socs2; gm9847
0.505891	17308257		sorbs3
0.356144	17518585		spg21
0.321928	17482000		spon1
0.378512	17334474		spsb3
0.584963	17282868		sptlc2
0.475085	17550460		sra1
0.321928	17345465		srf
0.298658	17377666		srxn1
0.443607	17525240		st14
0.422233	17317675		st3gal1
0.298658	17456219		st7
0.485427	17269717		stat3
1.4489	17301594		stc1
0.495695	17286990		stmnd1
0.422233	17211198		sulf1
0.389567	17286740		sycp2l; loc102638754
0.275007	17283742		syne3
0.321928	17354608		synpo
1	17232189		taar7d
0.632268	17219581		tagln2
0.485427	17252626		tax1bp3; gm13597
0.333424	17531987		tgfbr2
0.903038	17393789		tgm2
0.400538	17245053		thap2
0.757023	17332695		tiam2
0.275007	17262141		timd2
0.333424	17430576		tinagl1
0.933573	17537081		tlr13
0.275007	17420561		tmco4
0.545968	17529634		tmed3
0.823749	17256784		tmem106a
0.367371	17251503		tmem107
0.275007	17514603		tmem123
0.344828	17406129		tmem144
0.367371	17482366		tmem159
0.704872	17353663		tmem173
0.389567	17227138		tmem183a
0.443607	17319192		tmem184b
0.704872	17358138		tmem2
0.389567	17419369		tmem200b
0.400538	17443015		tmem248
0.632268	17358266		tmem252
0.536053	17234030		tmem26
0.389567	17460918		tmem43
0.333424	17306071		tmem55b
0.263034	17494930		tmem9b
0.333424	17469320		tmf1
0.263034	17446202		tmub1
1.13093	17370735		tnfaip6
0.526069	17463184		tnfrsf1a
1.04264	17218707		tnfsf18
0.321928	17487395		tomm40
0.275007	17470879		tpi1; loc102642803
0.575312	17302606		tpm3-rs7; tpm3
0.298658	17502378		tpm4
0.378512	17494596		tpp1
0.263034	17300032		trav12-2
0.344828	17299995		trav8-1
0.748461	17338416		trem2
0.31034	17530243		trf; srprb
0.422233	17453904		trip6
0.344828	17451549		trpv4
0.298658	17302074		tsc22d1
0.485427	17287536		tspan17
0.321928	17245700		tspan31
0.613532	17484952		tspan4
0.367371	17457381		ttc26
0.516015	17321474		tuba1a
0.678072	17314693		tuba1c
0.356144	17344444		tubb5
0.454176	17320796		twf1; gm4887
0.443607	17328132		txndc11
0.263034	17416748		txndc12
0.970854	17229502		uap1
0.275007	17302834		ubac2
0.31034	17534122		ube2a
0.879706	17480740		ucp2
0.475085	17405236		ufm1
0.594549	17448308		ugdh
0.545968	17247225		upp1
0.941106	17329508		uts2b
0.31034	17546234		vamp7
0.263034	17442071		vps29
1.0635	17543365		vsig4
0.333424	17336268		wdr46
0.321928	17325810		wdr52
0.604071	17481743		wee1
0.286881	17426306		whrn
0.411426	17251816		ybx2
0.31034	17471867		ybx3
0.321928	17354004		yipf5
0.333424	17290682		ywhaq
0.389567	17326250		zbtb11
0.575312	17532023		zcwpw2
0.454176	17306172		zfp219
0.565597	17488458		zfp36
0.956057	17293928		zfp457
0.356144	17391317		zfp661
0.584963	17457942		zyx
-0.321928	17451244		1700034g24rik
-0.344828	17438098		1700071g01rik
-0.748461	17367533		1700092c17rik
-0.286881	17440711		1700095b10rik
-0.298658	17457297		1810058i24rik
-0.422233	17420422		2310026l22rik
-0.263034	17239991		2310057j18rik; 2310065h11rik
-0.389567	17331838		2310079g19rik
-0.378512	17242570		2610008e11rik
-0.31034	17322939		2610020c07rik
-0.333424	17514320		2610044o15rik8
-0.275007	17389635		2700033n17rik; meis2
-0.400538	17506477		2810013p06rik
-0.432959	17486308		2810047c21rik1; gm3912
-0.333424	17270297		2810433d01rik
-0.275007	17348467		3110002h16rik
-0.454176	17281767		3110056k07rik
-0.275007	17453773		4731417b20rik
-0.321928	17259896		4921536k21rik
-0.298658	17533195		4930402k13rik
-0.584963	17548675		4930412f12rik
-0.275007	17280794		4930428e07rik
-0.604071	17399843		4930529c04rik
-0.389567	17506884		4930567h12rik
-0.275007	17536208		4932429p05rik
-0.344828	17538056		4933428m09rik
-0.298658	17550364		5430416n02rik
-0.356144	17266685		5730455p16rik
-0.526069	17534365		6030498e09rik
-0.298658	17486650		6330408a02rik
-0.275007	17462158		6820426e19rik
-0.432959	17212343		8430432a02rik
-0.389567	17529582		9330159m07rik
-0.411426	17220597		a430105j06rik
-0.344828	17337368		a930015d03rik
-0.263034	17342538		a930017k11rik
-0.687061	17306049		a930018m24rik
-0.400538	17377258		a930019d19rik
-0.298658	17224256		aamp
-0.400538	17472536		abcc9
-0.933573	17320652		abcd2
-0.263034	17525163		acad8
-0.31034	17484014		acadsb
-0.344828	17215605		ackr3
-0.526069	17277140		acot1
-0.454176	17422117		acot7
-0.298658	17276040		actr10
-0.443607	17435505		actr3b
-0.31034	17523081		acvr2b
-0.333424	17356041		acy3
-0.400538	17397091		adad1
-0.31034	17230408		adck3
-0.321928	17317533		adcy8
-0.389567	17360312		add3
-0.344828	17211004		adhfe1
-0.575312	17436907		afap1
-0.321928	17457207		agbl3
-0.321928	17383104		agpat2
-0.411426	17517512		ai118078
-0.400538	17333307		airn
-0.31034	17434414		akap9
-0.275007	17511567		aktip
-0.275007	17314233		alg10b
-0.604071	17264521		alox8
-0.62293	17316780		angpt1
-0.378512	17410130		ank2
-0.31034	17510318		ano8
-0.367371	17443766		ap4m1
-1.47508	17372725		aplnr
-0.389567	17525263		aplp2
-0.389567	17458813		aqp1
-0.757023	17424105		aqp7
-0.286881	17402193		arhgap29
-0.321928	17515786		arhgap32
-0.687061	17237984		arhgap9
-0.378512	17365403		arl3
-0.555816	17481057		art1
-0.356144	17537865		arxes1; arxes2
-0.575312	17297999		asb14
-0.485427	17225379		asb18
-0.526069	17283516		asb2
-0.298658	17321169		asb8
-0.400538	17508423		ash2l
-0.411426	17235597		atcayos
-0.367371	17496973		ate1
-0.263034	17314972		atf1; gm1862
-0.356144	17527054		atm
-0.298658	17275929		atp5s
-0.454176	17448475		atp8a1
-0.286881	17237762		avpr1a
-0.389567	17422904		aw011738; perm1
-0.545968	17451930		aw549542
-0.356144	17349067		aw554918
-0.356144	17422384		b230104i21rik
-0.298658	17327514		b3galt5
-0.298658	17442324		b3gnt4
-0.400538	17273542		b3gntl1
-0.321928	17424094		bag1
-0.378512	17393353		bc029722
-0.275007	17236204		bc030307
-0.389567	17359606		bc037704
-0.948601	17290016		bc067074
-0.298658	17254547		bcas3
-0.321928	17483516		bckdk
-0.903038	17265164		bcl6b
-0.31034	17505938		bcmo1
-0.321928	17540243		bcor; 2900008c10rik
-0.367371	17519538		bmp5
-0.411426	17544102		brwd3
-0.286881	17492847		btbd1
-0.378512	17359834		btrc
-0.400538	17275596		c87198
-0.378512	17402438		camk2d
-0.575312	17437156		cc2d2a
-0.263034	17522430		ccdc12
-0.443607	17387131		ccdc141
-0.321928	17239528		ccdc28a
-0.356144	17470417		ccdc77
-0.333424	17519259		ccpg1; gm20510
-0.275007	17361352		ccs
-0.263034	17219011		cd247; gm16565
-0.275007	17293675		cdc14b
-0.286881	17353488		cdc23
-0.321928	17227729		cdc73
-0.367371	17506042		cdh13
-0.321928	17415231		cdh2
-0.378512	17498245		cdkn1c
-0.275007	17536954		cdx4
-0.356144	17470435		cecr5
-0.545968	17240819		cep85l
-0.31034	17463056		chd4
-0.344828	17306230		chd8
-0.263034	17457310		chrm2
-0.321928	17276614		churc1
-0.773996	17235227		cirbp
-0.321928	17522651		clasp2
-0.275007	17249282		clk4
-0.367371	17338925		clpp
-0.344828	17518526		clpx
-0.378512	17421828		clstn1
-0.263034	17522779		cmtm6
-0.422233	17294959		cmya5
-0.321928	17211832		cnnm3
-0.344828	17297678		cnot1; gm6158
-0.565597	17218233		colgalt2
-0.286881	17465557		copg2
-0.263034	17443752		cops6
-0.378512	17506273		cox4i1
-0.454176	17509617		cpe
-0.367371	17244476		cradd
-0.286881	17279499		crip2
-0.31034	17344963		crisp2
-0.432959	17403775		cryz
-0.286881	17483420		ctf1
-0.367371	17233930		ctnna3
-0.286881	17375603		ctxn2
-0.333424	17364392		cyp2c38
-0.464668	17313583		cyp2d9
-0.632268	17537034		cypt2
-0.333424	17272722		cyth1
-0.536053	17387430		d030029j20rik
-0.321928	17242416		d10jhu81e
-0.321928	17216096		d2hgdh
-0.31034	17300519		dcaf11
-0.516015	17277043		dcaf4
-0.400538	17219499		dcaf8
-0.286881	17440553		ddx51
-0.275007	17532755		dgkk
-0.263034	17490848		dhdh
-0.464668	17421312		dhrs3
-0.275007	17267393		dhx40
-0.367371	17395658		dido1
-0.367371	17402698		dkk2
-0.443607	17474454		dmpk
-0.367371	17511900		dok4
-0.344828	17282403		dpf3
-0.286881	17484331		dpysl4
-0.31034	17310466		drosha
-0.454176	17330119		dtx3l
-0.321928	17229578		dusp12; loc102643029
-0.495695	17375641		dut
-0.713696	17267546		dynll2
-0.321928	17475787		dyrk1b
-0.378512	17414472		e130308a19rik
-0.485427	17413706		e230008n13rik
-0.298658	17320885		e330033b04rik
-0.505891	17236754		eea1
-0.485427	17279764		efr3b
-0.400538	17257035		eftud2
-0.367371	17410275		egf
-0.378512	17546055		egfl6
-0.378512	17260968		ehbp1
-0.31034	17315255		eif4b
-0.333424	17278561		eml1
-0.443607	17474497		eml2
-0.464668	17410251		enpep
-0.356144	17340197		epas1
-0.298658	17431624		epha8
-0.526069	17231669		epm2a
-0.422233	17522598		epm2aip1
-0.333424	17464165		etnk1
-0.495695	17515819		ets1
-0.356144	17340609		ezr
-0.321928	17219362		f11r
-0.389567	17266038		fam101b
-0.263034	17369841		fam102a
-0.432959	17333553		fam120b
-0.400538	17324112		fam131a
-0.454176	17310637		fam134b
-0.275007	17342376		fam173a
-0.475085	17519364		fam214a
-0.432959	17440974		fam222a
-0.443607	17240186		fam26f
-0.443607	17324637		fam43a
-0.526069	17447803		fbxl5
-0.367371	17424913		fbxo10
-0.275007	17347953		fbxo11
-0.432959	17441490		fbxo21
-0.275007	17354861		fbxo38
-0.286881	17531405		fbxw15
-0.389567	17531431		fbxw25
-0.321928	17295394		fcho2
-0.432959	17541926		fgf13
-0.286881	17365233		fgf8
-0.632268	17415544		fggy
-0.286881	17281419		fkbp3
-0.263034	17383748		fnbp1
-0.356144	17439388		fras1
-0.422233	17276020		frmd6
-0.411426	17414212		fsd1l
-0.321928	17543795		ftx
-0.594549	17516777		fxyd6
-0.516015	17223793		fzd5
-0.31034	17510823		gab1
-0.411426	17454301		gal3st4; gpc2
-0.367371	17399737		gatad2b
-0.378512	17442909		gbas
-0.367371	17511196		gcdh
-0.286881	17374738		gchfr
-0.367371	17535808		gdi1
-0.263034	17512502		gfod2
-0.286881	17315635		ghr
-0.565597	17216201		gin1
-0.356144	17233347		gja1
-0.678072	17454209		gjc3
-0.505891	17449935		gk2
-0.526069	17450645		glmn
-0.367371	17266079		glod4
-0.367371	17486818		gltscr1
-0.286881	17298805		glud1
-0.344828	17450942		gm10416
-0.367371	17488561		gm10648
-0.344828	17548285		gm10667
-0.464668	17391506		gm10762
-0.31034	17426336		gm11213
-0.321928	17426886		gm11413
-0.443607	17394535		gm11464
-0.378512	17272843		gm11749
-0.687061	17273059		gm11772
-0.505891	17246569		gm11944
-0.356144	17261166		gm12065
-0.367371	17265302		gm12315; loc102635870
-0.594549	17415073		gm12415
-0.454176	17414318		gm12511
-0.31034	17416243		gm12724
-0.31034	17421491		gm13152
-0.31034	17367440		gm13375
-0.604071	17370580		gm13479
-0.275007	17375480		gm14085
-0.367371	17441331		gm14508
-0.333424	17399426		gm15417
-0.263034	17403543		gm15776; gng5
-0.286881	17341039		gm16046
-0.411426	17236249		gm16270; gm16280
-0.526069	17230055		gm16340
-0.443607	17384811		gm16523
-0.275007	17550370		gm16536
-0.333424	17326162		gm16619
-0.321928	17399173		gm17146
-0.400538	17407536		gm17179
-0.356144	17457991		gm17472
-0.263034	17356179		gm17552; loc102631780
-0.286881	17550362		gm17750
-0.475085	17367237		gm17762
-0.495695	17222834		gm17767
-0.475085	17302156		gm19301
-0.275007	17547821		gm19703
-0.298658	17503613		gm19910
-0.495695	17255055		gm2018
-0.432959	17527825		gm20275
-0.464668	17240043		gm20300
-0.443607	17218760		gm20471
-0.286881	17337601		gm20524
-0.748461	17518090		gm22099
-0.344828	17403731		gm22206
-0.263034	17413845		gm22247
-0.286881	17376206		gm22424
-0.454176	17373855		gm22439
-0.941106	17260175		gm22471
-0.411426	17416891		gm22497
-0.31034	17534591		gm22612
-0.485427	17399402		gm22642
-0.286881	17379744		gm22687
-0.344828	17279948		gm22845
-0.555816	17446020		gm22887
-0.422233	17507924		gm23142; gm24423
-0.565597	17221345		gm23169
-0.400538	17371775		gm23253
-0.443607	17508984		gm23531
-0.286881	17259218		gm23663
-0.613532	17314049		gm23737
-0.298658	17333703		gm23837
-0.555816	17231780		gm23892
-0.389567	17531215		gm24083
-0.321928	17541089		gm24147
-0.443607	17520394		gm24178
-0.356144	17439976		gm24191
-0.378512	17509580		gm24236
-0.678072	17412402		gm24371
-0.286881	17529229		gm24393
-0.485427	17227103		gm24517
-0.286881	17239742		gm24655
-1.03562	17287022		gm24915
-0.411426	17528744		gm25163
-0.970854	17238291		gm25206
-0.356144	17236727		gm25266
-0.505891	17228284		gm25336
-0.941106	17280788		gm25438
-0.275007	17248555		gm25543
-0.432959	17369717		gm25632; gm22192; gm24920
-0.344828	17366790		gm25680; gm22635; gm23571; gm24315; gm26398; gm24761; gm24488; gm25673; gm25701; gm26431; mir669k; gm24640; gm22626
-0.464668	17366778		gm25680; gm22635; gm24315; gm26398; gm24761; gm24488; gm25701; gm23571; gm26431; gm24640; gm22626; gm25673; mir669k
-0.286881	17376664		gm25704
-1.17632	17533280		gm25885
-0.344828	17409498		gm26076
-0.389567	17543742		gm26152
-0.545968	17516689		gm26249
-0.641546	17297591		gm26372
-0.62293	17311154		gm26863
-0.400538	17303490		gm3848; loc102632918; loc102642191
-0.432959	17230451		gm5069
-0.263034	17341170		gm5091
-0.263034	17547913		gm5215
-0.263034	17323320		gm5481
-0.263034	17358721		gm5519
-0.83996	17299621		gm5622
-0.263034	17224811		gm6189
-0.321928	17280035		gm6736
-0.367371	17211268		gm7568
-0.263034	17317127		gm9920
-0.298658	17242531		gm9978
-0.321928	17418413		gnl2
-0.263034	17506824		gnpat; gm16163
-0.298658	17532246		gorasp1
-0.31034	17489738		gpatch1
-0.321928	17286055		gpld1
-0.263034	17461155		gpr27
-0.31034	17406145		gria2
-0.344828	17418465		grik3
-0.443607	17435055		gsap
-0.378512	17241934		gstt1
-0.432959	17277592		gstz1
-0.713696	17406221		gucy1a3
-0.555816	17353337		gypc
-0.344828	17312882		h1f0
-0.356144	17343827		h2-ea-ps
-0.344828	17344558		h2-t24
-0.321928	17260357		h2afv
-1.62293	17489363		hamp
-0.389567	17248255		hba-x
-0.367371	17280577		hbp1
-0.367371	17270082		hdac5
-0.286881	17280689		hdac9
-0.704872	17324623		hes1
-0.594549	17291195		hist1h2be; hist1h2bg; hist1h2bc; hist1h1e
-0.275007	17419980		hmgcl
-0.545968	17420106		hnrnpr
-0.333424	17306491		homez
-0.422233	17449052		hopx
-0.275007	17458616		hoxa11os
-0.263034	17489441		hpn
-0.454176	17482907		hs3st4
-0.411426	17535018		htatsf1
-0.389567	17483912		htra1
-0.464668	17291609		hus1b
-0.344828	17364251		ide
-0.367371	17223863		idh1
-0.378512	17549606		ifi203; gm16340; loc102641031; loc100862473
-0.263034	17230087		ifi203; loc100862473; gm16340
-0.389567	17427128		ifne
-0.367371	17419880		ifnlr1
-0.298658	17461996		ift122
-0.344828	17446930		ift172
-0.378512	17452430		ift81
-0.298658	17518458		igdcc4
-0.485427	17284628		igh-vj558
-0.748461	17284349		ighm; igh-vx24
-0.485427	17284373		ighv5-2; ighm
-0.641546	17459347		igkv15-103
-0.286881	17213572		ino80dos
-0.321928	17382993		inpp5e
-0.378512	17253037		inpp5k
-0.516015	17417422		ipp
-0.275007	17517424		ireb2
-0.263034	17350869		isoc1
-0.526069	17371800		itga6
-0.505891	17374648		ivd
-0.333424	17218149		ivns1abp
-0.333424	17286927		jarid2
-0.432959	17269464		jup
-0.275007	17297595		kat6b
-0.263034	17483532		kat8
-0.594549	17471155		kcna1
-0.475085	17374047		kcna4
-0.722466	17370883		kcnj3
-0.485427	17472530		kcnj8
-0.367371	17498239		kcnq1ot1
-0.367371	17431562		kdm1a
-0.263034	17349474		kdm3b
-0.263034	17429026		kdm4a
-0.378512	17217500		kdm5b
-0.298658	17264651		kdm6b
-0.31034	17426251		kif12
-0.298658	17218765		kifap3
-0.263034	17377268		kiz
-0.356144	17323838		klhl24
-0.333424	17293059		klhl3
-0.807355	17306045		klhl33
-0.594549	17317278		klhl38
-0.536053	17537306		klhl4
-0.286881	17329063		klhl6
-0.400538	17435251		klhl7
-0.321928	17326950		krtap20-2
-0.356144	17331842		krtap26-1
-0.678072	17520835		ky
-0.555816	17281791		l3hypdh
-0.321928	17239889		l3mbtl3
-0.31034	17528418		lactb
-0.411426	17410190		larp7
-0.333424	17407439		lce1a2
-0.454176	17407461		lce1h
-0.731183	17475989		lgals4; lgals6
-0.495695	17437887		limch1
-0.411426	17302429		lmo7
-0.432959	17230942		loc102631965; gm26574
-0.632268	17220748		loc102632463; gm17566
-0.443607	17402013		loc102633872; gm26544
-0.321928	17240261		loc102634129; gm16365
-0.333424	17372111		loc102634401; gm14426; zswim5
-0.613532	17463305		loc102636795
-0.31034	17393752		loc102637388; gm14286
-0.298658	17534935		loc102638573; gm10477
-0.422233	17278799		loc102642047; gm22205
-0.432959	17411103		lphn2
-0.378512	17398655		lrba
-0.411426	17402039		lrrc39
-0.641546	17477468		lrrc4b
-0.722466	17387565		lrrc55
-0.575312	17461330		lrrn1
-0.344828	17234800		lsm7; gm13182
-0.298658	17464238		lyrm5
-0.545968	17408698		magi3
-0.400538	17471840		magohb
-0.344828	17517659		man2c1
-0.286881	17231891		map3k5
-0.286881	17412350		map3k7
-0.286881	17356811		map4k2
-0.286881	17281637		map4k5
-0.275007	17316298		march6
-0.464668	17354189		mcc
-0.389567	17306775		mdp1
-0.275007	17529398		me1
-0.356144	17480048		me3
-0.62293	17404478		mecom
-0.286881	17542573		mecp2
-0.344828	17267268		med13
-0.263034	17398970		mef2d
-0.367371	17410043		mettl14
-0.443607	17390626		mfap1b; mfap1a
-0.356144	17404976		mfsd8
-0.378512	17500644		micu3
-0.536053	17474363		mill2
-0.378512	17301061		mipep
-0.411426	17285654		mir1896; 4930470g03rik
-0.485427	17276921		mir3067
-0.344828	17545897		mir3473a; mir3473
-0.263034	17278820		mir494
-0.432959	17543850		mir672
-0.411426	17398139		mlf1
-0.263034	17341872		mlst8
-0.411426	17406323		mnd1
-0.454176	17312738		mpst
-0.333424	17250197		mrpl55
-0.432959	17340285		msh2
-0.321928	17290565		mtr
-0.545968	17317327		mtss1
-0.333424	17337719		mut
-0.263034	17292828		mxd3
-0.263034	17309172		mycbp2
-0.378512	17377816		mylk2
-0.321928	17451251		myo18b
-0.422233	17519821		myo6
-0.85599	17499485		myom2
-0.298658	17528673		myzap; gcom1
-0.286881	17538742		n-r5s13
-0.400538	17287928		naa35
-0.389567	17274875		nampt
-1.08406	17244864		nav3
-0.411426	17213369		nbeal1
-0.263034	17316574		ncald
-0.687061	17226447		nckap5
-0.411426	17225153		ncl
-0.31034	17263959		ncor1
-0.275007	17223685		ndufs1
-0.298658	17229665		ndufs2
-0.604071	17550426		neat1
-0.275007	17381940		nebl
-0.263034	17501367		nek1
-0.443607	17527735		neo1
-0.275007	17415606		nfia
-0.594549	17231826		nhsl1
-0.321928	17296532		nim1k
-0.400538	17431454		nipal3
-0.356144	17295907		nln
-0.263034	17548681		nme2; gm5566; dscaml1
-0.286881	17385085		nmi
-0.286881	17435660		nom1
-0.333424	17311519		nov
-0.505891	17280913		nova1
-0.815575	17410435		npnt
-0.344828	17413403		npr2
-0.687061	17512732		nqo1
-0.298658	17236662		nr2c1
-0.344828	17294547		nr2f1
-0.286881	17353985		nr3c1
-0.495695	17353370		nrep
-0.31034	17291874		nrn1
-0.275007	17496049		nsmce1
-0.31034	17217127		nucks1
-0.263034	17260295		nudcd3
-0.411426	17346618		nudt12
-0.286881	17308612		nudt15
-0.475085	17322621		nudt16l1
-0.263034	17480986		numa1
-0.333424	17387628		olfr1024
-0.695994	17429285		olfr1333
-0.344828	17516161		olfr147
-0.757023	17357936		olfr1491
-0.263034	17263168		olfr224
-0.321928	17250101		olfr315
-0.389567	17481125		olfr548-ps1
-0.298658	17481144		olfr558
-0.31034	17481196		olfr599
-0.422233	17481320		olfr654
-0.847997	17514910		olfr830
-0.378512	17516247		olfr933
-0.333424	17352779		osbpl1a
-0.356144	17306054		osgep
-0.321928	17532113		oxsr1
-0.536053	17349942		pcdhb20
-0.263034	17500761		pcm1
-0.286881	17468486		pcyox1
-0.263034	17341205		pdcd2
-0.333424	17360406		pdcd4
-0.432959	17464040		pde3a
-0.286881	17393022		pdrg1
-0.344828	17224133		pecr
-0.31034	17223138		pgap1
-0.275007	17338316		pgc
-0.389567	17399828		pglyrp4
-0.333424	17286838		phactr1
-0.298658	17311945		phf20l1
-0.505891	17503462		phkb
-0.400538	17330708		phldb2
-0.321928	17216373		phlpp1
-0.286881	17302376		pibf1
-0.263034	17332317		pigp
-0.432959	17217247		pik3c2b
-0.575312	17550436		pinc
-0.263034	17431516		pithd1
-0.356144	17271118		pitpnc1
-0.378512	17349402		pkd2l2
-0.275007	17323302		pkp2
-0.263034	17505060		pla2g15
-0.594549	17390079		pla2g4e
-0.263034	17340050		plekhh2
-0.411426	17526809		plet1os
-0.333424	17537962		plp1
-0.526069	17268661		plxdc1
-0.464668	17522167		plxnb1
-0.333424	17469967		plxnd1
-0.263034	17444416		pms2; rsph10b
-0.432959	17412166		pnisr
-0.367371	17361855		pola2
-0.367371	17304089		polr3a
-0.31034	17465246		pot1a
-0.464668	17229282		pou2f1
-0.432959	17402756		ppa2
-0.286881	17354739		ppargc1b
-0.443607	17481556		ppfibp2
-0.565597	17343026		ppil1
-0.422233	17225893		ppip5k2
-0.367371	17401345		ppm1j
-0.604071	17395462		ppp1r3d
-0.411426	17455882		ppp1r9a
-0.31034	17530159		ppp2r3a
-0.400538	17439511		prdm8
-0.454176	17400788		prkab2
-0.356144	17340177		prkce
-0.31034	17473135		prkcg
-0.31034	17353626		prob1
-0.298658	17397523		proser1
-0.298658	17369679		prrc2b
-0.344828	17402386		prss12
-0.356144	17509723		psd3
-0.263034	17487054		psg26
-0.650765	17300548		psme1
-0.367371	17467664		ptcd3
-0.815575	17259693		ptchd3
-0.495695	17346856		ptprm
-0.286881	17346231		ptprs
-1.26903	17456381		ptprz1
-0.378512	17526813		pts
-0.333424	17356874		pygm
-0.31034	17217487		rabif
-0.31034	17539415		rbbp7
-0.485427	17322700		rbfox1
-0.356144	17360386		rbm20
-0.298658	17534637		rbmx2
-0.263034	17437490		rbpj
-0.367371	17449596		rchy1
-0.286881	17231118		rcor3
-0.367371	17256806		rdm1
-0.411426	17459520		reep1
-0.321928	17353412		reep5
-0.411426	17448264		rfc1
-0.367371	17298203		rft1
-0.275007	17513061		rfwd3
-0.263034	17228073		rgl1
-0.62293	17277017		rgs6
-0.31034	17467608		rmnd5a
-0.344828	17550448		rmst
-1.28096	17306098		rnase1
-0.505891	17277265		rnf113a2
-0.432959	17545917		rnf138rt1
-0.594549	17280315		rnf144a
-0.321928	17513705		rnf166
-0.275007	17335567		rnf8
-0.773996	17362527		rom1
-0.298658	17320974		rpap3
-0.321928	17256723		rpl27
-0.356144	17267996		rsad1
-0.378512	17445775		rsbn1l
-0.321928	17474547		rtn2
-0.31034	17297627		samd8
-0.400538	17251677		sat2
-0.831877	17485968		sbk3
-0.356144	17295038		scamp1
-0.389567	17527373		scaper
-0.298658	17283767		scarna13; mir3069
-0.321928	17407708		scnm1
-0.333424	17501283		scrg1
-0.31034	17319887		scube1
-0.432959	17513380		sdr42e1
-0.344828	17354299		sema6a
-0.389567	17326266		senp7
-0.400538	17289103		serinc5
-0.333424	17286354		serpinb6b
-0.275007	17387162		sestd1
-0.378512	17355607		setbp1
-0.333424	17368802		setx
-0.687061	17268107		sgca
-0.378512	17511450		siah1a
-0.263034	17233194		sim1
-0.31034	17296248		skiv2l2
-0.565597	17330218		slc15a2
-0.356144	17364139		slc16a12
-0.321928	17262755		slc22a5
-0.333424	17233799		slc25a16
-0.669027	17502233		slc27a1
-0.263034	17384082		slc2a8
-0.526069	17262942		slc36a2
-0.739848	17222777		slc40a1
-0.389567	17515145		slc44a2
-0.83996	17309368		slitrk6
-0.356144	17358375		smarca2
-0.678072	17514841		smco4
-0.31034	17448324		smim14
-0.432959	17437481		smim20
-0.263034	17424057		smu1
-0.604071	17323192		snai2
-0.871844	17513699		snai3
-0.432959	17350591		sncaip
-0.367371	17322927		snn
-0.298658	17541917		snord61
-0.389567	17274969		snx13
-0.333424	17325014		snx4
-0.389567	17269980		sost
-0.871844	17291525		sox4
-0.286881	17378524		spag4
-0.298658	17255160		spag9
-0.565597	17506479		spg7
-0.263034	17282025		sptb
-0.263034	17431403		srrm1
-0.275007	17380680		ss18l1
-0.62293	17377344		sstr4
-0.275007	17494894		st5
-0.263034	17492185		st8sia2
-0.275007	17309544		stk24
-0.389567	17535241		styx
-0.31034	17469259		suclg2
-0.432959	17337872		supt3
-0.298658	17348156		svil
-0.344828	17238938		syne1
-0.545968	17332804		synj2
-0.321928	17266988		tada2a
-0.31034	17220452		taf1a
-0.275007	17274496		taf1b
-0.321928	17266264		taok1
-0.475085	17292107		tbc1d7
-0.575312	17254591		tbx2
-0.400538	17537936		tceal1
-0.613532	17377672		tcf15
-0.367371	17278370		tcl1b3; loc100041483
-0.713696	17236003		tcp11l2
-0.275007	17505782		terf2ip
-1.10434	17241512		tet1
-0.344828	17410492		tet2
-1.01436	17230331		tfb2m
-0.321928	17387407		tfpi
-0.344828	17537347		tgif2lx2; tgif2lx1
-0.263034	17467575		thnsl2
-0.422233	17256138		thra
-0.298658	17347606		thumpd2
-0.31034	17491853		tjp1
-0.344828	17485553		tmc4
-0.356144	17495566		tmc7
-0.411426	17524724		tmed1
-0.389567	17442765		tmem132c
-0.263034	17362708		tmem138
-0.263034	17211396		tmem14a
-0.298658	17516307		tmem225
-0.545968	17299419		tmem260
-0.389567	17411961		tmem64
-0.713696	17317622		tmem71
-0.286881	17390186		tmem87a
-0.895303	17516762		tmprss13
-0.454176	17244661		tmtc2
-0.367371	17350492		tnfaip8
-0.378512	17307433		tnfrsf19
-0.536053	17255210		tob1
-0.344828	17318143		top1mt
-0.454176	17452178		trafd1
-0.400538	17506431		trappc2l
-0.495695	17457677		trbv4; tcrb-j
-0.275007	17401180		trim33
-0.389567	17419731		trim63
-0.356144	17390448		trp53bp1
-0.333424	17529748		trpc1
-0.31034	17341917		tsc2
-0.275007	17506854		tsnax
-0.695994	17241308		tspan15
-0.887525	17388435		tspan18
-0.31034	17327371		ttc3
-0.443607	17313877		ttc38
-0.286881	17320248		tubgcp6
-0.286881	17521159		twf2
-0.333424	17452978		ubc
-0.275007	17412850		ube2r2
-0.963474	17480729		ucp3
-0.432959	17366562		upf2
-0.356144	17526297		upk2
-0.31034	17481200		usp17lc
-0.298658	17263708		usp22
-0.275007	17416251		usp24
-0.31034	17247729		usp34
-0.400538	17225286		usp40
-0.275007	17412144		usp45
-0.31034	17420270		usp48
-0.356144	17239268		utrn
-0.400538	17501160		vegfc
-0.275007	17244395		vezt
-0.298658	17486517		vmn1r76
-0.333424	17234865		vmn2r80
-0.263034	17390154		vps39
-0.333424	17266044		vps53
-0.565597	17298631		vstm4
-0.275007	17282148		vti1b
-0.286881	17302161		vwa8
-0.422233	17232786		wasf1
-0.286881	17453500		wbscr25
-0.275007	17540011		wdr13
-0.344828	17532923		wdr45
-0.31034	17513104		wdr59
-0.344828	17506137		wfdc1
-0.400538	17321336		wnt10b
-0.443607	17298112		wnt5a
-0.389567	17520492		xrn1
-0.62293	17267420		ypel2
-0.321928	17352212		zadh2
-0.356144	17276558		zbtb1
-0.443607	17396035		zbtb10
-0.31034	17336752		zbtb12
-0.321928	17228794		zbtb37
-0.454176	17505762		zfp1
-0.286881	17423901		zfp292
-0.321928	17439942		zfp326
-0.286881	17263200		zfp39
-0.565597	17301378		zfp395
-0.411426	17348950		zfp397
-0.505891	17458112		zfp398
-0.475085	17355794		zfp407
-0.389567	17532442		zfp445
-0.432959	17352203		zfp516
-0.286881	17335262		zfp523
-0.344828	17486529		zfp551
-0.344828	17524368		zfp560
-0.422233	17404047		zfp704
-0.411426	17502330		zfp709
-0.333424	17488913		zfp74
-0.536053	17343527		zfp763
-0.687061	17476970		zfp788
-0.454176	17524958		zfp810
-0.555816	17502729		zfp827
-0.378512	17476175		zfp84
-0.275007	17343483		zfp870
-0.575312	17262404		zfp879
-0.275007	17243469		zfp938
-0.333424	17476881		zfp939
-0.31034	17341440		zfp945
-0.263034	17317225		zhx1
-0.378512	17543587		zmym3
-0.378512	17430155		zmym4
-0.367371	17403423		znhit6
-0.604071	17479608		zscan2
-0.432959	17428032		zyg11b
0.956057	HMDB0000026		3-ureidopropionate
-0.340075	HMDB0000043		betaine
0.613532	HMDB0000095		cytidine 5'-monophosphate (5'-cmp)
0.189034	HMDB0000128		guanidinoacetate
-0.321928	HMDB00201		acetylcarnitine
0.400538	HMDB0000254		succinate
-1	HMDB0000271		sarcosine
0.575312	HMDB0000288		uridine 5'-monophosphate (ump)
1.0635	HMDB0028955		lysylleucine
-0.304006	HMDB0000294		urea
-0.184425	HMDB0000462		allantoin
-0.268817	HMDB0000511		caprate (10:0)
-0.599462	HMDB00529		5-dodecenoate (12:1n7)
0.422233	HMDB0000532		n-acetylglycine
-0.473931	HMDB0000622		ethylmalonate
0.669027	HMDB0062551		4-ethylphenylsulfate
-0.395929	HMDB0000656		cysteine-glutathione disulfide
-0.666576	HMDB0000678		isovalerylglycine
0.411426	HMDB0000807		3-phosphoglycerate
-0.251539	HMDB0000824		propionylcarnitine
0.201634	HMDB0000826		pentadecanoate (15:0)
-0.514573	HMDB00848		stearoylcarnitine
0.879706	HMDB0000867		ribonate
-0.514573	HMDB0000925		trimethylamine n-oxide
-0.556393	HMDB0001068		sedoheptulose-7-phosphate
-0.340075	HMDB0001161		deoxycarnitine
1.92979	HMDB0001166		3-hydroxybutyryl coa
-0.454032	HMDB0001176		cytidine 5'-monophospho-n-acetylneuraminic acid
2.88166	HMDB0001262		maltotriose
3.36597	HMDB0001296		maltotetraose
0.163499	HMDB0001341		adenosine 5'-diphosphate (adp)
-0.358454	HMDB0001367		n-acetyl-glucosamine 1-phosphate
0.485427	HMDB0001397		guanosine 5'- monophosphate (5'-gmp)
1.14405	HMDB0001893		alpha-tocopherol
0.485427	HMDB0002108		s-methylcysteine
1.19535	HMDB0002201		carboxyethyl-gaba
0.695994	HMDB0002224		5-methyl-2'-deoxycytidine
1.28688	HMDB0004193		n1-methyl-2-pyridone-5-carboxamide
-0.836501	HMDB0005066		myristoylcarnitine
-0.184425	HMDB0008927		1-palmitoyl-2-oleoyl-gpe (16:0/18:1)
-0.340075	HMDB0006119		7-hydroxycholesterol (alpha or beta)
-2.12029	HMDB0007131		1-palmitoleoyl-2-oleoyl-glycerol (16:1/18:1)
-0.37707	HMDB0007969		1-palmitoyl-2-palmitoleoyl-gpc (16:0/16:1)
0.678072	HMDB0008140		1-linoleoyl-2-linolenoyl-gpc (18:2/18:3)
0.263034	HMDB0010163		1-stearoyl-2-oleoyl-gps (18:0/18:1)
-0.666576	HMDB0011129		2-stearoyl-gpe (18:0)
-0.785875	HMDB0011565		1-palmitoleoylglycerol (16:1)
0.722466	HMDB11738		gamma-glutamylglutamine
-0.556393	HMDB0012141		2,3-dihydroxyisovalerate
-0.415037	HMDB0013078		stearoyl ethanolamide
-0.599462	HMDB0013127		3-hydroxybutyrylcarnitine (1)
1.1635	HMDB0029159		gamma-glutamylthreonine
-0.454032	HMDB0061711		methylphosphate
-0.473931	2922-56-7		s-methylglutathione
-1.152	HMDB0094696		n-methylproline
0.464668	45261-96-9		3-hydroxystearate
0.485427	HMDB0240343		n-acetylmethionine sulfoxide
0.238787			sphingomyelin (d18:2/16:0, d18:1/16:1)
1.07039	HMDB0062164		thioproline
-1.35845	HMDB0056158		1-palmitoleoyl-3-oleoyl-glycerol (16:1/18:1)
-0.577767	HMDB0240601		1-palmitoyl-gpg (16:0)
-0.943416	HMDB0011534		2-palmitoleoylglycerol (16:1)
-0.862496			3-hydroxybutyrylcarnitine (2)
-1.12029	HMDB0013207		palmitoleoylcarnitine
-0.200913			sphingomyelin (d18:1/21:0, d17:1/22:0, d16:1/23:0)
2.41791	Q8K4G5	s494	ablim1
1.03575	Q8K4G5	s499	ablim1
1.82573	Q8K1E6	s28	alkbh3
1.59282	Q8K4I3	s639	arhgef6
1.72522	O55143	s661	atp2a2
0.815676	Q8K019	s656	bclaf1
1.70157	Q9ES83	s322	bves
1.22187	Q8CC27	s510	cacnb2
1.17432	P35564	s553	canx
1.21343	P18760	s3	cfl1
1.00203	Q9D1L0	s45	chchd2
1.09433	P31001	s68	des
0.905647	P11531	s3616	dmd
0.76412	Q8R1A4	s1422	dock7
1.22584	Q9R0P5	s3	dstn
2.08219	Q99MS7	s284	ehbp1l1
1.3249	Q6NZJ6	s1189	eif4g1
0.88691	Q05D44	s215	eif5b
1.04919	P97360	t18	etv6
1.38737	Q9CQV4	s320	fam134c
2.26188	Q9JLM9	s370	grb14
1.00257	Q2NL51;Q9WV60	y279;y216	gsk3a;gsk3b
1.17188	P70288	s394	hdac2
0.824454	Q3UMU9	s659	hdgfrp2
2.01494	P15864	s2	hist1h1c
4.07007	P62806	s2	hist1h4a
1.09022	Q8VEK3	s4	hnrnpu
1.37821	Q5DTX6	t484	jcad
1.25483	Q9ET80	s216	jph1
1.25483	Q9ET80	s220	jph1
2.16547	Q9ET78	s462	jph2
1.61699	Q9Z1P7	s159	kank3
1.61699	Q9Z1P7	s163	kank3
1.61287	O35071	s1089	kif1c
1.95072	P10637	s527	mapt
1.97129	P10637	t523	mapt
2.21863	P10637	t695	mapt
0.696589	P26645	s152	marcks
0.696589	P26645	s156	marcks
0.972271	Q60592	s1194	mast2
0.972271	Q60592	s1202	mast2
3.53861	Q60592	s123	mast2
0.910841	Q5FW52	s85	mlip
1.82776	Q3UHD3	s1286	mtus2
2.55172	A2AMM0	s218	murc
2.55172	A2AMM0	t212	murc
1.06561	A2AMM0	t334	murc
1.88595	Q3UIZ8	s432	mylk3
2.73837	P70670	s1489	naca
1.50675	P70670	s257	naca
1.82923	P46935	s309	nedd4
0.954925	Q8K4K6	s30	pank1
2.96492	Q9EPC1	s8	parva
1.83338	O89084	s333	pde4a
1.57729	P12382	s775	pfkl
6.36679	P61014	s10	pln
1.2324	Q8BG95	s29	ppp1r12b
1.38499	Q99MR9	s821	ppp1r3a
1.17226	P12367	s96	prkar2a
2.21123	O54724	s20	ptrf
3.02215	O35295	s8	purb
0.651253	A3KGS3	s820	ralgapa2
1.97465	Q8K190	s16	saysd1
2.96898	Q63918	s359	sdpr
1.34626	O08547	s137	sec22b
1.47349	P42208	s218	septin2
0.680103	P53986	s491	slc16a1
0.997389	P14142	s488	slc2a4
2.1204	Q9R0P4	s17	smap
1.86879	Q921U8	s760	smtn
1.06372	Q61234	s183	snta1
0.766488	Q61234	s195	snta1
1.22026	Q3UTJ2	s138	sorbs2
1.57383	Q3UTJ2	s381	sorbs2
1.32309	Q6PHU5	s819	sort1
0.780812	Q62407	s2171	speg
0.973777	Q62407	s2182	speg
0.993346	Q52KI8	s779	srrm1
1.83692	Q8BTI8	s2052	srrm2
1.83692	Q8BTI8	s2054	srrm2
1.83692	Q8BTI8	t2056	srrm2
2.38363	Q99MR6	s67	srrt
2.38363	Q99MR6	s74	srrt
1.06604	Q9Z2I9	s279	sucla2
0.892668	Q8K4L3	s510	svil
0.935765	Q9EPM5	s3	sync
1.14799	Q8BYJ6	s764	tbc1d4
0.599176	Q569Z6	s248	thrap3
2.16303	P48787	s23	tnni3
0.862807	Q8CGB6	s1087	tns2
1.44086	Q64511	s1509	top2b
1.44086	Q64511	s1511	top2b
2.63176	Q8CJ53	s482	trip10
1.20008	A2ASS6	s1415	ttn
0.788132	A2ASS6	s281	ttn
1.41247	A2ASS6	s34476	ttn
1.82162	Q9ES00	s105	ube4b
0.748016	Q64727	s346	vcl
1.36593	Q64727	s97	vcl
1.08723	O70373	s208	xirp1
1.3878	Q4U4S6	s1212	xirp2
-4.38039	Q3UHJ0	t672	aak1
-0.901384	Q8K4G5	s479	ablim1
-3.1459	Q9JLV1	s281	bag3
-1.3304	Q924A2	s2275	cic
-0.797183	Q569Z5	s804	ddx46
-1.08978	E9Q557	s7	dsp
-3.52523	Q8BGD9	s422	eif4b
-0.923982	Q8BGD9	s497	eif4b
-0.923982	Q8BGD9	s498	eif4b
-1.06424	Q9ET78	s462	jph2
-0.736402	Q9ET78	s479	jph2
-0.719218	Q9ET78	t483	jph2
-1.49632	Q9JKS4	s121	ldb3
-1.31455	Q3UH68	t215	limch1
-3.7038	Q9QVP4	s22	myl7
-3.7038	Q9QVP4	s23	myl7
-1.97376	Q9JJW5	s116	myoz2
-1.87965	Q62433	s352	ndrg1
-1.38958	Q62433	t346	ndrg1
-2.22671	Q9QYG0	s342	ndrg2
-2.08215	Q9QYG0	s344	ndrg2
-2.62552	Q9QYG0	s346	ndrg2
-4.7317	Q7TPW1	s373	nexn
-1.72376	A2AAJ9	s5723	obscn
-1.72376	A2AAJ9	s5727	obscn
-1.72376	A2AAJ9	t5728	obscn
-1.6637	Q9JHU2	s370	palmd
-1.6637	Q9JHU2	s375	palmd
-0.830516	P49586	s315	pcyt1a
-0.830516	P49586	s319	pcyt1a
-2.40707	Q8BVF2	s235	pdcl3
-2.40707	Q8BVF2	s237	pdcl3
-0.722376	P70271	s119	pdlim4
-1.81597	Q9QXS1	s4393	plec
-0.94271	Q91VJ2	s165	prkcdbp
-0.94271	Q91VJ2	s166	prkcdbp
-2.67157	Q7TSC1	s759	prrc2a
-5.61484	Q9CWZ3	s166	rbm8a
-5.61484	Q9CWZ3	s168	rbm8a
-1.81316	Q3UZA1	s120	rcsd1
-1.04668	P62754	s244	rps6
-0.69552	E9Q401	s2813	ryr2
-2.00314	Q9JJV9	s460	scn5a
-1.38064	Q61234	s187	snta1
-0.686313	Q62417	s62	sorbs1
-1.72826	Q62407	s2042	speg
-1.72826	Q62407	s2050	speg
-1.72826	Q62407	s2052	speg
-3.323	Q62407	s2441	speg
-0.665271	Q9Z0G2	s328	srpk3
-1.43837	Q52KI8	s723	srrm1
-1.43837	Q52KI8	s725	srrm1
-1.43837	Q52KI8	s731	srrm1
-1.53294	Q52KI8	s733	srrm1
-0.710445	Q8BTI8	s1339	srrm2
-0.665145	Q8BTI8	s1343	srrm2
-0.93267	Q8BTI8	s433	srrm2
-0.965634	Q8BTI8	s434	srrm2
-0.93267	Q8BTI8	s435	srrm2
-0.658004	Q8BTI8	s773	srrm2
-0.658004	Q8BTI8	s775	srrm2
-0.658004	Q8BTI8	s778	srrm2
-0.761012	Q8BTI8	t2056	srrm2
-1.20725	Q8BL97	s208	srsf7
-1.20725	Q8BL97	s210	srsf7
-1.25074	Q3TDQ1	s495	stt3b
-1.25074	Q3TDQ1	s496	stt3b
-1.28439	Q8BWB1	s140	synpo2l
-1.23257	Q8BWB1	t138	synpo2l
-0.996844	Q9JJG0	s510	tacc2
-1.00812	Q9JJG0	s514	tacc2
-1.27052	Q9JJG0	s759	tacc2
-1.27052	Q9JJG0	s763	tacc2
-0.801472	O70548	s157	tcap
-3.3671	Q64511	s1537	top2b
-3.3671	Q64511	s1539	top2b
-2.68592	P58774	s283	tpm2
-2.00567	A2ASS6	s1424	ttn
-1.19302	A2ASS6	s262	ttn
-1.19302	A2ASS6	s264	ttn
-2.34695	A2ASS6	s290	ttn
-1.84478	A2ASS6	s301	ttn
-2.8219	A2ASS6	s305	ttn
-6.56907	A2ASS6	s307	ttn
-1.11961	A2ASS6	s34113	ttn
-1.19302	A2ASS6	t266	ttn
-1.84478	A2ASS6	t299	ttn
-2.34056	E9Q5K9	s146	ythdc1
-2.34056	E9Q5K9	t148	ythdc1
-2.26117	Q8C0C0	s826	zhx2

## Sheet: IPA_Pathway enrichments
Multi-omics signature: ErbB2 KI & KI:KO common (201 genes, 60 metabolites, 171 phosphosites)				Multi-omics signature: ERR⍺ KO & KI:KO common (1045 genes, 200 metabolites, 155 phosphosites)				Multi-omics signature: KI:KO only (1614 genes, 65 metabolites, 191 phosphosites)
IPA Canonical Pathways	Molecules	-log(p-value)		IPA Canonical Pathways	Molecules	-log(p-value)		IPA Canonical Pathways	Molecules	-log(p-value)
UDP-N-acetyl-D-glucosamine Biosynthesis II	acetyl-coenzyme A,coenzyme A,GFPT2,L-glutamic acid	4.61		Fatty Acid β-oxidation I	ACAA2,ACADM,acetyl-coenzyme A,ACSF2,ACSL1,ACSL4,ACSL6,AUH,coenzyme A,HADH,HADHA,HADHB,HSD17B4,SCP2	8.1		Protein Kinase A Signaling	ADCY8,ADD3,ANAPC10,ATF1,ATF4,CAMK2D,CDC14B,CDC23,CREB3,DUSP12,DUSP6,EPM2A,GNAI3,GNG5,GUCY1A1,H1-0,H1-2,KDELR2,MYL7,MYLK2,MYLK3,NFKB1,NFKBIA,PDE12,PDE1A,PDE3A,PDE4A,PDE7A,PGP,PHKB,Ppp1cc,PPP1R14B,PPP1R3A,PPP1R3D,PRKAR2A,PRKCE,PRKCG,PTGS2,PTPN12,PTPRF,PTPRM,PTPRS,PTPRZ1,PYGM,ROCK2,RYR2,SIRPA,TGFBR2,TNNI3,TNS2,TTN	6.69
ILK Signaling	DSP,FLNC,FNBP1,GSK3A,ILK,MYL2,NACA,PGF,REL,RHOBTB1	4.26		Hepatic Fibrosis / Hepatic Stellate Cell Activation	ACTA2,AGTR1,CCN2,CYP2E1,FAS,ICAM1,IGF1,IGF1R,IGFBP4,IL6R,KDR,LBP,LEPR,LY96,MMP2,MYH14,MYL1,MYL2,MYL3,MYL9,PGF,REL,TGFB3,TIMP2,VCAM1	5.85		Dilated Cardiomyopathy Signaling Pathway	ABCC9,ADCY8,ATP2A2,BAG3,CACNA1A,CACNB2,CAMK2D,DES,DMD,GAB1,GUCY1A1,ILK,KDM1A,MAPK11,MYL7,MYO18B,PDE3A,PRKAR2A,PRKCE,RBM20,RYR2,SCN5A,TNNI3,TTN	5.48
Acetyl-CoA Biosynthesis III (from Citrate)	acetyl-coenzyme A,ACLY,coenzyme A	4.22		Dilated Cardiomyopathy Signaling Pathway	ACTA2,ADCY5,ADCY7,AKT1,BAG3,CACNA1D,DSC2,DSG2,ILK,MAPK14,MYBPC3,MYH14,MYL1,MYL2,MYL3,MYL9,PRKACA,RYR2,TNNI1,TNNI2,TTN	5.74		Superpathway of Inositol Phosphate Compounds	5'-CMP,ADP,CILP,DUSP12,DUSP6,INPP5D,INPP5E,INPP5K,IPPK,MDP1,NOCT,NUDT12,NUDT15,NUDT4,OCRL,PIK3C2B,PIK3R5,PIP4P1,PPFIBP2,PPIP5K2,PPM1J,Ppp1cc,PPP1R14B,PPP1R3A,PPP1R3D,PPP2R1B,PPP2R3A,PTPN12,PTPRF,PTPRM,SIRPA,STYX,SYNJ2	4.91
β-alanine Degradation I	acetyl-coenzyme A,coenzyme A,L-glutamic acid	3.9		Glutaryl-CoA Degradation	ACAA2,acetyl-coenzyme A,adenine-riboflavin dinucleotide,coenzyme A,HACD2,HADH,HADHA,HADHB,HSD17B4	5.39		3-phosphoinositide Degradation	CILP,DUSP12,DUSP6,INPP5D,INPP5E,INPP5K,MDP1,NOCT,NUDT12,NUDT15,NUDT4,OCRL,PIP4P1,PPFIBP2,PPM1J,Ppp1cc,PPP1R14B,PPP1R3A,PPP1R3D,PPP2R1B,PPP2R3A,PTPN12,PTPRF,PTPRM,SIRPA,STYX,SYNJ2	4.63
Acetyl-CoA Biosynthesis I (Pyruvate Dehydrogenase Complex)	acetyl-coenzyme A,coenzyme A,PDHA1	3.64		Sirtuin Signaling Pathway	acetyl-coenzyme A,ACSS2,AKT1,ARNTL,fumaric acid,GADD45A,H1-0,HMGCS2,IDH2,L-glutamic acid,LDHD,MYCN,NDUFB10,NDUFB2,NDUFS6,NDUFV3,NFE2L2,NOS2,PDHA1,PFKM,PGK1,phosphoenolpyruvate,PPARGC1A,pyruvic acid,REL,SIRT5,SLC25A5,SLC2A1,SOD2,SOD3,TOMM70,TSPO,XPC	5.34		ILK Signaling	ARHGEF6,ATF4,CFL1,CREB3,DSP,FNBP1,ILK,ITGB3,MYC,MYL7,MYO18B,NACA,NFKB1,PARVA,PIK3C2B,PIK3R5,PPM1J,PPP1R14B,PPP2R1B,PPP2R3A,PTGS2,RAC2,RHOU,SNAI2,TNFRSF1A,VCL,VEGFC	4.59
Amyotrophic Lateral Sclerosis Signaling	CAPN3,HECW1,IGF1,L-glutamic acid,NEFL,PGF,PRPH	3.46		Isoleucine Degradation I	ACAA2,acetyl-coenzyme A,adenine-riboflavin dinucleotide,AUH,coenzyme A,HADHA,HADHB,HSD17B4,L-glutamic acid	5.14		CLEAR Signaling Pathway	ATF4,ATP6V0D2,ATP6V1B2,CREB3,CTNS,CTSA,DDIT4,EGF,EGFR,GALNS,GBA,GHR,GLMP,GUSB,HEXA,LAMTOR3,MAPK11,MLST8,PIP4P1,PPM1J,PPP2R1B,PPP2R3A,PRKAB2,PRKAG3,PRKCE,PRKCG,RRAS,TGFBR2,Tlr13,TNFRSF1A,TPP1,TSC2,WDR45,WDR59	4.38
4-hydroxybenzoate Biosynthesis	acetyl-coenzyme A,coenzyme A,L-glutamic acid	3.25		Semaphorin Neuronal Repulsive Signaling Pathway	AKT1,CSPG4,ITGAM,ITGB2,ITGB6,MAPT,MYL1,MYL2,MYL3,MYL9,NRP1,NRP2,PAK2,PLCG1,PLXNA3,PRKACA,PRKG1,SEMA4D,SEMA5A,VCAN	5.04		Germ Cell-Sertoli Cell Junction Signaling	CFL1,FNBP1,ILK,ITGA6,JUP,LIMK1,MAP3K5,MAP3K6,Map3k7,PIK3C2B,PIK3R5,RAC2,RHOU,RRAS,SORBS1,TGFBR2,TJP1,TNFRSF1A,TUBA1A,TUBA1B,TUBA1C,TUBB,VCL,ZYX	4.37
Tumor Microenvironment Pathway	FASLG,FGF16,FGF6,IGF1,IL6R,L-glutamic acid,PGF,REL	3.08		Acute Phase Response Signaling	AHSG,AKT1,C1QC,C4A/C4B,ELP1,FTL,HMOX1,HMOX2,HP,IL33,IL6R,LBP,MAP3K1,MAPK14,OSMR,RBP1,REL,Saa3,SERPINA3,SERPINF1,SERPING1,SOD2	4.74		Semaphorin Neuronal Repulsive Signaling Pathway	CFL1,DPYSL4,FARP1,GUCY1A1,ITGA6,ITGB3,LIMK1,MAPT,MYL7,PDE4A,PIK3C2B,PIK3R5,PLXNA2,PLXNB1,PLXND1,Ppp1r12b,PRKAR2A,ROCK2,RRAS,SEMA3F,SEMA6A,SEMA6B	4.34
Regulation Of The Epithelial Mesenchymal Transition By Growth Factors Pathway	EGR1,ERBB2,FASLG,FGF16,FGF6,FGFR3,IL6R,REL	3.02		Valine Degradation I	adenine-riboflavin dinucleotide,AUH,BCKDHA,coenzyme A,HADHA,HADHB,HSD17B4,L-glutamic acid,L-valine	4.6		RHOA Signaling	ARHGAP1,ARHGAP9,BAIAP2,CDC42EP4,CFL1,EZR,LIMK1,MSN,MYL7,MYLK2,MYLK3,PFN1,Ppp1r12b,ROCK2,SEMA3F,SEPTIN2,SEPTIN5,TTN,WASF1	4.11
Glutathione-mediated Detoxification	acetyl-coenzyme A,coenzyme A,L-glutamic acid,MGST1	2.74		Protein Kinase A Signaling	ADCY5,ADCY7,AKAP1,AKAP5,arachidonic acid,DUSP10,DUSP5,FLNC,GDE1,GNB3,GNG5,H1-0,L-tyrosine,MAP3K1,MYL1,MYL2,MYL3,MYL9,NTN1,PDE11A,PDE1C,PLCG1,PPP1R14C,PPP1R1B,PRKACA,PTK2B,PTPN3,PTPN4,PTPRJ,PYGB,REL,RYR2,TGFB3,TNNI1,TNNI2,TTN,YWHAH	4.49		Telomerase Signaling	CDKN1A,EGF,EGFR,ETS1,HDAC2,HDAC5,HDAC9,MYC,PIK3C2B,PIK3R5,POT1,PPM1J,PPP2R1B,PPP2R3A,RRAS,TERF2IP,TPP1	4.03
Integrin Signaling	CAPN3,FNBP1,ILK,MYL2,PAK2,PFN4,RHOBTB1,TTN	2.72		Mitochondrial L-carnitine Shuttle Pathway	ACSF2,ACSL1,ACSL4,ACSL6,coenzyme A,CPT2,L-carnitine	4.46		Production of Nitric Oxide and Reactive Oxygen Species in Macrophages	ADP,FNBP1,LYZ,MAP3K5,MAP3K6,Map3k7,MAPK11,NCF1,NFKB1,NFKBIA,PCYOX1,PIK3C2B,PIK3R5,PPM1J,PPP1R14B,PPP1R3A,PPP1R3D,PPP2R1B,PPP2R3A,PRKCE,PRKCG,RAC2,RHOU,SIRPA,TNFRSF1A	3.93
Fatty Acid Biosynthesis Initiation II	acetyl-coenzyme A,coenzyme A	2.66		tRNA Charging	GARS1,L-arginine,L-glutamic acid,L-glutamine,L-histidine,L-leucine,L-lysine,L-methionine,L-phenylalanine,L-serine,L-threonine,L-tyrosine,L-valine	4.36		Cardiac Hypertrophy Signaling (Enhanced)	ACVR2B,ADCY8,ATP2A2,CACNA1A,CACNB2,CAMK2D,CSF2RB,CTF1,FGF13,FGF18,FGF8,FZD5,GHR,GNAI3,GNG5,GUCY1A1,HDAC2,HDAC5,HDAC9,IFNLR1,IL17RA,IL4R,ITGA6,ITGB3,MAP3K5,MAP3K6,Map3k7,MAPK11,MEF2D,MYC,NFKB1,PDE12,PDE1A,PDE3A,PDE4A,PDE7A,PIK3C2B,PIK3R5,PRKAR2A,PRKCE,PRKCG,PTGS2,ROCK2,RPS6,RRAS,RYR2,SRF,STAT3,TGFBR2,TNFRSF1A,TSC2,WNT10B,WNT5A	3.93
Germ Cell-Sertoli Cell Junction Signaling	CTNND1,EPN3,FNBP1,ILK,PAK2,RHOBTB1,SORBS1	2.62		LPS/IL-1 Mediated Inhibition of RXR Function	ACOX1,ACSF2,ACSL1,ACSL4,ACSL6,ALDH1B1,ALDH2,ALDH9A1,CPT2,CYP2A6 (includes others),Cyp2d22,CYP2E1,CYP2U1,FMO2,GAL3ST2,GSTM2,GSTO1,HMGCS2,IL33,LBP,LY96,MAOB,MAP3K1,PPARGC1A,SOD3,UST	4.26		3-phosphoinositide Biosynthesis	5'-CMP,ADP,CILP,DUSP12,DUSP6,INPP5D,MDP1,NOCT,NUDT12,NUDT15,NUDT4,OCRL,PIK3C2B,PIK3R5,PPFIBP2,PPM1J,Ppp1cc,PPP1R14B,PPP1R3A,PPP1R3D,PPP2R1B,PPP2R3A,PTPN12,PTPRF,PTPRM,SIRPA,STYX	3.91
Leucine Degradation I	acetyl-coenzyme A,coenzyme A,L-glutamic acid	2.61		AMPK Signaling	ACACB,acetyl-coenzyme A,acetylcholine,ADRA1A,ADRA1B,AICAR,AKT1,CKM,CPT2,GNB3,GNG5,HMGCR,IRS1,IRS2,MAPK14,PFKFB1,PFKFB2,PFKM,PFKP,PPARGC1A,PPM1E,PRKAB1,PRKACA,SLC2A1,SLC2A4,SMARCC2	4.23		Apelin Adipocyte Signaling Pathway	ADCY8,APLNR,GNAI3,GPX1,GPX3,GPX7,Gstt1,GSTZ1,GUCY1A1,MAPK11,NCF1,PRKAB2,PRKAG3,PRKAR2A,RAC2	3.81
Morphine Biosynthesis	acetyl-coenzyme A,coenzyme A	2.54		ILK Signaling	ACTA2,ACTN4,AKT1,DSP,FLNC,FNBP1,ILK,IRS1,IRS2,ITGB2,ITGB6,MYH14,MYL1,MYL2,MYL3,MYL9,NACA,NOS2,PGF,REL,RHOBTB1,RHOG	4.22		D-myo-inositol (1,4,5,6)-Tetrakisphosphate Biosynthesis	ADP,CILP,DUSP12,DUSP6,INPP5D,MDP1,NOCT,NUDT12,NUDT15,NUDT4,OCRL,PPFIBP2,PPM1J,Ppp1cc,PPP1R14B,PPP1R3A,PPP1R3D,PPP2R1B,PPP2R3A,PTPN12,PTPRF,PTPRM,SIRPA,STYX	3.8
Asparagine Biosynthesis I	ASNS,L-glutamic acid	2.54		Tryptophan Degradation III (Eukaryotic)	ACAA2,acetyl-coenzyme A,adenine-riboflavin dinucleotide,AFMID,coenzyme A,HACD2,HADH,HADHA,HADHB,HSD17B4	4.21		D-myo-inositol (3,4,5,6)-tetrakisphosphate Biosynthesis	ADP,CILP,DUSP12,DUSP6,INPP5D,MDP1,NOCT,NUDT12,NUDT15,NUDT4,OCRL,PPFIBP2,PPM1J,Ppp1cc,PPP1R14B,PPP1R3A,PPP1R3D,PPP2R1B,PPP2R3A,PTPN12,PTPRF,PTPRM,SIRPA,STYX	3.8
Mevalonate Pathway I	acetyl-coenzyme A,coenzyme A,HMGCR	2.52		Oxidative Ethanol Degradation III	acetyl-coenzyme A,ACSL1,ACSS2,ALDH1B1,ALDH2,ALDH9A1,coenzyme A,CYP2A6 (includes others),Cyp2d22,CYP2E1,CYP2U1	3.86		PI3K/AKT Signaling	BCL2L1,CDKN1A,CSF2RB,EPM2A,GAB1,GHR,IFNLR1,IL17RA,IL4R,ILK,INPP5D,INPP5K,ITGA6,ITGB3,MAP3K5,NFKB1,NFKBIA,OCRL,PPM1J,PPP2R1B,PPP2R3A,PTGS2,RRAS,SYNJ2,TSC2	3.69
Threonine Degradation II	acetyl-coenzyme A,coenzyme A	2.43		Mevalonate Pathway I	ACAA2,acetyl-coenzyme A,coenzyme A,HADHA,HADHB,HMGCR,HMGCS2	3.85		D-myo-inositol-5-phosphate Metabolism	ADP,CILP,DUSP12,DUSP6,INPP5D,MDP1,NOCT,NUDT12,NUDT15,NUDT4,OCRL,PIP4P1,PPFIBP2,PPM1J,Ppp1cc,PPP1R14B,PPP1R3A,PPP1R3D,PPP2R1B,PPP2R3A,PTPN12,PTPRF,PTPRM,SIRPA,STYX	3.65
Semaphorin Signaling in Neurons	FNBP1,PAK2,PLXNA3,RHOBTB1	2.4		Ketogenesis	ACAA2,acetyl-coenzyme A,coenzyme A,HADHA,HADHB,HMGCS2	3.85		1D-myo-inositol Hexakisphosphate Biosynthesis II (Mammalian)	ADP,INPP5D,INPP5E,INPP5K,IPPK,OCRL,SYNJ2	3.47
Acetate Conversion to Acetyl-CoA	acetyl-coenzyme A,coenzyme A	2.34		LXR/RXR Activation	acetyl-coenzyme A,AHSG,APOD,C4A/C4B,FDFT1,HADH,HMGCR,IL33,LBP,LY96,NOS2,PON1,PON3,REL,SERPINF1,VTN	3.84		Actin Cytoskeleton Signaling	ARHGEF6,BAIAP2,CD14,CFL1,EGF,EZR,FGF13,FGF18,FGF8,ITGA6,ITGB3,LIMK1,MSN,MYL7,MYLK2,MYLK3,MYO18B,PFN1,PIK3C2B,PIK3R5,Ppp1r12b,RAC2,ROCK2,RRAS,TIAM2,TTN,VCL,WASF1	3.42
Isoleucine Degradation I	acetyl-coenzyme A,coenzyme A,L-glutamic acid	2.32		Regulation of Actin-based Motility by Rho	ACTA2,FNBP1,ITGAM,ITGB2,ITGB6,MYL1,MYL2,MYL3,MYL9,PAK2,PFN2,PIP5K1B,RHOBTB1,RHOG,WAS	3.8		ID1 Signaling Pathway	ABI1,ACVR2B,ACVRL1,APP,BCL2L1,BCL3,CDKN1A,CHRNA6,EGF,EGFR,ETS1,MAPK11,MYC,NFKB1,PIK3C2B,PIK3R5,PLXNB1,PTGER4,RRAS,STAT3,TGFBR2,TGM2,TNFRSF1A,VEGFC	3.39
Protein Kinase A Signaling	DUSP10,FLNC,GSK3A,GYS1,MYL2,NAPEPLD,PTPN12,REL,RYR2,TNNI3,TTN	2.31		Cardiac Hypertrophy Signaling	ADCY5,ADCY7,ADRA1A,ADRA1B,AKT1,CACNA1D,FNBP1,GNB3,GNG5,IGF1,IGF1R,IL6R,IRS1,MAP3K1,MAP3K4,MAPK14,MYL1,MYL2,MYL3,MYL9,PLCG1,PRKACA,RHOBTB1,RHOG,TGFB3	3.57		Iron homeostasis signaling pathway	ADP,ATP6V0D2,ATP6V1B2,BMP5,BTRC,CD163,CIAO2A,CIAO2B,CP,EGF,EGFR,EPAS1,FBXL5,HBZ,IREB2,SLC11A1,SLC39A14,SLC40A1,STAT3,TF	3.39
Dilated Cardiomyopathy Signaling Pathway	DES,ILK,MYL2,RYR2,TNNI3,TTN	2.3		G-Protein Coupled Receptor Signaling	ADCY5,ADCY7,ADGRD1,ADGRE5,ADGRG2,ADRA1A,ADRA1B,AGTR1,AKT1,ARRB2,C5AR2,CELSR1,CRHR2,DRD2,ELP1,GDE1,GNB3,GNG5,GPR182,GPR22,GPR68,GRK3,GRK5,GRM1,HCN1,HCN2,MAP3K1,MAP3K4,MAPK14,MYL1,MYL2,MYL3,MYL9,NPY1R,Npy4r,P2RY1,PAK2,PDE11A,PDE1C,PLCG1,PRKACA,PTGFR,PTK2B,RAP1GAP,RAPGEF4,REL,RGS16,RGS7,RXFP1,S1PR1,TTN	3.56		Endocannabinoid Cancer Inhibition Pathway	ADCY8,ATF4,CASP8,CCND3,CDKN1A,CREB3,GNAI3,GUCY1A1,MLST8,MYC,PIK3C2B,PIK3R5,PRKAB2,PRKAG3,PRKAR2A,ROCK2,SMPD3,SNAI2,SPTLC2,VEGFC	3.39
PTEN Signaling	FASLG,FGFR3,GSK3A,ILK,MAST2,REL	2.28		RHOA Signaling	ACTA2,ARHGAP12,CDC42EP3,IGF1,IGF1R,MYL1,MYL2,MYL3,MYL9,NRP2,PFN2,PIP5K1B,PTK2B,RAPGEF2,TTN	3.48		Autophagy	ATF4,ATM,CREB3,DAPK3,EGF,GNAI3,GORASP2,MLST8,MYC,MYD88,NFKB1,PIK3C2B,PIK3R5,PPM1J,PPP2R1B,PPP2R3A,PRKAB2,PRKAG3,PRKAR2A,RAB7B,RGS19,SLC7A5,SNAP29,TNFRSF1A,TSC2,VPS39	3.37
Superpathway of Geranylgeranyldiphosphate Biosynthesis I (via Mevalonate)	acetyl-coenzyme A,coenzyme A,HMGCR	2.21		IL-8 Signaling	AKT1,ARRB2,ELP1,FNBP1,GNB3,GNG5,HMOX1,ICAM1,ITGAM,ITGB2,KDR,MMP2,MYL2,MYL9,PAK2,PGF,PLD4,PTK2B,RHOBTB1,RHOG,VCAM1	3.43		IL-8 Signaling	ANGPT1,BCL2L1,CCND3,EGFR,FNBP1,GNAI3,GNG5,GPLD1,IRAK3,ITGB3,LIMK1,MYL7,NCF1,NFKB1,NFKBIA,PIK3C2B,PIK3R5,PRKCE,PRKCG,PTGS2,RAC2,RHOU,ROCK2,RRAS,VEGFC	3.37
Ferroptosis Signaling Pathway	acetyl-coenzyme A,FTL,HMGCR,L-glutamic acid,SLC1A5,SLC38A1	2.15		Integrin Signaling	ACTA2,ACTN4,AKT1,ARHGAP26,CAPN3,CAPN7,FNBP1,ILK,ITGAM,ITGB2,ITGB6,MYL2,MYL9,PAK2,PFN2,PLCG1,RHOBTB1,RHOG,TSPAN7,TTN,WAS	3.43		GADD45 Signaling	ACVR2B,ATM,CCND3,CDKN1A,GADD45G,MAPK11,MYC,NFKB1,NFYA,POU2F1,TGFBR2	3.35
IL-8 Signaling	ARRB2,FNBP1,MYL2,NAPEPLD,PAK2,PGF,RHOBTB1	2.13		4-hydroxybenzoate Biosynthesis	4-hydroxyphenyllactic acid, (DL)-isomer,acetyl-coenzyme A,coenzyme A,L-glutamic acid,L-tyrosine	3.37		HER-2 Signaling in Breast Cancer	CDKN1A,COPS6,COX11,COX4I1,COX6A1,COX8A,EGF,EGFR,ETS1,FCER1G,ITGB3,MLST8,MYC,NFKB1,NFKBIA,NUP50,PIK3C2B,PIK3R5,POM121/POM121C,PRKCE,PRKCG,PTGS2,RPS6,RRAS,STAT3,TSC2	3.31
Bladder Cancer Signaling	ERBB2,FGF16,FGF6,FGFR3,PGF	2.13		Glycolysis I	2-phospho-D-glycerate,ALDOA,GPI,PFKM,PFKP,PGK1,phosphoenolpyruvate,pyruvic acid	3.37		Insulin Receptor Signaling	EPM2A,GAB1,INPP5D,INPP5K,OCRL,PIK3C2B,PIK3R5,Ppp1cc,PPP1R14B,PPP1R3A,PPP1R3D,PRKAR2A,PTPRF,RRAS,SGK1,SLC2A4,SYNJ2,TRIP10,TSC2	3.27
Pyridoxal 5'-phosphate Salvage Pathway	PAK2,PIM1,PRPF4B,pyridoxamine phosphate	2.09		Ethanol Degradation II	acetyl-coenzyme A,ACSL1,ACSS2,ALDH1B1,ALDH2,ALDH9A1,coenzyme A,DHRS4	3.3		Osteoarthritis Pathway	ACVRL1,ANXA2,ATF4,CASP8,CREB3,DDIT4,DDR2,EPAS1,FGF18,FGF8,FRZB,FZD5,HES1,HTRA1,ITGA6,ITGB3,NAMPT,NFKB1,OCRL,PRKAB2,PRKAG3,PTGS2,RBPJ,SDC4,TGFBR2,TNFRSF1A,VEGFC	3.24
NAD Signaling Pathway	ARNTL,CEBPB,GJA1,IGF1,nicotinamide-beta-riboside,RYR2	2.06		RHOGDI Signaling	ACTA2,ARHGAP12,ARHGEF9,CDH22,CDH23,CDH8,FNBP1,GNB3,GNG5,ITGAM,ITGB2,ITGB6,MYH14,MYL1,MYL2,MYL3,MYL9,PAK2,PIP5K1B,RHOBTB1,RHOG	3.24		Semaphorin Signaling in Neurons	ARHGAP1,CFL1,DPYSL4,FNBP1,LIMK1,PLXNA2,PLXNB1,RAC2,RHOU,ROCK2,SEMA7A	3.22
Spermine and Spermidine Degradation I	acetyl-coenzyme A,coenzyme A	2.04		Acetate Conversion to Acetyl-CoA	acetyl-coenzyme A,ACSL1,ACSS2,coenzyme A	3.24		ERK/MAPK Signaling	ATF1,ATF4,CREB3,DUSP6,ETS1,ITGA6,ITGB3,LAMTOR3,MYC,PIK3C2B,PIK3R5,PLA2G4E,PPM1J,PPP1R14B,PPP1R3A,PPP1R3D,PPP2R1B,PPP2R3A,PRKAR2A,PRKCE,PRKCG,RAC2,RRAS,SRF,STAT3	3.19
Coenzyme A Biosynthesis	coenzyme A,dephospho-coenzyme A	2.04		UDP-N-acetyl-D-glucosamine Biosynthesis II	acetyl-coenzyme A,coenzyme A,GFPT2,L-glutamic acid,L-glutamine	3.24		Epithelial Adherens Junction Signaling	ACVR2B,BAIAP2,CFL1,EGF,EGFR,FRMD6,LIMK1,MYL7,NANOS1,PPM1J,PPP2R1B,PPP2R3A,PRKAB2,PRKAG3,ROCK2,RRAS,SNAI2,TGFBR2,VCL,WASF1	3.18
Aspartate Degradation II	L-glutamic acid,MDH1	2.04		Ethanol Degradation IV	acetyl-coenzyme A,ACSL1,ACSS2,ALDH1B1,ALDH2,ALDH9A1,coenzyme A	3.21		Hepatic Fibrosis Signaling Pathway	ACVR2B,ATF4,CACNA1A,CACNB2,CCL2,CREB3,FNBP1,FZD5,GNAI3,IL17RA,IRAK3,ITGA6,ITGB3,MAPK11,MYC,MYD88,MYL7,MYLK2,MYLK3,NCF1,NFKB1,NFKBIA,PDCD4,PIK3C2B,PIK3R5,PRKAR2A,PRKCE,PRKCG,RAC2,RHOU,ROCK2,RRAS,STAT3,succinic acid,TF,TGFBR2,TNFRSF1A,TTN,VEGFC,WNT10B,WNT5A	3.13
TCA Cycle II (Eukaryotic)	acetyl-coenzyme A,coenzyme A,MDH1	2.02		γ-linolenate Biosynthesis II (Animals)	ACSF2,ACSL1,ACSL4,ACSL6,coenzyme A,linoleic acid	3.17		Gap Junction Signaling	ADCY8,CCN3,DBN1,DRD1,EGF,EGFR,GJA1,GJC3,GNAI3,GRIA2,GRIK3,GUCY1A1,NPR2,PIK3C2B,PIK3R5,PRKAR2A,PRKCE,PRKCG,RRAS,TJP1,TUBA1A,TUBA1B,TUBA1C,TUBB	3.09
RHOA Signaling	ARHGAP6,IGF1,MYL2,PFN4,TTN	1.98		Leucine Degradation I	ACADM,acetyl-coenzyme A,AUH,coenzyme A,L-glutamic acid,L-leucine	3.17		Colorectal Cancer Metastasis Signaling	ADCY8,BCL2L1,EGF,EGFR,FNBP1,FZD5,GNAI3,GNG5,GUCY1A1,MMP8,MSH2,MYC,NFKB1,PIK3C2B,PIK3R5,PRKAR2A,PTGER4,PTGS2,RAC2,RHOU,RRAS,SIAH1,STAT3,TGFBR2,Tlr13,TNFRSF1A,VEGFC,WNT10B,WNT5A	3.04
Serotonin and Melatonin Biosynthesis	acetyl-coenzyme A,coenzyme A	1.88		Superpathway of Geranylgeranyldiphosphate Biosynthesis I (via Mevalonate)	ACAA2,acetyl-coenzyme A,coenzyme A,HADHA,HADHB,HMGCR,HMGCS2	3.14		CDK5 Signaling	ADCY8,CACNA1A,DRD1,GUCY1A1,ITGA6,MAPK11,MAPT,PPM1J,Ppp1cc,PPP1R14B,PPP1R3A,PPP1R3D,PPP2R1B,PPP2R3A,PRKAR2A,RRAS	3.03
Acute Phase Response Signaling	AHSG,CEBPB,FTL,IL6R,REL,SERPINA3	1.86		Synaptogenesis Signaling Pathway	ADCY5,ADCY7,AKT1,CDH22,CDH23,CDH8,CTNND1,EFNB3,EPHA4,EPHB3,GRIN2C,GRINA,GRM1,L-glutamic acid,LRP1,MAP1B,MAPK14,MAPT,PLCG1,PRKACA,STXBP6,SYN2,THBS1,THBS3,THBS4,VLDLR,WAS	3.07		IL-17A Signaling in Fibroblasts	CCL2,CEBPD,IL17RA,LCN2,MAPK11,NFKB1,NFKBIA,NFKBIZ	2.98
Lysine Degradation II	coenzyme A,L-glutamic acid	1.79		Leukocyte Extravasation Signaling	ACTA2,ACTN4,ARHGAP12,CTNNA3,CTNND1,ICAM1,ITGAM,ITGB2,MAP3K4,MAPK14,MMP2,PLCG1,PTK2B,RAP1GAP,RAPGEF4,TIMP2,TIMP3,VCAM1,WAS	3.01		D-myo-inositol (1,3,4)-trisphosphate Biosynthesis	ADP,INPP5D,INPP5E,INPP5K,OCRL,SYNJ2	2.87
Ketolysis	acetyl-coenzyme A,coenzyme A	1.79		p53 Signaling	AKT1,ATR,CHEK2,DRAM1,FAS,GADD45A,GML,MAPK14,PERP,PLAGL1,SERPINE2,THBS1	3.01		Dopamine-DARPP32 Feedback in cAMP Signaling	ADCY8,ATF1,ATF4,ATP2A2,CACNA1A,CACNB2,CREB3,DRD1,GNAI3,GUCY1A1,KCNJ3,KCNJ8,PPM1J,Ppp1cc,PPP1R14B,PPP1R3A,PPP1R3D,PPP2R1B,PPP2R3A,PRKAR2A,PRKCE,PRKCG	2.75
Clathrin-mediated Endocytosis Signaling	AAK1,ARRB2,FGF16,FGF6,IGF1,PGF	1.77		NAD Signaling Pathway	ACADM,ADP-D-ribose,AKT1,ARNTL,H1-0,HMGCS2,IDH2,IGF1,LDHD,NMRK2,PPARGC1A,PRKAB1,pyruvic acid,RYR2,SIRT5,SLC29A2,SOD2	3.01		Cardiac β-adrenergic Signaling	ADCY8,ATP2A2,CACNA1A,CACNB2,GNAI3,GNG5,GUCY1A1,PDE12,PDE1A,PDE3A,PDE4A,PDE7A,PPM1J,Ppp1cc,PPP1R14B,PPP1R3A,PPP1R3D,PPP2R1B,PPP2R3A,PRKAR2A,RYR2	2.71
nNOS Signaling in Skeletal Muscle Cells	acetylcholine,CAPN3,RYR2	1.75		Ketolysis	ACAA2,acetyl-coenzyme A,coenzyme A,HADHA,HADHB	3		Dopamine Receptor Signaling	ADCY8,DRD1,GUCY1A1,NCS1,PPM1J,Ppp1cc,PPP1R14B,PPP1R3A,PPP1R3D,PPP2R1B,PPP2R3A,PRKAR2A,PTS	2.69
Hepatic Fibrosis / Hepatic Stellate Cell Activation	FASLG,IGF1,IL6R,MYL2,PGF,REL	1.75		Glutamate Receptor Signaling	GNB3,GNG5,GRIN2C,GRINA,GRM1,HOMER2,L-glutamic acid,L-glutamine,SLC17A7,SLC38A1	2.97		Estrogen Receptor Signaling	ADCY8,ATF4,CACNA1A,CACNB2,CDKN1A,CFL1,CREB3,EGF,EGFR,GNAI3,GNG5,GPER1,GUCY1A1,HES1,LIMK1,MED13,MED14,MMP8,MYC,MYL7,NCOR1,NDUFS1,NDUFS2,NFKB1,NR3C1,PIK3C2B,PIK3R5,Ppp1r12b,PRKAB2,PRKAG3,PRKAR2A,PRKCE,PRKCG,ROCK2,RRAS,THRAP3,TRIM63,VEGFC	2.68
Ketogenesis	acetyl-coenzyme A,coenzyme A	1.74		Superpathway of Citrulline Metabolism	fumaric acid,L-arginine,L-glutamic acid,L-glutamine,LOC102724788/PRODH,N-(L-arginino)succinic acid,NOS2	2.92		Pulmonary Healing Signaling Pathway	ACKR3,CFL1,EGF,EGFR,FZD5,MAPK11,MMP8,MYC,MYD88,NFKB1,NFKBIA,PRKAB2,PRKAG3,PRKCE,PRKCG,RBPJ,RRAS,STAT3,TNFRSF1A,VEGFC,WNT10B,WNT5A	2.67
NAD Phosphorylation and Dephosphorylation	Acp5,NADK2	1.74		Acetyl-CoA Biosynthesis I (Pyruvate Dehydrogenase Complex)	acetyl-coenzyme A,coenzyme A,PDHA1,pyruvic acid	2.9		Sertoli Cell-Sertoli Cell Junction Signaling	CLDN15,F11R,GUCY1A1,ILK,ITGA6,ITGB3,JUP,MAP3K5,MAP3K6,Map3k7,MAPK11,PRKAR2A,RRAS,SORBS1,SPTB,TJP1,TNFRSF1A,TUBA1A,TUBA1B,TUBA1C,TUBB,VCL,YBX3	2.66
AMPK Signaling	acetyl-coenzyme A,acetylcholine,creatine,GYS1,HMGCR,PFKFB2,PPM1K	1.71		NRF2-mediated Oxidative Stress Response	ACTA2,AKT1,BACH1,CYP2A6 (includes others),Cyp2d22,CYP2E1,CYP2U1,DNAJA1,DNAJB1,EPHX1,FKBP5,FTL,GSTM2,GSTO1,HMOX1,MAF,MAP3K1,MAPK14,NFE2L2,SOD2,SOD3	2.85		PTEN Signaling	BCL2L1,CDKN1A,EGFR,GHR,ILK,INPP5D,INPP5K,ITGA6,ITGB3,MAGI3,MAST2,NFKB1,OCRL,PIK3R5,RAC2,RRAS,SYNJ2,TGFBR2	2.65
Sirtuin Signaling Pathway	acetyl-coenzyme A,ACLY,ARNTL,L-glutamic acid,NDRG1,PDHA1,REL,XPC	1.68		Alanine Degradation III	GPT,L-glutamic acid,pyruvic acid	2.84		Axonal Guidance Signaling	ABLIM1,ACE2,ADAM15,ADAM9,ADAMTS2,ADAMTS8,ARHGEF6,BAIAP2,BMP5,CFL1,EFNA2,EGF,EPHA8,FZD5,GNAI3,GNG5,ITGA6,ITGB3,LIMK1,MMP8,MYL7,PFN1,PIK3C2B,PIK3R5,PLXNA2,PLXNB1,PLXND1,PRKAR2A,PRKCE,PRKCG,RAC2,ROCK2,RRAS,SDCBP,SEMA3F,SEMA6A,SEMA6B,SEMA7A,TUBA1A,TUBA1B,TUBA1C,TUBB,VEGFC,WNT10B,WNT5A	2.64
Synaptogenesis Signaling Pathway	CLASP2,CTNND1,EFNA1,L-glutamic acid,MAP1B,MAPT,SGTA,SYN2	1.68		Alanine Biosynthesis II	GPT,L-glutamic acid,pyruvic acid	2.84		Cyclins and Cell Cycle Regulation	ATM,BTRC,CCND3,CDKN1A,FBXL5,HDAC2,HDAC5,HDAC9,PPM1J,PPP2R1B,PPP2R3A,WEE1	2.61
Semaphorin Neuronal Repulsive Signaling Pathway	ERBB2,MAPT,MYL2,PAK2,PLXNA3	1.65		Signaling by Rho Family GTPases	ACTA2,ARHGEF9,CDC42EP3,CDH22,CDH23,CDH8,FNBP1,GNB3,GNG5,ITGAM,ITGB2,ITGB6,MYL1,MYL2,MYL3,MYL9,PAK2,PIP5K1B,PTK2B,REL,RHOBTB1,RHOG,WAS	2.84		Insulin Secretion Signaling Pathway	ABCC9,ADCY8,Arxes1/Arxes2,ATF4,CACNA1A,CACNB2,CAMK2D,CPE,CREB3,EIF4A1,EIF4G1,FURIN,GHR,GUCY1A1,KCNA4,KCNJ8,MAPK11,PABPC1,PIK3C2B,PIK3R5,PRKAR2A,PRKCE,PRKCG,PRLR,RYR2,SLC2A4,SLC2A8,STAT3,VTI1B	2.58
Neuroinflammation Signaling Pathway	CD200,CX3CR1,FASLG,IL6R,L-glutamic acid,MAPT,PLA2G12B,REL	1.63		Axonal Guidance Signaling	ABLIM1,ACE,ADAMTS1,ADAMTS7,AKT1,EFNB3,EPHA4,EPHB3,GNB3,GNG5,IGF1,ITGAM,ITGB2,ITGB6,MMP2,MYL1,MYL2,MYL3,MYL9,NRP1,NRP2,NTN1,NTNG2,PAK2,PAPPA,PFN2,PGF,PLCG1,PLXNA3,PMPCA,PRKACA,SEMA3B,SEMA4D,SEMA5A,SLIT2,SLIT3,WAS	2.79		LPS-stimulated MAPK Signaling	ATF1,CD14,MAP3K5,MAPK11,NFKB1,NFKBIA,PIK3C2B,PIK3R5,PRKCE,PRKCG,RRAS,SRF	2.56
Pentose Phosphate Pathway	G6pd2,TALDO1	1.63		Fatty Acid Activation	ACSF2,ACSL1,ACSL4,ACSL6,coenzyme A	2.79		mTOR Signaling	DDIT4,EIF4A1,EIF4B,EIF4G1,FNBP1,GPLD1,MLST8,PIK3C2B,PIK3R5,PPM1J,PPP2R1B,PPP2R3A,PRKAB2,PRKAG3,PRKCE,PRKCG,PRR5,RAC2,RHOU,RPS6,RRAS,TSC2,VEGFC	2.56
Sertoli Cell-Sertoli Cell Junction Signaling	EPN3,GSK3A,ILK,SORBS1,SPTBN1,TJP2	1.6		Ferroptosis Signaling Pathway	acetyl-coenzyme A,ACSL4,arachidonic acid,EMP1,FDFT1,FTL,HMGCR,HMOX1,L-glutamic acid,LPCAT3,NFE2L2,PRKAB1,SLC1A5,SLC38A1,SLC3A2,STEAP3	2.78		P2Y Purigenic Receptor Signaling Pathway	ADCY8,ADP,ATF4,CREB3,GNAI3,GNG5,GUCY1A1,ITGB3,MYC,NFKB1,P2RY6,PIK3C2B,PIK3R5,PRKAR2A,PRKCE,PRKCG,RRAS	2.56
Tumoricidal Function of Hepatic Natural Killer Cells	FASLG,LYVE1	1.59		Gαq Signaling	ADRA1A,ADRA1B,AGTR1,AKT1,FNBP1,GNB3,GNG5,GRM1,HMOX1,PLCG1,PLD4,PTK2B,REL,RGS16,RGS7,RHOBTB1,RHOG	2.76		AMPK Signaling	ADP,AK2,ATF4,CDKN1A,CHRM2,CHRNA6,CREB3,EPM2A,GNAI3,GNG5,MAPK11,MLST8,PFKL,PHLPP1,PIK3C2B,PIK3R5,PPM1J,PPP2R1B,PPP2R3A,PRKAB2,PRKAG3,PRKAR2A,RAB6A,SLC2A4,SMARCA2,TSC2	2.49
mTOR Signaling	EIF3B,EIF4G1,FNBP1,NAPEPLD,PGF,RHOBTB1	1.57		Endocannabinoid Neuronal Synapse Pathway	ABHD6,ADCY5,ADCY7,arachidonic acid,CACNA1D,glycerol,GNB3,GNG5,GRIN2C,GRINA,GRM1,KCNJ5,L-glutamic acid,MAPK14,PLCG1,PRKACA	2.75		Macropinocytosis Signaling	ABI1,CD14,EGF,ITGB3,MRC1,PIK3C2B,PIK3R5,PRKCE,PRKCG,RAB34,RRAS	2.48
Lysine Degradation V	coenzyme A,L-glutamic acid	1.56		Hepatic Fibrosis Signaling Pathway	ACTA2,AGTR1,AKT1,CACNA1D,CCN2,FNBP1,FTL,fumaric acid,ICAM1,IL33,IRS2,ITGAM,ITGB2,ITGB6,KDR,LEPR,LRP1,MAPK14,MYL1,MYL2,MYL3,MYL9,PGF,PLCG1,PRKACA,REL,RHOBTB1,RHOG,SOD2,TGFB3,TTN,VCAM1	2.69		ATM Signaling	ATF1,ATF4,ATM,CDKN1A,CREB3,GADD45G,MAPK11,NFKBIA,PPM1J,PPP2R1B,PPP2R3A,RNF8,TP53BP1	2.45
Glutamate Removal from Folates	L-glutamic acid	1.51		Apelin Cardiac Fibroblast Signaling Pathway	AGTR1,AKT1,CCN2,PRKAB1,TGFB3	2.6		Coronavirus Replication Pathway	ACE2,BAG3,COPG1,COPG2,TUBA1A,TUBA1B,TUBA1C,TUBB	2.43
Histamine Biosynthesis	histamine	1.51		Phenylalanine Degradation IV (Mammalian, via Side Chain)	ALDH2,coenzyme A,L-glutamic acid,L-glutamine,L-phenylalanine,MAOB	2.53		Oxytocin Signaling Pathway	ABCC9,ATF4,CACNA1A,CACNB2,CREB3,EGFR,GJA1,GNAI3,GNG5,GUCY1A1,KCNJ8,MAPK11,MYL7,MYO18B,NFKB1,NPR2,PIK3C2B,PIK3R5,PLA2G4E,Ppp1r12b,PRKAB2,PRKAG3,PRKAR2A,PRKCE,PRKCG,PTGS2,ROCK2,RRAS	2.42
Oxytocin Signaling Pathway	ARRB2,GJA1,KCNT2,MYL2,PLA2G12B,PTGFR,REL	1.48		Putrescine Degradation III	acetyl-coenzyme A,ALDH1B1,ALDH2,ALDH9A1,coenzyme A,MAOB	2.53		Ovarian Cancer Signaling	EGF,EGFR,FZD5,GJA1,HDAC2,HDAC5,HDAC9,MSH2,PIK3C2B,PIK3R5,PMS2,PRKAR2A,PTGS1,PTGS2,RRAS,VEGFC,WNT10B,WNT5A	2.41
Oxidative Ethanol Degradation III	acetyl-coenzyme A,coenzyme A,Cyp2j11/Cyp2j8	1.47		Choline Biosynthesis III	CDP-choline,HMOX1,PCYT1A,phosphorylcholine,PLD4	2.51		Apelin Endothelial Signaling Pathway	ADCY8,ANGPT1,APLNR,CCL2,GNAI3,GNG5,GUCY1A1,HDAC5,MEF2D,NFKB1,PIK3C2B,PIK3R5,PRKAB2,PRKAG3,PRKCE,PRKCG,RRAS	2.37
UDP-N-acetyl-D-galactosamine Biosynthesis II	acetyl-coenzyme A,coenzyme A	1.47		Sphingomyelin Metabolism	phosphorylcholine,SGMS2,SMPD1,sphingomyelin	2.5		Cell Cycle: G1/S Checkpoint Regulation	ATM,BTRC,CCND3,CDKN1A,FBXL5,GNL3,HDAC2,HDAC5,HDAC9,MYC	2.35
Regulation of Actin-based Motility by Rho	FNBP1,MYL2,PAK2,RHOBTB1	1.45		Histamine Degradation	ALDH1B1,ALDH2,ALDH9A1,imidazole-4-acetic acid,L-glutamic acid,S-adenosylhomocysteine	2.47		D-myo-inositol (1,4,5)-trisphosphate Degradation	INPP5D,INPP5E,INPP5K,OCRL,SYNJ2	2.28
Antioxidant Action of Vitamin C	NAPEPLD,PLA2G12B,REL,TXNRD3	1.45		Type II Diabetes Mellitus Signaling	ACSF2,ACSL1,ACSL4,ACSL6,AKT1,CACNA1D,IRS1,IRS2,KCNJ11,MAP3K1,PRKAB1,pyruvic acid,REL,SLC2A4,SMPD1,sphingomyelin	2.46		HOTAIR Regulatory Pathway	CDKN1A,HDAC2,JARID2,KDM1A,MMP8,MYC,NFKB1,NFKBIA,PIK3C2B,PIK3R5,RBBP7,RBM38,ROCK2,SNAI2,SRF,STAT3,WNT10B,WNT5A	2.27
p38 MAPK Signaling	DUSP10,FASLG,MAPT,PLA2G12B	1.43		Lysine Degradation V	coenzyme A,glutaric acid,L-glutamic acid,L-lysine,PIPOX	2.43		MSP-RON Signaling In Cancer Cells Pathway	ATF4,CREB3,CSF2RB,EGFR,ETS1,ITGA6,MYC,NFKB1,NFKBIA,PIK3C2B,PIK3R5,PLAUR,RRAS,ST14,STAT3,VEGFC	2.27
Agrin Interactions at Neuromuscular Junction	acetylcholine,ERBB2,PAK2	1.42		Superpathway of Cholesterol Biosynthesis	ACAA2,acetyl-coenzyme A,coenzyme A,DHCR7,FDFT1,HADHA,HADHB,HMGCR,HMGCS2,NSDHL	2.43		Pancreatic Adenocarcinoma Signaling	BCL2L1,CDKN1A,EGF,EGFR,GPLD1,HDAC2,HDAC5,HDAC9,NFKB1,PIK3C2B,PIK3R5,PTGS2,STAT3,TGFBR2,VEGFC	2.26
CXCR4 Signaling	EGR1,FNBP1,MYL2,PAK2,RHOBTB1	1.42		Taurine Biosynthesis	CDO1,hypotaurine,taurine	2.43		Molecular Mechanisms of Cancer	ADCY8,ARHGEF6,ATM,BCL2L1,BMP5,CAMK2D,CASP8,CCND3,CDKN1A,FNBP1,FZD5,GAB1,GNAI3,GNG5,GUCY1A1,HDAC2,HDAC5,HDAC9,ITGA6,ITGB3,LAMTOR3,MAP3K5,MAPK11,MYC,NFKB1,NFKBIA,PIK3C2B,PIK3R5,PRKAR2A,PRKCE,PRKCG,RABIF,RAC2,RBPJ,RHOU,RRAS,TGFBR2,WNT10B,WNT5A	2.23
Gαq Signaling	FNBP1,GYS1,NAPEPLD,REL,RHOBTB1	1.41		Asparagine Biosynthesis I	ASNS,L-glutamic acid,L-glutamine	2.43		Superpathway of D-myo-inositol (1,4,5)-trisphosphate Metabolism	ADP,INPP5D,INPP5E,INPP5K,OCRL,SYNJ2	2.17
IL-15 Production	DSTYK,ERBB2,FGFR3,REL	1.4		CDP-diacylglycerol Biosynthesis I	CDS2,coenzyme A,LCLAT1,LPCAT3,MBOAT2,sn-glycerol-3-phosphate	2.4		Chronic Myeloid Leukemia Signaling	BCL2L1,CCND3,CDKN1A,HDAC2,HDAC5,HDAC9,MECOM,MYC,NFKB1,PIK3C2B,PIK3R5,RRAS,TGFBR2	2.16
Superpathway of Methionine Degradation	coenzyme A,EEF1AKMT1,L-glutamic acid	1.39		Citrulline-Nitric Oxide Cycle	fumaric acid,L-arginine,N-(L-arginino)succinic acid,NOS2	2.39		Hereditary Breast Cancer Signaling	ATM,CCND3,CDKN1A,GADD45G,HDAC2,HDAC5,HDAC9,MSH2,PIK3C2B,PIK3R5,PMS2,RFC1,RRAS,SMARCA2,UBC,WEE1	2.15
Acyl Carrier Protein Metabolism	coenzyme A	1.39		Xenobiotic Metabolism Signaling	AHR,ALDH1B1,ALDH2,ALDH9A1,CITED2,FMO2,FTL,GAL3ST2,GSTM2,GSTO1,HMOX1,MAF,MAOB,MAP3K1,MAP3K4,MAPK14,NFE2L2,NOS2,NRIP1,PPARGC1A,REL,SOD3,UST	2.39		Neurovascular Coupling Signaling Pathway	ADP,APP,CACNA1A,CACNB2,CHRM2,GJA1,GRIA2,GUCY1A1,KCNJ3,KCNJ8,MAPT,NPR2,PLA2G4E,Ppp1r12b,PRKAR2A,PTGER4,PTGS1,PTGS2,ROCK2,RYR2,SLC16A1,SLC1A2,SLCO2A1,TRPV4	2.11
Glutamate Dependent Acid Resistance	L-glutamic acid	1.39		Gluconeogenesis I	2-phospho-D-glycerate,ALDOA,GPI,MDH1,PGK1,phosphoenolpyruvate,pyruvic acid	2.38		Sumoylation Pathway	ETS1,FNBP1,HDAC2,KDM1A,MAP3K5,NFKB1,NFKBIA,NR3C1,RAC2,RFC1,RHOU,RNF4,SENP7	2.09
Glutaryl-CoA Degradation	acetyl-coenzyme A,coenzyme A	1.39		γ-glutamyl Cycle	CHAC2,GGCT,L-glutamic acid,OPLAH,pyrrolidonecarboxylic acid	2.35		Calcium Signaling	ADP,ATF4,ATP2A2,CACNA1A,CACNB2,CAMK2D,CHRNA6,CREB3,GRIA2,HDAC2,HDAC5,HDAC9,MEF2D,MYL7,MYO18B,PRKAR2A,RYR2,TNNI3,Tpm2,TPM3,Tpm4,TRPC1	2.06
Glioma Invasiveness Signaling	FNBP1,RHOBTB1,TIMP3	1.37		HIF1α Signaling	adenine-riboflavin dinucleotide,ADRA1B,AKT1,GPI,HK1,HK2,HMOX1,IGF1,IL6R,KDR,MMP2,NOS2,PGF,PLCG1,pyruvic acid,RORC,SLC2A1,SLC2A4	2.29		HGF Signaling	CDKN1A,ETS1,GAB1,ITGA6,ITGB3,MAP3K5,MAP3K6,Map3k7,PIK3C2B,PIK3R5,PRKCE,PRKCG,PTGS2,RRAS,STAT3	2.05
Pancreatic Adenocarcinoma Signaling	ERBB2,NAPEPLD,PGF,REL	1.35		Sertoli Cell-Sertoli Cell Junction Signaling	ACTA2,ACTN4,AKT1,ILK,ITGAM,ITGB2,ITGB6,L-arginine,MAP3K1,MAP3K4,MAPK14,NOS2,PRKACA,PRKG1,SPTA1,SPTBN1,TGFB3,WAS	2.29		ERK5 Signaling	ATF4,CREB3,CTF1,EGF,EGFR,GAB1,MEF2D,MYC,RRAS,SGK1	2.05
Actin Cytoskeleton Signaling	acetylcholine,FGF16,FGF6,MYL2,PAK2,TTN	1.33		Glutathione-mediated Detoxification	acetyl-coenzyme A,coenzyme A,Gsta4,GSTM2,GSTO1,L-glutamic acid,pyruvic acid	2.28		Circadian Rhythm Signaling	ADCY8,ATF4,BTRC,CACNA1A,CACNB2,CAMK2D,CIART,CIRBP,CREB3,DBP,GNAI3,GNG5,GRIA2,GUCY1A1,MLST8,MYC,NPR2,NR3C1,PER1,PRKAB2,PRKAG3,PRKAR2A,PRKCE,PRKCG,RRAS,RYR2	2.04
LXR/RXR Activation	acetyl-coenzyme A,AHSG,HMGCR,REL	1.33		Complement System	C1QC,C4A/C4B,C7,ITGAM,ITGB2,SERPING1	2.28		Fc Epsilon RI Signaling	FCER1G,GAB1,INPP5D,INPP5K,MAPK11,OCRL,PIK3C2B,PIK3R5,PLA2G4E,PRKCE,PRKCG,RAC2,RRAS,SYNJ2	2.01
Neurovascular Coupling Signaling Pathway	acetylcholine,GJA1,L-glutamic acid,MAPT,PLA2G12B,RYR2	1.32		Creatine-phosphate Biosynthesis	CKB,CKM,CKMT1A/CKMT1B	2.27		Signaling by Rho Family GTPases	ARHGEF6,BAIAP2,CDC42EP4,CDH13,CFL1,DES,EZR,FNBP1,GNAI3,GNG5,ITGA6,ITGB3,LIMK1,MSN,MYL7,NCF1,NFKB1,PIK3C2B,PIK3R5,RAC2,RHOU,ROCK2,SEPTIN2,SEPTIN5,WASF1	2
Phenylalanine Degradation IV (Mammalian, via Side Chain)	coenzyme A,L-glutamic acid	1.31		(S)-reticuline Biosynthesis II	L-glutamic acid,L-tyrosine,S-adenosylhomocysteine	2.27		FGF Signaling	ATF4,CREB3,FGF13,FGF18,FGF8,GAB1,MAP3K5,MAPK11,PIK3C2B,PIK3R5,STAT3	1.92
Putrescine Degradation III	acetyl-coenzyme A,coenzyme A	1.31		Myo-inositol Biosynthesis	IMPA2,ISYNA1,myo-inositol	2.27		CD40 Signaling	ATF1,MAPK11,NFKB1,NFKBIA,PIK3C2B,PIK3R5,PTGS1,PTGS2,STAT3	1.91
				Threonine Degradation II	acetyl-coenzyme A,coenzyme A,L-threonine	2.27		Phagosome Maturation	ATP6V0D2,ATP6V1B2,CANX,CTSA,CTSS,EEA1,HLA-DRA,NCF1,RAB7B,RAC2,TUBA1A,TUBA1B,TUBA1C,TUBB,VPS39,VTI1B,ZBTB12	1.91
				Actin Cytoskeleton Signaling	acetylcholine,ACTA2,ACTN4,CYFIP2,FGF9,IQGAP2,ITGAM,ITGB2,ITGB6,LBP,MYH14,MYL1,MYL2,MYL3,MYL9,PAK2,PFN2,PIP5K1B,TTN,WAS	2.26		Ephrin Receptor Signaling	ABI1,ANGPT1,ATF4,CFL1,CREB3,EFNA2,EGF,EPHA8,GNAI3,GNG5,ITGA6,ITGB3,LIMK1,RAC2,ROCK2,RRAS,SDCBP,SORBS1,STAT3,VEGFC	1.91
				PFKFB4 Signaling Pathway	acetyl-coenzyme A,GPI,HK1,HK2,PFKM,PRKACA,pyruvic acid,TGFB3	2.23		Endocannabinoid Developing Neuron Pathway	ADCY8,ATF4,CREB3,GNAI3,GNG5,GUCY1A1,MAPK11,MLST8,PIK3C2B,PIK3R5,PRKAR2A,RAC2,RRAS,STAT3	1.89
				Neurovascular Coupling Signaling Pathway	acetylcholine,arachidonic acid,CACNA1D,ENTPD1,GABRA4,GRIN2C,GRINA,GRM1,KCNJ11,KCNJ5,Kcnn2,L-glutamic acid,MAPT,P2RY1,PLA2G5,PRKACA,PRKG1,pyruvic acid,RYR2,SMARCC2	2.22		Phosphatidylcholine Biosynthesis I	5'-CMP,ADP,CHKA,PCYT1A	1.88
				UDP-N-acetyl-D-galactosamine Biosynthesis II	acetyl-coenzyme A,coenzyme A,GPI,HK1,HK2	2.21		Bladder Cancer Signaling	CDKN1A,EGF,EGFR,FGF13,FGF18,FGF8,HDAC2,HDAC5,HDAC9,MMP8,MYC,RRAS,VEGFC	1.88
				nNOS Signaling in Neurons	CAPN3,CAPN7,GRIN2C,GRINA,L-arginine,L-glutamic acid,PFKM	2.19		Role of Macrophages, Fibroblasts and Endothelial Cells in Rheumatoid Arthritis	ATF4,CAMK2D,CCL2,CEBPD,CEBPG,CREB3,DKK2,FCGR1A,FRZB,FZD5,IL17RA,IRAK3,MYC,MYD88,NFKB1,NFKBIA,PIK3C2B,PIK3R5,PRKCE,PRKCG,ROCK2,RRAS,SOST,STAT3,Tlr13,TNFRSF1A,VEGFC,WNT10B,WNT5A	1.87
				Sphingosine-1-phosphate Signaling	ACER2,ADCY5,ADCY7,AKT1,FNBP1,PLCG1,PTK2B,RHOBTB1,RHOG,S1PR1,SMPD1,sphingomyelin	2.15		Apelin Pancreas Signaling Pathway	APLNR,NFKB1,PIK3C2B,PIK3R5,PRKAB2,PRKAG3,PRKAR2A	1.82
				Tumor Microenvironment Pathway	AKT1,CSPG4,FAS,FGF9,ICAM1,IGF1,IL6R,L-glutamic acid,LEPR,MMP2,NOS2,PGF,REL,SLC2A1,SLC2A4,TGFB3	2.14		Bupropion Degradation	CYP1B1,CYP2B6,CYP2C8,CYP2F1,POR	1.8
				β-alanine Degradation I	acetyl-coenzyme A,coenzyme A,L-glutamic acid	2.12		GNRH Signaling	ADCY8,ATF4,CACNA1A,CACNB2,CAMK2D,CREB3,EGFR,GNAI3,GNG5,GUCY1A1,MAP3K5,MAP3K6,Map3k7,MAPK11,NFKB1,PRKAR2A,PRKCE,PRKCG,RRAS	1.8
				Phosphatidylglycerol Biosynthesis II (Non-plastidic)	CDS2,coenzyme A,LCLAT1,LPCAT3,MBOAT2,sn-glycerol-3-phosphate	2.07		Mismatch Repair in Eukaryotes	ADP,MSH2,PMS2,RFC1	1.79
				Calcium Signaling	acetylcholine,ACTA2,AKAP5,ATP2B2,CACNA1D,CASQ2,GRIN2C,GRINA,L-glutamic acid,MYH14,MYL1,MYL2,MYL3,MYL9,PRKACA,RYR2,TNNI1,TNNI2	2.05		Glioma Signaling	CAMK2D,CCND3,CDKN1A,EGF,EGFR,HDAC2,HDAC5,HDAC9,IDH1,PIK3C2B,PIK3R5,PRKCE,PRKCG,RRAS	1.79
				RAR Activation	ADCY5,ADCY7,Akr1c14,AKT1,CITED2,DHRS4,LRAT,MAP3K1,MAPK14,NRIP1,PPARGC1A,PRKACA,RBP1,REL,SMARCC2,TGFB3,TRIM24	2.02		Role of IL-17A in Arthritis	CCL2,IL17RA,MAPK11,NFKB1,NFKBIA,PIK3C2B,PIK3R5,PTGS2	1.77
				L-cysteine Degradation I	CDO1,L-glutamic acid,pyruvic acid	2		p38 MAPK Signaling	ATF1,ATF4,CREB3,IRAK3,MAP3K5,MAPK11,MAPT,MEF2D,MYC,PLA2G4E,SRF,TGFBR2,TNFRSF1A	1.76
				Acyl Carrier Protein Metabolism	3',5'-ADP,coenzyme A	1.98		Nitric Oxide Signaling in the Cardiovascular System	ATP2A2,CACNA1A,CACNB2,GUCY1A1,NPR2,PDE1A,PIK3C2B,PIK3R5,PRKAR2A,PRKCE,PRKCG,RYR2,urea,VEGFC	1.76
				Clathrin-mediated Endocytosis Signaling	AAK1,ACTA2,AP1S2,APOD,ARRB2,CLTC,DNM1,FGF9,HIP1,IGF1,ITGB2,ITGB6,PGF,PON1,SNAP91,USP9X	1.98		GM-CSF Signaling	BCL2L1,CAMK2D,CSF2RA,CSF2RB,ETS1,PIK3C2B,PIK3R5,RRAS,STAT3	1.76
				Cellular Effects of Sildenafil (Viagra)	ACTA2,ADCY5,ADCY7,CACNA1D,L-arginine,MYH14,MYL1,MYL2,MYL3,MYL9,PDE1C,PLCG1,PRKACA,PRKG1	1.97		HIF1α Signaling	CAMK2D,CDKN1A,EGF,KDM1A,MMP8,NCF1,PIK3C2B,PIK3R5,PRKCE,PRKCG,RAC2,RPS6,RRAS,SAT1,SAT2,SLC2A4,SLC2A8,STAT3,TF,VEGFC	1.75
				Relaxin Signaling	ADCY5,ADCY7,AKT1,GDE1,GNB3,GNG5,L-arginine,NOS2,PDE11A,PDE1C,PRKACA,REL,RXFP1,SMARCC2	1.93		Integrin Signaling	FNBP1,ILK,ITGA6,ITGB3,MYL7,MYLK2,MYLK3,NEDD9,PARVA,PFN1,PIK3C2B,PIK3R5,Ppp1r12b,RAC2,RHOU,RRAS,TSPAN4,TTN,VCL,ZYX	1.75
				Estrogen Receptor Signaling	ADCY5,ADCY7,AKT1,CACNA1D,GNB3,GNG5,IGF1,IGF1R,LEPR,MED16,MMP2,MYL1,MYL2,MYL3,MYL9,NDUFB10,NDUFB2,NDUFS6,NDUFV3,NRIP1,PGF,PLCG1,PPARGC1A,PRKAB1,PRKACA,REL,SOD2,THRAP3	1.91		Oxytocin In Spinal Neurons Signaling Pathway	ABCC9,AVPR1A,GNAI3,GUCY1A1,KCNJ8,NPR2	1.74
				Vitamin-C Transport	GSTO1,SLC2A1,SLC2A4,STOM,TXNRD3	1.9		MIF-mediated Glucocorticoid Regulation	CD14,NFKB1,NFKBIA,NR3C1,PLA2G4E,PTGS2	1.74
				Phagosome Formation	ADGRD1,ADGRE5,ADGRG2,ADRA1A,ADRA1B,AGTR1,AKT1,AP1S2,arachidonic acid,C5AR2,CELSR1,CRHR2,DRD2,GPR182,GPR22,GPR68,GRM1,HMOX1,ITGAM,ITGB2,ITGB6,LBP,MYH14,MYL1,MYL2,MYL3,MYL9,NPY1R,Npy4r,P2RY1,PAK2,PIP5K1B,PLA2G5,PLCG1,PLD4,PTGFR,PTK2B,RAPGEF4,RXFP1,S1PR1,TTN,VTN,WAS	1.9		Notch Signaling	FURIN,HES1,LFNG,NUMBL,RBPJ,RFNG	1.74
				Gα12/13 Signaling	AKT1,CDH22,CDH23,CDH8,ELP1,MAP3K1,MYL1,MYL2,MYL3,MYL9,PTK2B,REL	1.9		Ephrin A Signaling	CFL1,EFNA2,EPHA8,LIMK1,PIK3C2B,PIK3R5,ROCK2	1.73
				Superpathway of Methionine Degradation	CDO1,coenzyme A,L-glutamic acid,L-methionine,L-serine,PCCB,pyruvic acid,S-adenosylhomocysteine	1.9		PEDF Signaling	BCL2L1,CASP8,MAPK11,NFKB1,NFKBIA,PIK3C2B,PIK3R5,ROCK2,RRAS,SRF	1.72
				Xenobiotic Metabolism AHR Signaling Pathway	AHR,ALDH1B1,ALDH2,ALDH9A1,GSTM2,GSTO1,NRIP1,PON1,REL	1.88		Tumor Microenvironment Pathway	CCL2,EGF,FGF13,FGF18,FGF8,ITGB3,MMP8,MYC,NFKB1,PIK3C2B,PIK3R5,PTGS2,RRAS,SLC16A1,SLC2A4,STAT3,TNFRSF1A,VEGFC	1.72
				Dopamine Degradation	3',5'-ADP,ALDH1B1,ALDH2,ALDH9A1,MAOB,S-adenosylhomocysteine	1.88		Phosphatidylethanolamine Biosynthesis II	5'-CMP,ADP,CHKA,ETNK1	1.71
				Oxytocin Signaling Pathway	AKT1,ARRB2,ATP2B2,CACNA1D,GNB3,GNG5,KCNT2,MAPK14,MYH14,MYL1,MYL2,MYL3,MYL9,NFE2L2,PLA2G5,PRKAB1,PRKACA,PRKG1,PTGFR,REL,SMARCC2	1.86		Thrombin Signaling	ADCY8,ARHGEF6,CAMK2D,EGF,EGFR,FNBP1,GNAI3,GNG5,GUCY1A1,MAPK11,MYL7,NFKB1,PIK3C2B,PIK3R5,Ppp1r12b,PRKCE,PRKCG,RAC2,RHOU,ROCK2,RRAS	1.69
				PTEN Signaling	AKT1,ELP1,FGFR3,IGF1R,ILK,ITGAM,ITGB2,ITGB6,KDR,MAGIX,MAST2,REL,YWHAH	1.86		Adipogenesis pathway	AGPAT2,CEBPD,FZD5,HDAC2,HDAC5,HDAC9,Kat6b,KDM1A,NOCT,RBBP7,SLC2A4,TNFRSF1A,WNT10B,WNT5A	1.68
				FXR/RXR Activation	AHSG,AKT1,APOD,C4A/C4B,IL33,MTTP,PON1,PON3,PPARGC1A,SERPINF1,VLDLR,VTN	1.83		FAT10 Cancer Signaling Pathway	ACKR3,ACVR2B,NFKB1,NFKBIA,STAT3,TGFBR2,TNFRSF1A	1.68
				Cardiac β-adrenergic Signaling	ADCY5,ADCY7,AKAP1,AKAP5,CACNA1D,GDE1,GNB3,GNG5,GRK3,PDE11A,PDE1C,PKIA,PPP1R14C,PRKACA,RYR2	1.82		Neuroinflammation Signaling Pathway	ACVR2B,APP,ATF4,CASP8,CCL2,CREB3,CX3CL1,HLA-DRA,IDE,IRAK3,KCNJ3,MAPK11,MAPT,MYD88,NCF1,NFKB1,PIK3C2B,PIK3R5,PLA2G4E,PRKCG,PTGS2,RAC2,SLC1A2,TGFBR2,Tlr13,TNFRSF1A,TREM2,ZBTB12	1.67
				Glycine Betaine Degradation	L-methionine,L-serine,PIPOX,pyruvic acid	1.81		HIPPO signaling	BTRC,FRMD6,MOB1A,PPM1J,Ppp1cc,PPP1R14B,PPP1R3A,PPP1R3D,PPP2R1B,PPP2R3A	1.66
				IGF-1 Signaling	AKT1,CCN2,IGF1,IGF1R,IGFBP4,IGFBP7,IRS1,IRS2,PRKACA,YWHAH	1.81		Opioid Signaling Pathway	ADCY8,AP2M1,AP2S1,ATF4,CACNA1A,CACNB2,CAMK2D,CREB3,GNAI3,GNG5,GUCY1A1,KCNJ3,MYC,NFKB1,NFKBIA,PDE1A,PRKAR2A,PRKCE,PRKCG,RAC2,RGS19,RGS6,RRAS,RYR2,SRF	1.65
				Apelin Adipocyte Signaling Pathway	ADCY5,ADCY7,GPX8,Gsta4,GSTM2,MAPK14,PPARGC1A,PRKAB1,PRKACA	1.8		Small Cell Lung Cancer Signaling	BCL2L1,CCND3,HDAC2,HDAC5,HDAC9,MYC,NFKB1,NFKBIA,PIK3C2B,PIK3R5,PTGS2	1.64
				L-carnitine Biosynthesis	ALDH9A1,L-carnitine,N6,N6,N6-trimethyl-L-lysine	1.79		MYC Mediated Apoptosis Signaling	BCL2L1,CASP8,CRADD,MYC,NFKB1,PRKAR2A,TNFRSF1A	1.64
				Semaphorin Signaling in Neurons	FNBP1,NRP1,PAK2,PLXNA3,RHOBTB1,RHOG,SEMA4D	1.78		p70S6K Signaling	EGFR,GNAI3,IGHM,IL4R,MAPT,PIK3C2B,PIK3R5,PPM1J,PPP2R1B,PPP2R3A,PRKCE,PRKCG,RPS6,RRAS	1.63
				4-hydroxyphenylpyruvate Biosynthesis	L-glutamic acid,L-tyrosine	1.77		DNA Methylation and Transcriptional Repression Signaling	CHD4,GATAD2B,H4C6,HDAC2,MECP2,RBBP7	1.59
				Glutamine Degradation I	L-glutamic acid,L-glutamine	1.77		IL-10 Signaling	BLVRA,CD14,FCGR2A,FCGR2B,IL4R,MAPK11,NFKB1,NFKBIA,STAT3	1.58
				Adrenomedullin signaling pathway	ADCY5,ADCY7,AKT1,GPR182,IL33,L-arginine,MAPK14,MAX,MMP2,PLCG1,PRKACA,PRKG1,PTK2B,REL,SMARCC2,TTN	1.77		Regulation of the Epithelial-Mesenchymal Transition Pathway	EGF,EGFR,ETS1,FGF13,FGF18,FGF8,FZD5,GAB1,NFKB1,PIK3C2B,PIK3R5,RBPJ,RRAS,SNAI2,STAT3,TGFBR2,WNT10B,WNT5A	1.58
				Arginine Biosynthesis IV	fumaric acid,L-arginine,L-glutamic acid,N-(L-arginino)succinic acid	1.74		Prolactin Signaling	MYC,NMI,NR3C1,PIK3C2B,PIK3R5,PRKCE,PRKCG,PRLR,RRAS,STAT3	1.56
				Amyotrophic Lateral Sclerosis Signaling	CACNA1D,CAPN3,CAPN7,GRIN2C,GRINA,HECW1,IGF1,L-glutamic acid,L-glutamine,NEFL,PGF	1.73		Sirtuin Signaling Pathway	3-phosphoglycerate,ABCA1,ADP,APP,ATG4D,DUSP6,EPAS1,GADD45G,GLUD1,H1-0,H1-2,MYC,NAMPT,NDRG1,NDUFS1,NDUFS2,NFKB1,NQO1,STAT3,succinic acid,TOMM40,TP53BP1,TUBA1A,TUBA1B,TUBA1C,UCP2,urea	1.56
				iNOS Signaling	L-arginine,LBP,LY96,MAPK14,NOS2,REL	1.71		Spliceosomal Cycle	ADP,DDX46,EFTUD2,MAGOHB,RBM8A,RBMX2,RNF113A	1.55
				Circadian Rhythm Signaling	ADCY5,ADCY7,ARNTL,BHLHE40,CACNA1D,GNB3,GNG5,GRIN2C,GRINA,L-glutamic acid,PER2,PLCG1,PRKAB1,PRKACA,PRKG1,PTGDS,RORB,RORC,RYR2,SMARCC2	1.71		14-3-3-mediated Signaling	MAP3K5,MAPT,PIK3C2B,PIK3R5,PRKCE,PRKCG,RRAS,TNFRSF1A,TSC2,TUBA1A,TUBA1B,TUBA1C,TUBB	1.53
				Spermine and Spermidine Degradation I	acetyl-coenzyme A,coenzyme A,spermine	1.7		IL-13 Signaling Pathway	ALOX15B,BCL2L1,CHI3L1,FOSL2,IL17RA,IL4R,MAPK11,PIK3C2B,PIK3R5,ROCK2,SERPINE3,STAT3	1.53
				Tyrosine Degradation I	fumaric acid,L-glutamic acid,L-tyrosine	1.7		LXR/RXR Activation	ABCA1,C3,CCL2,CD14,ITIH4,LYZ,MSR1,NCOR1,NFKB1,PCYOX1,PTGS2,TF,TNFRSF1A	1.51
				Apelin Muscle Signaling Pathway	AKT1,GNB3,GNG5,PPARGC1A,PRKAB1,SLC2A4	1.67		Leukocyte Extravasation Signaling	ARHGAP1,ARHGAP9,CLDN15,CTNNA3,EZR,F11R,GNAI3,MAPK11,MMP8,MSN,NCF1,PIK3C2B,PIK3R5,PRKCE,PRKCG,RAC2,ROCK2,VCL	1.5
				Amyloid Processing	AKT1,CAPN3,CAPN7,MAPK14,MAPT,PRKACA	1.63		NF-κB Activation by Viruses	ITGA6,ITGB3,NFKB1,NFKBIA,PIK3C2B,PIK3R5,PRKCE,PRKCG,RRAS	1.49
				L-serine Degradation	L-serine,pyruvic acid	1.61		Regulation of Actin-based Motility by Rho	BAIAP2,CFL1,FNBP1,ITGA6,ITGB3,LIMK1,MYL7,PFN1,Ppp1r12b,RAC2,RHOU,WASF1	1.48
				Inhibition of Angiogenesis by TSP1	AKT1,KDR,L-arginine,MAPK14,THBS1	1.61		Role of Tissue Factor in Cancer	BCL2L1,CFL1,EGFR,ITGA6,ITGB3,LIMK1,MAPK11,PIK3C2B,PIK3R5,PLAUR,RRAS,VEGFC	1.48
				Renin-Angiotensin Signaling	ACE,ADCY5,ADCY7,AGTR1,MAP3K1,MAPK14,PAK2,PLCG1,PRKACA,PTK2B,REL	1.6		G-Protein Coupled Receptor Signaling	ACKR3,ADCY8,ADGRG6,APLNR,ATF4,AVPR1A,CAMK2D,CHRM2,CMKLR1,CREB3,DRD1,DUSP6,FZD5,GMP,GNAI3,GNG5,GPER1,GPR27,GPR65,GPR83,GPRC5B,GUCY1A1,MAP3K5,MAP3K6,Map3k7,MAPK11,MEF2D,MYL7,MYLK2,MYLK3,NFKB1,NFKBIA,NTSR2,P2RY6,PDE12,PDE1A,PDE3A,PDE4A,PDE7A,PIK3C2B,PIK3R5,PRKAR2A,PRKCE,PRKCG,PTGER4,RAC2,ROCK2,RRAS,SRF,SSTR4,STAT3,TTN	1.48
				Aryl Hydrocarbon Receptor Signaling	AHR,ALDH1B1,ALDH2,ALDH9A1,ATR,CHEK2,FAS,GSTM2,GSTO1,NFE2L2,NRIP1,REL,TGFB3	1.59		PDGF Signaling	INPP5D,INPP5K,MYC,OCRL,PIK3C2B,PIK3R5,RRAS,SRF,STAT3,SYNJ2	1.48
				IL-1 Signaling	ADCY5,ADCY7,ELP1,GNB3,GNG5,MAP3K1,MAPK14,PRKACA,REL	1.58		Role of NFAT in Cardiac Hypertrophy	ADCY8,CACNA1A,CACNB2,CAMK2D,CTF1,GNAI3,GNG5,GUCY1A1,HDAC2,HDAC5,HDAC9,MAPK11,MEF2D,PIK3C2B,PIK3R5,PRKAR2A,PRKCE,PRKCG,RRAS,TGFBR2	1.47
				Citrulline Biosynthesis	L-arginine,L-glutamic acid,L-glutamine,LOC102724788/PRODH	1.57		Agranulocyte Adhesion and Diapedesis	ACKR3,Ccl2,CCL2,Ccl7,Ccl9,CLDN15,CX3CL1,CXCL16,EZR,GNAI3,ITGA6,MMP8,MSN,MYL7,MYO18B,PF4,SDC4,SELP,TNFRSF1A	1.47
				Noradrenaline and Adrenaline Degradation	ALDH1B1,ALDH2,ALDH9A1,DHRS4,MAOB,S-adenosylhomocysteine	1.56		Type II Diabetes Mellitus Signaling	CACNA1A,CACNB2,MAP3K5,NFKB1,NFKBIA,PIK3C2B,PIK3R5,PRKAB2,PRKAG3,PRKCE,PRKCG,SLC27A1,SLC27A6,SLC2A4,SMPD3,TNFRSF1A	1.44
				Neuroinflammation Signaling Pathway	AKT1,CD80,ELP1,FAS,GABRA4,GRIN2C,GRINA,HMOX1,ICAM1,IL6R,KCNJ5,L-glutamic acid,MAPK14,MAPT,NFE2L2,NOS2,PLA2G5,PLCG1,REL,SOD2,TGFB3,VCAM1	1.53		WNT/β-catenin Signaling	ACVR2B,BTRC,DKK2,FRZB,FZD5,GJA1,ILK,MYC,PPM1J,PPP2R1B,PPP2R3A,SOX4,TGFBR2,UBC,WNT10B,WNT5A	1.44
				Purine Nucleotides De Novo Biosynthesis II	ADSS1,AICAR,fumaric acid,L-glutamic acid,L-glutamine	1.52		CSDE1 Signaling Pathway	CCL2,CCND3,MYC,PABPC1,PTBP1,SDC4,SNAI2	1.44
				Antioxidant Action of Vitamin C	GSTO1,HMOX1,MAPK14,PLA2G5,PLCG1,PLD4,REL,SLC2A1,SLC2A4,TXNRD3	1.52		Apelin Cardiac Fibroblast Signaling Pathway	ACE2,APLNR,PRKAB2,PRKAG3	1.43
				White Adipose Tissue Browning Pathway	ADCY5,ADCY7,CACNA1D,FGFR3,KDR,LDHD,MAPK14,PPARGC1A,PRKAB1,PRKACA,PRKG1,pyruvic acid	1.51		Coronavirus Pathogenesis Pathway	ACE2,ADAM9,ATF4,CASP8,CCL2,FURIN,HDAC2,HDAC5,HDAC9,IL17RA,MAPK11,NFKB1,NFKBIA,PTGS2,RPS6,STAT3,STING1,TGFBR2	1.43
				Eicosanoid Signaling	12-hydroxyeicosatetraenoic acid,15(S)-HETE,arachidonic acid,DPEP1,LTC4S,PLA2G5,PTGDS,PTGFR	1.51		Acute Myeloid Leukemia Signaling	CSF2RA,CSF2RB,IDH1,JUP,MYC,NFKB1,PIK3C2B,PIK3R5,RRAS,STAT3	1.42
				Glutamine Biosynthesis I	L-glutamic acid,L-glutamine	1.48		CD27 Signaling in Lymphocytes	BCL2L1,CASP8,MAP3K5,MAP3K6,Map3k7,NFKB1,NFKBIA	1.4
				Fatty Acid Biosynthesis Initiation II	acetyl-coenzyme A,coenzyme A	1.48		Role of JAK2 in Hormone-like Cytokine Signaling	GHR,PRLR,SH2B1,SIRPA,STAT3	1.4
				Tyrosine Biosynthesis IV	L-phenylalanine,L-tyrosine	1.48		Breast Cancer Regulation by Stathmin1	ACKR3,ADGRG6,APLNR,ARHGEF6,ATF4,AVPR1A,CAMK2D,CCND3,CHRM2,CMKLR1,CREB3,DRD1,EGF,FZD5,GNG5,GPER1,GPR27,GPR65,GPR83,GPRC5B,NFKB1,NTSR2,P2RY6,PIK3C2B,PIK3R5,PPM1J,PPP1R14B,PPP1R3A,PPP1R3D,PPP2R1B,PPP2R3A,PRKAR2A,PRKCE,PRKCG,PTGER4,RAC2,RRAS,SSTR4,STAT3,TUBA1A,TUBA1B,TUBA1C,TUBB,VEGFC	1.4
				PAK Signaling	EPHB3,ITGAM,ITGB2,ITGB6,MYL1,MYL2,MYL3,MYL9,PAK2,PTK2B	1.47		IL-4 Signaling	HLA-DRA,IL4R,INPP5D,INPP5K,NR3C1,OCRL,PIK3C2B,PIK3R5,RRAS,SYNJ2	1.39
				Arsenate Detoxification I (Glutaredoxin)	GSTO1,ribose,S-adenosylhomocysteine	1.47		STAT3 Pathway	CDKN1A,CSF2RB,EGF,EGFR,GHR,IFNLR1,IL17RA,IL4R,MAPK11,MYC,RRAS,STAT3,TGFBR2	1.37
				Serotonin and Melatonin Biosynthesis	acetyl-coenzyme A,coenzyme A,S-adenosylhomocysteine	1.47		Regulation Of The Epithelial Mesenchymal Transition By Growth Factors Pathway	EGF,EGFR,ETS1,FGF13,FGF18,FGF8,GAB1,MAPK11,NFKB1,PIK3C2B,PIK3R5,RRAS,SNAI2,STAT3,TGFBR2,TNFRSF1A,TNFSF18	1.37
				Phosphatidylcholine Biosynthesis I	CDP-choline,PCYT1A,phosphorylcholine	1.47		BEX2 Signaling Pathway	CDKN1A,NFKB1,NFKBIA,PPM1J,PPP2R1B,PPP2R3A,STAT3,TSC2,VEGFC	1.37
				Germ Cell-Sertoli Cell Junction Signaling	ACTA2,ACTN4,AKT1,CTNND1,FNBP1,ILK,MAP3K1,MAP3K4,MAPK14,PAK2,RHOBTB1,RHOG,TGFB3	1.43		IL-9 Signaling	BCL3,NFKB1,PIK3C2B,PIK3R5,STAT3	1.35
				Cardiac Hypertrophy Signaling (Enhanced)	ACE,ADCY5,ADCY7,ADRA1A,ADRA1B,AGTR1,AKT1,CACNA1D,FGF9,FGFR3,GDE1,GNB3,GNG5,IGF1,IGF1R,IL10RB,IL15,IL33,IL6R,ITGAM,ITGB2,ITGB6,MAP3K1,MAP3K4,MAPK14,PDE11A,PDE1C,PLCG1,PRKACA,PRKG1,REL,RYR2,TGFB3	1.43		Glutathione Redox Reactions I	GPX1,GPX3,GPX7,Gstt1,GSTZ1	1.35
				SNARE Signaling Pathway	ADCY5,ADCY7,MYH14,MYL1,MYL2,MYL3,MYL9,PRKACA,SNAP91,STXBP6,SYN2	1.41		Synaptogenesis Signaling Pathway	ADCY8,ADP,AP2M1,AP2S1,ATF4,CACNB2,CAMK2D,CDH13,CFL1,CLASP2,CREB3,DAB1,EFNA2,EPHA8,FARP1,GRIA2,GUCY1A1,LIMK1,MAPT,PIK3C2B,PIK3R5,PRKAR2A,PRKCE,RRAS,VTI1B,WASF1	1.35
				IL-15 Production	AXL,DSTYK,EPHA4,EPHB3,FGFR3,IGF1R,IL15,KDR,PTK2B,REL	1.41		Relaxin Signaling	ADCY8,GNAI3,GNG5,GUCY1A1,NFKB1,NFKBIA,NPR2,PDE12,PDE1A,PDE3A,PDE4A,PDE7A,PIK3C2B,PIK3R5,PRKAR2A	1.35
				Glioma Invasiveness Signaling	FNBP1,MMP2,RHOBTB1,RHOG,TIMP2,TIMP3,VTN	1.41		NRF2-mediated Oxidative Stress Response	ATF4,CLPP,CYP2B6,CYP2C8,Cyp2d9 (includes others),CYP2F1,DNAJC3,ENC1,GCLM,GSTZ1,JUNB,MAFF,MAP3K5,NQO1,PIK3C2B,PIK3R5,PMF1/PMF1-BGLAP,PRKCE,PRKCG,RRAS	1.34
				Xenobiotic Metabolism PXR Signaling Pathway	ALDH1B1,ALDH2,ALDH9A1,CITED2,GAL3ST2,GSTM2,GSTO1,MAOB,NOS2,NRIP1,PPARGC1A,PPP1R14C,PRKACA,UST	1.39		Chemokine Signaling	CAMK2D,CCL2,CFL1,GNAI3,LIMK1,MAPK11,Ppp1r12b,ROCK2,RRAS	1.34
				Thrombin Signaling	ADCY5,ADCY7,AKT1,ARHGEF9,FNBP1,GNB3,GNG5,MAPK14,MYL1,MYL2,MYL3,MYL9,PLCG1,REL,RHOBTB1,RHOG	1.39		EGF Signaling	EGF,EGFR,MAPK11,PIK3C2B,PIK3R5,SRF,STAT3	1.33
				Growth Hormone Signaling	CEBPA,IGF1,IGF1R,IRS1,PLCG1,RPS6KA2,SLC2A4	1.38		White Adipose Tissue Browning Pathway	ADCY8,ATF4,CACNA1A,CACNB2,CREB3,DIO2,FCER1G,GUCY1A1,MAPK11,PRKAB2,PRKAG3,PRKAR2A,SLC16A1,THRA	1.33
				CXCR4 Signaling	ADCY5,ADCY7,AKT1,FNBP1,GNB3,GNG5,MYL1,MYL2,MYL3,MYL9,PAK2,RHOBTB1,RHOG	1.38		p53 Signaling	ATM,BCL2L1,CDKN1A,COQ8A,GADD45G,GNL3,HDAC9,PIK3C2B,PIK3R5,SNAI2	1.32
				GADD45 Signaling	ATR,GADD45A,MAP3K4,MAPK14,REL,TGFB3	1.37		Inositol Pyrophosphates Biosynthesis	ADP,IPPK,PPIP5K2	1.32
				Tight Junction Signaling	ACTA2,AKT1,CEBPA,MPDZ,MYH14,MYL1,MYL2,MYL3,MYL9,PATJ,PRKACA,REL,TGFB3	1.36		Synaptic Long Term Potentiation	ADCY8,ATF4,CAMK2D,CREB3,GRIA2,Ppp1cc,PPP1R14B,PPP1R3A,PPP1R3D,PRKAR2A,PRKCE,PRKCG,RRAS	1.31
				Proline Degradation	L-glutamic acid,LOC102724788/PRODH	1.36		cAMP-mediated signaling	ADCY8,APLNR,ATF4,CAMK2D,CHRM2,CREB3,DRD1,DUSP6,GNAI3,GPER1,GUCY1A1,LAMTOR3,PDE12,PDE1A,PDE3A,PDE4A,PDE7A,PRKAR2A,PTGER4,STAT3	1.31
				Acetyl-CoA Biosynthesis III (from Citrate)	acetyl-coenzyme A,coenzyme A	1.36
				Flavin Biosynthesis IV (Mammalian)	adenine-riboflavin dinucleotide,riboflavin	1.36
				Morphine Biosynthesis	acetyl-coenzyme A,coenzyme A	1.36
				RANK Signaling in Osteoclasts	AKT1,ELP1,MAP3K1,MAP3K4,MAPK14,MITF,PTK2B,REL	1.36
				Gαi Signaling	ADCY5,ADCY7,AGTR1,DRD2,GNB3,GNG5,NPY1R,PRKACA,RAP1GAP,RGS7,S1PR1	1.36
				IL-10 Signaling	ELP1,HMOX1,IL10RB,IL33,LBP,MAPK14,REL	1.35
				Agranulocyte Adhesion and Diapedesis	ACTA2,CCL22,Ccl6,CXCL14,Cxcl3,ICAM1,IL33,ITGB2,MMP2,MYH14,MYL1,MYL2,MYL3,MYL9,VCAM1	1.35
				Production of Nitric Oxide and Reactive Oxygen Species in Macrophages	AKT1,APOD,ELP1,FNBP1,MAP3K1,MAP3K4,MAPK14,NOS2,PLCG1,PON1,PPP1R14C,REL,RHOBTB1,RHOG	1.35
				Opioid Signaling Pathway	ADCY5,ADCY7,AKT1,ARRB2,CACNA1D,CLTC,GNB3,GNG5,GRIN2C,GRINA,GRK3,GRK5,KCNJ5,PDE1C,PRKACA,RGS16,RGS7,RPS6KA2,RYR2	1.35
				Lysine Degradation II	coenzyme A,L-glutamic acid,L-lysine	1.34
				Dopamine Receptor Signaling	ADCY5,ADCY7,DRD2,L-tyrosine,MAOB,PPP1R14C,PPP1R1B,PRKACA	1.34
				Dopamine-DARPP32 Feedback in cAMP Signaling	ADCY5,ADCY7,CACNA1D,DRD2,GRIN2C,GRINA,KCNJ11,KCNJ5,L-glutamic acid,PLCG1,PPP1R14C,PPP1R1B,PRKACA,PRKG1	1.33
				Netrin Signaling	ABLIM1,arachidonic acid,CACNA1D,NTN1,PRKACA,PRKG1,RYR2	1.33

## Sheet: IPA_Pathway activities
Multi-omics signature: ErbB2 KI & KI:KO (201 genes, 60 metabolites, 171 phosphosites)
IPA Canonical Pathways	z-score	#Phosphoproteins	#Genes	#Metabolites	Phosphoproteins	Genes	Metabolites
Acute Phase Response Signaling	2	1	5	0	AHSG	CEBPB,FTL,IL6R,REL,SERPINA3
PTEN Signaling	-2.236	3	3	0	GSK3A,ILK,MAST2	FASL,FGFR3,REL
Multi-omics signature: ERR⍺ KO & KI:KO (1045 genes, 200 metabolites, 155 phosphosites)
IPA Canonical Pathways	z-score	#Phosphoproteins	#Genes	#Metabolites	Phosphoproteins	Genes	Metabolites
tRNA Charging	3.051	0	1	12		GARS1	L-arginine,L-glutamic acid,L-glutamine,L-histidine,L-leucine,L-lysine,L-methionine,L-phenylalanine,L-serine,L-threonine,L-tyrosine,L-valine
IL-8 Signaling	2.982	3	18	0	FNBP1,GNG5,PAK2	AKT1,ARRB2,ELP1,GNB3,HMOX1,ICAM1,ITGAM,ITGB2,KDR,MMP2,MYL2,MYL9,PGF,PLD4,PTK2B,RHOBTB1,RHOG,VCAM1
Tumor Microenvironment Pathway	2.84	1	14	1	SLC2A4	AKT1,CSPG4,FAS,FGF9,ICAM1,IGF1,IL6R,LEPR,MMP2,NOS2,PGF,REL,SLC2A1,TGFB3	L-glutamic acid
Pancreatic Adenocarcinoma Signaling	2.236	0	7	0		AKT1,CYP2E1,HMOX1,PGF,PLD4,REL,TGFB3
TEC Kinase Signaling	2.121	3	13	0	FNBP1,GNG5,PAK2	ACTA2,FAS,GNB3,ITGAM,ITGB2,ITGB6,PLCG1,PTK2B,REL,RHOBTB1,RHOG,Traj18,WAS
Hepatic Fibrosis Signaling Pathway	2.117	2	29	1	FNBP1,TTN	ACTA2,AGTR1,AKT1,CACNA1D,CCN2,FTL,ICAM1,IL33,IRS2,ITGAM,ITGB2,ITGB6,KDR,LEPR,LRP1,MAPK14,MYL1,MYL2,MYL3,MYL9,PGF,PLCG1,PRKACA,REL,RHOBTB1,RHOG,SOD2,TGFB3,VCAM1	fumaric acid
ID1 Signaling Pathway	2.111	0	11	0		AKT1,BHLHE40,CCN2,FGFR3,IGF1R,IL6R,MAPK14,MMP2,PGF,RAP1GAP,TGFB3
Signaling by Rho Family GTPases	2	3	20	0	FNBP1,GNG5,PAK2	ACTA2,ARHGEF9,CDC42EP3,CDH22,CDH23,CDH8,GNB3,ITGAM,ITGB2,ITGB6,MYL1,MYL2,MYL3,MYL9,PIP5K1B,PTK2B,REL,RHOBTB1,RHOG,WAS
Choline Biosynthesis III	2	0	3	2		HMOX1,PCYT1A,PLD4	CDP-choline,phosphorylcholine
Salvage Pathways of Pyrimidine Ribonucleotides	2	2	1	1	PAK2,PRPF4B	GRK5	cytidine
Gluconeogenesis I	2	2	2	3	ALDOA,MDH1	GPI,PGK1	2-phospho-D-glycerate,phosphoenolpyruvate,pyruvic acid
BEX2 Signaling Pathway	2	0	5	0		AKT1,ITGB6,MMP2,PGF,REL
Melatonin Signaling	-2	1	4	0	SLC2A4	PLCG1,PRKACA,RORB,RORC
Amyloid Processing	-2	1	5	0	MAPT	AKT1,CAPN3,CAPN7,MAPK14,PRKACA
Oxidative Phosphorylation	-2.121	0	6	2		Atp5e,COX6B2,NDUFB10,NDUFB2,NDUFS6,NDUFV3	adenine-riboflavin dinucleotide,fumaric acid
Xenobiotic Metabolism PXR Signaling Pathway	-2.138	0	14	0		ALDH1B1,ALDH2,ALDH9A1,CITED2,GAL3ST2,GSTM2,GSTO1,MAOB,NOS2,NRIP1,PPARGC1A,PPP1R14C,PRKACA,UST
Multi-omics signature: KI:KO only (1614 genes, 65 metabolites, 191 phosphosites)
IPA Canonical Pathways	z-score	#Phosphoproteins	#Genes	#Metabolites	Phosphoproteins	Genes	Metabolites
Ephrin Receptor Signaling	2.496	2	18	0	CFL1,SORBS1	ABI1,ANGPT1,ATF4,CREB3,EFNA2,EGF,EPHA8,GNAI3,GNG5,ITGA6,ITGB3,LIMK1,RAC2,ROCK2,RRAS,SDCBP,STAT3,VEGFC
TREM1 Signaling	2.449	0	6	0		CCL2,FCGR2B,MYD88,NFKB1,STAT3,Tlr13
Acute Phase Response Signaling	2.333	0	15	0		C1QA,C1QB,C3,CP,ITIH4,MAP3K5,MAPK11,MYD88,NFKB1,NFKBIA,NR3C1,RRAS,STAT3,TF,TNFRSF1A
IL-6 Signaling	2.333	0	11	0		CD14,MAPK11,NFKB1,NFKBIA,PIK3C2B,PIK3R5,RRAS,SRF,STAT3,TNFAIP6,TNFRSF1A
IL-13 Signaling Pathway	2.309	0	12	0		ALOX15B,BCL2L1,CHI3L1,FOSL2,IL17RA,IL4R,MAPK11,PIK3C2B,PIK3R5,ROCK2,SERPINE3,STAT3
VDR/RXR Activation	2.236	0	8	0		CD14,CDKN1A,HES1,HR,IGFBP6,NCOR1,PRKCE,PRKCG
IL-1 Signaling	2.236	1	9	0	PRKAR2A	ADCY8,GNAI3,GNG5,GUCY1A1,IRAK3,MAPK11,MYD88,NFKB1,NFKBIA
iNOS Signaling	2.236	0	6	0		CD14,IRAK3,MAPK11,MYD88,NFKB1,NFKBIA
ILK Signaling	2.041	7	20	0	ARHGEF6,CFL1,DSP,MYL7,NACA,PARVA,VCL	ATF4,CREB3,FNBP1,ILK,ITGB3,MYC,MYO18B,NFKB1,PIK3C2B,PIK3R5,PPM1J,PPP1R14B,PPP2R1B,PPP2R3A,PTGS2,RAC2,RHOU,SNAI2,TNFRSF1A,VEGFC
Dendritic Cell Maturation	2	0	20	0		ATF4,CD247,CREB3,DDR2,FCER1G,FCGR1A,FCGR2A,FCGR2B,HLA-DRA,MAPK11,MYD88,NFKB1,NFKBIA,PIK3C2B,PIK3R5,TNFRSF1A,Trav12-2,Trav8-1,TREM2,ZBTB12
Agrin Interactions at Neuromuscular Junction	2	1	4	0	ARHGEF6	EGFR,RAC2,RRAS,UTRN
Role of IL-17F in Allergic Inflammatory Airway Diseases	2	0	5	0		ATF4,CCL2,CREB3,IL17RA,NFKB1
Toll-like Receptor Signaling	2	0	7	0		CD14,IRAK3,MAPK11,MYD88,NFKB1,NFKBIA,UBC
PI3K/AKT Signaling	2	0	25	0		BCL2L1,CDKN1A,CSF2RB,EPM2A,GAB1,GHR,IFNLR1,IL17RA,IL4R,ILK,INPP5D,INPP5K,ITGA6,ITGB3,MAP3K5,NFKB1,NFKBIA,OCRL,PPM1J,PPP2R1B,PPP2R3A,PTGS2,RRAS,SYNJ2,TSC2
MSP-RON Signaling In Cancer Cells Pathway	2	0	16	0		ATF4,CREB3,CSF2RB,EGFR,ETS1,ITGA6,MYC,NFKB1,NFKBIA,PIK3C2B,PIK3R5,PLAUR,RRAS,ST14,STAT3,VEGFC
