# Supplementary material for: Integrated multi-omics analysis of adverse cardiac remodeling and metabolic inflexibility upon ErbB2 and ERRα deficiency
Source: Commun Biol. 2022 Sep 12;5:955. doi: 10.1038/s42003-022-03942-4 (PMC9467976; doi:10.1038/s42003-022-03942-4)
Supplement: Supplementary file 8 — Supplementary Data 5 [file 42003_2022_3942_MOESM8_ESM.xlsx]

## Sheet: Data S5
Supplementary Data 5: Functional and comparative analysis of an assembled cardiac doxorubicin multi-omics signature with the ERR⍺ & KI:KO multi-omics signature (related to Figures 6 and S7).
Source data below used in the assembly of a cardiac multi-omics doxorubicin-dependent signature (650 genes, 70 metabolites, 4 phosphosites)
Doxorubicin-induced changes in cardiac phosphoproteome
Source data	Accession #	Species	n	Conditions	Tools
1_PMID22348821		Rats	n=7 Ctrl; n=7 Dox 5 μM; n=4 Dox 25 μM	Dox 5uM or 25uM vs Ctrl in noncirculating Langendorff apparatus (perfusion) 80min	Gel-based phosphoproteomics with phosphoprotein-specific stain and MS detection during Dox perfusion of rat heart
Doxorubicin-induced changes in cardiac metabolome
Source data	Accession #	Species	n	Conditions	Tools
1_PMID19308947		Rats	n=5 Ctrl; n=7 Dox	Dox 20mg/kg vs saline ip 72h (single dose)	1H-NMR
2_PMID22110719		Mice	n=8 Ctrl; n=8 Dox	Dox 20mg/kg vs saline ip 72h (single dose)	GC-MS and multivariate analysis
3_PMID24486195		Rats	n=15 Ctrl; n=21 Dox	Dox 2mg/kg vs saline ip (cumulative dose = 6 equal doses over 2w = 12 mg/kg)	1H-NMR
4_PMID25938766		Rats	n=15 Ctrl; n=15 Dox	Dox 2.5mg/kg vs saline ip (cumulative dose = 6 equal doses over 2w = 15mg/kg)	Metabolon: GC/MS and UPLC-MS/MS (264 detected metabolites)
5_PMID26595282		Rats	n=10 Ctrl; n=16 Dox	Dox 1mg/kg x 2 + 2mg/kg x 2 + 3mg/kg x 2 + 4mg/kg x 2 vs saline ip (cumulative dose = 8 unequal doses every 2d over 15d = 20mg/kg)	1H-NMR
6_PMID26934058		Mice	n=5 Ctrl; n=6-7 Dox per group	Dox 3mg/kg vs saline tail vein iv (cumulative dose = weekly for 2, 3, 4, 6, or 8w = 6, 9, 12, 18, or 24mg/kg)	Targeted UPLC-MS/MS with AbsoluteIDQ p180 kit (Biocrates Life Sciences AG)
7_PMID33214680		Rats	n=20 Ctrl; n=12 Dox (12mg/kg); n=8 Dox (15mg/kg)	Dox 2mg/kg (cumulative dose = weekly x 6w = 12 mg/kg) or 3mg/kg (cumulative dose = weekly x 5w = 15 mg/kg) vs saline tail vein iv	CINE MRI = real-time in vivo metabolic flux followed by heart isolation and LC-MS/MS
8_PMID33458487		Rats	n=8 Ctrl; n=8 Dox	Dox 2.5mg/kg vs saline ip (cumulative dose = 7 equal doses every 2d = 17.5mg/kg)	GC-MS and univariate and multivariate analysis
9_doi:10.31838/srp.2021.3.18		Rats	n=6 Ctrl; n=6 Dox	Dox 20mg/kg vs saline ip (single dose)	GC-MS
Doxorubicin-induced changes in cardiac transcriptome
Source data	Accession # (GEO)	Species	n	Conditions	Tools
1_PMID21040762	GSE23598	Mice	n=2 Ctrl; n=2 Dox	Dox 15 mg/kg vs saline ip 4d (6-8 w old) (single dose)	Affymetrix Mouse Genome 430 2.0 Array
2_PMID21330293	GSE15449	Rats	n=2 Ctrl; n=2 Dox	Dox 17.5mg/kg tail vein iv vs saline 6d (single dose)	Agilent-014879 Whole Rat Genome Microarray 4x44K G4131F (Probe Name version)
3_PMID23104132_16h	GSE40289	Mice	n=3 Ctrl; n=3 Dox	Dox 25 mg/kg ip vs PBS 16h (single dose)	Agilent-028005 SurePrint G3 Mouse GE 8x60K Microarray (Feature Number version)
4_PMID23104132_72h	GSE40289	Mice	n=3 Ctrl; n=3 Dox	Dox 25 mg/kg ip vs PBS 72h (single dose)	Agilent-028005 SurePrint G3 Mouse GE 8x60K Microarray (Feature Number version)
5_PMID25058030_1d	GSE57800	Rats	n=6 Ctrl; n=3 dox	Dox 3mg/kg tail vein iv vs saline 1d (single dose)	Affymetrix Rat Genome 230 2.0 Array
6_PMID25058030_3d	GSE57800	Rats	n=9 Ctrl; n=3 dox	Dox 3mg/kg tail vein iv vs saline 3d (daily dosing)	Affymetrix Rat Genome 230 2.0 Array
7_PMID25058030_5d	GSE57800	Rats	n=9 Ctrl; n=3 dox	Dox 3mg/kg tail vein iv vs saline 5d (daily dosing)	Affymetrix Rat Genome 230 2.0 Array
8_PMID27323684	GSE59672	Mice	n=3 Ctrl; n=3 Dox	Dox 20mg/kg ip vs saline 5d (single dose)	Affymetrix Mouse Genome 430 2.0 Array
9_PMID27799559	GSE81448	Mice	n=5 Ctrl; n=5 Dox	Dox 15mg/kg ip vs PBS 20h (single dose)	Illumina MouseWG-6 v2.0 expression beadchip
OVERVIEW OF INTEGRATED OMICS FUNCTIONAL ANALYSIS
Multi-omics dataset (based on source data above)
Doxorubicin vs Control (650 genes, 70 metabolites, 4 phosphosites)
Functional tools
IPA: Canonical pathways enrichment analysis and activity predictions
COMPARITIVE ANALYSIS OF INTEGRATED OMICS SIGNATURES
Cross-comparison of doxorubicin vs control (650 genes, 70 metabolites, 4 phosphosites) and ERR⍺ KO & KI:KO common (1045 genes, 200 metabolites, 155 phosphosites) multi-omics signatures

## Sheet: Dox multi-omic signature
Multi-omics signature: Doxorubicin (650 genes, 70 metabolites, 4 phosphosites)
Doxorubin vs Ctrl	Identifier (Gene, HMBD, CAS, Uniprot)	Gene/Metabolite	Phosphosite (Mouse)	Study	Reference (refer to sheet Table S5)
Up	P23927	Cryab	S59	Phosphoproteome	1
Up	P31001	Des	T17	Phosphoproteome	1
Up	Q9QVP4	Myl7	S42	Phosphoproteome	1
Up	P35486	Pdha1	S293	Phosphoproteome	1
Down	HMDB0011506	1-oleoyl-GPE (18:1); LysoPE(18:1(9Z)/0:0)		Metabolome	4
Up	HMDB0061697	1-stearoylglycerophosphoglycerol		Metabolome	4
Down		2-linoleoylglycerophosphocholine		Metabolome	4
Down		2-palmitoleoyl-GPC (16:1); LysoPC(0:0/16:1)		Metabolome	4
Up	621-61-4	2-stearoylglycerol (2-monostearin)		Metabolome	4
Down	HMDB0000357	3-hydroxybutyrate (BHBA); 3-Hydroxybutyric acid		Metabolome	2
Up	HMDB0002203	3-hydroxydecanoate; 3-Hydroxycapric acid		Metabolome	4
Down	HMDB0000682	3-indoxyl sulfate; Indoxyl sulfate		Metabolome	4
Down	HMDB0033676	3-methyl-1-pentanol		Metabolome	8
Up	HMDB0000042	Acetate; Acetic acid		Metabolome	19
Down	HMDB00201	Acetylcarnitine; L-Acetylcarnitine		Metabolome	467
Down	HMDB0000194	Anserine		Metabolome	4
Down	HMDB0001043	Arachidonate (20:4n6); Arachidonic acid		Metabolome	29
Up	HMDB0000168	Asparagine; L-Asparagine		Metabolome	6
Down	HMDB0000538	ATP		Metabolome	7
Up	HMDB0240296	C-glycosyltryptophan; Tryptophan 2-C-mannoside		Metabolome	4
Down	HMDB0000062	Carnitine; L-Carnitine		Metabolome	567
Up	HMDB0000067	Cholesterol		Metabolome	2489
Down	HMDB0000094	Citrate; Citric acid		Metabolome	2
Up	HMDB0000904	Citrulline		Metabolome	6
Down	HMDB0001423	Coenzyme A		Metabolome	4
Up	HMDB0000064	Creatine		Metabolome	5
Up	HMDB0000089	Cytidine		Metabolome	4
Up	HMDB0000095	Cytidine 5'-monophosphate (5'-CMP); Cytidine monophosphate		Metabolome	4
Down	HMDB0001264	Dehydroascorbate; Dehydroascorbic acid		Metabolome	4
Up	HMDB0001473	Dihydroxyacetone phosphate (DHAP)		Metabolome	2
Up	HMDB0000660	Fructose; D-Fructose		Metabolome	2
Up	HMDB0000122	Glucose; D-Glucose		Metabolome	2389
Down	HMDB0013129	Glutaconylcarnitine (C5:1-DC)		Metabolome	6
Down	HMDB0000148	Glutamate; L-Glutamic acid		Metabolome	4567
Up	HMDB0000641	Glutamine; L-Glutamine		Metabolome	235
Down	HMDB0013130	Glutarylcarnitine (C5)		Metabolome	6
Up	HMDB0003337	Glutathione, oxidized (GSSG)		Metabolome	4
Down	HMDB0000131	Glycerol		Metabolome	58
Up	HMDB0000126	Glycerol 3-phosphate		Metabolome	2
Up	HMDB0000086	Glycerophosphorylcholine (GPC); Glycerophosphocholine		Metabolome	5
Up	HMDB0000123	Glycine		Metabolome	268
Up	HMDB0000195	Inosine		Metabolome	5
Up	HMDB0000688	Isovalerylcarnitine		Metabolome	4
Up	HMDB0000684	Kynurenine; L-Kynurenine		Metabolome	6
Down	HMDB0000673	Linoleate (18:2n6); Linoleic acid		Metabolome	2
Down	HMDB0002095	Malonylcarnitine		Metabolome	4
Up	HMDB0000696	Methionine; L-Methionine		Metabolome	6
Down	HMDB0011564	MG (16:0/0:0/0:0)		Metabolome	8
Up	HMDB0000211	Myo-Inositol; Myoinositol		Metabolome	29
Down	HMDB0000902	Nicotinamide adenine dinucleotide (NAD+); NAD		Metabolome	7
Up	HMDB0000791	Octanoylcarnitine; L-Octanoylcarnitine		Metabolome	4
Down	HMDB0000207	Oleic acid		Metabolome	9
Down	HMDB0002329	Oxalate (ethanedioate); Oxalic acid		Metabolome	9
Down	HMDB0003229	Palmitoleate (16:1n7); Palmitoleic acid		Metabolome	4
Up	HMDB0061712	Palmitoyl sphingomyelin (d18:1/16:0)		Metabolome	4
Up	HMDB0000222	Palmitoylcarnitine; L-Palmitoylcarnitine		Metabolome	6
Up	HMDB0000228	phenol		Metabolome	8
Down	HMDB0060015	Phenol sulfate; Phenol sulphate		Metabolome	4
Up	HMDB0001429	Phosphate		Metabolome	2
Up		Phosphoric acid		Metabolome	9
Down	HMDB0013328	Pimelylcarnitine (C7-DC)		Metabolome	6
Down		propanoic acid		Metabolome	8
Up	HMDB0001414	Putrescine		Metabolome	6
Up	HMDB0000243	Pyruvate; Pyruvic acid		Metabolome	9
Down	HMDB0004827	Stachydrine; Proline betaine		Metabolome	4
Up	HMDB0000254	Succinate; Succinic acid		Metabolome	123
Down	HMDB0061717	Succinylcarnitine		Metabolome	4
Up	HMDB0000251	Taurine		Metabolome	35
Up	HMDB0000943	Threonate; Threonic acid		Metabolome	2
Down	HMDB0000725	Trans-4-hydroxyproline; 4-Hydroxyproline		Metabolome	6
Up	HMDB0000929	Tryptophan; L-Tryptophan		Metabolome	6
Up	HMDB0000300	Uracil		Metabolome	4
Up	HMDB0000296	Uridine		Metabolome	5
Up	HMDB0000292	Xanthine		Metabolome	4
Up	2310002L09Rik			Transcriptome	124567
Up	ABCA1			Transcriptome	2345678
Up	ABCA5			Transcriptome	12345678
Up	Abcb1b			Transcriptome	245678
Down	ABRACL			Transcriptome	234568
Up	ACER2			Transcriptome	23456789
Down	ACSL1			Transcriptome	12367
Down	ACTA1			Transcriptome	123567
Down	ACTA2			Transcriptome	134678
Down	ACTB			Transcriptome	1256789
Down	ACTG1			Transcriptome	1234578
Down	ADAM17			Transcriptome	1234678
Up	ADGRF5			Transcriptome	123478
Up	ADH1C			Transcriptome	134689
Down	ADK			Transcriptome	35679
Up	ADM			Transcriptome	13568
Down	ADRA1D			Transcriptome	234567
Down	AFAP1L1			Transcriptome	23678
Up	AFF4			Transcriptome	12568
Down	AFG1L			Transcriptome	1234678
Up	AGFG2			Transcriptome	123489
Down	AGRN			Transcriptome	12678
Up	AHCTF1			Transcriptome	35678
Up	AHCY			Transcriptome	1345678
Up	AHNAK			Transcriptome	12567
Up	AHSG			Transcriptome	13489
Down	AK4			Transcriptome	124678
Down	AKT1			Transcriptome	34678
Down	ALAS1			Transcriptome	123456789
Down	ALAS2			Transcriptome	125678
Down	ALDH18A1			Transcriptome	12378
Up	AMY2A			Transcriptome	123489
Down	ANGPT1			Transcriptome	123678
Down	ANGPTL1			Transcriptome	12378
Down	ANK1			Transcriptome	2345678
Down	ANK2			Transcriptome	3456789
Down	ANKH			Transcriptome	3456789
Up	ANKRD1			Transcriptome	124679
Down	ANKRD40			Transcriptome	23478
Down	ANKS1A			Transcriptome	346789
Up	AOX1			Transcriptome	14578
Down	APLN			Transcriptome	123478
Down	APLNR			Transcriptome	1236789
Up	APOD			Transcriptome	12345689
Down	AQP4			Transcriptome	13489
Down	ARHGEF15			Transcriptome	12678
Down	ARHGEF19			Transcriptome	23489
Down	ARMC1			Transcriptome	234678
Up	ARMCX5			Transcriptome	1235789
Up	ARRDC3			Transcriptome	23567
Down	ASB2			Transcriptome	1234678
Up	ASH1L			Transcriptome	25678
Down	ASPH			Transcriptome	134589
Down	ATAT1			Transcriptome	23478
Up	ATG13			Transcriptome	12345678
Up	ATOH8			Transcriptome	234678
Down	ATP11A			Transcriptome	23467
Down	ATP5F1D			Transcriptome	14678
Down	ATPAF1			Transcriptome	45678
Up	ATRAID			Transcriptome	15678
Up	ATXN10			Transcriptome	25678
Down	ATXN2			Transcriptome	34679
Down	AUTS2			Transcriptome	1345678
Up	BAX			Transcriptome	35679
Up	BBS2			Transcriptome	12478
Up	BCL2L1			Transcriptome	12345678
Down	BCL6B			Transcriptome	123678
Down	BCS1L			Transcriptome	1234678
Up	BFAR			Transcriptome	13578
Up	BIRC2			Transcriptome	15678
Up	BMP4			Transcriptome	13478
Up	BMP6			Transcriptome	145678
Up	BNIP3			Transcriptome	1234678
Down	BOK			Transcriptome	35678
Down	BOLA3			Transcriptome	124678
Down	BPGM			Transcriptome	12678
Down	BVES			Transcriptome	13468
Up	C11orf52			Transcriptome	23478
Down	C16orf91			Transcriptome	1234678
Up	C1R			Transcriptome	34567
Up	C4B			Transcriptome	34689
Up	CA11			Transcriptome	135678
Down	CACNA2D1			Transcriptome	12349
Up	CALCOCO1			Transcriptome	123678
Up	CALR3			Transcriptome	14689
Up	CARMIL1			Transcriptome	12368
Up	CBLB			Transcriptome	23478
Up	CBX7			Transcriptome	14678
Down	CCDC167			Transcriptome	34567
Down	CCDC69			Transcriptome	12348
Up	CCDC71L			Transcriptome	23678
Down	CCL24			Transcriptome	12378
Up	CCN2			Transcriptome	123489
Down	CCNB2			Transcriptome	12348
Down	CCR5			Transcriptome	12578
Down	CD276			Transcriptome	23789
Down	CD52			Transcriptome	12678
Down	CD74			Transcriptome	1256789
Down	CD83			Transcriptome	12378
Down	CD93			Transcriptome	1235679
Down	CDCA3			Transcriptome	12458
Up	CDKN1A			Transcriptome	12345789
Up	CEBPB			Transcriptome	12589
Up	CEBPD			Transcriptome	12348
Down	CEP41			Transcriptome	23478
Up	CEP57			Transcriptome	135678
Up	CFAP97			Transcriptome	123568
Down	CHAC2			Transcriptome	12348
Up	CHMP1B			Transcriptome	235679
Down	CHORDC1			Transcriptome	12467
Up	CIPC			Transcriptome	123568
Down	CISD3			Transcriptome	13478
Up	CITED2			Transcriptome	123567
Down	CITED4			Transcriptome	134678
Down	CKS1B			Transcriptome	345678
Down	CLASP1			Transcriptome	13478
Up	CLIC5			Transcriptome	12678
Up	CLIP1			Transcriptome	125678
Down	CMC2			Transcriptome	13468
Down	CMTM3			Transcriptome	12378
Up	CNKSR1			Transcriptome	1234789
Down	COL1A1			Transcriptome	12378
Down	COL3A1			Transcriptome	123478
Down	COL5A3			Transcriptome	123567
Down	COMMD10			Transcriptome	23489
Down	COQ5			Transcriptome	23467
Down	CORO1A			Transcriptome	12678
Down	COTL1			Transcriptome	12678
Down	COX6A1			Transcriptome	35689
Up	CP			Transcriptome	1234689
Up	CPEB2			Transcriptome	13567
Up	CRBN			Transcriptome	13578
Up	CREBRF			Transcriptome	1235678
Up	CRIM1			Transcriptome	23567
Up	CRY2			Transcriptome	1235678
Down	CRYBB1			Transcriptome	234678
Down	CSK			Transcriptome	12789
Up	CTPS2			Transcriptome	145678
Up	CTSV			Transcriptome	1234678
Up	CUTC			Transcriptome	15789
Down	CUX2			Transcriptome	1346789
Down	CYCS			Transcriptome	14568
Up	CYP1B1			Transcriptome	13468
Up	CYP27A1			Transcriptome	123478
Up	Cyp2d22			Transcriptome	13489
Down	DCHS1			Transcriptome	12389
Down	DCUN1D2			Transcriptome	23467
Up	DCXR			Transcriptome	1234789
Down	DDAH1			Transcriptome	13489
Up	DDIT4			Transcriptome	14589
Up	DDX24			Transcriptome	123789
Down	DEPDC5			Transcriptome	23457
Up	DIXDC1			Transcriptome	13567
Up	DMWD			Transcriptome	16789
Up	DNAJC9			Transcriptome	13578
Down	DOK4			Transcriptome	23678
Down	DOT1L			Transcriptome	34567
Up	DRAP1			Transcriptome	12678
Down	DYSF			Transcriptome	134678
Down	E2F2			Transcriptome	24578
Down	EFHD1			Transcriptome	125678
Down	EFNB3			Transcriptome	134678
Down	EFR3B			Transcriptome	12368
Down	EGFLAM			Transcriptome	24678
Up	EI24			Transcriptome	35679
Up	EIF3B			Transcriptome	135789
Up	EIF5			Transcriptome	13578
Down	EMB			Transcriptome	12567
Down	EMCN			Transcriptome	12378
Down	EML1			Transcriptome	23468
Up	ENC1			Transcriptome	234589
Down	ENPEP			Transcriptome	12678
Up	EPHX1			Transcriptome	12456789
Up	EPS8			Transcriptome	12348
Up	ETFBKMT			Transcriptome	1236789
Down	ETS1			Transcriptome	123689
Up	EVA1C			Transcriptome	234568
Up	EXOC4			Transcriptome	23578
Up	FAM107A			Transcriptome	12346789
Up	FAM110D			Transcriptome	13489
Up	FAM117B			Transcriptome	123678
Up	FAM214A			Transcriptome	12358
Up	FAM214B			Transcriptome	12378
Up	FAM229B			Transcriptome	15678
Up	FAM76A			Transcriptome	12567
Down	FAM78A			Transcriptome	23478
Down	FAM81A			Transcriptome	12345678
Up	FAS			Transcriptome	345689
Down	FBLIM1			Transcriptome	134789
Down	FBN1			Transcriptome	12378
Down	FBXL22			Transcriptome	234567
Up	FBXO32			Transcriptome	12358
Down	FGD1			Transcriptome	23467
Down	FGF16			Transcriptome	25689
Down	FHL2			Transcriptome	123456789
Down	FITM1			Transcriptome	14678
Down	FKBP4			Transcriptome	12346789
Up	FKBP5			Transcriptome	236789
Up	FLT1			Transcriptome	12489
Up	FMO2			Transcriptome	1234678
Down	FNDC5			Transcriptome	123456789
Up	FRY			Transcriptome	125678
Down	FSD2			Transcriptome	23467
Down	FSTL1			Transcriptome	12378
Down	FXYD6			Transcriptome	256789
Up	GAA			Transcriptome	125678
Up	GABARAPL1			Transcriptome	13578
Down	GAMT			Transcriptome	245678
Up	GAS6			Transcriptome	35679
Up	GATA2			Transcriptome	12348
Up	GATA6			Transcriptome	125678
Up	GCLM			Transcriptome	13489
Up	GCNT1			Transcriptome	24789
Up	GDA			Transcriptome	23467
Down	GHR			Transcriptome	34689
Down	GIMAP4			Transcriptome	123678
Down	GLB1			Transcriptome	13489
Down	GLRX5			Transcriptome	124678
Up	GLUL			Transcriptome	125678
Down	GMFG			Transcriptome	12378
Down	GNG10			Transcriptome	12489
Down	GNG11			Transcriptome	123678
Up	GNS			Transcriptome	15678
Up	GOLM2			Transcriptome	12567
Down	GPD2			Transcriptome	36789
Up	GPIHBP1			Transcriptome	1235678
Up	GPNMB			Transcriptome	234567
Down	GPSM1			Transcriptome	234678
Up	GPX3			Transcriptome	134689
Down	GRB14			Transcriptome	134678
Up	GRIA3			Transcriptome	25679
Up	GRINA			Transcriptome	125678
Up	GSTA1			Transcriptome	2567
Up	GSTM1			Transcriptome	123478
Up	GSTM5			Transcriptome	123489
Up	GTPBP4			Transcriptome	12358
Down	GYPA			Transcriptome	125678
Down	GZMM			Transcriptome	124568
Up	H1-2			Transcriptome	13489
Up	H2ac18			Transcriptome	1356789
Up	H2AJ			Transcriptome	136789
Up	H2BC10			Transcriptome	356789
Up	H3-3A			Transcriptome	1234567
Up	H4-16			Transcriptome	23456789
Up	H4C8			Transcriptome	34679
Down	HACD1			Transcriptome	134678
Down	HADH			Transcriptome	12467
Down	HBA1			Transcriptome	12456789
Down	HBB			Transcriptome	24679
Up	HBP1			Transcriptome	12357
Down	HCCS			Transcriptome	125678
Down	HCN2			Transcriptome	34589
Up	HEBP1			Transcriptome	12678
Up	HERPUD1			Transcriptome	156789
Down	HHATL			Transcriptome	13456789
Down	HIGD1B			Transcriptome	12678
Down	HJV			Transcriptome	123478
Down	HLA-DQA1			Transcriptome	125678
Down	HLA-DQB1			Transcriptome	12789
Down	HLA-DRB5			Transcriptome	1236789
Down	HMGB3			Transcriptome	24678
Down	HMGCS1			Transcriptome	23467
Up	HMGCS2			Transcriptome	14678
Up	HMOX1			Transcriptome	123458
Up	HNRNPA1			Transcriptome	12357
Down	HOMER1			Transcriptome	23467
Down	HOPX			Transcriptome	134789
Down	HPDL			Transcriptome	234678
Down	HSD17B7			Transcriptome	34789
Up	HSF4			Transcriptome	23678
Down	HSPA12B			Transcriptome	12567
Down	HSPB3			Transcriptome	13478
Down	HSPG2			Transcriptome	13789
Up	IDE			Transcriptome	12578
Down	IFNGR2			Transcriptome	13489
Down	IGDCC4			Transcriptome	1234789
Down	IGF1			Transcriptome	13789
Up	IGF2R			Transcriptome	25678
Up	IGFBP3			Transcriptome	12348
Down	IGSF1			Transcriptome	1234789
Up	IK			Transcriptome	12578
Up	IL6ST			Transcriptome	125678
Up	IMPACT			Transcriptome	12389
Up	INPP5K			Transcriptome	12578
Up	INSR			Transcriptome	12578
Up	IPO5			Transcriptome	125678
Down	IQSEC1			Transcriptome	23467
Up	IRAK3			Transcriptome	13457
Up	IRS2			Transcriptome	12348
Down	ISLR			Transcriptome	12378
Down	ITGA6			Transcriptome	126789
Down	ITGA9			Transcriptome	134568
Down	ITGB6			Transcriptome	13489
Up	IVNS1ABP			Transcriptome	126789
Up	JADE2			Transcriptome	12348
Down	KCNB1			Transcriptome	346789
Down	KCND2			Transcriptome	23456789
Down	KCNJ8			Transcriptome	23689
Down	KCNK2			Transcriptome	235678
Down	KDELR3			Transcriptome	123789
Up	KLF15			Transcriptome	125678
Down	KLHL23			Transcriptome	14678
Down	KLHL30			Transcriptome	134678
Down	KLHL31			Transcriptome	234567
Up	KLHL41			Transcriptome	125678
Down	KPNA3			Transcriptome	34678
Down	KY			Transcriptome	124689
Down	LAMA4			Transcriptome	123678
Up	LAMB2			Transcriptome	12678
Up	LAMP2			Transcriptome	15678
Down	LARP1B			Transcriptome	34678
Down	LCP1			Transcriptome	12678
Down	LENEP			Transcriptome	23478
Down	LETM1			Transcriptome	134678
Up	LGALS3			Transcriptome	23567
Down	LGI1			Transcriptome	13458
Down	LMOD3			Transcriptome	13468
Up	LONRF3			Transcriptome	23489
Down	LOXL1			Transcriptome	12378
Down	LOXL2			Transcriptome	12378
Down	LPGAT1			Transcriptome	34678
Down	LRRC3B			Transcriptome	123489
Down	LRRC4B			Transcriptome	2345678
Down	LRTM1			Transcriptome	13489
Down	LSM2			Transcriptome	14678
Down	LTBP4			Transcriptome	12389
Down	LUM			Transcriptome	12378
Down	LURAP1L			Transcriptome	236789
Down	LXN			Transcriptome	12389
Down	LY86			Transcriptome	125678
Down	LYNX1			Transcriptome	234678
Up	LYVE1			Transcriptome	235679
Up	MACO1			Transcriptome	12568
Up	MAFF			Transcriptome	12348
Down	MAGI3			Transcriptome	23678
Down	MAN1C1			Transcriptome	34678
Up	MAN2C1			Transcriptome	12678
Up	MAP3K6			Transcriptome	1234689
Down	MAPK8IP1			Transcriptome	23678
Down	MAPK8IP3			Transcriptome	13467
Down	MARCKS			Transcriptome	12678
Up	MASP1			Transcriptome	1256789
Up	MCF2L			Transcriptome	1234789
Up	MCL1			Transcriptome	123789
Down	MDGA1			Transcriptome	34589
Up	MDM2			Transcriptome	356789
Down	MED1			Transcriptome	13478
Up	MED7			Transcriptome	23567
Down	MEOX1			Transcriptome	12389
Down	METRN			Transcriptome	124789
Down	MFHAS1			Transcriptome	45678
Down	MFN1			Transcriptome	34679
Up	MGST1			Transcriptome	2456789
Down	MKKS			Transcriptome	24678
Up	MKNK2			Transcriptome	15678
Down	MLF1			Transcriptome	1234678
Down	MLIP			Transcriptome	23567
Down	MMP15			Transcriptome	1346789
Up	MMP2			Transcriptome	345679
Up	MORF4L1			Transcriptome	124578
Down	MPI			Transcriptome	134678
Down	MRPL12			Transcriptome	2345678
Down	MRPL19			Transcriptome	1234678
Down	MRPL34			Transcriptome	134678
Down	MRPL35			Transcriptome	134678
Down	MRPL37			Transcriptome	14567
Down	MRPL45			Transcriptome	34568
Up	Mt1			Transcriptome	123689
Down	MTFP1			Transcriptome	1234678
Up	MTURN			Transcriptome	34578
Up	MXD4			Transcriptome	13568
Down	MYADM			Transcriptome	1234789
Down	MYCN			Transcriptome	235678
Down	MYCT1			Transcriptome	12368
Up	MYH14			Transcriptome	12578
Up	MYH7			Transcriptome	124678
Up	MYLIP			Transcriptome	12345678
Down	MYO18B			Transcriptome	34689
Down	MYO5B			Transcriptome	24568
Down	MYOCD			Transcriptome	34679
Down	NAA20			Transcriptome	23678
Down	NACC2			Transcriptome	12348
Up	NAMPT			Transcriptome	12578
Up	NAP1L1			Transcriptome	1235678
Down	NAV1			Transcriptome	12369
Up	NBR1			Transcriptome	12578
Up	NCL			Transcriptome	13578
Down	NCS1			Transcriptome	34578
Up	NDRG1			Transcriptome	123489
Down	NDUFAF4			Transcriptome	2346789
Down	NDUFAF5			Transcriptome	14678
Down	NDUFS8			Transcriptome	14678
Down	NES			Transcriptome	236789
Up	NFE2L2			Transcriptome	15678
Down	NFIX			Transcriptome	34789
Up	NFKBIA			Transcriptome	13489
Down	NIPA1			Transcriptome	123489
Down	NKAIN1			Transcriptome	2345678
Down	NLK			Transcriptome	12367
Down	NMRK2			Transcriptome	23567
Up	NPLOC4			Transcriptome	135678
Up	NPM1			Transcriptome	135678
Up	NQO1			Transcriptome	156789
Up	NR1H3			Transcriptome	456789
Down	NR2F6			Transcriptome	345678
Up	NRAP			Transcriptome	125678
Down	NREP			Transcriptome	1234789
Down	NRP1			Transcriptome	1236789
Down	NRP2			Transcriptome	123678
Down	NTSR2			Transcriptome	24789
Up	NUB1			Transcriptome	12678
Up	NUDT16			Transcriptome	14678
Up	NUPR2			Transcriptome	134678
Down	OGN			Transcriptome	124578
Up	OMD			Transcriptome	14678
Down	OPA3			Transcriptome	134678
Down	OSBPL6			Transcriptome	124678
Up	OSMR			Transcriptome	3456789
Up	OTUD5			Transcriptome	35679
Up	OTUD7B			Transcriptome	12578
Up	OTULIN			Transcriptome	12568
Down	OXNAD1			Transcriptome	23467
Down	PAPSS1			Transcriptome	23679
Up	PBLD			Transcriptome	1245678
Up	PBXIP1			Transcriptome	12578
Down	PCDH12			Transcriptome	236789
Up	PCNT			Transcriptome	12578
Down	PCSK6			Transcriptome	12678
Down	PDE4A			Transcriptome	34678
Down	PDHX			Transcriptome	23467
Down	PDP2			Transcriptome	46789
Down	PDSS2			Transcriptome	13467
Down	PEA15			Transcriptome	12378
Up	PENK			Transcriptome	23478
Up	PER1			Transcriptome	123567
Up	PER2			Transcriptome	123567
Down	PERM1			Transcriptome	234678
Down	PGAM2			Transcriptome	1234578
Down	PGAP2			Transcriptome	12348
Up	PHIP			Transcriptome	12578
Up	PHLDA3			Transcriptome	3456789
Up	PHYHD1			Transcriptome	125678
Up	PIAS1			Transcriptome	12358
Up	PIK3C2A			Transcriptome	24567
Up	PIK3IP1			Transcriptome	135678
Up	PIK3R1			Transcriptome	1235678
Up	PIM3			Transcriptome	135678
Up	PIR			Transcriptome	1345678
Down	PITPNC1			Transcriptome	34789
Down	PKIA			Transcriptome	123489
Down	PLA2G5			Transcriptome	1345678
Down	PLD4			Transcriptome	12678
Down	PLEC			Transcriptome	346789
Down	PLPP7			Transcriptome	234678
Down	PLXND1			Transcriptome	1236789
Down	PM20D2			Transcriptome	24678
Down	PMM2			Transcriptome	124678
Up	POLR2A			Transcriptome	12356789
Down	PPA1			Transcriptome	24678
Up	PPIA			Transcriptome	23679
Up	PPIP5K1			Transcriptome	12789
Down	PPM1J			Transcriptome	234678
Down	PPM1L			Transcriptome	23679
Up	PPP1R12A			Transcriptome	25678
Down	PPP1R14C			Transcriptome	234678
Up	PPP1R2			Transcriptome	25678
Down	PRCD			Transcriptome	234567
Down	PRND			Transcriptome	15678
Up	PRUNE2			Transcriptome	25678
Up	PSMC1			Transcriptome	12589
Up	PSMD10			Transcriptome	25689
Up	PSMD2			Transcriptome	125678
Up	PSMD4			Transcriptome	12389
Up	PSMD7			Transcriptome	125789
Up	PTGDS			Transcriptome	12678
Down	PTGES3L			Transcriptome	12345678
Down	PTMS			Transcriptome	13478
Up	PTP4A1			Transcriptome	1345678
Down	PTPRC			Transcriptome	12678
Down	PWWP3B			Transcriptome	23678
Up	PXDC1			Transcriptome	34568
Down	PXDN			Transcriptome	1234678
Down	PYCR3			Transcriptome	35679
Down	QKI			Transcriptome	134678
Down	QRSL1			Transcriptome	2345678
Down	RAB3A			Transcriptome	12346789
Up	RAD52			Transcriptome	34578
Down	RALA			Transcriptome	145678
Down	RANGRF			Transcriptome	12456
Down	RASGRP3			Transcriptome	123678
Down	RASSF3			Transcriptome	34678
Up	RBM25			Transcriptome	12378
Up	RBM33			Transcriptome	12578
Down	RBPMS2			Transcriptome	34678
Down	RCOR2			Transcriptome	23478
Up	RELN			Transcriptome	125678
Up	RESF1			Transcriptome	35678
Down	RET			Transcriptome	1235678
Down	RFLNB			Transcriptome	12389
Down	RGS6			Transcriptome	34578
Up	RHOBTB1			Transcriptome	12567
Up	RNF103			Transcriptome	13578
Down	RNF128			Transcriptome	234678
Up	RNF144B			Transcriptome	123578
Up	RNF169			Transcriptome	35789
Down	RNF207			Transcriptome	346789
Up	RORA			Transcriptome	1235678
Up	RPL12			Transcriptome	12367
Down	RTN2			Transcriptome	245679
Down	RXRG			Transcriptome	2345678
Up	SAFB2			Transcriptome	13678
Up	SBDS			Transcriptome	135678
Up	SBSN			Transcriptome	12467
Down	SCN4B			Transcriptome	24679
Down	SCO1			Transcriptome	34678
Down	SDHAF4			Transcriptome	234689
Down	SEMA3B			Transcriptome	36789
Down	SEMA3C			Transcriptome	124678
Up	SEMA3G			Transcriptome	12458
Up	SERINC3			Transcriptome	13489
Up	SERPINA3			Transcriptome	23489
Up	SERPING1			Transcriptome	23467
Down	SERPINH1			Transcriptome	123478
Up	SESN1			Transcriptome	125678
Up	SESN2			Transcriptome	23567
Down	SEZ6L2			Transcriptome	23589
Up	SF3B5			Transcriptome	35679
Up	SGMS1			Transcriptome	12678
Down	SH3BGR			Transcriptome	13467
Down	SH3KBP1			Transcriptome	134689
Down	SH3PXD2A			Transcriptome	234567
Up	SIAH1			Transcriptome	123458
Up	SIK3			Transcriptome	1235678
Up	SLC10A6			Transcriptome	13489
Up	SLC12A4			Transcriptome	12567
Down	SLC22A3			Transcriptome	234678
Down	SLC25A19			Transcriptome	234678
Up	SLC25A28			Transcriptome	13458
Down	SLC26A6			Transcriptome	34789
Up	SLC27A1			Transcriptome	12478
Down	SLC2A4			Transcriptome	3456789
Down	SLC35A4			Transcriptome	23478
Down	SLC38A3			Transcriptome	34678
Up	SLC3A2			Transcriptome	1234578
Up	SLC43A3			Transcriptome	12348
Down	SLC46A1			Transcriptome	12458
Down	SLC4A1			Transcriptome	125678
Down	SMAP2			Transcriptome	2346789
Up	SMG1			Transcriptome	123578
Down	SMOC2			Transcriptome	124678
Down	SMTN			Transcriptome	346789
Down	SMYD1			Transcriptome	24678
Down	SNCA			Transcriptome	12389
Down	SOBP			Transcriptome	345789
Up	SOD1			Transcriptome	125678
Down	SOX7			Transcriptome	123789
Up	SPATA24			Transcriptome	1234678
Down	SPON2			Transcriptome	123578
Up	SPSB1			Transcriptome	123678
Up	SQSTM1			Transcriptome	12456789
Down	SRF			Transcriptome	234567
Down	SRPX2			Transcriptome	23478
Down	ST6GAL1			Transcriptome	34689
Down	ST6GALNAC4			Transcriptome	12358
Down	ST8SIA4			Transcriptome	12368
Down	STARD4			Transcriptome	12358
Down	STK16			Transcriptome	23479
Down	STK40			Transcriptome	34689
Down	STON2			Transcriptome	12478
Up	STX3			Transcriptome	123468
Up	SULT1A1			Transcriptome	123456789
Up	SUPT6H			Transcriptome	23589
Up	SYF2			Transcriptome	13578
Down	SYT7			Transcriptome	35678
Up	TBC1D15			Transcriptome	123578
Up	TBL1XR1			Transcriptome	25678
Down	TCF4			Transcriptome	12378
Down	TECR			Transcriptome	14678
Up	TEF			Transcriptome	123567
Down	TET1			Transcriptome	12348
Down	TEX2			Transcriptome	234679
Down	TFRC			Transcriptome	123456789
Down	TGFB1I1			Transcriptome	12378
Up	TGFBR3			Transcriptome	13567
Up	TGM2			Transcriptome	12789
Up	Tgoln1			Transcriptome	13589
Down	THRA			Transcriptome	35678
Down	TIMM21			Transcriptome	1234678
Down	TIMM8A			Transcriptome	24678
Up	TIMP3			Transcriptome	12345678
Up	TIMP4			Transcriptome	35689
Up	TINAGL1			Transcriptome	1235678
Up	TMBIM1			Transcriptome	1235678
Down	TMEM14C			Transcriptome	12468
Down	TMEM204			Transcriptome	12789
Up	TMEM205			Transcriptome	14679
Down	TMEM25			Transcriptome	13489
Down	TMEM35A			Transcriptome	12348
Up	TMEM38B			Transcriptome	13789
Down	TMEM86A			Transcriptome	346789
Down	TMOD4			Transcriptome	23678
Up	TMTC1			Transcriptome	1345789
Down	TMX2			Transcriptome	1234678
Down	TNFAIP8			Transcriptome	234678
Up	TNKS			Transcriptome	125678
Up	TNRC6A			Transcriptome	12578
Up	TNRC6C			Transcriptome	1256789
Up	TNS2			Transcriptome	12678
Down	TOMM40L			Transcriptome	2346789
Up	TP53INP1			Transcriptome	123456789
Down	TPM4			Transcriptome	12789
Down	TRAF3			Transcriptome	1346789
Down	TRAK1			Transcriptome	12346789
Up	TRIM54			Transcriptome	125678
Up	TRPM7			Transcriptome	15678
Up	TSC22D3			Transcriptome	15678
Down	TSC22D4			Transcriptome	13456789
Down	TSPAN18			Transcriptome	235678
Down	TSPAN2			Transcriptome	13789
Up	TSPAN4			Transcriptome	1234567
Down	TSPAN9			Transcriptome	12345678
Up	TSPYL2			Transcriptome	24568
Down	TSTD3			Transcriptome	1234678
Down	TTLL1			Transcriptome	23489
Down	TTYH2			Transcriptome	15678
Down	TUBA4A			Transcriptome	13456789
Down	TUBA8			Transcriptome	134567
Up	TXLNG			Transcriptome	123458
Down	UBE2C			Transcriptome	12348
Up	UBR1			Transcriptome	12578
Up	UHRF1BP1L			Transcriptome	25678
Down	UQCC1			Transcriptome	34678
Down	VASP			Transcriptome	123678
Down	VEGFA			Transcriptome	234679
Up	VPS11			Transcriptome	12378
Down	VPS45			Transcriptome	34678
Down	VTN			Transcriptome	123689
Down	WDFY4			Transcriptome	12368
Down	WFDC1			Transcriptome	13479
Down	WHRN			Transcriptome	1345679
Up	XDH			Transcriptome	123456789
Up	YPEL3			Transcriptome	13458
Up	ZBTB44			Transcriptome	13578
Up	ZFAND1			Transcriptome	15678
Up	Zfp871			Transcriptome	13578
Up	ZMAT3			Transcriptome	35679
Up	ZMYM5			Transcriptome	12358
Up	ZNF274			Transcriptome	1234578
Down	ZNF710			Transcriptome	13569
Up	ZWINT			Transcriptome	235678

## Sheet: Dox_IPA_Pathways
Multi-omics signature: Doxorubicin (650 genes, 70 metabolites, 4 phosphosites)
IPA Canonical Pathways - Activity states	z-score	#Phosphoproteins	#Genes	#Metabolites	Phosphoproteins	Genes	Metabolites
Xenobiotic Metabolism General Signaling Pathway	2.496	0	13	0		AKT1,GSTA1,GSTM1,GSTM5,HMOX1,MAP3K6,MGST1,NFE2L2,NQO1,NR1H3,PIK3C2A,PIK3R1,RALA
NRF2-mediated Oxidative Stress Response	2.333	0	25	0		ACTA1,ACTA2,ACTB,ACTG1,AKT1,AOX1,DNAJC9,ENC1,EPHX1,FKBP5,GCLM,GSTA1,GSTM1,GSTM5,HERPUD1,HMOX1,MAFF,MGST1,NFE2L2,NQO1,PIK3C2A,PIK3R1,RALA,SOD1,SQSTM1
Glutamine Biosynthesis I	2.236	0	1	4		GLUL	ATP,L-glutamic acid,L-glutamine,phosphate
RHOGDI Signaling	2.121	1	15	0	MYL7	ACTA1,ACTA2,ACTB,ACTG1,ARHGEF15,ARHGEF19,GNG10,GNG11,ITGA6,ITGA9,ITGB6,MYH14,MYH7,PPP1R12A,RHOBTB1
Acetyl-CoA Biosynthesis III (from Citrate)	2	0	0	4			ATP,citric acid,coenzyme A,phosphate
2-oxobutanoate Degradation I	2	0	0	4			ATP,coenzyme A,NAD ,phosphate
Folate Polyglutamylation	2	0	0	4			ATP,glycine,L-glutamic acid,phosphate
Superpathway of Serine and Glycine Biosynthesis I	2	0	0	4			glycine,L-glutamic acid,NAD ,phosphate
Glutathione Redox Reactions I	2	0	4	1		GPX3,GSTA1,GSTM1,MGST1	glutathione disulfide
Superpathway of D-myo-inositol (1,4,5)-trisphosphate Metabolism	2	0	1	3		INPP5K	ATP,myo-inositol,phosphate
Histamine Degradation	2	0	0	4			ATP,L-glutamic acid,NAD ,phosphate
FAK Signaling	-1.961	0	26	0		ADGRF5,ADRA1D,AKT1,APLNR,CCR5,COL1A1,COL3A1,COL5A3,CSK,EFNB3,ETS1,FLT1,GHR,IL6ST,ITGA6,ITGA9,ITGB6,MDM2,MMP2,NTSR2,PCDH12,PIK3C2A,PIK3R1,RALA,TCF4,TGFBR3
Tetrapyrrole Biosynthesis II	-2	0	2	2		ALAS1,ALAS2	coenzyme A,glycine
Apelin Muscle Signaling Pathway	-2	0	6	1		AKT1,APLN,APLNR,GNG10,GNG11,SLC2A4	D-glucose
Heme Biosynthesis II	-2	0	2	2		ALAS1,ALAS2	coenzyme A,glycine
Apelin Cardiac Fibroblast Signaling Pathway	-2	0	4	0		AKT1,APLN,APLNR,CCN2
TWEAK Signaling	-2	0	4	0		BIRC2,CYCS,NFKBIA,TRAF3
Chemokine Signaling	-2	0	4	0		CCL24,CCR5,PPP1R12A,RALA
Gαi Signaling	-2	0	4	1		APLNR,GNG10,GNG11,RALA	ATP
Phospholipase C Signaling	-2.111	1	16	1	MYL7	AHNAK,ARHGEF15,ARHGEF19,GNG10,GNG11,HMOX1,ITGA6,ITGA9,ITGB6,MARCKS,PLA2G5,PLD4,PPP1R12A,RALA,RHOBTB1,TGM2	arachidonic acid
Agrin Interactions at Neuromuscular Junction	-2.449	0	6	0		ACTA1,ACTA2,ACTB,ACTG1,AGRN,RALA
G Beta Gamma Signaling	-2.449	0	5	1		AKT1,CACNA2D1,GNG10,GNG11,RALA	ATP
Ferroptosis Signaling Pathway	-2.496	0	9	4		ABCA1,CDKN1A,H2BC10,HMOX1,NFE2L2,RALA,SLC3A2,SQSTM1,TFRC	arachidonic acid,glutathione disulfide,glycine,L-glutamic acid,
Oxidative Phosphorylation	-3	0	5	4		ATP5F1D,ATPAF1,COX6A1,CYCS,NDUFS8	ATP,NAD,phosphate,succinic acid
Multi-omics signature: Doxorubicin (650 genes, 70 metabolites, 4 phosphosites)
IPA Canonical Pathways - Enriched	-log(p-value)	Molecules
Sirtuin Signaling Pathway	9.45	ABCA1,AKT1,ATG13,ATP,ATP5F1D,BAX,BPGM,citric acid,citrulline,DOT1L,GABARAPL1,H1-2,H3-3A/H3-3B,HMGCS2,L-glutamic acid,MYCN,NAD ,NAMPT,NDRG1,NDUFS8,NFE2L2,NQO1,NR1H3,PDHA1,PGAM2,pyruvic acid,SOD1,succinic acid,TIMM8A,TOMM40L,TUBA4A,TUBA8
NRF2-mediated Oxidative Stress Response	8.12	ACTA1,ACTA2,ACTB,ACTG1,AKT1,AOX1,DNAJC9,ENC1,EPHX1,FKBP5,GCLM,GSTA1,GSTM1,GSTM5,HERPUD1,HMOX1,MAFF,MGST1,NFE2L2,NQO1,PIK3C2A,PIK3R1,RALA,SOD1,SQSTM1
Glutamine Biosynthesis I	6.55	ATP,GLUL,L-glutamic acid,L-glutamine,phosphate
ILK Signaling	6.18	ACTA1,ACTA2,ACTB,ACTG1,AKT1,FBLIM1,IRS2,ITGB6,MYH14,MYH7,MYL7,MYO18B,PIK3C2A,PIK3R1,PPM1J,PPM1L,PPP1R12A,RHOBTB1,TGFB1I1,VEGFA
Amyotrophic Lateral Sclerosis Signaling	5.83	BAX,BCL2L1,BIRC2,CACNA2D1,CYCS,GLUL,GRIA3,GRINA,IGF1,L-glutamic acid,L-glutamine,PIK3C2A,PIK3R1,SOD1,VEGFA
Hepatic Fibrosis / Hepatic Stellate Cell Activation	5.7	ACTA2,BAX,CCN2,CCR5,COL1A1,COL3A1,COL5A3,D-glucose,FAS,FLT1,IFNGR2,IGF1,IGFBP3,MMP2,MYH14,MYH7,MYL7,MYO18B,VEGFA
Aryl Hydrocarbon Receptor Signaling	5.59	ALDH18A1,BAX,CDKN1A,CYP1B1,FAS,GSTA1,GSTM1,GSTM5,HSPB3,MDM2,MED1,MGST1,NFE2L2,NFIX,NQO1,RXRG,TGM2
NAD Signaling Pathway	5.44	AKT1,BMP6,CEBPB,H1-2,H2BC10,HMGCS2,IGF1,L-tryptophan,NAD ,NAMPT,NMRK2,PIK3C2A,PIK3R1,POLR2A,pyruvic acid,TNKS,VEGFA
Autophagy	5.42	AKT1,ATG13,BMP6,BNIP3,GABARAPL1,IGF1,INSR,IRS2,LAMP2,PIK3C2A,PIK3R1,PPM1J,PPM1L,RALA,SESN1,SLC3A2,SQSTM1,TRAF3,VEGFA,VPS11
Glutathione Biosynthesis	5.24	ATP,GCLM,glycine,L-glutamic acid,phosphate
L-glutamine Biosynthesis II (tRNA-dependent)	5.24	ATP,L-glutamic acid,L-glutamine,phosphate,QRSL1
IL-8 Signaling	5.2	AKT1,ANGPT1,BAX,BCL2L1,FLT1,GNG10,GNG11,HMOX1,IRAK3,MMP2,MYL7,NFKBIA,PIK3C2A,PIK3R1,PLD4,RALA,RHOBTB1,VASP,VEGFA
PI3K/AKT Signaling	4.93	AKT1,BCL2L1,CDKN1A,citrulline,GHR,IL6ST,INPP5K,ITGA6,ITGA9,ITGB6,MAPK8IP1,MCL1,MDM2,NFKBIA,PIK3R1,PPM1J,PPM1L,RALA
Glycerol Degradation I	4.82	ATP,dihydroxyacetone phosphate,glycerol,GPD2,sn-glycerol-3-phosphate
PTEN Signaling	4.78	AKT1,BCL2L1,CDKN1A,FLT1,GHR,IGF2R,INPP5K,INSR,ITGA6,ITGA9,ITGB6,MAGI3,PIK3R1,RALA,TGFBR3
Glycerol-3-phosphate Shuttle	4.76	dihydroxyacetone phosphate,GPD2,NAD ,sn-glycerol-3-phosphate
Proline Biosynthesis I	4.63	ALDH18A1,ATP,L-glutamic acid,phosphate,PYCR3
Acetyl-CoA Biosynthesis III (from Citrate)	4.47	ATP,citric acid,coenzyme A,phosphate
Asparagine Biosynthesis I	4.47	ATP,L-asparagine,L-glutamic acid,L-glutamine
Huntington's Disease Signaling	4.36	AKT1,ATP5F1D,BAX,BCL2L1,CYCS,GNG10,GNG11,IGF1,L-glutamic acid,PENK,PIK3C2A,PIK3R1,POLR2A,PSMC1,PSMD10,PSMD2,PSMD4,PSMD7,RCOR2,SNCA,TGM2
Glutathione-mediated Detoxification	4.27	coenzyme A,glycine,GSTA1,GSTM1,GSTM5,L-glutamic acid,MGST1,pyruvic acid
Hepatic Fibrosis Signaling Pathway	4.26	ACTA2,AKT1,CACNA2D1,CCN2,CEBPB,cholesterol,COL1A1,COL3A1,COL5A3,FLT1,IRAK3,IRS2,ITGA6,ITGA9,ITGB6,MYL7,NFKBIA,PIK3C2A,PIK3R1,RALA,RHOBTB1,succinic acid,TCF4,TFRC,TGFBR3,TRPM7,VEGFA
γ-glutamyl Cycle	4.26	ATP,CHAC2,GCLM,glycine,L-glutamic acid,phosphate
Apelin Liver Signaling Pathway	4.26	APLN,APLNR,COL1A1,COL3A1,COL5A3,FAS
p53 Signaling	4.16	AKT1,BAX,BCL2L1,CDKN1A,FAS,MDM2,MED1,PIAS1,PIK3C2A,PIK3R1,TP53INP1
Citrulline Biosynthesis	4.16	ALDH18A1,ATP,citrulline,L-glutamic acid,L-glutamine,phosphate
Small Cell Lung Cancer Signaling	4.12	AKT1,BCL2L1,BIRC2,CKS1B,CYCS,E2F2,NFKBIA,PIK3C2A,PIK3R1,RXRG,TRAF3
HIF1α Signaling	4.11	ADM,AKT1,BMP6,CDKN1A,FLT1,HMOX1,IGF1,MDM2,MKNK2,MMP15,MMP2,PIK3C2A,PIK3R1,pyruvic acid,RALA,SLC2A4,VEGFA
Integrin Signaling	4.11	ACTA1,ACTA2,ACTB,ACTG1,AKT1,ITGA6,ITGA9,ITGB6,MYL7,PIK3C2A,PIK3R1,PPP1R12A,RALA,RHOBTB1,TSPAN2,TSPAN4,VASP
5-aminoimidazole Ribonucleotide Biosynthesis I	4.04	ATP,glycine,L-glutamic acid,L-glutamine,phosphate
ERK/MAPK Signaling	3.96	ETS1,H3-3A/H3-3B,HSPB3,ITGA6,ITGA9,ITGB6,MKNK2,MYCN,PIK3C2A,PIK3R1,PLA2G5,PPM1J,PPM1L,PPP1R12A,PPP1R14C,RALA,SRF
VEGF Signaling	3.89	ACTA1,ACTA2,ACTB,ACTG1,AKT1,BCL2L1,FLT1,PIK3C2A,PIK3R1,RALA,VEGFA
CLEAR Signaling Pathway	3.87	AKT1,BMP6,BNIP3,DDIT4,DEPDC5,FLT1,GAA,GHR,GLB1,GNS,IGF1,IGF2R,INSR,PPM1J,PPM1L,RALA,SESN2,TGFBR3,VEGFA,VPS11
Lymphotoxin β Receptor Signaling	3.85	AKT1,BCL2L1,BIRC2,CYCS,NFKBIA,PIK3C2A,PIK3R1,TRAF3
Glycolysis I	3.85	ATP,BPGM,dihydroxyacetone phosphate,NAD ,PGAM2,phosphate,pyruvic acid
4-hydroxyproline Degradation I	3.82	L-glutamic acid,NAD ,pyruvic acid,trans-4-hydroxy-L-proline
Glutamate Receptor Signaling	3.82	GLUL,glycine,GNG10,GNG11,GRIA3,GRINA,HOMER1,L-glutamic acid,L-glutamine
Actin Cytoskeleton Signaling	3.79	ACTA1,ACTA2,ACTB,ACTG1,CSK,FGD1,FGF16,ITGA6,ITGA9,ITGB6,MYH14,MYH7,MYL7,MYO18B,PIK3C2A,PIK3R1,PPP1R12A,RALA
Paxillin Signaling	3.78	ACTA1,ACTA2,ACTB,ACTG1,CSK,ITGA6,ITGA9,ITGB6,PIK3C2A,PIK3R1,RALA
FAT10 Signaling Pathway	3.75	ATP,NUB1,PSMC1,PSMD10,PSMD2,PSMD4,PSMD7,SQSTM1
Acute Phase Response Signaling	3.74	AHSG,AKT1,C1R,C4A/C4B,CEBPB,CP,HMOX1,IL6ST,NFKBIA,OSMR,PIK3R1,RALA,SERPINA3,SERPING1,TCF4
Xenobiotic Metabolism General Signaling Pathway	3.74	AKT1,GSTA1,GSTM1,GSTM5,HMOX1,MAP3K6,MGST1,NFE2L2,NQO1,NR1H3,PIK3C2A,PIK3R1,RALA
IL-6 Signaling	3.73	AKT1,CEBPB,COL1A1,HSPB3,IL6ST,MCL1,NFKBIA,PIK3C2A,PIK3R1,RALA,SRF,VEGFA
Tumor Microenvironment Pathway	3.72	AKT1,COL1A1,COL3A1,D-glucose,FAS,FGF16,IGF1,L-glutamic acid,MMP15,MMP2,PIK3C2A,PIK3R1,RALA,SLC2A4,VEGFA
Pyrimidine Ribonucleotides Interconversion	3.66	5'-CMP,AK4,ATP,CTPS2,L-glutamic acid,L-glutamine,phosphate
Acetyl-CoA Biosynthesis I (Pyruvate Dehydrogenase Complex)	3.66	coenzyme A,NAD ,PDHA1,pyruvic acid
Dilated Cardiomyopathy Signaling Pathway	3.65	ACTA1,ACTA2,ACTB,ACTG1,AKT1,BAX,CACNA2D1,DES,LAMA4,MYH14,MYH7,MYL7,MYO18B
Caveolar-mediated Endocytosis Signaling	3.64	ACTA1,ACTA2,ACTB,ACTG1,cholesterol,INSR,ITGA6,ITGA9,ITGB6
Senescence Pathway	3.62	AKT1,CACNA2D1,CBX7,CCNB2,CDKN1A,CEBPB,E2F2,ETS1,HBP1,MDM2,PDHA1,PDHX,PIK3C2A,PIK3R1,PPM1J,PPM1L,RALA,SQSTM1,TGFBR3,YPEL3
Pulmonary Fibrosis Idiopathic Signaling Pathway	3.61	ACTA1,ACTA2,ACTB,ACTG1,AKT1,BAX,CCN2,COL1A1,COL3A1,COL5A3,IL6ST,ITGB6,MMP15,MMP2,PIK3C2A,PIK3R1,POLR2A,RALA,SRF,TCF4,TGFBR3
Phenylalanine Degradation IV (Mammalian, via Side Chain)	3.57	ATP,coenzyme A,glycine,L-glutamic acid,L-glutamine,NAD
Death Receptor Signaling	3.57	ACTA1,ACTA2,ACTB,ACTG1,BIRC2,CYCS,FAS,HSPB3,NFKBIA,TNKS
Type II Diabetes Mellitus Signaling	3.55	ACSL1,AKT1,ATP,CACNA2D1,CEBPB,D-glucose,INSR,IRS2,NFKBIA,PIK3C2A,PIK3R1,pyruvic acid,SLC27A1,SLC2A4
Gluconeogenesis I	3.54	ATP,BPGM,dihydroxyacetone phosphate,NAD ,PGAM2,phosphate,pyruvic acid
Fatty Acid β-oxidation I	3.54	ACSL1,ATP,coenzyme A,HADH,NAD ,SLC27A1,TUBA8
Clathrin-mediated Endocytosis Signaling	3.52	ACTA1,ACTA2,ACTB,ACTG1,APOD,FGF16,IGF1,ITGB6,MDM2,PIK3C2A,PIK3R1,SH3KBP1,STON2,TFRC,VEGFA
Neuroinflammation Signaling Pathway	3.52	AKT1,ATP,BIRC2,FAS,GLUL,GRINA,HLA-DQA1,HLA-DQB1,HLA-DRB5,HMOX1,IDE,IFNGR2,IRAK3,L-glutamic acid,NFE2L2,PIK3C2A,PIK3R1,PLA2G5,SNCA,TGFBR3,TRAF3
Molecular Mechanisms of Cancer	3.51	AKT1,ARHGEF15,ARHGEF19,ATP,BAX,BCL2L1,BIRC2,BMP4,BMP6,CDKN1A,CYCS,E2F2,FAS,GNG10,GNG11,ITGA6,ITGA9,ITGB6,MDM2,NFKBIA,NLK,PIK3C2A,PIK3R1,RALA,RHOBTB1,TCF4
L-carnitine Biosynthesis	3.51	glycine,L-carnitine,NAD ,succinic acid
Tetrapyrrole Biosynthesis II	3.51	ALAS1,ALAS2,coenzyme A,glycine
Guanosine Nucleotides Degradation III	3.5	GDA,NAD ,phosphate,xanthine,XDH
Thyroid Cancer Signaling	3.47	AKT1,IGF1,INSR,IRS2,PIK3C2A,PIK3R1,RALA,RET,TCF4
RHOGDI Signaling	3.44	ACTA1,ACTA2,ACTB,ACTG1,ARHGEF15,ARHGEF19,GNG10,GNG11,ITGA6,ITGA9,ITGB6,MYH14,MYH7,MYL7,PPP1R12A,RHOBTB1
Purine Nucleotides Degradation II (Aerobic)	3.43	GDA,inosine,NAD ,phosphate,xanthine,XDH
Fcγ Receptor-mediated Phagocytosis in Macrophages and Monocytes	3.42	ACTA1,ACTA2,ACTB,ACTG1,AKT1,arachidonic acid,HMOX1,PIK3R1,PLD4,VASP
ID1 Signaling Pathway	3.4	AKT1,BAX,BCL2L1,BMP4,CCN2,CDKN1A,ETS1,MDM2,MMP2,PIK3C2A,PIK3R1,RALA,TGFBR3,TGM2,VEGFA
BEX2 Signaling Pathway	3.4	AKT1,CDKN1A,ITGB6,MMP2,NFKBIA,PPM1J,PPM1L,TCF4,VEGFA
Axonal Guidance Signaling	3.39	ADAM17,AKT1,ARHGEF15,BMP4,BMP6,EFNB3,GNG10,GNG11,IGF1,ITGA6,ITGA9,ITGB6,MMP15,MMP2,MYL7,NRP1,NRP2,PIK3C2A,PIK3R1,PLXND1,RALA,SEMA3B,SEMA3C,SEMA3G,TUBA4A,TUBA8,VASP,VEGFA
Apelin Muscle Signaling Pathway	3.38	AKT1,APLN,APLNR,D-glucose,GNG10,GNG11,SLC2A4
Xenobiotic Metabolism Signaling	3.37	ALDH18A1,CITED2,CYP1B1,FMO2,GSTA1,GSTM1,GSTM5,HMOX1,MAP3K6,MED1,MGST1,NFE2L2,NQO1,PIK3C2A,PIK3R1,PPM1J,PPM1L,RALA,SULT1A1
Signaling by Rho Family GTPases	3.37	ACTA1,ACTA2,ACTB,ACTG1,ARHGEF15,ARHGEF19,CLIP1,DES,GNG10,GNG11,ITGA6,ITGA9,ITGB6,MYL7,PIK3C2A,PIK3R1,PPP1R12A,RHOBTB1
PEDF Signaling	3.36	AKT1,BCL2L1,FAS,NFKBIA,PIK3C2A,PIK3R1,RALA,SRF,TCF4
Ferroptosis Signaling Pathway	3.32	ABCA1,arachidonic acid,CDKN1A,glutathione disulfide,glycine,H2BC10,HMOX1,L-glutamic acid,NFE2L2,RALA,SLC3A2,SQSTM1,TFRC
Lysine Degradation V	3.32	ATP,coenzyme A,L-glutamic acid,NAD ,phosphate
Remodeling of Epithelial Adherens Junctions	3.32	ACTA1,ACTA2,ACTB,ACTG1,CLIP1,RALA,TUBA4A,TUBA8
HOTAIR Regulatory Pathway	3.25	AKT1,CDKN1A,COL1A1,COL3A1,H3-3A/H3-3B,MDM2,MMP15,MMP2,NFKBIA,PIK3C2A,PIK3R1,SRF,TCF4
Superpathway of Citrulline Metabolism	3.24	ALDH18A1,ATP,citrulline,L-glutamic acid,L-glutamine,phosphate
γ-linolenate Biosynthesis II (Animals)	3.24	ACSL1,ATP,coenzyme A,linoleic acid,SLC27A1
Leucine Degradation I	3.24	ATP,coenzyme A,L-glutamic acid,NAD ,phosphate
Insulin Receptor Signaling	3.2	AKT1,ATP,D-glucose,INPP5K,INSR,IRS2,PIK3C2A,PIK3R1,PPP1R12A,PPP1R14C,RALA,SLC2A4
PD-1, PD-L1 cancer immunotherapy pathway	3.19	AKT1,BCL2L1,CBLB,CSK,HLA-DQA1,HLA-DQB1,HLA-DRB5,IFNGR2,PIK3C2A,PIK3R1
Inhibition of Matrix Metalloproteases	3.18	ADAM17,HSPG2,MMP15,MMP2,TIMP3,TIMP4
Adenosine Nucleotides Degradation II	3.16	inosine,NAD ,phosphate,xanthine,XDH
Pancreatic Adenocarcinoma Signaling	3.14	AKT1,BCL2L1,CDKN1A,E2F2,HMOX1,MDM2,PIK3C2A,PIK3R1,PLD4,RALA,VEGFA
VEGF Family Ligand-Receptor Interactions	3.14	AKT1,FLT1,NRP1,NRP2,PIK3C2A,PIK3R1,PLA2G5,RALA,VEGFA
4-hydroxybenzoate Biosynthesis	3.13	ATP,coenzyme A,L-glutamic acid,NAD
Purine Nucleotides De Novo Biosynthesis II	3.12	ATP,glycine,L-glutamic acid,L-glutamine,NAD ,phosphate
AMPK Signaling	3.12	ACTB,ADRA1D,AK4,AKT1,CDKN1A,creatine,GNG10,GNG11,INSR,IRS2,NAD ,PIK3C2A,PIK3R1,PPM1J,PPM1L,RAB3A,SLC2A4
Superpathway of Methionine Degradation	3.11	AHCY,ATP,coenzyme A,L-glutamic acid,L-methionine,NAD ,phosphate,pyruvic acid
Virus Entry via Endocytic Pathways	3.09	ACTA1,ACTA2,ACTB,ACTG1,cholesterol,ITGB6,PIK3C2A,PIK3R1,RALA,TFRC
Mevalonate Pathway I	3.08	ATP,coenzyme A,HMGCS1,HMGCS2,phosphate
Folate Transformations I	3.08	ATP,glycine,L-methionine,NAD ,phosphate
Glioma Invasiveness Signaling	3.07	MMP2,PIK3C2A,PIK3R1,RALA,RHOBTB1,TIMP3,TIMP4,VTN
Phosphatidylglycerol Biosynthesis II (Non-plastidic)	3.06	5'-CMP,coenzyme A,dihydroxyacetone phosphate,LPGAT1,phosphate,sn-glycerol-3-phosphate
TCA Cycle II (Eukaryotic)	3.06	ATP,citric acid,coenzyme A,NAD ,phosphate,succinic acid
Germ Cell-Sertoli Cell Junction Signaling	3.03	ACTA1,ACTA2,ACTB,ACTG1,AKT1,ITGA6,MAP3K6,PIK3C2A,PIK3R1,RALA,RHOBTB1,TUBA4A,TUBA8
Growth Hormone Signaling	3.03	D-glucose,GHR,IGF1,IGFBP3,PIK3C2A,PIK3R1,SLC2A4,SRF
NAD Biosynthesis from 2-amino-3-carboxymuconate Semialdehyde	3.02	ATP,L-glutamic acid,L-glutamine,NAD
Superpathway of Serine and Glycine Biosynthesis I	3.02	glycine,L-glutamic acid,NAD ,phosphate
2-oxobutanoate Degradation I	3.02	ATP,coenzyme A,NAD ,phosphate
Semaphorin Neuronal Repulsive Signaling Pathway	3.02	AKT1,ITGA6,ITGA9,ITGB6,MYL7,NRP1,NRP2,PDE4A,PIK3C2A,PIK3R1,PLXND1,PPP1R12A
Citrulline Degradation	3	ATP,citrulline,phosphate
S-adenosyl-L-methionine Biosynthesis	3	ATP,L-methionine,phosphate
Bile Acid Biosynthesis, Neutral Pathway	2.99	ATP,cholesterol,coenzyme A,CYP27A1,glycine,NAD ,taurine
3-phosphoinositide Biosynthesis	2.98	5'-CMP,ATP,DOT1L,myo-inositol,NUDT16,phosphate,PIK3C2A,PIK3R1,PLPP7,PPIP5K1,PPM1J,PPM1L,PPP1R12A,PPP1R14C,PTPRC
Docosahexaenoic Acid (DHA) Signaling	2.95	AKT1,BAX,BCL2L1,CYCS,PIK3C2A,PIK3R1
Pyrimidine Ribonucleotides De Novo Biosynthesis	2.95	5'-CMP,AK4,ATP,CTPS2,L-glutamic acid,L-glutamine,phosphate
Proline Biosynthesis II (from Arginine)	2.92	citrulline,L-glutamic acid,phosphate,PYCR3
Folate Polyglutamylation	2.92	ATP,glycine,L-glutamic acid,phosphate
STAT3 Pathway	2.92	BMP6,CDKN1A,FLT1,GHR,IGF1,IGF2R,IL6ST,INSR,RALA,TGFBR3,VEGFA
Angiopoietin Signaling	2.88	AKT1,ANGPT1,ANGPTL1,GRB14,NFKBIA,PIK3C2A,PIK3R1,RALA
Glutaryl-CoA Degradation	2.87	coenzyme A,HACD1,HADH,NAD ,TUBA8
Colorectal Cancer Metastasis Signaling	2.84	AKT1,arachidonic acid,ATP,BAX,BCL2L1,GNG10,GNG11,IL6ST,MMP15,MMP2,PIK3C2A,PIK3R1,RALA,RHOBTB1,SIAH1,TCF4,VEGFA
Glycine Degradation (Creatine Biosynthesis)	2.84	creatine,GAMT,glycine
Threonine Degradation II	2.84	coenzyme A,glycine,NAD
Cardiolipin Biosynthesis II	2.84	5'-CMP,phosphate,sn-glycerol-3-phosphate
NAD biosynthesis II (from tryptophan)	2.81	ATP,L-glutamic acid,L-glutamine,L-tryptophan,NAD
Cellular Effects of Sildenafil (Viagra)	2.79	ACTA1,ACTA2,ACTB,ACTG1,ATP,CACNA2D1,MYH14,MYH7,MYL7,MYO18B,PDE4A,PPP1R12A
JAK/STAT Signaling	2.78	AKT1,BCL2L1,CDKN1A,CEBPB,PIAS1,PIK3C2A,PIK3R1,RALA
Ketogenesis	2.74	coenzyme A,HMGCS1,HMGCS2,NAD
Uridine-5'-phosphate Biosynthesis	2.74	ATP,L-glutamic acid,L-glutamine,phosphate
Mitochondrial Dysfunction	2.73	ATP,ATP5F1D,ATPAF1,COX6A1,CYCS,glutathione disulfide,GPD2,NAD ,NDUFS8,PDHA1,SNCA,TRAK1,XDH
β-alanine Degradation I	2.69	coenzyme A,L-glutamic acid,NAD
4-aminobutyrate Degradation I	2.69	L-glutamic acid,NAD ,succinic acid
Acetate Conversion to Acetyl-CoA	2.69	ACSL1,ATP,coenzyme A
Sertoli Cell-Sertoli Cell Junction Signaling	2.67	ACTA1,ACTA2,ACTB,ACTG1,AKT1,ATP,ITGA6,ITGA9,ITGB6,MAP3K6,RALA,TGFBR3,TUBA4A,TUBA8
Superpathway of Inositol Phosphate Compounds	2.66	5'-CMP,ATP,DOT1L,INPP5K,myo-inositol,NUDT16,phosphate,PIK3C2A,PIK3R1,PLPP7,PPIP5K1,PPM1J,PPM1L,PPP1R12A,PPP1R14C,PTPRC
Fatty Acid Activation	2.66	ACSL1,ATP,coenzyme A,SLC27A1
BAG2 Signaling Pathway	2.64	ATP,CDKN1A,MDM2,PSMC1,PSMD10,PSMD2,PSMD4,PSMD7
IGF-1 Signaling	2.63	AKT1,CCN2,IGF1,IGFBP3,IRS2,PIK3C2A,PIK3R1,RALA,SRF
Glutathione Redox Reactions I	2.63	glutathione disulfide,GPX3,GSTA1,GSTM1,MGST1
MYC Mediated Apoptosis Signaling	2.61	BAX,BCL2L1,CYCS,FAS,MCL1,MDM2
mTOR Signaling	2.6	AKT1,ATG13,DDIT4,EIF3B,HMOX1,INSR,PIK3C2A,PIK3R1,PLD4,PPM1J,PPM1L,RALA,RHOBTB1,VEGFA
Superpathway of Geranylgeranyldiphosphate Biosynthesis I (via Mevalonate)	2.57	ATP,coenzyme A,HMGCS1,HMGCS2,phosphate
Melanoma Signaling	2.57	AKT1,CDKN1A,MDM2,PIK3C2A,PIK3R1,RALA
Tryptophan Degradation III (Eukaryotic)	2.57	coenzyme A,HACD1,HADH,L-tryptophan,NAD ,TUBA8
Ascorbate Recycling (Cytosolic)	2.56	glutathione disulfide,L-dehydroascorbic acid,NAD
Rapoport-Luebering Glycolytic Shunt	2.56	BPGM,PGAM2,phosphate
Sumoylation Pathway	2.55	ATP,ETS1,FAS,MDM2,NFKBIA,phosphate,PIAS1,RHOBTB1,SNCA
LXR/RXR Activation	2.55	ABCA1,AHSG,APOD,C4A/C4B,cholesterol,HADH,MYLIP,NR1H3,RXRG,VTN
Urate Biosynthesis/Inosine 5'-phosphate Degradation	2.51	NAD ,phosphate,xanthine,XDH
Mitochondrial L-carnitine Shuttle Pathway	2.51	ACSL1,coenzyme A,L-carnitine,SLC27A1
Heme Biosynthesis II	2.51	ALAS1,ALAS2,coenzyme A,glycine
Apelin Cardiac Fibroblast Signaling Pathway	2.51	AKT1,APLN,APLNR,CCN2
Iron homeostasis signaling pathway	2.5	ALAS2,ATP,BMP4,BMP6,CP,HBA1/HBA2,HBB,HJV,HMOX1,SLC46A1,TFRC
TR/RXR Activation	2.49	AKT1,MDM2,MED1,PIK3C2A,PIK3R1,RXRG,TBL1XR1,THRA
Tight Junction Signaling	2.47	ACTA1,ACTA2,ACTB,ACTG1,AKT1,MYH14,MYH7,MYL7,MYO18B,PPM1J,PPM1L,VASP
Calcium Signaling	2.45	ACTA1,ACTA2,ASPH,ATP,CACNA2D1,GRIA3,GRINA,L-glutamic acid,LETM1,MYH14,MYH7,MYL7,MYO18B,TPM4
Serine Biosynthesis	2.44	L-glutamic acid,NAD ,phosphate
NAD Biosynthesis III	2.44	ATP,NAD ,NAMPT
Glutamate Degradation III (via 4-aminobutyrate)	2.44	L-glutamic acid,NAD ,succinic acid
Tumoricidal Function of Hepatic Natural Killer Cells	2.44	BAX,CYCS,FAS,LYVE1
Arginine Biosynthesis IV	2.44	ATP,citrulline,L-glutamic acid,phosphate
EIF2 Signaling	2.44	ACTA1,ACTA2,ACTB,AKT1,EIF3B,EIF5,HNRNPA1,INSR,MYCN,PIK3C2A,PIK3R1,RALA,RPL12,VEGFA
HGF Signaling	2.43	AKT1,CDKN1A,ETS1,ITGA6,ITGA9,ITGB6,MAP3K6,PIK3C2A,PIK3R1,RALA
Ceramide Signaling	2.4	AKT1,CNKSR1,CYCS,PIK3C2A,PIK3R1,PPM1J,PPM1L,RALA
Salvage Pathways of Pyrimidine Ribonucleotides	2.39	5'-CMP,AK4,ATP,cytidine,MAP3K6,phosphate,PYCR3,uracil,uridine
IL-4 Signaling	2.38	AKT1,HLA-DQA1,HLA-DQB1,HLA-DRB5,INPP5K,PIK3C2A,PIK3R1,RALA
Hypoxia Signaling in the Cardiovascular System	2.35	AKT1,MDM2,NFKBIA,NQO1,SLC2A4,UBE2C,VEGFA
Circadian Rhythm Signaling	2.35	CACNA2D1,CRY2,GNG10,GNG11,GRIA3,GRINA,H3-3A/H3-3B,L-glutamic acid,L-tryptophan,MDM2,MKNK2,PER1,PER2,PTGDS,RALA,RORA
NAD Salvage Pathway III	2.34	ATP,NAD ,NMRK2
Regulation of Actin-based Motility by Rho	2.32	ACTA1,ACTA2,ACTB,ITGA6,ITGA9,ITGB6,MYL7,PPP1R12A,RHOBTB1
MSP-RON Signaling In Cancer Cells Pathway	2.32	ACTA2,AKT1,ETS1,ITGA6,NFKBIA,PIK3C2A,PIK3R1,RALA,TCF4,VEGFA
Gap Junction Signaling	2.3	ACTA1,ACTA2,ACTB,ACTG1,AKT1,ATP,GRIA3,L-glutamic acid,PIK3C2A,PIK3R1,RALA,TUBA4A,TUBA8
MSP-RON Signaling Pathway	2.29	ACTA1,ACTA2,ACTB,ACTG1,PIK3C2A,PIK3R1
NF-κB Activation by Viruses	2.26	AKT1,CCR5,ITGA6,NFKBIA,PIK3C2A,PIK3R1,RALA
Oxidative Phosphorylation	2.25	ATP,ATP5F1D,ATPAF1,COX6A1,CYCS,NAD ,NDUFS8,phosphate,succinic acid
Coenzyme A Biosynthesis	2.24	5'-CMP,ATP,coenzyme A
Oxytocin Signaling Pathway	2.24	AKT1,CACNA2D1,GNG10,GNG11,HSPB3,KCNJ8,MYH14,MYH7,MYL7,MYO18B,NFE2L2,PIK3C2A,PIK3R1,PLA2G5,PPP1R12A,RALA
Agranulocyte Adhesion and Diapedesis	2.23	ACTA1,ACTA2,ACTB,ACTG1,CCL24,CCR5,ITGA6,MMP15,MMP2,MYH14,MYH7,MYL7,MYO18B
Ethanol Degradation II	2.19	ACSL1,ADH1C,ATP,coenzyme A,NAD
tRNA Charging	2.17	ATP,glycine,L-asparagine,L-glutamic acid,L-glutamine,L-methionine,L-tryptophan
Adenine and Adenosine Salvage VI	2.16	ADK,ATP
Glutamine Degradation I	2.16	L-glutamic acid,L-glutamine
Apoptosis Signaling	2.14	BAX,BCL2L1,BIRC2,CYCS,FAS,MCL1,NFKBIA,RALA
Role of p14/p19ARF in Tumor Suppression	2.13	MDM2,NPM1,PIK3C2A,PIK3R1
Apelin Endothelial Signaling Pathway	2.13	AKT1,ANGPT1,APLN,APLNR,citrulline,GNG10,GNG11,PIK3C2A,PIK3R1,RALA
Production of Nitric Oxide and Reactive Oxygen Species in Macrophages	2.12	AKT1,APOD,IFNGR2,MAP3K6,NFKBIA,PIK3C2A,PIK3R1,PPM1J,PPM1L,PPP1R12A,PPP1R14C,RHOBTB1
Synaptogenesis Signaling Pathway	2.12	AKT1,ATP,CACNA2D1,cholesterol,EFNB3,GRIA3,GRINA,L-glutamic acid,MARCKS,NAP1L1,PIK3C2A,PIK3R1,RAB3A,RALA,RELN,SNCA,SYT7
IL-23 Signaling Pathway	2.11	AKT1,NFKBIA,PIK3C2A,PIK3R1,RORA
Induction of Apoptosis by HIV1	2.09	BAX,BCL2L1,BIRC2,CYCS,FAS,NFKBIA
Cancer Drug Resistance By Drug Efflux	2.09	AKT1,arachidonic acid,ATP,MDM2,PIK3R1,RALA
Chronic Myeloid Leukemia Signaling	2.07	AKT1,BCL2L1,CDKN1A,E2F2,MDM2,PIK3C2A,PIK3R1,RALA
Telomerase Signaling	2.07	AKT1,CDKN1A,ETS1,PIK3C2A,PIK3R1,PPM1J,PPM1L,RALA
Superpathway of Cholesterol Biosynthesis	2.06	ATP,cholesterol,coenzyme A,HMGCS1,HMGCS2,HSD17B7,phosphate
Gαq Signaling	2.03	ADRA1D,AKT1,CSK,GNG10,GNG11,HMOX1,NFKBIA,PIK3C2A,PIK3R1,PLD4,RHOBTB1
Protein Ubiquitination Pathway	2.03	ATP,BIRC2,CRYAB,DNAJC9,HSPA12B,HSPB3,MDM2,phosphate,PSMC1,PSMD10,PSMD2,PSMD4,PSMD7,UBE2C,UBR1
Superpathway of D-myo-inositol (1,4,5)-trisphosphate Metabolism	2.03	ATP,INPP5K,myo-inositol,phosphate
Estrogen Receptor Signaling	2.03	AKT1,ATP5F1D,CACNA2D1,CDKN1A,FBXO32,GNG10,GNG11,IGF1,IGF2R,MED1,MMP15,MMP2,MYL7,NDUFS8,PIK3C2A,PIK3R1,PPP1R12A,RALA,TBL1XR1,VEGFA
Glioma Signaling	2.01	AKT1,CDKN1A,E2F2,IGF1,IGF2R,MDM2,PIK3C2A,PIK3R1,RALA
Xenobiotic Metabolism AHR Signaling Pathway	2.01	ALDH18A1,CYP1B1,GSTA1,GSTM1,GSTM5,MGST1,NQO1
Role of PI3K/AKT Signaling in the Pathogenesis of Influenza	2	AKT1,CCR5,KPNA3,NFKBIA,PIK3C2A,PIK3R1
UDP-N-acetyl-D-glucosamine Biosynthesis II	2	coenzyme A,L-glutamic acid,L-glutamine
Glycine Biosynthesis III	1.99	glycine,pyruvic acid
Alanine Degradation III	1.99	L-glutamic acid,pyruvic acid
Alanine Biosynthesis II	1.99	L-glutamic acid,pyruvic acid
Glycine Biosynthesis II	1.99	glycine,NAD
Thrombin Signaling	1.98	AKT1,ARHGEF15,ARHGEF19,GATA2,GATA6,GNG10,GNG11,MYL7,PIK3C2A,PIK3R1,PPP1R12A,RALA,RHOBTB1
Methionine Degradation I (to Homocysteine)	1.98	AHCY,ATP,L-methionine,phosphate
Ephrin Receptor Signaling	1.98	AKT1,ANGPT1,ARHGEF15,EFNB3,GNG10,GNG11,GRINA,ITGA6,ITGA9,ITGB6,RALA,VEGFA
Glucocorticoid Receptor Signaling	1.97	ACTB,AKT1,arachidonic acid,ATP5F1D,BCL2L1,CDKN1A,FKBP4,FKBP5,GHR,H3-3A/H3-3B,HLA-DQA1,HLA-DQB1,HLA-DRB5,IGF1,IL6ST,MED1,MMP2,NDUFS8,NFKBIA,PIK3C2A,PIK3R1,PLA2G5,POLR2A,RALA,RXRG,TSC22D3
LPS/IL-1 Mediated Inhibition of RXR Function	1.95	ABCA1,ACSL1,ALAS1,ALDH18A1,FMO2,GSTA1,GSTM1,GSTM5,HMGCS1,HMGCS2,MGST1,NR1H3,SLC27A1,SULT1A1
Erythropoietin Signaling Pathway	1.95	AKT1,BCL2L1,BIRC2,HBA1/HBA2,HBB,IRS2,MDM2,NFKBIA,PIK3C2A,PIK3R1,RALA
PXR/RXR Activation	1.94	AKT1,ALAS1,GSTA1,GSTM1,HMGCS2,INSR
Isoleucine Degradation I	1.94	coenzyme A,L-glutamic acid,NAD ,TUBA8
Apelin Adipocyte Signaling Pathway	1.93	APLN,APLNR,GPX3,GSTA1,GSTM1,MGST1,SOD1
Agrin Interactions at Neuromuscular Junction	1.91	ACTA1,ACTA2,ACTB,ACTG1,AGRN,RALA
Crosstalk between Dendritic Cells and Natural Killer Cells	1.91	ACTA1,ACTA2,ACTB,ACTG1,CD83,FAS,HLA-DRB5
GM-CSF Signaling	1.91	AKT1,BCL2L1,ETS1,PIK3C2A,PIK3R1,RALA
Actin Nucleation by ARP-WASP Complex	1.89	ITGA6,ITGA9,ITGB6,PPP1R12A,RALA,RHOBTB1,VASP
Bladder Cancer Signaling	1.87	CDKN1A,E2F2,FGF16,MDM2,MMP15,MMP2,RALA,VEGFA
Sphingosine and Sphingosine-1-phosphate Metabolism	1.86	ACER2,ATP,phosphate
Lysine Degradation II	1.86	coenzyme A,L-glutamic acid,NAD
Ketolysis	1.86	coenzyme A,NAD ,succinic acid
SNARE Signaling Pathway	1.86	ATP,CACNA2D1,MYH14,MYH7,MYL7,MYO18B,RAB3A,SNCA,SYT7
Reelin Signaling in Neurons	1.86	AKT1,ARHGEF15,ARHGEF19,GRINA,MAPK8IP1,MAPK8IP3,PIK3C2A,PIK3R1,RELN
D-myo-inositol (1,4,5,6)-Tetrakisphosphate Biosynthesis	1.85	ATP,DOT1L,NUDT16,phosphate,PLPP7,PPIP5K1,PPM1J,PPM1L,PPP1R12A,PPP1R14C,PTPRC
D-myo-inositol (3,4,5,6)-tetrakisphosphate Biosynthesis	1.85	ATP,DOT1L,NUDT16,phosphate,PLPP7,PPIP5K1,PPM1J,PPM1L,PPP1R12A,PPP1R14C,PTPRC
Histamine Degradation	1.85	ATP,L-glutamic acid,NAD ,phosphate
Ethanol Degradation IV	1.85	ACSL1,ATP,coenzyme A,NAD
Xenobiotic Metabolism CAR Signaling Pathway	1.84	ALDH18A1,CITED2,FMO2,GSTA1,GSTM1,GSTM5,MED1,MGST1,PPM1J,PPM1L,SULT1A1
Prostate Cancer Signaling	1.83	AKT1,CDKN1A,E2F2,MDM2,NFKBIA,PIK3C2A,PIK3R1,RALA
Role of Tissue Factor in Cancer	1.83	AKT1,BCL2L1,CCN2,ITGA6,PIK3C2A,PIK3R1,RALA,VEGFA
Cardiac Hypertrophy Signaling	1.81	ADRA1D,AKT1,ATP,CACNA2D1,GNG10,GNG11,IGF1,MAP3K6,MYL7,PIK3C2A,PIK3R1,RALA,RHOBTB1,SRF
CDP-diacylglycerol Biosynthesis I	1.8	coenzyme A,dihydroxyacetone phosphate,LPGAT1,sn-glycerol-3-phosphate
NAD Salvage Pathway II	1.8	ATP,NAD ,NMRK2,phosphate
Colanic Acid Building Blocks Biosynthesis	1.8	ATP,MPI,NAD ,PMM2
Urea Cycle	1.8	ATP,citrulline,phosphate
NAD Phosphorylation and Dephosphorylation	1.8	ATP,NAD ,phosphate
Purine Ribonucleosides Degradation to Ribose-1-phosphate	1.8	inosine,phosphate,xanthine
Role of NANOG in Mammalian Embryonic Stem Cell Pluripotency	1.79	AKT1,BMP4,BMP6,GATA6,IL6ST,PIK3C2A,PIK3R1,RALA
TWEAK Signaling	1.76	BIRC2,CYCS,NFKBIA,TRAF3
Sucrose Degradation V (Mammalian)	1.74	ATP,beta-D-fructose,dihydroxyacetone phosphate
D-myo-inositol (1,4,5)-trisphosphate Degradation	1.74	INPP5K,myo-inositol,phosphate
Salvage Pathways of Pyrimidine Deoxyribonucleotides	1.74	ATP,phosphate,uracil
NADH Repair	1.74	ATP,phosphate
Proline Degradation	1.74	L-glutamic acid,NAD
Taurine Biosynthesis	1.74	NAD ,taurine
Sulfate Activation for Sulfonation	1.74	ATP,PAPSS1
Morphine Biosynthesis	1.74	coenzyme A,succinic acid
CNTF Signaling	1.73	AKT1,IL6ST,PIK3C2A,PIK3R1,RALA
MIF-mediated Glucocorticoid Regulation	1.73	arachidonic acid,CD74,NFKBIA,PLA2G5
Valine Degradation I	1.73	coenzyme A,L-glutamic acid,NAD ,TUBA8
Complement System	1.73	C1R,C4A/C4B,MASP1,SERPING1
Leukocyte Extravasation Signaling	1.7	ACTA1,ACTA2,ACTB,ACTG1,MMP15,MMP2,PIK3C2A,PIK3R1,TIMP3,TIMP4,VASP
VDR/RXR Activation	1.7	CDKN1A,CEBPB,IGFBP3,MED1,RXRG,SEMA3B
GDNF Family Ligand-Receptor Interactions	1.7	DOK4,IRS2,PIK3C2A,PIK3R1,RALA,RET
Stearate Biosynthesis I (Animals)	1.7	ACSL1,ATP,coenzyme A,LPGAT1,SLC27A1,TECR
Inhibition of Angiogenesis by TSP1	1.69	AKT1,citrulline,HSPG2,VEGFA
Cysteine Biosynthesis III (mammalia)	1.69	AHCY,ATP,L-methionine,phosphate
Antigen Presentation Pathway	1.69	CD74,HLA-DQA1,HLA-DQB1,HLA-DRB5
RHOA Signaling	1.67	ACTA1,ACTA2,ACTB,ACTG1,IGF1,MYL7,NRP2,PPP1R12A
3-phosphoinositide Degradation	1.67	DOT1L,INPP5K,NUDT16,phosphate,PLPP7,PPIP5K1,PPM1J,PPM1L,PPP1R12A,PPP1R14C,PTPRC
HER-2 Signaling in Breast Cancer	1.66	AHCTF1,AKT1,CDKN1A,COX6A1,ETS1,ITGB6,MDM2,MMP2,NFKBIA,PIK3C2A,PIK3R1,RALA
Antiproliferative Role of Somatostatin Receptor 2	1.65	CDKN1A,GNG10,GNG11,PIK3C2A,PIK3R1,RALA
Mouse Embryonic Stem Cell Pluripotency	1.64	AKT1,BMP4,IL6ST,PIK3C2A,PIK3R1,RALA,TCF4
Creatine-phosphate Biosynthesis	1.64	ATP,creatine
2-ketoglutarate Dehydrogenase Complex	1.64	coenzyme A,NAD
Branched-chain α-keto acid Dehydrogenase Complex	1.64	coenzyme A,NAD
L-cysteine Degradation III	1.64	L-glutamic acid,pyruvic acid
Myo-inositol Biosynthesis	1.64	myo-inositol,phosphate
Xanthine and Xanthosine Salvage	1.64	phosphate,xanthine
Methylglyoxal Degradation VI	1.64	NAD ,pyruvic acid
D-myo-inositol (1,3,4)-trisphosphate Biosynthesis	1.63	ATP,INPP5K,phosphate
Glycine Betaine Degradation	1.63	glycine,L-methionine,pyruvic acid
Renal Cell Carcinoma Signaling	1.63	AKT1,ETS1,PIK3C2A,PIK3R1,RALA,VEGFA
14-3-3-mediated Signaling	1.62	AKT1,BAX,PIK3C2A,PIK3R1,RALA,SNCA,TUBA4A,TUBA8
D-myo-inositol-5-phosphate Metabolism	1.62	ATP,DOT1L,NUDT16,phosphate,PLPP7,PPIP5K1,PPM1J,PPM1L,PPP1R12A,PPP1R14C,PTPRC
Mechanisms of Viral Exit from Host Cells	1.61	ACTA1,ACTA2,ACTB,ACTG1
Adrenomedullin signaling pathway	1.59	ADM,AKT1,BAX,CEBPB,citrulline,CSK,MMP2,PIK3C2A,PIK3R1,RALA,RXRG
Glucose and Glucose-1-phosphate Degradation	1.59	ATP,D-glucose,phosphate
Choline Biosynthesis III	1.59	5'-CMP,HMOX1,PLD4
GP6 Signaling Pathway	1.57	AKT1,COL1A1,COL3A1,COL5A3,LAMA4,LAMB2,PIK3C2A,PIK3R1
Regulation of eIF4 and p70S6K Signaling	1.56	AKT1,EIF3B,ITGA6,ITGA9,ITGB6,PIK3C2A,PIK3R1,PPM1J,PPM1L,RALA
Estrogen-Dependent Breast Cancer Signaling	1.56	AKT1,HSD17B7,IGF1,PIK3C2A,PIK3R1,RALA
Oncostatin M Signaling	1.55	IL6ST,OSMR,RALA,TIMP3
Pyruvate Fermentation to Lactate	1.55	NAD ,pyruvic acid
Lipoate Biosynthesis and Incorporation II	1.55	ATP,L-methionine
Superoxide Radicals Degradation	1.55	NQO1,SOD1
2-amino-3-carboxymuconate Semialdehyde Degradation to Glutaryl-CoA	1.55	coenzyme A,NAD
RAR Activation	1.54	ACTB,ADH1C,AKT1,CITED2,CSK,IGFBP3,MED1,NR2F6,PIK3R1,RXRG,VEGFA
1D-myo-inositol Hexakisphosphate Biosynthesis II (Mammalian)	1.54	ATP,INPP5K,phosphate
Cardiac Hypertrophy Signaling (Enhanced)	1.54	ADRA1D,AKT1,ATP,CACNA2D1,FGF16,GHR,GNG10,GNG11,HSPB3,IGF1,IL6ST,ITGA6,ITGA9,ITGB6,MAP3K6,MKNK2,MYOCD,PDE4A,PIK3C2A,PIK3R1,RALA,SRF,TGFBR3
B Cell Development	1.52	HLA-DQA1,HLA-DQB1,HLA-DRB5,PTPRC
Cardiac β-adrenergic Signaling	1.51	ATP,CACNA2D1,GNG10,GNG11,PDE4A,PKIA,PPM1J,PPM1L,PPP1R12A,PPP1R14C
Necroptosis Signaling Pathway	1.51	ATP,BIRC2,FAS,GLUL,MDM2,PLA2G5,TIMM8A,TOMM40L,TRPM7
Insulin Secretion Signaling Pathway	1.51	ATP,CACNA2D1,citric acid,D-glucose,GHR,INSR,KCNB1,KCNJ8,PDHA1,PDHX,PIK3C2A,PIK3R1,pyruvic acid,SLC2A4
Adipogenesis pathway	1.5	AKT1,BMP4,CEBPB,CEBPD,PER2,PPIP5K1,SLC2A4,TBL1XR1
FXR/RXR Activation	1.48	AHSG,AKT1,APOD,C4A/C4B,CYP27A1,D-glucose,NR1H3,VTN
Osteoarthritis Pathway	1.48	ANKH,ATP,CEBPB,DDIT4,ITGA6,ITGA9,ITGB6,NAMPT,SIK3,TCF4,TIMP3,VEGFA
S-methyl-5-thio-α-D-ribose 1-phosphate Degradation	1.47	L-methionine,phosphate
D-glucuronate Degradation I	1.47	DCXR,NAD
L-cysteine Degradation I	1.47	L-glutamic acid,pyruvic acid
Relaxin Signaling	1.45	AKT1,ATP,GNG10,GNG11,NFKBIA,PDE4A,PIK3C2A,PIK3R1,VEGFA
CCR3 Signaling in Eosinophils	1.44	CCL24,GNG10,GNG11,PIK3C2A,PIK3R1,PLA2G5,PPP1R12A,RALA
MIF Regulation of Innate Immunity	1.42	arachidonic acid,CD74,NFKBIA,PLA2G5
Apelin Pancreas Signaling Pathway	1.42	APLN,APLNR,PIK3C2A,PIK3R1
RAC Signaling	1.42	ANK1,ITGA6,ITGA9,ITGB6,MCF2L,PIK3C2A,PIK3R1,RALA
RANK Signaling in Osteoclasts	1.41	AKT1,BIRC2,MAP3K6,NFKBIA,PIK3C2A,PIK3R1
Xenobiotic Metabolism PXR Signaling Pathway	1.41	ALDH18A1,CITED2,GSTA1,GSTM1,GSTM5,MED1,MGST1,PPP1R12A,PPP1R14C,SULT1A1
Diphthamide Biosynthesis	1.4	ATP,phosphate
Methylmalonyl Pathway	1.4	ATP,phosphate
Biotin-carboxyl Carrier Protein Assembly	1.4	ATP,phosphate
Dopamine Receptor Signaling	1.4	ATP,NCS1,PPM1J,PPM1L,PPP1R12A,PPP1R14C
ERBB4 Signaling	1.39	ADAM17,AKT1,PIK3C2A,PIK3R1,RALA
CDK5 Signaling	1.39	ATP,ITGA6,PPM1J,PPM1L,PPP1R12A,PPP1R14C,RALA
Antioxidant Action of Vitamin C	1.39	glutathione disulfide,HMOX1,L-dehydroascorbic acid,NFKBIA,PLA2G5,PLD4,SLC2A4
Hereditary Breast Cancer Signaling	1.38	ACTB,AKT1,CDKN1A,NPM1,PIK3C2A,PIK3R1,POLR2A,RALA
Dopamine-DARPP32 Feedback in cAMP Signaling	1.36	ATP,CACNA2D1,glycine,GRINA,KCNJ8,L-glutamic acid,PPM1J,PPM1L,PPP1R12A,PPP1R14C
PAK Signaling	1.35	ITGA6,ITGA9,ITGB6,MYL7,PIK3C2A,PIK3R1,RALA
p38 MAPK Signaling	1.35	FAS,H3-3A/H3-3B,HSPB3,IRAK3,MKNK2,PLA2G5,SRF
iNOS Signaling	1.34	citrulline,IFNGR2,IRAK3,NFKBIA
Cell Cycle: G2/M DNA Damage Checkpoint Regulation	1.34	CCNB2,CDKN1A,CKS1B,MDM2
PPARα/RXRα Activation	1.34	ABCA1,ATP,GHR,GPD2,INSR,MED1,NFKBIA,RALA,SLC27A1,TGFBR3
CREB Signaling in Neurons	1.33	ADGRF5,ADRA1D,AKT1,APLNR,ATP,BMP6,CACNA2D1,CCR5,FLT1,GHR,GNG10,GNG11,GRIA3,IGF1,IGF2R,INSR,L-glutamic acid,NTSR2,PIK3C2A,PIK3R1,POLR2A,RALA,TGFBR3,VEGFA
L-DOPA Degradation	1.33	L-glutamic acid,NAD
Glycine Cleavage Complex	1.33	glycine,NAD
Arginine Degradation I (Arginase Pathway)	1.33	L-glutamic acid,NAD
GDP-mannose Biosynthesis	1.33	MPI,PMM2
Neuregulin Signaling	1.32	ADAM17,AKT1,ITGA6,ITGA9,ITGB6,PIK3R1,RALA
MSP-RON Signaling In Macrophages Pathway	1.32	HLA-DQA1,HLA-DQB1,HLA-DRB5,IFNGR2,PIK3C2A,PIK3R1,RALA
Role of Osteoblasts, Osteoclasts and Chondrocytes in Rheumatoid Arthritis	1.31	ADAM17,AKT1,BIRC2,BMP4,BMP6,COL1A1,IGF1,NFKBIA,PIK3C2A,PIK3R1,TCF4

## Sheet: Dox & ERRa KO & KIKO_common
Intersection of doxorubicin and ERR⍺ KO & KI:KO common cardiac multi-omic signatures = 89 similarly deregulated molecules (74 genes, 15 metabolites)
Doxorubin vs Ctrl	ERR⍺ KO & KI:KO common	Identifier (Gene, HMBD)	Metabolite/Gene description	Attributed Function		Genes (74) & Metabolites 15)	UP	DOWN	TOTAL
Down	Down	HMDB0011506	1-oleoyl-GPE (18:1); LysoPE(18:1(9Z)/0:0)	Lipid Metabolism		Lipid Metabolism	7	12	19
Down	Down		2-palmitoleoyl-GPC (16:1); LysoPC(0:0/16:1)	Lipid Metabolism		Signal Transduction	4	5	9
Down	Down	HMDB0000194	Anserine	Amino acid metabolism		ECM	4	4	8
Down	Down	HMDB0001043	Arachidonate (20:4n6); Arachidonic acid	Lipid Metabolism		Protein Modification/Metabolism	2	5	7
Up	Up	HMDB0240296	C-glycosyltryptophan	Amino acid metabolism		Cytoskeleton	1	5	6
Down	Down	HMDB0000062	Carnitine; L-Carnitine	Lipid Metabolism		Acute phase/Inflammatory Response	5	0	5
Down	Down	HMDB0000131	Glycerol	Lipid Metabolism		Axon guidance	0	4	4
Up	Up	HMDB0000086	Glycerophosphorylcholine (GPC); Glycerophosphocholine	Lipid Metabolism		Transcriptional Regulation	2	2	4
Down	Down	HMDB0000673	Linoleate (18:2n6); Linoleic acid	Lipid Metabolism		Transport	1	3	4
Down	Down	HMDB0002095	Malonylcarnitine	Lipid Metabolism		Unknown Function	0	4	4
Up	Up	HMDB0000211	Myo-Inositol; Myoinositol	Lipid Metabolism		Amino acid metabolism	1	2	3
Down	Down	HMDB0002329	Oxalate (ethanedioate); Oxalic acid	Cofactors and Vitamins		Energy production/homeostasis	0	3	3
Down	Down	HMDB0003229	Palmitoleate (16:1n7); Palmitoleic acid	Lipid Metabolism		Oxidative Stress Response	3	0	3
Up	Up	HMDB0061712	Palmitoyl sphingomyelin (d18:1/16:0)	Lipid Metabolism		Calcium homeostasis	2	0	2
Down	Down	HMDB0061717	Succinylcarnitine	Energy production/homeostasis		Iron metabolism/homeostasis	0	2	2
Up	Up	Acer2	alkaline ceramidase 2	Lipid Metabolism		Mitochondrial dynamics	0	2	2
Down	Down	Acsl1	acyl-CoA synthetase long chain family member 1	Lipid Metabolism		Xenobiotic metabolism	2	0	2
Down	Down	Adk	adenosine kinase	Energy production/homeostasis		Cofactors and Vitamins	0	1	1
Up	Up	Ahsg	alpha 2-HS glycoprotein	Acute phase/Inflammatory Response		One-carbon metabolism	1	0	1
Down	Down	Ank (Ankh)	ANKH inorganic pyrophosphate transport regulator	Transport					89
Down	Down	Anks1 (Anks1a)	ankyrin repeat and sterile alpha motif domain containing 1A	Signal Transduction
Up	Up	Apod	apolipoprotein D	Lipid Metabolism
Up	Up	Arrdc3	arrestin domain containing 3	Signal Transduction
Down	Down	Auts2	activator of transcription and developmental regulator AUTS2	Cytoskeleton
Up	Up	C4b	complement C4A (Rodgers blood group)	Acute phase/Inflammatory Response
Up	Up	Car11 (Ca11)	carbonic anhydrase 11	One-carbon metabolism
Up	Up	Ccn2 (Ctgf)	cellular communication network factor 2	ECM
Down	Down	Chac2	ChaC glutathione specific gamma-glutamylcyclotransferase 2	Amino acid metabolism
Down	Down	Clasp1	cytoplasmic linker associated protein 1	Cytoskeleton
Up	Up	Cyp2d22	cytochrome P450, family 2, subfamily d, polypeptide 22	Xenobiotic metabolism
Down	Down	Efnb3	ephrin B3	Axon guidance
Up	Up	Ephx1	epoxide hydrolase 1	Lipid Metabolism
Up	Up	Fas	Fas cell surface death receptor	Signal Transduction
Down	Down	Fitm1	fat storage inducing transmembrane protein 1	Lipid Metabolism
Down	Down	Fkbp4	FKBP prolyl isomerase 4	Protein Modification/Metabolism
Up	Up	Fkbp5	FKBP prolyl isomerase 5	Protein Modification/Metabolism
Up	Up	Fmo2	flavin containing dimethylaniline monoxygenase 2	Xenobiotic metabolism
Up	Up	Gas6	growth arrest specific 6	ECM
Down	Down	Glrx5	glutaredoxin 5	Iron metabolism/homeostasis
Up	Up	Grina	glutamate ionotropic receptor NMDA type subunit associated protein 1	Calcium homeostasis
Down	Down	Hadh	hydroxyacyl-CoA dehydrogenase	Lipid Metabolism
Down	Down	Hjv (Hfe2)	hemojuvelin BMP co-receptor	Iron metabolism/homeostasis
Up	Up	Hmox1	heme oxygenase 1	Oxidative Stress Response
Down	Down	Igsf1	immunoglobulin superfamily member 1	Signal Transduction
Up	Up	Irs2	insulin receptor substrate 2	Signal Transduction
Down	Down	Itgb6	integrin subunit beta 6	ECM
Down	Down	Klhl30	kelch like family member 30	Unknown Function
Down	Down	Lgi1	leucine rich glioma inactivated 1	ECM
Down	Down	Lmod3	leiomodin 3	Cytoskeleton
Down	Down	Lrtm1	leucine rich repeats and transmembrane domains 1	Axon guidance
Up	Up	Lyve1	lymphatic vessel endothelial hyaluronan receptor 1	Signal Transduction
Down	Down	Mfn1	mitofusin 1	Mitochondrial dynamics
Up	Up	Mmp2	matrix metallopeptidase 2	ECM
Down	Down	Mtfp1	mitochondrial fission process 1	Mitochondrial dynamics
Down	Down	Mycn	MYCN proto-oncogene, bHLH transcription factor	Transcriptional Regulation
Down	Down	Myo5b	myosin VB	Cytoskeleton
Up	Up	Nfe2l2	nuclear factor, erythroid 2 like 2	Oxidative Stress Response
Down	Down	Nrp1	neuropilin 1	Axon guidance
Down	Down	Nrp2	neuropilin 2	Axon guidance
Up	Up	Osmr	oncostatin M receptor	Acute phase/Inflammatory Response
Down	Down	Pcdh12	protocadherin 12	Signal Transduction
Down	Down	Pdp2	pyruvate dehyrogenase phosphatase catalytic subunit 2	Protein Modification/Metabolism
Up	Up	Per2	period circadian regulator 2	Transcriptional Regulation
Down	Down	Pgap2	post-GPI attachment to proteins 2	Lipid Metabolism
Down	Down	Pkia	cAMP-dependent protein kinase inhibitor alpha	Signal Transduction
Down	Down	Pm20d2	peptidase M20 domain containing 2	Protein Modification/Metabolism
Up	Up	Ppia	peptidylprolyl isomerase A	Oxidative Stress Response
Down	Down	Ppp1r14c	protein phosphatase 1 regulatory inhibitor subunit 14C	Protein Modification/Metabolism
Up	Up	Ptgds	prostaglandin D2 synthase	Lipid Metabolism
Down	Down	Rasgrp3	RAS guanyl releasing protein 3	Signal Transduction
Down	Down	Rcor2	REST corepressor 2	Transcriptional Regulation
Up	Up	Rhobtb1	Rho related BTB domain containing 1	Cytoskeleton
Down	Down	Rnf207	ring finger protein 207	Energy production/homeostasis
Down	Down	Scn4b	sodium voltage-gated channel beta subunit 4	Transport
Down	Down	Sema3b	semaphorin 3B	ECM
Up	Up	Serpina3n (Serpina3)	serpin family A member 3	Acute phase/Inflammatory Response
Up	Up	Serping1	serpin family G member 1	Acute phase/Inflammatory Response
Down	Down	Slc22a3	solute carrier family 22 member 3	Transport
Up	Up	Slc3a2	solute carrier family 3 member 2	Transport
Down	Down	Smap2	small ArfGAP2	Unknown Function
Down	Down	Sobp	sine oculis binding protein homolog	Unknown Function
Down	Down	St8sia4	ST8 alpha-N-acetyl-neuraminide alpha-2,8-sialyltransferase 4	Protein Modification/Metabolism
Up	Up	Timp3	TIMP metallopeptidase inhibitor 3	ECM
Up	Up	Tmbim1	transmembrane BAX inhibitor motif containing 1	Calcium homeostasis
Down	Down	Tmem25	transmembrane protein 25	Unknown Function
Down	Down	Tmod4	tropomodulin 4	Cytoskeleton
Up	Up	Tmtc1	transmembrane O-mannosyltransferase targeting cadherins 1	Protein Modification/Metabolism
Up	Up	Tsc22d3	TSC22 domain family member 3	Transcriptional Regulation
Down	Down	Vtn	vitronectin	ECM
