# Supplementary material for: Integrated multi-omics analysis of adverse cardiac remodeling and metabolic inflexibility upon ErbB2 and ERRα deficiency
Source: Commun Biol. 2022 Sep 12;5:955. doi: 10.1038/s42003-022-03942-4 (PMC9467976; doi:10.1038/s42003-022-03942-4)
Supplement: Supplementary file 9 — Supplementary Data 6 [file 42003_2022_3942_MOESM9_ESM.xlsx]

## Sheet: Data S6
Supplementary Data 6: Mouse primers for mitochondrial content determination and RT-qPCR (related to Figures 1, 3, 5, S1, S3, and S7).
Mouse primers used for mitochondrial content determination
Gene	Forward (5'-3')	Reverse (5'-3')
mt-Cytb	CTCCTCTTCCTCCACGAAACAG	GTTTATTGGGGATTGAGCGTAG
Pgk2	GAAGACAAGGTCAGCCATGTGAGC	GGTTGAGTTGGTTCTGGTCCTGTG
Mouse primers used for RT-qPCR
Gene	Forward (5'-3')	Reverse (5'-3')
Cd163	CATGCAATGGAAATGAGTCAGCTC	CTTCCTGAACATCTGGACACTCC
Csf1	GCTTCACCAAGGACTATGAGGAGCAG	CTAGAGCACTTAGCAAAGCTGTTGTTG
Ccn2 (Ctgf)	GGAGAACTGTGTACGGAGCGTGAC	GTACACCGACCCACCGAAGACAC
Erbb2	CTGGTGCCGTTGGGGGTTCC	CAGGACTGGCAGGGAGTCGC
Esrra	CCAGAGGTGGACCCTTTGCCTTTC	CACCAGCAGATGCGACACCAGAG
Gdf15	CCAACCAGAGCCGAGAGGACTC	GGGAGACCCTGACTCAGCGAC
Il-1b	GTTCTTTGAAGTTGACGGACCC	CAGCCACAATGAGTGATACTGC
Il-6	CTACCTGGAGTACATGAAGAAC	CTTATCTGTTAGGAGAGCATTG
Ldha	AGACAAACTCAAGGGCGAGA	GCGGTGATAATGACCAGCTT
Mmp2	CGATGTCGCCCCTAAAACAGAC	CATGGTCTCGATGGTGTTCTGG
Mrc1 (Cd206)	GGGATTGTGGAGCAGATGGAAGG	CTTGAATGGAAATGCACAGACGG
Nppa	GCCATATTGGAGCAAATCCTGTG	CTTCCTCAGTCTGCTCACTCAGGG
Nppb	CTGTCACCGCTGGGAGGTCAC	GGTCCTTCAAGAGCTGTCTCTGGG
Rplp0	GCAGCAGATCCGCATGTCGCTCCG	GAGCTGGCACAGTGACCTCACACGG
Tgfb3	CGGATGAGCACATAGCCAAGCAG	GATGCTGATTTCCAGACCCAAGTTG
Thbs1	GCGGAGCTGGATGTACCCATC	CTGGAGCAGCCTTTGTTCCTGAG
Tnfa	CTTCCAGAACTCCAGGCGGTGC	CCATAGAACTGATGAGAGGGAGGC
Vegfa	CATGCGGATCAAACCTCACC	TGGCTTTGTTCTGTCTTTCTTTGG
