# Supplementary material for: Integrated multi-omics analysis of adverse cardiac remodeling and metabolic inflexibility upon ErbB2 and ERRα deficiency
Source: Commun Biol. 2022 Sep 12;5:955. doi: 10.1038/s42003-022-03942-4 (PMC9467976; doi:10.1038/s42003-022-03942-4)
Supplement: Supplementary file 10 — Supplementary Data 7 [file 42003_2022_3942_MOESM10_ESM.xlsx]

## Sheet: Data S7
Supplementary Data 7: Source data underlying the graphs (related to Figures 1, 2, 3, 5, S1, S3, S6, and S7).
Source data are provided for the graphs presented in :
Fig. 1b-d,f-j
Fig. 2f,h,j
Fig. 3c,e,g
Fig. 5e-h,k
Supplementary Fig. 1a-e
Supplementary Fig. 3e
Supplementary Fig. 6a,h-k
Supplementary Fig. 7d

## Sheet: Fig.1
Fig.1b: HW (g)					Fig.1c: HW/BW					Fig.1d: Interstitial fibrosis (%)					Fig.1f: LVEF (%)					Fig.1g: LVFS (%)					Fig.1h: LVIDs (mm)					Fig.1i: LVIDd (mm)					Fig.1j: qRT-PCR
																																			Nppa (ANP)
WT	ERBB2 KI	ERRα KO	KI:KO		WT	ERBB2 KI	ERRα KO	KI:KO		WT	ERBB2 KI	ERRα KO	KI:KO		WT	ERBB2 KI	ERRα KO	KI:KO		WT	ERBB2 KI	ERRα KO	KI:KO		WT	ERBB2 KI	ERRα KO	KI:KO		WT	ERBB2 KI	ERRα KO	KI:KO		WT	ERBB2 KI	ERRα KO	KI:KO
0.108	0.133	0.117	0.125		0.00367434	0.00452596	0.00417544	0.00482719		0.2	0.17	0.42	0.83		78.43	74.13	80.42	51.03		46.26	42.67	47.97	25.7		1.91	2.22	1.76	3.06		3.56	3.86	3.38	4.12		-0.0977355	0.550464	0.217104	0.953274
0.098	0.113	0.113	0.107		0.00362668	0.00451152	0.00435252	0.00432481		0.34	0.26	0.49	0.51		82.61	76.51	75.62	61.78		50.82	44.8	43.65	32.8		1.84	2.15	2.11	2.72		3.01	3.91	3.74	4.05		-0.245895	0.268034	0.439344	0.555094
0.106	0.127	0.109	0.106		0.0036997	0.00460713	0.00396609	0.0040318		0.32	0.18	0.64	1.12		90.47	78.06	72	71.5		48.88	46.3	40.1	40.29		1.76	2.22	1.98	2.42		3.28	3.73	3.3	4.05		-0.134775	0.268034	0.420824	0.573614
0.101	0.11	0.112	0.106		0.00367099	0.00458582	0.00447982	0.00417126		0.07	0.31	0.54	0.77		85.23	78.17	76.35	65.37		53.59	46.17	44.02	35.14		1.52	2.01	1.91	2.37		3.22	3.78	3.41	3.66		0.295814	0.342114	0.499534	1.26811
0.098	0.112	0.109	0.108		0.00357651	0.00447249	0.00423367	0.0038628		0.34	0.24	0.49	0.8		79.93	73.31	73.25	50.42		47.41	41.78	41.6	24.77		1.69	2.2	2.23	2.4		3.34	3.5	3.82	3.89		-0.204226	0.647694	0.203214	0.582874
0.126	0.124	0.104	0.111		0.00405523	0.00448901	0.00396916	0.00377937		0.3	0.29	0.36	0.41		79.76	77.27				47.45	45.18				1.75	1.92				3.2	3.39				0.281924	0.430084	0.592134	0.629174
0.115	0.122	0.112	0.117		0.00403778	0.00455734	0.00373882	0.00424144							80.79	73.3				48.52	41.3				1.64	1.99				3.33	3.53
0.124	0.114	0.102	0.127		0.00430705	0.00445208	0.00386013	0.00429518																											Nppb (BNP)
0.121	0.12	0.104	0.104		0.00393855	0.00444444	0.00366546	0.00431464																											WT	ERBB2 KI	ERRα KO	KI:KO
0.126	0.123	0.108	0.111		0.00424442	0.0045369	0.00368651	0.00450633																											-0.154348	0.438292	0.373472	1.7671
0.116	0.143	0.091	0.113		0.0041399	0.00517048	0.0036735	0.00414709																											-0.010818	0.405882	0.475332	1.49856
0.12	0.137	0.102	0.145		0.00416768	0.00448739	0.00398095	0.00492745																											0.0493719	-0.033968	0.174382	0.192902
0.113	0.139	0.102	0.127		0.00404062	0.00449605	0.00374051	0.00421997																											0.118822	0.00307194	0.0540019	0.966111
0.116	0.137	0.11	0.121		0.00414908	0.00488762	0.0038432	0.00426522																											-0.015448	0.146602	0.313282	0.266982
0.127	0.125	0.101	0.128		0.00419946	0.00426869	0.003793	0.00468144																											-0.0015581	0.540152	0.294762	0.845731
0.125	0.125	0.103	0.117		0.00412473	0.00448447	0.00372016	0.00456603
0.118	0.119	0.095	0.103		0.00403267	0.00452076	0.00380046	0.00379486
0.111	0.121	0.095	0.122		0.00406593	0.00435879	0.00399983	0.00465738
0.111	0.136	0.13	0.111		0.00412486	0.00443575	0.00420032	0.00440092
0.133	0.134	0.125	0.12		0.00417032	0.00470308	0.00415752	0.00469778
0.127	0.134	0.12	0.136		0.00440055	0.0045837	0.00403592	0.00453243
0.12	0.12	0.108	0.131		0.00407886	0.00432557	0.00374935	0.00442987
0.13	0.134	0.105	0.107		0.00413618	0.00464858	0.00384869	0.00455319
0.116	0.13	0.113	0.109		0.00428187	0.00444596	0.00379628	0.00426882
0.12	0.124	0.103	0.104		0.0043362	0.00437776	0.00377982	0.0042595
0.124	0.125	0.092	0.112		0.00429066	0.00455938	0.00368265	0.00414201
0.11	0.12	0.12	0.109		0.00403818	0.00452676	0.00403253	0.00400367
0.124	0.126	0.12	0.121		0.00412193	0.00451872	0.0040911	0.00448015
0.128	0.128	0.098	0.126		0.00416518	0.00430933	0.00394303	0.00438871
0.127	0.123	0.104	0.117		0.00433951	0.00433786	0.00375818	0.00404508

## Sheet: Fig.2
Fig.2f: Relative phosphosite log2 fold changes related to structural organization - also in Supplementary Data 1										Fig.2h: Relative phosphosite log2 fold changes related to glucose metabolism - also in Supplementary Data 1										Fig.2j: PDH activity (nmol/min/mg)
Ctnna3_S637										Slc2a4_S10
WT	ERBB2 KI	ERRα KO	KI:KO							WT	ERBB2 KI	ERRα KO	KI:KO							WT	ERBB2 KI	ERRα KO	KI:KO
0.0563546	1.54869	1.18745	1.05175							0.221202	1.0522	1.91163	1.63342							0.0674	0.2054	0.2307	0.26
0.713165	0.515205	0.777235	1.23877							-0.309078	-0.430018	0.810587	1.40336							0.1489	0.0187	0.2287	0.2169
-0.783855	0.810485	0.375485	1.46209							0.350172	0.459892	0.946445	1.77797							0.0632	0.1847	0.2201	0.2568
-1.01387	0.931355	1.39834	1.02235							0.026832		1.36718	1.9028							0.2394	0.1426	0.2073	0.2049
1.0282	1.26638	1.54579	2.01979							-0.289128	1.32246	1.54714	2.19994							0.1222	0.1807	0.2967	0.2752
Tjp2_S265/S267										Pfkfb2_S486
WT	ERBB2 KI	ERRα KO	KI:KO							WT	ERBB2 KI	ERRα KO	KI:KO
	-1.18796	-1.16418	-1.34077							-0.518223	0.754938	1.19591	1.51212
0.208		-0.48246	-3.94344							-0.355413		-0.262333	1.84235
0.02056	-4.68262	-3.55589	-4.57721							0.171527	1.83539	1.93867	1.84622
0.57885	-2.53585		-4.1235							0.734973	1.16995	0.855587	2.12348
-0.80741		-1.35175								-0.0328632	1.54334	0.855765	1.17146
Cx43 (Gja1)_S328										Pfkl_S775
WT	ERBB2 KI	ERRα KO	KI:KO							WT	ERBB2 KI	ERRα KO	KI:KO
-0.332756	-0.817836	0.482754	-0.705956									1.40804	1.29901
-0.053416	-1.41523	0.425594	-0.466126							-1.30855	-1.61758		1.48886
0.289914	-1.19608	0.565204	-1.03027							0.381012	0.417063		1.97171
0.470814	-0.431036	0.080564	-0.379946							0.990193	0.801442		1.56393
-0.374556	-0.742376	-0.098046	-0.967726							-0.0626575	0.810373	1.28328	1.56295
Cx43 (Gja1)_S364										Aldoa_S36
WT	ERBB2 KI	ERRα KO	KI:KO							WT	ERBB2 KI	ERRα KO	KI:KO
-0.536232	-0.831202	0.520048	-2.6601							0.306191	1.80719	2.56737	2.61123
0.271698	-1.35102	-0.228702	-1.67806							-0.683431	-1.42303	-0.192651	2.75315
-0.250912	-1.10069	-1.76251	-1.13678							-0.274701	0.795199	2.14574	3.11746
0.035978	-1.95283	-0.338692	-0.519322							1.28293	2.13078	0.555914	3.43458
0.479468	-1.51789	1.00263	-1.64354							-0.630991	1.03552	2.36446	3.20472
Cx43 (Gja1)_S368										Pdha1_S232
WT	ERBB2 KI	ERRα KO	KI:KO							WT	ERBB2 KI	ERRα KO	KI:KO
-0.672842	-0.500692	0.074638	-1.89886							0.790669	0.465919	-1.64427	-3.82214
-0.248662	-0.947792	-0.401952	-0.859282							-0.0459305	-2.14897		-1.22692
0.039588	-0.530992	-1.46515	-1.27986							-0.994725	-1.11873	-3.10311	-4.62829
-0.114262	-1.64817	0.192728	-0.671772							-0.548822	-1.71354		-3.90175
0.996178	-0.985072	0.745448	-0.199272							0.798809	0.0317415	-2.80196	-0.190111
Dsp_S2
WT	ERBB2 KI	ERRα KO	KI:KO
-0.705571	-1.68942	-1.30614	-3.41494
0.751677	-3.0202	-1.83883	-6.60289
0.438215	-1.21604	-0.959336	-7.34044
0.744897	-3.54894	-1.16331	-6.93785
-1.22922	-6.13714	-2.22905	-7.09049
Myom1_S863
WT	ERBB2 KI	ERRα KO	KI:KO
-0.874694	-0.751344	-2.43006	-3.57258
0.356046	-1.04306	-4.2099	-3.3878
0.565366	-1.6631	-3.503	-3.29905
-0.208094	-3.58964	-3.38342
0.161376	-1.94067	-2.95256	-2.25358
Myl2_S14/S15
WT	ERBB2 KI	ERRα KO	KI:KO
-0.10395	-1.20747	-0.55628	-0.89194
0.20467	-1.6342	-0.15051	-0.87709
0.39977	-1.33269	0.11412	-1.90886
0.29529	-1.80738	-1.79063	-1.36643
-0.79578	-2.96092	-1.17563	-1.5128
Myl7_S22/S23
WT	ERBB2 KI	ERRα KO	KI:KO
-0.107106	-0.306646	-0.381996	-2.00361
0.049344	-1.0107	-0.235586
0.117554	-0.397876	-0.471756	-5.40398
0.067064	-2.27103	-0.916356
-0.126856	-1.72899	-2.61846
Tnni3_S23
WT	ERBB2 KI	ERRα KO	KI:KO
0.2812	2.27867	0.562304	3.02167
0.04076	0.10925	1.12526	3.3417
0.2204	2.34496	1.90138	3.43442
-0.59588	3.09342	2.03463	2.88991
0.05352	0.773824	-1.20131	-1.87254
Synpo2l_T710
WT	ERBB2 KI	ERRα KO	KI:KO
0.192726	2.20419	2.97237	2.27677
-0.336109	0.506899	1.80287	0.28088
-0.0246146	1.70833	2.49111	1.72289
0.241755	0.147804	3.02773	2.43624
-0.0737586	2.80182	3.76853	3.82239
Ttn_S33915
WT	ERBB2 KI	ERRα KO	KI:KO
0.694318	-2.39685	-1.22373	-1.86058
-0.014702	-1.37601	-1.33767	-1.94136
-0.057912	-1.6592	-0.270382	-2.77136
-0.537502	-3.39881	-1.74055	-2.01808
-0.084202	-1.53998	-1.31574	-3.50275
Ttn_T266
WT	ERBB2 KI	ERRα KO	KI:KO
-0.179818	0.931263	0.942394	0.539702
-0.026768	0.070662	-0.089238	0.416832
-0.042798	0.545862	0.259052	0.445022
0.244142	0.944595	0.416042	0.934107
0.005242	1.34673	0.498292	1.20072
Myoz2_T111
WT	ERBB2 KI	ERRα KO	KI:KO
-0.318538	-0.732828	0.444872	-2.0088
-0.240608	-0.796258	0.019282	-1.63824
0.497792	-0.956198	-0.260838	-1.32686
-0.048808	-1.65303	-1.08472	-0.976608
0.110162	-1.419	-0.248438	-1.02462
Des_S32
WT	ERBB2 KI	ERRα KO	KI:KO
-0.04794	-0.77042	-0.22067	-1.43265
-0.3525	-1.06047	0.05262	-2.71692
0.41239	-1.14439	0.46864	-2.40987
0.18303	-0.54477	-0.52094	-1.03508
-0.19498	-1.44896	-0.79216	-0.28853
Des_S68
WT	ERBB2 KI	ERRα KO	KI:KO
	0.81365	0.79819	0.88222
-0.07986	-1.17678	-0.09546	1.09525
-0.13977	0.34491	0.78985	1.01936
0.41203	0.47924	0.78321	0.97825
-0.1924	0.1511	0.50641	1.49655
Dmd_S3616
WT	ERBB2 KI	ERRα KO	KI:KO
-0.327713	0.320207	1.76825	0.843747
-0.114453	-0.864788	-0.220933	0.828807
0.407287	-0.450248	0.467117	0.882667
0.547207	0.189807	0.241877	0.918037
-0.512327	0.872587	0.577657	1.05498
Cfl1_S3
WT	ERBB2 KI	ERRα KO	KI:KO
-0.302571	0.423618	1.10875	1.38462
-0.648936	-0.943713	-0.293877	1.47586
0.632006	-0.0618588	0.302677	1.00844
0.719922	0.328033	0.211965	1.46642
-0.400422	0.0228582	0.154583	0.731842
Plec_S4393
WT	ERBB2 KI	ERRα KO	KI:KO
-0.471762	-1.57733	0.803376	-1.90031
-0.414721	1.46782	-0.286999	-1.64454
2.24218	-1.14094	-0.54585	-1.38836
-0.918169	-1.65678	-1.56205	-1.58315
-0.437524	-1.70235	-1.8905	-2.56347
Vcl_S346
WT	ERBB2 KI	ERRα KO	KI:KO
-0.425522	0.105118	1.19358	0.544308
-0.233282	-1.30764	-0.014652	0.551408
0.243578	-0.415092	0.177878	0.630158
0.253318	0.342828	0.656608	0.897008
0.161908	0.819218	0.939018	1.1172
Flnc_S2234
WT	ERBB2 KI	ERRα KO	KI:KO
-0.238335	0.836879	1.15312	1.52848
0.155945	-0.357343	0.0192447	1.725
	1.0213	0.667463	1.71717
	1.23601	1.04556	1.87508
0.0823907	1.30946	0.80171	1.80838
Jph1_S216/S220
WT	ERBB2 KI	ERRα KO	KI:KO
-1.21565	0.210815	0.865446	1.21129
-0.170134	0.145603	-0.548395	1.16116
0.363275	-0.1286	1.46001	1.00006
0.785532	0.327403	0.394152	2.45594
0.236974	0.529958	0.330509	0.445708
Serca2 (Atp2a2)_S661
WT	ERBB2 KI	ERRα KO	KI:KO
-0.465803		0.847897
-0.490912
0.513818	0.0461975
0.442897	0.962098	0.124217	1.72522
Ryr2_S2810
WT	ERBB2 KI	ERRα KO	KI:KO
-2.24467	-2.60076	0.955112	-2.72685
0.228262	-2.02942	-3.01027	-2.29004
1.08493	-0.048178	-1.45554	-0.225508
0.562692	-2.71737	-2.87346	-3.76302
0.368782	-0.651008	-2.77621	-3.19469
Srl_S442
WT	ERBB2 KI	ERRα KO	KI:KO
		1.19585	0.84947
-0.53975			1.30018
-0.56424	0.45626		1.21426
0.5425		1.28578
0.56149	2.39176	2.66523	3.22592
Speg_S2019/S2020
WT	ERBB2 KI	ERRα KO	KI:KO
2.23545	4.81401		4.35167
-1.83985	5.00189	3.89016	5.51181
-0.3956		3.4062	5.19339
	5.27749	3.76443	5.34915
	2.6171	1.96533	1.76861

## Sheet: Fig.3
Fig.3c: Aif-1 positive area (%)					Fig.3e: qRT-PCR					Fig.3g: α-SMA positive area (%)
					Gdf15
WT	ERBB2 KI	ERRα KO	KI:KO		WT	ERBB2 KI	ERRα KO	KI:KO		WT	ERBB2 KI	ERRα KO	KI:KO
0.17	0.11	0.39	0.46		-0.137033	0.316706	3.52529	4.56241		4.437	3.725	46.818	41.951
0.14	0.19	0.26	0.53		0.0389066	1.17789	3.65956	3.01136		2.887	9.097	42.859	58.677
0.18	0.19	0.29	0.27		-0.0583233	1.64552	3.2799	3.18267		2.2	9.007	39.242	27.841
					-0.0768433	0.858416	3.17341	3.28916
					-0.0999933	0.626916	3.77994	2.66874
					0.288926	0.770446	4.01144	3.3262
					Tgfb3
					WT	ERBB2 KI	ERRα KO	KI:KO
					-0.0425755	0.0176145	0.503764	1.0964
					-0.144435	0.170404	0.545434	0.804714
					-0.0101655	0.184294	0.346344	0.503764
					0.00372449	-0.0055355	0.295414	0.438944
					-0.0657255	0.0685445	0.401904	0.540804
					0.230594	0.388014	0.698224	0.772304
					Mmp2
					WT	ERBB2 KI	ERRα KO	KI:KO
					-0.0916702	0.0287097	0.468559	0.23706
					-0.0407403	0.0611197	0.639869	0.639869
					-0.0129603	0.21391	0.505599	0.459299
					-0.0592603	0.23706	0.28799	0.436149
					0.0472297	0.16761	0.412999	0.639869
					0.14446	0.27873	0.644499	0.690799
					Thbs1
					WT	ERBB2 KI	ERRα KO	KI:KO
					-0.082087	-0.216357	0.450363	1.87177
					0.103113	-0.271917	-0.063567	1.99678
					0.204973	0.584633	0.621673	0.357763
					-0.401557	0.0429229	0.228123	0.269793
					0.00125295	0.343873	0.913362	0.237383
					0.0984829	0.390173	0.973552	0.880952
					Ccn2
					WT	ERBB2 KI	ERRα KO	KI:KO
					0.157805	0.0142747	0.824524	2.25519
					-0.0968452	0.509684	0.866194	1.81534
					0.0420547	0.282815	1.11158	0.815264
					-0.101475	-0.0273952	0.620804	0.884714
					-0.0922152	-0.143145	1.06065	0.694884
					0.0698347	0.185585	1.38012	1.06991

## Sheet: Fig.5
Fig.5e: Relative carnitine levels - also in Supplementary Data 3						Fig.5f: Relative lactate levels - also in Supplementary Data 3						Fig.5g: qRT-PCR					Fig.5h: Blood lactate (mmol/L)					Fig.5k: Relative Acetyl-CoA levels - also in Supplementary Data 3
Carnitine						Lactate						Ldha										Lactate
WT	ERBB2 KI	ERRα KO	KI:KO			WT	ERBB2 KI	ERRα KO	KI:KO			WT	ERBB2 KI	ERRα KO	KI:KO		WT	ERBB2 KI	ERRα KO	KI:KO		WT	ERBB2 KI	ERRα KO	KI:KO
1.0652	1.1301	0.9213	0.6087			1.0624	0.9775	0.7254	1.1474			0.115997	0.356756	0.190077	0.278047		10.7	15.9	14.6	15		0.2896	0.8745	1.022	1.1241
1.1088	1.2272	1.0009	0.7817			0.947	1.1526	1.2798	1.0129			0.0465467	0.241007	0.291937	0.569736		11.8	11.9	10.7	8.9		0.5427	0.8955	0.9538	1.3654
1.2239	0.9991	0.8479	0.7129			0.6896	1.2278	0.9871	1.2472			-0.0599433	0.407686	0.254897	0.440096		8	12.4	13.3	10.6		0.35	0.978	0.592	1.5835
1.1189	1.0631	0.751	0.8312			0.5453	1.1383	0.772	1.259			-0.0182733	0.324346	0.264157	0.481766		9.9	12.5	13	10.1		0.3579	1.1433	0.414	1.6432
1.1104	1.0941	0.8403	0.7142			0.6966	0.567	1.2626	1.2444			0.0280267	0.0604367	0.245637	0.328976		8.2	13.2	13.2	10.4		0.2404	0.5332	1.5908	2.1233
1.1374	1.1532	0.7968	0.6837			0.7272	1.4414	1.1229	0.9278			-0.124763	0.157667	0.222487	0.588256		12	11.8	13.9	12.9		0.4554	1.1817	1.5684	2.4283
1.0383	1.11	0.8937	0.7643			0.7204	0.9346	0.6669	1.0899								9.6	15.2	14.6	10.9		0.6349	0.9187	1.1475	2.3172
1.1576	1.0798	0.9656	0.7879			0.8754	1.0454	0.8703	1.5722								10.6	15.2	11	13.9		0.6815	1.154	1.0279	2.51
																	14	13	15.3	14.1
																	11.3	12.1	14.9	13
																	13.2	13.6	11.9	17.1
																	10.8	17	11.5	12
																	12.9	15.8	10.9	10.5
																	12.5	16	14.2	13.2
																	10	11	10.4	15.6
																	12.4	9.6	10.4	14.4
																	11	7.8	14.3	12.4
																	8.4	12	10.6	9.2
																	11.7	14.7	12.1	12.1
																	13.1	11.8	12.5	12.6
																	9.9	10.4	11.5	11.7
																	14.9	12.2	11.1	13.1
																	9.7	9.2	13.1	13.4
																	9	15.6	12.8	14.6

## Sheet: Fig.S1
Fig.S1a: qRT-PCR					Fig.S1b: CD31 positive area (%) and # capillaries/mm2					Fig.S1c: qRT-PCR					Fig.S1d: TUNEL positive nuclei (%)					Fig.S1e: Cardiomyocyte area (μm2)
Erbb2					CD31 positive area (%)					Vegfa
WT	ERBB2 KI	ERRα KO	KI:KO		WT	ERBB2 KI	ERRα KO	KI:KO		WT	ERBB2 KI	ERRα KO	KI:KO		WT	ERBB2 KI	ERRα KO	KI:KO		WT	ERBB2 KI	ERRα KO	KI:KO
0.0356239	-2.05289	-0.0380063	-1.63487		15.7	18.67	16.7	16.73		-0.0182669	-0.0460469	-0.0136369	-0.360887		1.40906	3.17234	2.58318	2.4673		262.322	304.193	270.189	382.947
0.0172093	-2.09542	0.133564	-1.8625		15.05	21.33	19.7	19.28		-0.00437689	0.477143	-0.0599369	-0.0506769		2.15673	3.23279	1.38964	4.65628		243.122	280.267	265.737	296.362
-0.0101344	-2.152	0.128293	-1.72738		15.08	21.51	15.91	15.17		-0.134017	0.685493	-0.0784568	-0.0691969		1.43204	5.59807	1.98419	2.44553		280.853	388.279	280.713	390.397
0.0398403	-2.00578	0.124328	-1.62593							-0.0923468	0.403063	-0.0275269	-0.0553069
-0.0380063	-1.97143	-0.046921	-1.699		# capillaries/mm2					0.0465531	0.180823	0.0234031	-0.0136369
-0.046921	-2.01742	0.178874	-1.35845		WT	ERBB2 KI	ERRα KO	KI:KO		0.180823	0.190083	0.222493	0.185453
					330.09	269.61	362.84	321.27
Esrra (ERRα)					332.61	259.53	377.96	313.71
WT	ERBB2 KI	ERRα KO	KI:KO		322.53	270.87	386.78	312.45
0.0243197	0.0854247	-5.96578	-6.26534
0.0482362	0.149259	-5.96578	-5.87832
0.0662614	0.102994	-5.96578	-5.87832
0.015783	0.00144197	-5.71786	-6.38082
-0.0306192	-0.00288828	-5.71786	-6.05889
-0.132894	0.0114956	-6.26534	-6.15843

## Sheet: Fig.S3
Fig.S3e: qRT-PCR
Il-1b
WT	ERBB2 KI	ERRα KO	KI:KO
-0.383631	-0.263252	-0.309551	-0.605871
-0.439191	-2.50417	-0.207692	-1.39297
0.296978	-0.624391	0.579408	0.0423283
-0.337331	-1.7217	-0.304922	-1.40223
0.0145483	-0.892931	1.77858	-1.07813
0.551628	-0.726251	0.389578	-0.754031
Il-6
WT	ERBB2 KI	ERRα KO	KI:KO
0.0674668	-0.279783	-0.145513	1.77131
-0.599253	-0.418683	0.586026	1.51666
0.410087	-0.483503	0.243407	-0.302933
-0.177923	-0.210333	-0.627033	-0.326083
-0.284413	-0.0714331	0.623066	0.155437
0.331377	0.331377	0.604546	0.0952468
Tnfa
WT	ERBB2 KI	ERRα KO	KI:KO
-0.18143	-0.0703105	-0.62591	-0.65369
-0.0286405	-0.25088	-0.48701	-0.58887
0.105629	-0.72777	-0.70462	-0.5009
0.0778494	-0.26014	-1.00094	-0.79722
0.244529	-0.81574	-1.00557	-0.75555
-0.28329	-0.4083	-0.65369	-0.41293
Csf1
WT	ERBB2 KI	ERRα KO	KI:KO
-0.209699	-0.191179	0.591291	0.494061
0.234781	-0.214329	0.582031	0.683891
-0.0985786	0.457021	0.544991	0.744081
-0.0707986	0.582031	0.322751	0.174591
-0.0615386	-0.0476486	0.512581	0.207001
0.156071	0.341271	0.591291	0.512581
Cd163
WT	ERBB2 KI	ERRα KO	KI:KO
0.0478338	0.0524638	0.686773	0.603433
-0.132736	0.0709838	0.779373	1.14977
-0.160516	-0.0493961	0.941423	0.362674
0.0385738	0.228404	0.432124	0.209884
-0.0632861	-0.0169862	0.617323	0.182104
0.233034	0.103394	0.515464	0.358044
Mrc1 (Cd206)
WT	ERBB2 KI	ERRα KO	KI:KO
-0.0060333	0.00785669	0.276397	0.748656
-0.0106633	-0.121783	0.327326	0.757916
0.0310067	-0.131043	0.438446	0.355106
-0.0847433	0.0124867	0.151387	0.0726766
-0.0523333	-0.0106633	0.257877	0.267137
0.114347	0.114347	0.308807	0.424556

## Sheet: Fig.S6
Fig.S6a: Serum FFA (nmol/uL)					Fig.S6h: Relative Coenzyme A (CoA) levels - also in Supplementary Data 3							Fig.S6i: Pyruvate kinase (PK) activity (nmol/min/mg)					Fig.S6j: Relative GSH levels - also in Supplementary Data 3						Fig.S6k: Relative metabolite levels - also in Supplementary Data 3
																							Citrate
WT	ERBB2 KI	ERRα KO	KI:KO		WT	ERBB2 KI	ERRα KO	KI:KO				WT	ERBB2 KI	ERRα KO	KI:KO		WT	ERBB2 KI	ERRα KO	KI:KO			WT	ERBB2 KI	ERRα KO	KI:KO
0.8224	0.589	0.3512	0.6379		0.4829	0.966	0.8024	1.2742				1.6507	1.6986	1.5819	1.7185		0.7719	1.1174	0.8986	1.5946			0.4856	0.7905	1.516	0.8925
0.8664	0.6181	0.3694	0.5348		0.508	1.2113	0.9707	1.5109				1.487	1.5055	1.7148	1.622		0.7561	1.4963	1.2043	1.8785			0.879	1.1777	0.4795	1.1734
0.5887	0.7161	0.474	0.4278		0.4829	1.1606	0.8203	1.2858				1.5438	1.5859	1.721	1.3904		0.7577	1.2922	0.7352	1.5143			0.913	1.353	1.0176	0.9824
0.7184	0.7795	0.632	0.6086		0.4829	0.4829	0.8996	1.4783				1.3506	1.4505	1.5845	1.371		0.6373	0.9791	0.9302	1.9757			1.0777	1.3125	1.0743	0.6638
0.8883	0.7595	0.3187	0.4996		0.4829	0.4829	1.3259	1.3095				1.5232	1.6179	1.5715	1.6607		0.8374	0.7463	1.4366	1.2945			0.8914	1.4553	0.7592	0.8814
1.0035	0.6408	0.3076	0.6113		0.4829	0.9003	1.0225	1.3008									0.6021	1.0442	1.1968	1.1058			0.9236	0.7169	1.2705	1.2094
0.7955	0.6827	0.3925	0.644		0.4829	0.5225	0.9167	3.0391									0.5725	0.8514	0.7887	2.9657			1.26	0.8838	1.1874	0.7152
0.8662	0.7962	0.5035	0.5041		0.6643	0.4829	0.9775	1.1802									0.7948	1.0209	0.79	1.1796			1.418	1.1607	1.0748	0.8859
																							Isocitrate
																							WT	ERBB2 KI	ERRα KO	KI:KO
																							0.8704	0.8791	0.9279	0.6555
																							0.8607	1.4492	1.259	1.35
																							1.3383	0.9295	0.8567	0.8043
																							0.6681	1.0705	0.6865	1.1761
																							0.8589	1.2981	1.0818	0.681
																							0.6514	1.8426	1.2656	1.6865
																							0.8873	1.3771	1.3126	1.4402
																							0.5513	1.1441	1.4061	0.6238
																							α-Ketoglutarate
																							WT	ERBB2 KI	ERRα KO	KI:KO
																							0.8485	0.8956	0.9577	0.852
																							0.9063	0.9494	0.7441	0.903
																							0.8889	1.0752	0.9435	1.2787
																							0.9939	0.929	0.9139	1.1986
																							1.1585	1.034	1.2833	1.1633
																							1.0108	1.0797	1.4435	1.0061
																							1.0868	0.8356	1.2319	1.1213
																							0.8784	0.823	1.046	1.0869
																							Succinylcarnitine
																							WT	ERBB2 KI	ERRα KO	KI:KO
																							1.0911	0.965	0.9405	0.685
																							1.1504	1.1107	1.0429	0.852
																							1.1095	1.0259	0.864	0.8032
																							1.0754	0.9793	1.0171	0.8376
																							1.1352	1.0262	0.9369	0.8028
																							1.0452	1.0054	0.9974	0.8481
																							1.0411	0.9625	1.0026	0.8215
																							1.1428	0.9445	1.0539	0.8715
																							Succinate
																							WT	ERBB2 KI	ERRα KO	KI:KO
																							0.5056	0.9372	0.6625	0.8117
																							1.0416	1.9636	0.9556	0.9368
																							0.5591	1.2843	0.9556	1.5517
																							1.0573	1.0456	1.0151	1.4687
																							0.9849	0.8094	1.4336	1.22
																							1.0168	1.0338	1.0763	1.1309
																							1.0756	0.8142	0.8948	0.9264
																							0.7218	0.9153	0.9679	1.1705
																							Fumarate
																							WT	ERBB2 KI	ERRα KO	KI:KO
																							1.1695	1.1899	0.9702	1.0086
																							1.2103	1.3613	0.8595	0.9346
																							0.9914	1.1736	0.8958	0.8955
																							0.9583	1.0134	1.1368	0.8059
																							1.117	0.9841	0.9621	0.9773
																							1.0515	1.0881	0.8997	0.8058
																							1.1056	1.1134	0.9316	0.9
																							1.3569	0.9425	1.2611	1.0165
																							Malate
																							WT	ERBB2 KI	ERRα KO	KI:KO
																							0.9089	0.8638	0.7447	0.8295
																							1.0088	0.8075	0.7031	0.7317
																							1.0079	1.0693	0.8697	0.6836
																							1.0537	1.0306	1.2022	0.9176
																							1.0744	1.0121	0.9332	1.0234
																							1.0888	1.1132	1.0214	0.8849
																							0.9531	1.1988	0.9929	1.0317
																							1.0038	0.8384	1.1973	0.9962
																							2-Hydroxyglutarate
																							WT	ERBB2 KI	ERRα KO	KI:KO
																							0.3205	0.9495	0.5566	1.3311
																							0.9069	1.0341	1.5303	1.0121
																							0.2443	1.1312	0.7357	1.109
																							0.7874	0.9691	1.4704	1.7546
																							0.492	0.6639	1.7682	1.974
																							0.7329	1.0293	0.9996	1.381
																							0.4603	0.8373	1.0004	1.6771
																							0.7705	0.6808	1.2521	1.8775

## Sheet: Fig.S7
Fig.S7d: mtDNA:nDNA ratio
WT	ERBB2 KI	ERRα KO	KI:KO
0.813038	0.871392	0.637896	0.574905
0.841709	0.859396	0.330196	0.763867
1.16586	0.914715	0.702901	0.607684
1.04347	0.933935	0.646801	0.470216
0.994053	1.36736	0.607684	0.56699
1.14187	1.18213	0.642333	0.503965
